# Supplementary material for: Anopheline salivary protein genes and gene families: an evolutionary overview after the whole genome sequence of sixteen Anopheles species
Source: BMC Genomics. 2017 Feb 13;18:153. doi: 10.1186/s12864-017-3579-8 (PMC5307786; doi:10.1186/s12864-017-3579-8)
Supplement: Additional file 2: — Hyperlinked spreadsheet carrying 824 full-length salivary proteins from 19 anopheline species. Nucleotide coding sequences, peptide sequences, accession numbers (if available), status (novel or annotation needing correction) and several additional informations (protein length, molecular weight, pI, presence of secretory signal and potential glycosilation sites, results of blast searches, etc.) are reported. (XLSX 938 kb) [file 12864_2017_3579_MOESM2_ESM.xlsx]

## Sheet: anopheline-sialome-cds-cds
Link to CDS	Seq size	NCBI or VB accession	Note	First codon	Stop?	Link to Pep	Seq size	DP's	SigP Result	Cleavage Position	MW	pI	Mature MW	pI	TMHMM result	Predicted helices	% membrane	% outside	% inside	Possible GPI?	Length of peptide after last membrane helix	No. potential glyc sites	Percent Ser+Thr	Percent Gly	Percent Pro	Percent GGY	ProP furin cleavage predictions	Best match to DIPTERA protein database	E value	Match	% identity	% similarity	% Coverage	Species of best match	Best match to CULICOMORPHA protein database	E value	Match	% identity	% similarity	% Coverage	Species of best match	Best match to NR-LIGHT protein database	E value	Match	% identity	% similarity	% Coverage	Species of best match	Best match to CDD database
ENZYMES
Apyrase
anoga_apy	1677	AGAP011971		ATG	*	anoga_apy	558	1	SIG	22-23	61.824	8.66	59.515	8.37	ExpAA=0.03 First60=0.01 PredHel=0 Topology=o	0						0	11.8	6.6	3.9	.	2 | 180 TIKRKGR|SI 0.735 *ProP* | 220 AAALKKR|DV 0.507 *ProP* |	AGAP011971-PA	0.0	gi|55234710	100	100	100	Anopheles gambiae str. PEST	AGAP011971-PA	0.0	gi|55234710	100	100	100	Anopheles gambiae str. PEST	AGAP011971-PA	0.0	gi|58394160	100	100	100	Anopheles gambiae str. PEST	MPP_CD73_N
anocol_apy	1677	ACOM032249		ATG	*	anocol_apy	558	1	SIG	22-23	61.83	8.66	59.487	8.37	ExpAA=0.03 First60=0.01 PredHel=0 Topology=o	0						0	11.8	6.8	3.9	.	2 | 180 TIKRKGR|SI 0.735 *ProP* | 220 AAALKKR|DV 0.507 *ProP* |	AGAP011971-PA	0.0	gi|55234710	99	99	100	Anopheles gambiae str. PEST	AGAP011971-PA	0.0	gi|55234710	99	99	100	Anopheles gambiae str. PEST	AGAP011971-PA	0.0	gi|58394160	99	99	100	Anopheles gambiae str. PEST	MPP_CD73_N
anoara_apy	1677	AARA000759	to_be_corrected	ATG	*	anoara_apy	558	1	SIG	22-23	61.858	8.66	59.515	8.37	ExpAA=0.03 First60=0.01 PredHel=0 Topology=o	0						0	11.8	6.6	3.9	.	2 | 180 TIKRKGR|SI 0.735 *ProP* | 220 AAALKKR|DV 0.507 *ProP* |	AGAP011971-PA	0.0	gi|55234710	100	100	100	Anopheles gambiae str. PEST	AGAP011971-PA	0.0	gi|55234710	100	100	100	Anopheles gambiae str. PEST	AGAP011971-PA	0.0	gi|58394160	100	100	100	Anopheles gambiae str. PEST	MPP_CD73_N
anoqua_apy	1674	AQUA010060	to_be_corrected	ATG	*	anoqua_apy	557	1	SIG	16-17	61.62	8.74	60.037	8.67	ExpAA=0.03 First60=0.02 PredHel=0 Topology=o	0						0	12.2	6.8	3.9	.	2 | 179 TIKRKGR|SI 0.735 *ProP* | 219 AAALKKR|DV 0.507 *ProP* |	apyrase	0.0	gi|4582524	99	99	100	Anopheles gambiae								apyrase	0.0	gi|4582524	99	99	100	Anopheles gambiae	MPP_CD73_N
anomer_apy	1677	AMEM008494		ATG	*	anomer_apy	558	1	SIG	16-17	61.855	8.04	60.272	7.69	ExpAA=0.03 First60=0.01 PredHel=0 Topology=o	0						0	12.2	6.6	3.9	.	2 | 180 TIERKGR|SI 0.702 *ProP* | 220 AAALKKR|DV 0.507 *ProP* |	AGAP011971-PA	0.0	gi|55234710	98	99	100	Anopheles gambiae str. PEST								AGAP011971-PA	0.0	gi|58394160	98	99	100	Anopheles gambiae str. PEST	MPP_CD73_N
anomel_apy	1674	AMEC016732	to_be_corrected	ATG	*	anomel_apy	557	1	SIG	22-23	61.831	8.97	59.488	8.83	ExpAA=0.03 First60=0.01 PredHel=0 Topology=o	0						0	12.2	6.6	3.9	.	2 | 179 TIKRKGR|SI 0.735 *ProP* | 219 AAALKKR|DV 0.507 *ProP* |	apyrase	0.0	gi|4582524	98	99	100	Anopheles gambiae								apyrase	0.0	gi|4582524	98	99	100	Anopheles gambiae	MPP_CD73_N
anochris_apy	1680	ACHR000919	to_be_corrected	ATG	*	anochris_apy	559	1	SIG	24-25	61.938	9.08	59.385	9.12	ExpAA=4.88 First60=4.87 PredHel=0 Topology=o	0						0	12.2	7.2	3.8	.		AGAP011971-PA	0.0	gi|55234710	84	92	100	Anopheles gambiae str. PEST								AGAP011971-PA	0.0	gi|58394160	84	92	100	Anopheles gambiae str. PEST	MPP_CD73_N
anoepi_apy	1680	AEPI000215	to_be_corrected	ATG	*	anoepi_apy	559	0	SIG	24-25	62.164	8.52	59.554	8.11	ExpAA=0.21 First60=0.17 PredHel=0 Topology=o	0						1	12.2	6.6	3.9	.		apyrase	0.0	gi|4582524	85	93	100	Anopheles gambiae								apyrase	0.0	gi|4582524	85	93	100	Anopheles gambiae	MPP_CD73_N
anofun_apy	1671	AFUN006729	to_be_corrected	ATG	*	anofun_apy	556	1	SIG	21-22	62.178	9.16	59.897	9.15	ExpAA=0.88 First60=0.87 PredHel=0 Topology=o	0						2	11.7	6.5	4.1	.	2 | 178 ILNRDGR|SI 0.682 *ProP* | 218 SESLKKR|GV 0.608 *ProP* |	apyrase	0.0	gi|927214882	85	91	100	Anopheles culicifacies								apyrase	0.0	gi|927214882	85	91	100	Anopheles culicifacies	MPP_CD73_N
anomin_apy	1671	AMIN004390	to_be_corrected	ATG	*	anomin_apy	556	0	SIG	21-22	62.204	9.01	59.933	9.01	ExpAA=0.35 First60=0.35 PredHel=0 Topology=o	0						1	11.9	6.7	4	.	1 | 178 ILKRKGR|SI 0.739 *ProP* |	apyrase	0.0	gi|927214882	90	94	100	Anopheles culicifacies								apyrase	0.0	gi|927214882	90	94	100	Anopheles culicifacies	MPP_CD73_N
anocul_apy	1671	ACUA012978	to_be_corrected	ATG	*	anocul_apy	556	1	SIG	21-22	62.213	8.99	59.942	9	ExpAA=0.31 First60=0.31 PredHel=0 Topology=o	0						1	11.9	6.7	4.1	.	1 | 178 ILKRKGR|SI 0.739 *ProP* |	apyrase	0.0	gi|927214882	97	97	100	Anopheles culicifacies								apyrase	0.0	gi|927214882	97	97	100	Anopheles culicifacies	MPP_CD73_N
anoste_apy	1686	ASTE008470	to_be_corrected	ATG	*	anoste_apy	561	1	SIG	25-26	62.684	8.96	60.108	8.92	ExpAA=4.12 First60=4.10 PredHel=0 Topology=o	0						1	11.8	7	4.3	.	1 | 182 ILERDGR|SI 0.587 *ProP* |	apyrase	0.0	gi|927214882	80	89	101	Anopheles culicifacies								apyrase	0.0	gi|927214882	80	89	101	Anopheles culicifacies	MPP_CD73_N
anodir_apy	1671	ADIR001999	to_be_corrected	ATG	*	anodir_apy	556	0	SIG	21-22	61.613	9.02	59.326	8.94	ExpAA=1.53 First60=1.52 PredHel=0 Topology=o	0						0	14.2	7	3.8	.	1 | 178 IIERGGR|SI 0.522 *ProP* |	apyrase	0.0	gi|927214882	76	87	100	Anopheles culicifacies								apyrase	0.0	gi|927214882	76	87	100	Anopheles culicifacies	MPP_CD73_N
anoatro_apy	1668	AATE008433		ATG	*	anoatro_apy	555	0	SIG	21-22	61.988	8.47	59.717	8.1	ExpAA=3.06 First60=3.06 PredHel=0 Topology=o	0						0	11.7	7.2	3.2	.		AGAP011971-PA	0.0	gi|55234710	68	81	100	Anopheles gambiae str. PEST								AGAP011971-PA	0.0	gi|58394160	68	81	100	Anopheles gambiae str. PEST	MPP_CD73_N
anosin_apy	1665		novel	ATG	*	anosin_apy	554	0	SIG	17-18	62.237	8.47	60.329	8.54	ExpAA=0.27 First60=0.27 PredHel=0 Topology=o	0						0	11.6	6.9	3.2	.	1 | 175 IIRRSKR|RI 0.778 *ProP* |	apyrase	0.0	gi|668458953	97	98	100	Anopheles sinensis								apyrase	0.0	gi|668458953	97	98	100	Anopheles sinensis	MPP_CD73_N
anoalb_apy	1662	AALB009940	to_be_corrected	ATG	*	anoalb_apy	553	0	SIG	17-18	62.181	6.33	60.241	6.14	ExpAA=0.01 First60=0.00 PredHel=0 Topology=o	0						0	11.9	6.9	3.6	.	1 | 176 IIERQKR|LI 0.692 *ProP* |	apyrase	0.0	gi|568254755	91	95	100	Anopheles darlingi								apyrase	0.0	gi|568254755	91	95	100	Anopheles darlingi	MPP_CD73_N
anodar_apy	1665	ADAC004611		ATG	*	anodar_apy	554	0	SIG	18-19	62.336	6.58	60.343	6.57	ExpAA=0.01 First60=0.00 PredHel=0 Topology=o	0						0	13.4	6.5	3.4	.	1 | 177 IIERRKR|LI 0.667 *ProP* |	apyrase	0.0	gi|568254755	100	100	100	Anopheles darlingi								apyrase	0.0	gi|568254755	100	100	100	Anopheles darlingi	MPP_CD73_N
5' nucleotidase
anoga_5nuc	1713	AGAP011026		ATG	*	anoga_5nuc	570	0	SIG	23-24	63.535	6.56	61.129	6.55	ExpAA=0.25 First60=0.25 PredHel=0 Topology=o	0						0	11.8	6.5	3.7	.		AGAP011026-PA	0.0	gi|55244308	100	100	100	Anopheles gambiae str. PEST								AGAP011026-PA	0.0	gi|58377530	100	100	100	Anopheles gambiae str. PEST	MPP_CD73_N
anocol_5nuc	1713	ACOM022921		ATG	*	anocol_5nuc	570	0	SIG	23-24	63.594	6.56	61.187	6.55	ExpAA=0.25 First60=0.25 PredHel=0 Topology=o	0						0	11.9	6.5	3.7	.		AGAP011026-PA	0.0	gi|55244308	99	99	100	Anopheles gambiae str. PEST								AGAP011026-PA	0.0	gi|58377530	99	99	100	Anopheles gambiae str. PEST	MPP_CD73_N
anoara_5nuc	1713	AARA005456		ATG	*	anoara_5nuc	570	0	SIG	23-24	63.592	6.72	61.185	6.73	ExpAA=0.25 First60=0.25 PredHel=0 Topology=o	0						0	11.8	6.5	3.7	.		AGAP011026-PA	0.0	gi|55244308	99	99	100	Anopheles gambiae str. PEST								AGAP011026-PA	0.0	gi|58377530	99	99	100	Anopheles gambiae str. PEST	MPP_CD73_N
anoqua_5nuc	1713	AQUA001199		ATG	*	anoqua_5nuc	570	0	SIG	23-24	63.53	6.72	61.123	6.73	ExpAA=0.25 First60=0.25 PredHel=0 Topology=o	0						0	11.8	6.5	3.7	.		AGAP011026-PA	0.0	gi|55244308	98	99	100	Anopheles gambiae str. PEST								AGAP011026-PA	0.0	gi|58377530	98	99	100	Anopheles gambiae str. PEST	MPP_CD73_N
anomer_5nuc	1713	AMEM004850		ATG	*	anomer_5nuc	570	0	SIG	23-24	63.578	6.72	61.171	6.73	ExpAA=0.25 First60=0.25 PredHel=0 Topology=o	0						0	11.8	6.5	3.7	.		AGAP011026-PA	0.0	gi|55244308	99	99	100	Anopheles gambiae str. PEST								AGAP011026-PA	0.0	gi|58377530	99	99	100	Anopheles gambiae str. PEST	MPP_CD73_N
anomel_5nuc	1713	AMEC019957		ATG	*	anomel_5nuc	570	0	SIG	23-24	63.574	6.55	61.167	6.55	ExpAA=0.25 First60=0.25 PredHel=0 Topology=o	0						0	11.9	6.5	3.7	.		AGAP011026-PA	0.0	gi|55244308	98	99	100	Anopheles gambiae str. PEST								AGAP011026-PA	0.0	gi|58377530	98	99	100	Anopheles gambiae str. PEST	MPP_CD73_N
anochris_5nuc	1713	ACHR002755		ATG	*	anochris_5nuc	570	0	SIG	23-24	63.797	6.9	61.328	6.7	ExpAA=0.19 First60=0.19 PredHel=0 Topology=o	0						0	11.6	6.5	3.3	.		AGAP011026-PA	0.0	gi|55244308	90	93	100	Anopheles gambiae str. PEST								AGAP011026-PA	0.0	gi|58377530	90	93	100	Anopheles gambiae str. PEST	MPP_CD73_N
anoepi_5nuc	1728	AEPI005349		ATG	*	anoepi_5nuc	575	0	SIG	27-28	63.7	7.22	60.746	6.72	ExpAA=0.25 First60=0.25 PredHel=0 Topology=o	0						0	11.7	6.4	3.7	.		AGAP011026-PA	0.0	gi|55244308	83	91	99	Anopheles gambiae str. PEST								AGAP011026-PA	0.0	gi|58377530	83	91	99	Anopheles gambiae str. PEST	MPP_CD73_N
anofun_5nuc	1731	AFUN006704		ATG	*	anofun_5nuc	576	0	SIG	27-28	65.199	6.79	61.991	6.79	ExpAA=2.00 First60=1.99 PredHel=0 Topology=o	0						0	12.2	6.3	3.5	.		salivary apyrase	0.0	gi|27372911	79	88	98	Anopheles stephensi								salivary apyrase	0.0	gi|27372911	79	88	98	Anopheles stephensi	MPP_CD73_N
anomin_5nuc	1731	AMIN004362		ATG	*	anomin_5nuc	576	1	SIG	27-28	64.893	8.56	61.567	8.53	ExpAA=1.48 First60=1.48 PredHel=0 Topology=o	0						0	11.8	6.6	3.8	.		salivary apyrase	0.0	gi|27372911	80	90	99	Anopheles stephensi								salivary apyrase	0.0	gi|27372911	80	90	99	Anopheles stephensi	MPP_CD73_N
anocul_5nuc	1731	ACUA002898	to_be_corrected	ATG	*	anocul_5nuc	576	0	SIG	27-28	64.633	8.31	61.406	8.41	ExpAA=11.17 First60=11.16 PredHel=0 Topology=o	0						0	12	6.6	3.3	.		salivary apyrase	0.0	gi|27372911	78	88	98	Anopheles stephensi								salivary apyrase	0.0	gi|27372911	78	88	98	Anopheles stephensi	MPP_CD73_N
anoste_5nuc	1728	ASTE008450		ATG	*	anoste_5nuc	575	1	SIG	27-28	64.315	6.99	61.314	6.53	ExpAA=1.03 First60=1.03 PredHel=0 Topology=o	0						0	11.7	6.4	3.7	.		salivary apyrase	0.0	gi|27372911	98	99	100	Anopheles stephensi								salivary apyrase	0.0	gi|27372911	98	99	100	Anopheles stephensi	MPP_CD73_N
anofar_5nuc	1725	AFAF008432		ATG		anofar_5nuc	576	1	SIG	28-29	64.263	6.77	61.14	6.5	ExpAA=0.05 First60=0.04 PredHel=0 Topology=o	0						0	12.5	6.4	4.2	.		salivary apyrase	0.0	gi|27372911	78	87	98	Anopheles stephensi								salivary apyrase	0.0	gi|27372911	78	87	98	Anopheles stephensi	MPP_CD73_N
anodir_5nuc	1719	ADIR002021	to_be_corrected	ATG	*	anodir_5nuc	572	2	SIG	25-26	63.683	7.96	61.057	7.38	ExpAA=2.66 First60=2.66 PredHel=0 Topology=o	0						0	10.8	7.2	4.4	.		salivary apyrase	0.0	gi|27372911	76	87	98	Anopheles stephensi								salivary apyrase	0.0	gi|27372911	76	87	98	Anopheles stephensi	MPP_CD73_N
anoatro_5nuc	1725	AATE015296		ATG	*	anoatro_5nuc	574	0	SIG	29-30	64.095	8.85	60.979	8.89	ExpAA=3.95 First60=3.46 PredHel=0 Topology=o	0						1	11.8	6.4	4	.		AGAP011026-PA-like protein	0.0	gi|668458917	92	96	97	Anopheles sinensis	AGAP011026-PA-like protein	0.0	gi|668458917	92	96	97	Anopheles sinensis	AGAP011026-PA-like protein	0.0	gi|668458917	92	96	97	Anopheles sinensis	MPP_CD73_N
anosin_5nuc	1713	ASIS007148		ATG	*	anosin_5nuc	570	0	SIG	25-26	63.839	8.53	61.005	8.54	ExpAA=5.43 First60=5.37 PredHel=0 Topology=o	0						0	11.1	7	3.9	.		AGAP011026-PA-like protein	0.0	gi|668458917	98	98	100	Anopheles sinensis	AGAP011026-PA-like protein	0.0	gi|668458917	98	98	100	Anopheles sinensis	AGAP011026-PA-like protein	0.0	gi|668458917	98	98	100	Anopheles sinensis	MPP_CD73_N
anoalb_5nuc	1707	AALB009922	to_be_corrected	ATG	*	anoalb_5nuc	568	0	SIG	25-26	63.252	8.98	60.628	8.98	ExpAA=3.92 First60=3.91 PredHel=0 Topology=o	0						1	13.2	6.2	3.9	.		apyrase	0.0	gi|568252812	95	98	100	Anopheles darlingi	apyrase	0.0	gi|568252812	95	98	100	Anopheles darlingi	apyrase	0.0	gi|568252812	95	98	100	Anopheles darlingi	MPP_CD73_N
anodar_5nuc	1704	ADAC007226		ATG	*	anodar_5nuc	567	1	SIG	24-25	63.256	8.8	60.663	8.84	ExpAA=0.20 First60=0.20 PredHel=0 Topology=o	0						1	13.6	6	4.1	.		apyrase	0.0	gi|568251644	100	100	100	Anopheles darlingi	apyrase	0.0	gi|568251644	100	100	100	Anopheles darlingi	apyrase	0.0	gi|568251644	100	100	100	Anopheles darlingi	MPP_CD73_N
Epoxy hydrolase
anoga_epoxy_hydrolase	1194	AGAP011970		ATG	*	anoga_epoxy_hydrolase	397	1	SIG	38-39	45.265	7.99	40.83	6.8	ExpAA=7.36 First60=6.49 PredHel=0 Topology=o	0						0	8.6	6.8	6	.	2 | 167 YPDRVSR|YV 0.529 *ProP* | 340 NVTRPKR|SL 0.788 *ProP* |	AGAP011970-PA, partial	0.0	gi|157013288	100	100	98	Anopheles gambiae str. PEST	AGAP011970-PA, partial	0.0	gi|157013288	100	100	98	Anopheles gambiae str. PEST	AGAP011970-PA	0.0	gi|158300702	100	100	98	Anopheles gambiae str. PEST	MhpC
anocol_epoxy_hydrolase	1194	ACOM032251		ATG	*	anocol_epoxy_hydrolase	397	1	SIG	38-39	45.34	8.24	40.851	7.05	ExpAA=5.55 First60=4.70 PredHel=0 Topology=o	0						0	8.6	6.8	6.3	.	1 | 340 NVTRPKR|PL 0.617 *ProP* |	AGAP011970-PA, partial	0.0	gi|157013288	96	97	98	Anopheles gambiae str. PEST	AGAP011970-PA, partial	0.0	gi|157013288	96	97	98	Anopheles gambiae str. PEST	AGAP011970-PA	0.0	gi|158300702	96	97	98	Anopheles gambiae str. PEST	MhpC
anoara_epoxy_hydrolase	1194	AARA000758	to_be_corrected	ATG	*	anoara_epoxy_hydrolase	397	1	SIG	38-39	45.275	7.99	40.83	6.8	ExpAA=7.36 First60=6.49 PredHel=0 Topology=o	0						0	8.6	6.8	6	.	2 | 167 YPDRVSR|YV 0.529 *ProP* | 340 NVTRPKR|SL 0.788 *ProP* |	AGAP011970-PA, partial	0.0	gi|157013288	100	100	98	Anopheles gambiae str. PEST	AGAP011970-PA, partial	0.0	gi|157013288	100	100	98	Anopheles gambiae str. PEST	AGAP011970-PA	0.0	gi|158300702	100	100	98	Anopheles gambiae str. PEST	MhpC
anoqua_epoxy_hydrolase	1194	AQUA010061		ATG	*	anoqua_epoxy_hydrolase	397	1	SIG	29-30	45.346	7.98	42	6.91	ExpAA=6.28 First60=5.68 PredHel=0 Topology=o	0						0	8.6	6.3	6.3	.	1 | 340 NVTRPKR|SL 0.788 *ProP* |	AGAP011970-PA, partial	0.0	gi|157013288	95	96	98	Anopheles gambiae str. PEST	AGAP011970-PA, partial	0.0	gi|157013288	95	96	98	Anopheles gambiae str. PEST	AGAP011970-PA	0.0	gi|158300702	95	96	98	Anopheles gambiae str. PEST	MhpC
anomer_epoxy_hydrolase	1194	AMEM010232		ATG	*	anomer_epoxy_hydrolase	397	1	SIG	29-30	45.226	7.62	41.879	6.73	ExpAA=5.80 First60=5.66 PredHel=0 Topology=o	0						0	8.6	6.5	6.5	.	1 | 340 NVTRPKR|PL 0.617 *ProP* |	AGAP011970-PA, partial	0.0	gi|157013288	94	96	98	Anopheles gambiae str. PEST	AGAP011970-PA, partial	0.0	gi|157013288	94	96	98	Anopheles gambiae str. PEST	AGAP011970-PA	0.0	gi|158300702	94	96	98	Anopheles gambiae str. PEST	MhpC
anomel_epoxy_hydrolase	1194	AMEC008013	to_be_corrected	ATG	*	anomel_epoxy_hydrolase	397	1	SIG	38-39	45.522	8.34	41.058	7.33	ExpAA=11.08 First60=10.82 PredHel=0 Topology=o	0						0	8.1	6.3	6.5	.	1 | 340 KVTRPKR|PL 0.613 *ProP* |	AGAP011970-PA, partial	0.0	gi|157013288	93	94	98	Anopheles gambiae str. PEST	AGAP011970-PA, partial	0.0	gi|157013288	93	94	98	Anopheles gambiae str. PEST	AGAP011970-PA	0.0	gi|158300702	93	94	98	Anopheles gambiae str. PEST	MhpC
anochris_epoxy_hydrolase	1194	ACHR000918	to_be_corrected	ATG	*	anochris_epoxy_hydrolase	397	0	CYT		45.527	8.57			ExpAA=1.11 First60=0.01 PredHel=0 Topology=o	0						0	8.1	5.8	6.5	.		AGAP011970-PA, partial	1E-154	gi|157013288	76	87	98	Anopheles gambiae str. PEST	AGAP011970-PA, partial	1E-155	gi|157013288	76	87	98	Anopheles gambiae str. PEST	AGAP011970-PA	1E-154	gi|158300702	76	87	98	Anopheles gambiae str. PEST	MhpC
anoepi_epoxy_hydrolase	1197	AEPI000214		ATG	*	anoepi_epoxy_hydrolase	398	1	CYT		45.298	8.51			ExpAA=0.08 First60=0.03 PredHel=0 Topology=o	0						0	10.1	6.5	6.3	.		AGAP011970-PA, partial	1E-149	gi|157013288	74	85	98	Anopheles gambiae str. PEST	AGAP011970-PA, partial	1E-150	gi|157013288	74	85	98	Anopheles gambiae str. PEST	AGAP011970-PA	1E-148	gi|158300702	74	85	98	Anopheles gambiae str. PEST	MhpC
anofun_epoxy_hydrolase	870	AFUN006728		ATG	*	anofun_epoxy_hydrolase	289	1	CYT		33.082	7.67			ExpAA=11.86 First60=11.49 PredHel=0 Topology=o	0						0	10	7.3	6.2	.		AGAP011970-PA, partial	1E-136	gi|157013288	77	88	84	Anopheles gambiae str. PEST	AGAP011970-PA, partial	1E-137	gi|157013288	77	88	84	Anopheles gambiae str. PEST	AGAP011970-PA	1E-135	gi|158300702	77	88	84	Anopheles gambiae str. PEST	MhpC
anomin_epoxy_hydrolase	1188	AMIN004389	to_be_corrected	ATG	*	anomin_epoxy_hydrolase	395	1	CYT		45.245	7.2			ExpAA=8.37 First60=8.09 PredHel=0 Topology=o	0						0	9.4	6.1	6.1	.		AGAP011970-PA, partial	1E-142	gi|157013288	70	83	97	Anopheles gambiae str. PEST	AGAP011970-PA, partial	1E-143	gi|157013288	70	83	97	Anopheles gambiae str. PEST	AGAP011970-PA	1E-142	gi|158300702	70	83	97	Anopheles gambiae str. PEST	MhpC
anocul_epoxy_hydrolase	1188	ACUA004043	to_be_corrected	ATG	*	anocul_epoxy_hydrolase	395	1	CYT		45.042	7.63			ExpAA=10.18 First60=10.11 PredHel=0 Topology=o	0						0	8.6	7.1	7.1	.		AGAP011970-PA, partial	1E-144	gi|157013288	71	83	97	Anopheles gambiae str. PEST	AGAP011970-PA, partial	1E-144	gi|157013288	71	83	97	Anopheles gambiae str. PEST	AGAP011970-PA	1E-143	gi|158300702	71	83	97	Anopheles gambiae str. PEST	MhpC
anoste_epoxy_hydrolase	1188	ASTE008469		ATG	*	anoste_epoxy_hydrolase	395	0	BL	32-33	45.008	8.22	41.176	7.36	ExpAA=9.82 First60=9.78 PredHel=0 Topology=o	0						1	11.1	6.6	6.1	.		AGAP011970-PA, partial	1E-139	gi|157013288	71	82	97	Anopheles gambiae str. PEST	AGAP011970-PA, partial	1E-140	gi|157013288	71	82	97	Anopheles gambiae str. PEST	AGAP011970-PA	1E-139	gi|158300702	71	82	97	Anopheles gambiae str. PEST	MhpC
anofar_epoxy_hydrolase	1197	AFAF007943		ATG	*	anofar_epoxy_hydrolase	398	1	CYT		45.625	6.98			ExpAA=0.77 First60=0.76 PredHel=0 Topology=o	0						0	8.5	6.5	5.8	.		AGAP011970-PA, partial	1E-114	gi|157013288	58	74	98	Anopheles gambiae str. PEST	AGAP011970-PA, partial	1E-115	gi|157013288	58	74	98	Anopheles gambiae str. PEST	AGAP011970-PA	1E-114	gi|158300702	58	74	98	Anopheles gambiae str. PEST	MhpC
anodir_epoxy_hydrolase	1206	ADIR002000		ATG	*	anodir_epoxy_hydrolase	401	1	SIG	34-35	46.55	8.95	42.384	8.41	ExpAA=0.76 First60=0.63 PredHel=0 Topology=o	0						0	10	5.2	4.7	.	1 | 14 CLGRARR|VC 0.505 *ProP* |	AGAP011970-PA, partial	1E-117	gi|157013288	59	76	98	Anopheles gambiae str. PEST	AGAP011970-PA, partial	1E-118	gi|157013288	59	76	98	Anopheles gambiae str. PEST	AGAP011970-PA	1E-117	gi|158300702	59	76	98	Anopheles gambiae str. PEST	MhpC
anoatro_epoxy_hydrolase	1194	AATE002302		ATG	*	anoatro_epoxy_hydrolase	397	1	SIG	17-18	45.556	8.2	43.886	8.05	ExpAA=0.23 First60=0.22 PredHel=0 Topology=o	0						0	9.3	6.3	5	.		AGAP011970-PA-like protein	1E-133	gi|668458952	76	87	97	Anopheles sinensis	AGAP011970-PA-like protein	1E-134	gi|668458952	76	87	97	Anopheles sinensis	AGAP011970-PA-like protein	1E-132	gi|668458952	76	87	97	Anopheles sinensis	Abhydrolase_6
anosin_epoxy_hydrolase	1191	ASIS018211		ATG	*	anosin_epoxy_hydrolase	396	1	CYT		45.553	8.91			ExpAA=0.02 First60=0.00 PredHel=0 Topology=o	0						0	10.9	5.8	5.3	.		AGAP011970-PA-like protein	1E-168	gi|668458952	97	98	97	Anopheles sinensis	AGAP011970-PA-like protein	1E-169	gi|668458952	97	98	97	Anopheles sinensis	AGAP011970-PA-like protein	1E-167	gi|668458952	97	98	97	Anopheles sinensis	Abhydrolase_6
anoalb_epoxy_hydrolase	1182	AALB009939		ATG	*	anoalb_epoxy_hydrolase	393	1	CYT		45.477	8.25			ExpAA=1.05 First60=1.03 PredHel=0 Topology=o	0						0	8.4	6.4	6.6	.		AGAP011970-PA, partial	1E-106	gi|157013288	52	71	97	Anopheles gambiae str. PEST	AGAP011970-PA, partial	1E-107	gi|157013288	52	71	97	Anopheles gambiae str. PEST	AGAP011970-PA	1E-106	gi|158300702	52	71	97	Anopheles gambiae str. PEST	Abhydrolase_6
anodar_epoxy_hydrolase	1182		novel	ATG	*	anodar_epoxy_hydrolase	393	1	CYT		45.733	8.44			ExpAA=0.79 First60=0.78 PredHel=0 Topology=o	0						0	8.4	6.1	6.6	.		AGAP011970-PA, partial	1E-110	gi|157013288	54	73	97	Anopheles gambiae str. PEST	AGAP011970-PA, partial	1E-111	gi|157013288	54	73	97	Anopheles gambiae str. PEST	AGAP011970-PA	1E-110	gi|158300702	54	73	97	Anopheles gambiae str. PEST	Abhydrolase_6
Salivary amylase
anoga_Sal_amy	2631	AGAP006371	to_be_corrected	ATG	*	anoga_Sal_amy	876	2	SIG	24-25	94.183	5.8	91.781	5.63	ExpAA=0.25 First60=0.17 PredHel=0 Topology=o	0						2	16.7	8.4	6.8	.		AGAP006371-PA	0.0	gi|157016191	100	100	100	Anopheles gambiae str. PEST	AGAP006371-PA	0.0	gi|157016191	100	100	100	Anopheles gambiae str. PEST	AGAP006371-PA	0.0	gi|158295760	100	100	100	Anopheles gambiae str. PEST	AmyAc_bac_euk_A
anocol_Sal_amy	2643	ACOM039848	to_be_corrected	ATG	*	anocol_Sal_amy	880	2	SIG	24-25	94.706	5.66	92.151	5.49	ExpAA=1.04 First60=0.51 PredHel=0 Topology=o	0						3	16.8	8.5	6.7	.		AGAP006371-PA	0.0	gi|157016191	97	98	100	Anopheles gambiae str. PEST	AGAP006371-PA	0.0	gi|157016191	97	98	100	Anopheles gambiae str. PEST	AGAP006371-PA	0.0	gi|158295760	97	98	100	Anopheles gambiae str. PEST	AmyAc_bac_euk_A
anoara_Sal_amy	2637	AARA000880	to_be_corrected	ATG	*	anoara_Sal_amy	878	2	SIG	24-25	94.451	5.54	91.879	5.37	ExpAA=0.67 First60=0.28 PredHel=0 Topology=o	0						1	17	8.2	6.8	.		AGAP006371-PA	0.0	gi|157016191	97	98	100	Anopheles gambiae str. PEST	AGAP006371-PA	0.0	gi|157016191	97	98	100	Anopheles gambiae str. PEST	AGAP006371-PA	0.0	gi|158295760	97	98	100	Anopheles gambiae str. PEST	AmyAc_bac_euk_A
anoqua_Sal_amy	2628	AQUA000932!	to_be_corrected	ATG	*	anoqua_Sal_amy	875	2	SIG	24-25	94.432	5.96	91.834	5.74	ExpAA=0.20 First60=0.19 PredHel=0 Topology=o	0						2	16.8	8.2	6.9	.		AGAP006371-PA	0.0	gi|157016191	98	99	100	Anopheles gambiae str. PEST	AGAP006371-PA	0.0	gi|157016191	98	99	100	Anopheles gambiae str. PEST	AGAP006371-PA	0.0	gi|158295760	98	99	100	Anopheles gambiae str. PEST	AmyAc_bac_euk_A
anomer_Sal_amy	2616	AMEM001625	to_be_corrected	ATG	*	anomer_Sal_amy	871	2	SIG	24-25	93.872	6.42	91.272	6.23	ExpAA=0.59 First60=0.51 PredHel=0 Topology=o	0						2	16.1	8.7	6.5	.		AGAP006371-PA	0.0	gi|157016191	96	97	100	Anopheles gambiae str. PEST	AGAP006371-PA	0.0	gi|157016191	96	97	100	Anopheles gambiae str. PEST	AGAP006371-PA	0.0	gi|158295760	96	97	100	Anopheles gambiae str. PEST	AmyAc_bac_euk_A
anomel_Sal_amy	2628	AMEC014899	to_be_corrected	ATG	*	anomel_Sal_amy	875	2	SIG	24-25	94.254	5.96	91.655	5.82	ExpAA=0.49 First60=0.41 PredHel=0 Topology=o	0						2	16.9	8.6	6.5	.		AGAP006371-PA	0.0	gi|157016191	98	99	100	Anopheles gambiae str. PEST	AGAP006371-PA	0.0	gi|157016191	98	99	100	Anopheles gambiae str. PEST	AGAP006371-PA	0.0	gi|158295760	98	99	100	Anopheles gambiae str. PEST	AmyAc_bac_euk_A
anochris_Sal_amy	2301	ACHR003565	to_be_corrected	ATG	*	anochris_Sal_amy	766	2	SIG	23-24	82.774	6.02	80.33	5.99	ExpAA=1.40 First60=1.28 PredHel=0 Topology=o	0						2	17.1	8	6.8	.		AGAP006371-PA-like protein	0.0	gi|668461036	58	68	107	Anopheles sinensis	AGAP006371-PA-like protein	0.0	gi|668461036	58	68	107	Anopheles sinensis	AGAP006371-PA-like protein	0.0	gi|668461036	58	68	107	Anopheles sinensis	AmyAc_bac_euk_A
anofun_Sal_amy	2202	AFUN005946		ATG	*	anofun_Sal_amy	733	3	SIG	23-24	79.672	5.5	77.133	5.5	ExpAA=10.49 First60=10.05 PredHel=0 Topology=o	0						0	16.4	7.4	6.3	0.4		AGAP006371-PA-like protein	0.0	gi|668461036	62	74	102	Anopheles sinensis	AGAP006371-PA-like protein	0.0	gi|668461036	62	74	102	Anopheles sinensis	AGAP006371-PA-like protein	0.0	gi|668461036	62	74	102	Anopheles sinensis	AmyAc_bac_euk_A
anomin_Sal_amy	2205	AMIN007997	to_be_corrected	ATG	*	anomin_Sal_amy	734	2	BL	15-16	79.536	5.25	78.138	5.25	ExpAA=3.70 First60=3.65 PredHel=0 Topology=o	0						0	17.4	7.2	6.4	.		AGAP006371-PA-like protein	0.0	gi|668461036	60	73	101	Anopheles sinensis	AGAP006371-PA-like protein	0.0	gi|668461036	60	73	101	Anopheles sinensis	AGAP006371-PA-like protein	0.0	gi|668461036	60	73	101	Anopheles sinensis	AmyAc_bac_euk_A
anocul_Sal_amy	2370	ACUA007778	to_be_corrected	ATG	*	anocul_Sal_amy	789	2	SIG	20-21	85.353	5.32	83.228	5.32	ExpAA=15.54 First60=15.52 PredHel=0 Topology=o	0						2	18	7.2	7.1	.		AGAP006371-PA-like protein	0.0	gi|668461036	59	69	107	Anopheles sinensis	AGAP006371-PA-like protein	0.0	gi|668461036	59	69	107	Anopheles sinensis	AGAP006371-PA-like protein	0.0	gi|668461036	59	69	107	Anopheles sinensis	AmyAc_bac_euk_A
anoste_Sal_amy	2295	ASTE000796	to_be_corrected	ATG	*	anoste_Sal_amy	764	5	SIG	21-22	82.433	5.54	80.329	5.48	ExpAA=0.81 First60=0.75 PredHel=0 Topology=o	0						2	16.6	7.5	6.8	.		AGAP006371-PA-like protein	0.0	gi|668461036	56	68	106	Anopheles sinensis	AGAP006371-PA-like protein	0.0	gi|668461036	56	68	106	Anopheles sinensis	AGAP006371-PA-like protein	0.0	gi|668461036	56	68	106	Anopheles sinensis	AmyAc_bac_euk_A
anofar_Sal_amy	1797	AFAF005820		ATG	*	anofar_Sal_amy	598	2	SIG	20-21	65.664	5.3	63.515	5.3	ExpAA=7.43 First60=7.30 PredHel=0 Topology=o	0						8	14.2	8.4	7.4	.		AGAP006371-PA-like protein	0.0	gi|668461036	73	81	70	Anopheles sinensis	AGAP006371-PA-like protein	0.0	gi|668461036	73	81	70	Anopheles sinensis	AGAP006371-PA-like protein	0.0	gi|668461036	73	81	70	Anopheles sinensis	AmyAc_bac_euk_A
anodir_Sal_amy	1887	ADIR007445		ATG	*	anodir_Sal_amy	628	5	SIG	23-24	68.839	5.88	66.382	5.78	ExpAA=21.97 First60=21.95 PredHel=1 Topology=i7-29o	1	3.5	95.4	1.1		599	4	13.9	9.1	7.5	.		AGAP006371-PA-like protein	0.0	gi|668461036	65	75	80	Anopheles sinensis	AGAP006371-PA-like protein	0.0	gi|668461036	65	75	80	Anopheles sinensis	AGAP006371-PA-like protein	0.0	gi|668461036	65	75	80	Anopheles sinensis	AmyAc_bac_euk_A
anoatro_Sal_amy	2214	AATE013253	to_be_corrected	ATG	*	anoatro_Sal_amy	737	1	SIG	23-24	79.924	5.87	77.344	5.87	ExpAA=2.16 First60=1.94 PredHel=0 Topology=o	0						3	16.3	9.2	6.9	.		AGAP006371-PA-like protein	0.0	gi|668461036	76	83	102	Anopheles sinensis	AGAP006371-PA-like protein	0.0	gi|668461036	76	83	102	Anopheles sinensis	AGAP006371-PA-like protein	0.0	gi|668461036	76	83	102	Anopheles sinensis	AmyAc_bac_euk_A
anosin_Sal_Amy	2175	ASIS008538	to_be_corrected	ATG	*	anosin_Sal_Amy	724	3	SIG	22-23	78.434	5.53	76.062	5.48	ExpAA=0.57 First60=0.54 PredHel=0 Topology=o	0						0	14.8	9.4	6.6	.		AGAP006371-PA-like protein	0.0	gi|668461036	97	98	100	Anopheles sinensis	AGAP006371-PA-like protein	0.0	gi|668461036	97	98	100	Anopheles sinensis	AGAP006371-PA-like protein	0.0	gi|668461036	97	98	100	Anopheles sinensis	AmyAc_bac_euk_A
anoalb_Sal_amy	2358	AALB005920		ATG	*	anoalb_Sal_amy	785	3	SIG	24-25	84.997	5.52	82.383	5.36	ExpAA=11.36 First60=11.31 PredHel=0 Topology=o	0						3	15.9	7.8	6.5	.		alpha-amylase I	0.0	gi|568256398	79	89	100	Anopheles darlingi	alpha-amylase I	0.0	gi|568256398	79	89	100	Anopheles darlingi	alpha-amylase I	0.0	gi|568256398	79	89	100	Anopheles darlingi	AmyAc_bac_euk_A
anodar_Sal_amy	2370	ADAC003304		ATG	*	anodar_Sal_amy	789	1	SIG	24-25	85.818	5.15	83.142	5.03	ExpAA=20.03 First60=20.00 PredHel=1 Topology=i7-29o	1	2.8	96.3	0.9		760	2	17.2	7.2	6	.		alpha-amylase I	0.0	gi|568256398	100	100	100	Anopheles darlingi	alpha-amylase I	0.0	gi|568256398	100	100	100	Anopheles darlingi	alpha-amylase I	0.0	gi|568256398	100	100	100	Anopheles darlingi	AmyAc_bac_euk_A
Salivary maltase
anoga_Sal_Maltase	1782	AGAP002102		ATG	*	anoga_Sal_Maltase	593	4	SIG	19-20	67.299	5.64	65.385	5.59	ExpAA=0.02 First60=0.00 PredHel=0 Topology=o	0						0	11.8	7.1	6.1	.	1 | 494 TAYRKRR|LL 0.587 *ProP* |	AGAP002102-PA	0.0	gi|116115877	100	100	100	Anopheles gambiae str. PEST	AGAP002102-PA	0.0	gi|116115877	100	100	100	Anopheles gambiae str. PEST	AGAP002102-PA	0.0	gi|118793578	100	100	100	Anopheles gambiae str. PEST	AmyAc_maltase
anocol_Sal_Maltase	1782	ACOM042226		ATG	*	anocol_Sal_Maltase	593	4	SIG	19-20	67.228	5.59	65.332	5.54	ExpAA=0.02 First60=0.00 PredHel=0 Topology=o	0						0	11.6	7.1	6.1	.	1 | 494 TAYRKRR|LL 0.587 *ProP* |	AGAP002102-PA	0.0	gi|116115877	99	99	100	Anopheles gambiae str. PEST	AGAP002102-PA	0.0	gi|116115877	99	99	100	Anopheles gambiae str. PEST	AGAP002102-PA	0.0	gi|118793578	99	99	100	Anopheles gambiae str. PEST	AmyAc_maltase
anoara_Sal_Maltase	1782	AARA006843	to_be_corrected	ATG	*	anoara_Sal_Maltase	593	4	SIG	19-20	67.23	5.51	65.334	5.46	ExpAA=0.02 First60=0.00 PredHel=0 Topology=o	0						0	12	7.1	5.9	.	1 | 494 TAYRKRR|LL 0.553 *ProP* |	AGAP002102-PA	0.0	gi|116115877	99	99	100	Anopheles gambiae str. PEST	AGAP002102-PA	0.0	gi|116115877	99	99	100	Anopheles gambiae str. PEST	AGAP002102-PA	0.0	gi|118793578	99	99	100	Anopheles gambiae str. PEST	AmyAc_maltase
anoqua_Sal_Maltase	1782	AQUA008930	to_be_corrected	ATG	*	anoqua_Sal_Maltase	593	4	SIG	19-20	67.119	5.64	65.223	5.59	ExpAA=0.02 First60=0.00 PredHel=0 Topology=o	0						0	11.8	7.1	6.1	.	1 | 494 TAYRKRR|LL 0.587 *ProP* |	AGAP002102-PA	0.0	gi|116115877	99	99	100	Anopheles gambiae str. PEST	AGAP002102-PA	0.0	gi|116115877	99	99	100	Anopheles gambiae str. PEST	AGAP002102-PA	0.0	gi|118793578	99	99	100	Anopheles gambiae str. PEST	AmyAc_maltase
anomer_Sal_Maltase	1782	AMEM003587		ATG	*	anomer_Sal_Maltase	593	4	SIG	19-20	67.107	5.56	65.211	5.51	ExpAA=0.01 First60=0.00 PredHel=0 Topology=o	0						0	11.8	7.1	6.1	.	1 | 494 TAYRKRR|LL 0.587 *ProP* |	AGAP002102-PA	0.0	gi|116115877	98	99	100	Anopheles gambiae str. PEST	AGAP002102-PA	0.0	gi|116115877	98	99	100	Anopheles gambiae str. PEST	AGAP002102-PA	0.0	gi|118793578	98	99	100	Anopheles gambiae str. PEST	AmyAc_maltase
anochris_Sal_Maltase	1785		novel	ATG	*	anochris_Sal_Maltase	594	4	SIG	22-23	67.366	5.77	65.151	5.66	ExpAA=0.13 First60=0.11 PredHel=0 Topology=o	0						0	11.8	7.4	5.4	.	1 | 495 TGYRKRR|LL 0.550 *ProP* |	AGAP002102-PA	0.0	gi|116115877	88	92	100	Anopheles gambiae str. PEST	AGAP002102-PA	0.0	gi|116115877	88	92	100	Anopheles gambiae str. PEST	AGAP002102-PA	0.0	gi|118793578	88	92	100	Anopheles gambiae str. PEST	AmyAc_maltase
anoepi_Sal_Maltase	1782	AEPI006283	to_be_corrected	ATG	*	anoepi_Sal_Maltase	593	3	SIG	16-17	67.365	5.75	65.598	5.62	ExpAA=0.03 First60=0.00 PredHel=0 Topology=o	0						0	12.1	6.2	5.9	.	1 | 494 TSYRKRR|LL 0.672 *ProP* |	AGAP002102-PA	0.0	gi|116115877	89	93	100	Anopheles gambiae str. PEST	AGAP002102-PA	0.0	gi|116115877	89	93	100	Anopheles gambiae str. PEST	AGAP002102-PA	0.0	gi|118793578	89	93	100	Anopheles gambiae str. PEST	AmyAc_maltase
anofun_Sal_Maltase	1782	AFUN009470	to_be_corrected	ATG	*	anofun_Sal_Maltase	593	4	SIG	19-20	67.251	5.55	65.312	5.44	ExpAA=0.39 First60=0.39 PredHel=0 Topology=o	0						0	11.8	6.9	6.1	.	1 | 494 TSYRKRR|LL 0.630 *ProP* |	AGAP002102-PA	0.0	gi|116115877	87	93	100	Anopheles gambiae str. PEST	AGAP002102-PA	0.0	gi|116115877	87	93	100	Anopheles gambiae str. PEST	AGAP002102-PA	0.0	gi|118793578	87	93	100	Anopheles gambiae str. PEST	AmyAc_maltase
anomin_Sal_Maltase	1782	AMIN000636		ATG	*	anomin_Sal_Maltase	593	4	SIG	19-20	67.448	5.51	65.583	5.4	ExpAA=0.11 First60=0.10 PredHel=0 Topology=o	0						0	11.8	6.7	6.1	.	1 | 494 TSYRKRR|LL 0.630 *ProP* |	AGAP002102-PA	0.0	gi|116115877	87	92	100	Anopheles gambiae str. PEST	AGAP002102-PA	0.0	gi|116115877	87	92	100	Anopheles gambiae str. PEST	AGAP002102-PA	0.0	gi|118793578	87	92	100	Anopheles gambiae str. PEST	AmyAc_maltase
anocul_Sal_Maltase	1785	ACUA002457	to_be_corrected	ATG	*	anocul_Sal_Maltase	594	3	SIG	19-20	67.518	5.49	65.632	5.38	ExpAA=0.24 First60=0.23 PredHel=0 Topology=o	0						0	11.8	6.6	5.4	.	1 | 495 TSYRKRR|LL 0.630 *ProP* |	AGAP002102-PA	0.0	gi|116115877	86	91	100	Anopheles gambiae str. PEST	AGAP002102-PA	0.0	gi|116115877	86	91	100	Anopheles gambiae str. PEST	AGAP002102-PA	0.0	gi|118793578	86	91	100	Anopheles gambiae str. PEST	AmyAc_maltase
anoste_Sal_Maltase	1797	ASTE004235	to_be_corrected	ATG	*	anoste_Sal_Maltase	598	5	SIG	19-20	67.916	5.27	65.966	5.23	ExpAA=0.21 First60=0.20 PredHel=0 Topology=o	0						0	11.2	6.7	6.5	.	1 | 499 TDYRKRR|LL 0.606 *ProP* |	AGAP002102-PA	0.0	gi|116115877	85	91	100	Anopheles gambiae str. PEST	AGAP002102-PA	0.0	gi|116115877	85	91	100	Anopheles gambiae str. PEST	AGAP002102-PA	0.0	gi|118793578	85	91	100	Anopheles gambiae str. PEST	AmyAc_maltase
anofar_Sal_Maltase	1782	AFAF005346		ATG	*	anofar_Sal_Maltase	593	4	SIG	19-20	67.287	5.27	65.334	5.21	ExpAA=0.06 First60=0.01 PredHel=0 Topology=o	0						0	11.5	6.6	5.2	.	1 | 494 TAYRKRR|LI 0.568 *ProP* |	AGAP002102-PA	0.0	gi|116115877	82	89	100	Anopheles gambiae str. PEST	AGAP002102-PA	0.0	gi|116115877	82	89	100	Anopheles gambiae str. PEST	AGAP002102-PA	0.0	gi|118793578	82	89	100	Anopheles gambiae str. PEST	AmyAc_maltase
anodir_Sal_Maltase	1782	ADIR003184	to_be_corrected	ATG	*	anodir_Sal_Maltase	593	4	SIG	19-20	66.906	5.72	64.873	5.47	ExpAA=0.09 First60=0.00 PredHel=0 Topology=o	0						0	10.5	7.1	5.6	.	1 | 494 TAYRKRR|LL 0.552 *ProP* |	AGAP002102-PA	0.0	gi|116115877	81	88	100	Anopheles gambiae str. PEST	AGAP002102-PA	0.0	gi|116115877	81	88	100	Anopheles gambiae str. PEST	AGAP002102-PA	0.0	gi|118793578	81	88	100	Anopheles gambiae str. PEST	AmyAc_maltase
anoatro_Sal_Maltase	1782	AATE018919		ATG	*	anoatro_Sal_Maltase	593	4	SIG	19-20	67.14	5.22	65.152	5.22	ExpAA=3.35 First60=3.27 PredHel=0 Topology=o	0						1	12.5	7.3	5.2	.	1 | 494 TGYRKRR|LL 0.549 *ProP* |	putative alpha-amylase, partial	0.0	gi|520836432	95	97	100	Psorophora albipes	putative alpha-amylase, partial	0.0	gi|520836432	95	97	100	Psorophora albipes	hypothetical protein ZHAS_00000146	0.0	gi|668443608	86	93	32	Anopheles sinensis	AmyAc_maltase
anosin_Sal_Maltase	1782	ASIS015385		ATG	*	anosin_Sal_Maltase	593	4	SIG	23-24	66.839	5.3	64.393	5.23	ExpAA=1.35 First60=0.92 PredHel=0 Topology=o	0						0	11.5	6.7	5.1	.	1 | 494 TNYRKRR|LL 0.600 *ProP* |	hypothetical protein ZHAS_00000146	0.0	gi|668443608	97	98	33	Anopheles sinensis	hypothetical protein ZHAS_00000146	0.0	gi|668443608	97	98	33	Anopheles sinensis	hypothetical protein ZHAS_00000146	0.0	gi|668443608	97	98	33	Anopheles sinensis	AmyAc_maltase
anoalb_Sal_Maltase	1785	AALB015728		ATG	*	anoalb_Sal_Maltase	594	4	SIG	17-18	67.815	5.57	65.972	5.49	ExpAA=0.21 First60=0.21 PredHel=0 Topology=o	0						0	11.3	6.4	4.7	.	1 | 494 THYRKRR|LL 0.553 *ProP* |	alpha-amylase	0.0	gi|568251708	93	96	100	Anopheles darlingi	alpha-amylase	0.0	gi|568251708	93	96	100	Anopheles darlingi	alpha-amylase	0.0	gi|568251708	93	96	100	Anopheles darlingi	AmyAc_maltase
anodar_Sal_Maltase	1785	ADAC007180		ATG	*	anodar_Sal_Maltase	594	5	SIG	18-19	67.717	5.4	65.758	5.34	ExpAA=0.64 First60=0.64 PredHel=0 Topology=o	0						1	10.8	6.9	5.2	.	1 | 494 THYRKRR|LL 0.553 *ProP* |	alpha-amylase	0.0	gi|568251708	100	100	100	Anopheles darlingi	alpha-amylase	0.0	gi|568251708	100	100	100	Anopheles darlingi	alpha-amylase	0.0	gi|568251708	100	100	100	Anopheles darlingi	AmyAc_maltase
Salivary peroxidase
anoga_Sal_Perox	1773	AGAP010735		ATG	*	anoga_Sal_Perox	590	4	SIG	21-22	66.553	8.68	64.161	8.58	ExpAA=0.44 First60=0.44 PredHel=0 Topology=o	0						0	12.5	6.6	5.9	.		AGAP010735-PA, partial	0.0	gi|157018506	99	99	48	Anopheles gambiae str. PEST	AGAP010735-PA, partial	0.0	gi|157018506	99	99	48	Anopheles gambiae str. PEST	AGAP010735-PA	0.0	gi|158289809	99	99	48	Anopheles gambiae str. PEST	An_peroxidase
anoara_Sal_Perox	1773	AARA008970		ATG	*	anoara_Sal_Perox	590	4	SIG	21-22	66.588	8.68	64.2	8.58	ExpAA=0.92 First60=0.92 PredHel=0 Topology=o	0						0	12.7	6.6	5.8	.		AGAP010735-PA, partial	0.0	gi|157018506	98	98	48	Anopheles gambiae str. PEST	AGAP010735-PA, partial	0.0	gi|157018506	98	98	48	Anopheles gambiae str. PEST	AGAP010735-PA	0.0	gi|158289809	98	98	48	Anopheles gambiae str. PEST	An_peroxidase
anoqua_Sal_Perox	1773	AQUA002357		ATG	*	anoqua_Sal_Perox	590	4	SIG	21-22	66.464	8.68	64.106	8.58	ExpAA=1.50 First60=1.50 PredHel=0 Topology=o	0						0	12.4	6.6	6.3	.		AGAP010735-PA, partial	0.0	gi|157018506	98	98	48	Anopheles gambiae str. PEST	AGAP010735-PA, partial	0.0	gi|157018506	98	98	48	Anopheles gambiae str. PEST	AGAP010735-PA	0.0	gi|158289809	98	98	48	Anopheles gambiae str. PEST	An_peroxidase
anomer_Sal_Perox	1773	AMEM003858		ATG	*	anomer_Sal_Perox	590	4	SIG	21-22	66.498	8.68	64.134	8.58	ExpAA=1.03 First60=1.03 PredHel=0 Topology=o	0						0	12.4	6.6	6.3	.		AGAP010735-PA, partial	0.0	gi|157018506	97	98	48	Anopheles gambiae str. PEST	AGAP010735-PA, partial	0.0	gi|157018506	97	98	48	Anopheles gambiae str. PEST	AGAP010735-PA	0.0	gi|158289809	97	98	48	Anopheles gambiae str. PEST	An_peroxidase
anomel_Sal_Perox	1773	AMEC003752	to_be_corrected	ATG	*	anomel_Sal_Perox	590	3	SIG	21-22	66.399	8.85	64.069	8.77	ExpAA=1.11 First60=1.06 PredHel=0 Topology=o	0						1	12	6.6	6.3	.		AGAP010735-PA, partial	0.0	gi|157018506	96	98	48	Anopheles gambiae str. PEST	AGAP010735-PA, partial	0.0	gi|157018506	96	98	48	Anopheles gambiae str. PEST	AGAP010735-PA	0.0	gi|158289809	96	98	48	Anopheles gambiae str. PEST	An_peroxidase
anochris_Sal_Perox	1773		novel	ATG	*	anochris_Sal_Perox	590	3	SIG	23-24	66.676	8.68	64.146	8.62	ExpAA=0.29 First60=0.29 PredHel=0 Topology=o	0						1	13.2	6.3	5.9	.		AGAP010735-PA, partial	0.0	gi|157018506	91	95	48	Anopheles gambiae str. PEST	AGAP010735-PA, partial	0.0	gi|157018506	91	95	48	Anopheles gambiae str. PEST	AGAP010735-PA	0.0	gi|158289809	91	95	48	Anopheles gambiae str. PEST	An_peroxidase
anoepi_Sal_Perox	1767	AEPI000705	to_be_corrected	ATG	*	anoepi_Sal_Perox	588	3	SIG	19-20	66.233	8.79	64.135	8.7	ExpAA=0.01 First60=0.01 PredHel=0 Topology=o	0						1	11.2	6.8	6.5	.		AGAP010735-PA, partial	0.0	gi|157018506	87	93	48	Anopheles gambiae str. PEST	AGAP010735-PA, partial	0.0	gi|157018506	87	93	48	Anopheles gambiae str. PEST	AGAP010735-PA	0.0	gi|158289809	87	93	48	Anopheles gambiae str. PEST	An_peroxidase
anofun_Sal_Perox	1767	AFUN006947	to_be_corrected	ATG	*	anofun_Sal_Perox	588	3	SIG	20-21	66.588	8.78	64.289	8.59	ExpAA=0.67 First60=0.67 PredHel=0 Topology=o	0						0	11.9	7.1	6.3	.		AGAP010735-PA, partial	0.0	gi|157018506	83	91	48	Anopheles gambiae str. PEST	AGAP010735-PA, partial	0.0	gi|157018506	83	91	48	Anopheles gambiae str. PEST	AGAP010735-PA	0.0	gi|158289809	83	91	48	Anopheles gambiae str. PEST	An_peroxidase
anomin_Sal_Perox	1770	AMIN009228	to_be_corrected	ATG	*	anomin_Sal_Perox	589	3	SIG	20-21	66.326	8.47	64.147	8.34	ExpAA=0.12 First60=0.12 PredHel=0 Topology=o	0						0	11.7	7.1	5.8	.		AGAP010735-PA, partial	0.0	gi|157018506	85	91	48	Anopheles gambiae str. PEST	AGAP010735-PA, partial	0.0	gi|157018506	85	91	48	Anopheles gambiae str. PEST	AGAP010735-PA	0.0	gi|158289809	85	91	48	Anopheles gambiae str. PEST	An_peroxidase
anocul_Sal_Perox	1773	ACUA003065	to_be_corrected	ATG	*	anocul_Sal_Perox	590	4	SIG	21-22	66.756	8.68	64.401	8.58	ExpAA=1.42 First60=1.41 PredHel=0 Topology=o	0						0	12.2	6.6	6.1	.		AGAP010735-PA, partial	0.0	gi|157018506	85	92	48	Anopheles gambiae str. PEST	AGAP010735-PA, partial	0.0	gi|157018506	85	92	48	Anopheles gambiae str. PEST	AGAP010735-PA	0.0	gi|158289809	85	92	48	Anopheles gambiae str. PEST	An_peroxidase
anoste_Sal_perox	1764	ASTE009399	to_be_corrected	ATG	*	anoste_Sal_perox	587	4	SIG	20-21	66.754	8.75	64.494	8.57	ExpAA=0.12 First60=0.11 PredHel=0 Topology=o	0						0	11.2	6.3	6.1	.		AGAP010735-PA, partial	0.0	gi|157018506	83	91	48	Anopheles gambiae str. PEST	AGAP010735-PA, partial	0.0	gi|157018506	83	91	48	Anopheles gambiae str. PEST	AGAP010735-PA	0.0	gi|158289809	83	91	48	Anopheles gambiae str. PEST	An_peroxidase
anofar_Sal_perox	1782	AFAF007386		ATG	*	anofar_Sal_perox	593	2	SIG	24-25	66.758	8.14	64.299	8.33	ExpAA=7.99 First60=7.98 PredHel=0 Topology=o	0						2	11.3	6.9	6.1	.		AGAP010735-PA, partial	0.0	gi|157018506	80	90	47	Anopheles gambiae str. PEST	AGAP010735-PA, partial	0.0	gi|157018506	80	90	47	Anopheles gambiae str. PEST	AGAP010735-PA	0.0	gi|158289809	80	90	47	Anopheles gambiae str. PEST	An_peroxidase
anodir_Sal_Perox	1770	ADIR005268	to_be_corrected	ATG	*	anodir_Sal_Perox	589	3	SIG	20-21	66.117	8.58	63.881	8.47	ExpAA=0.56 First60=0.56 PredHel=0 Topology=o	0						0	12.6	6.6	5.6	.		AGAP010735-PA, partial	0.0	gi|157018506	85	93	48	Anopheles gambiae str. PEST	AGAP010735-PA, partial	0.0	gi|157018506	85	93	48	Anopheles gambiae str. PEST	AGAP010735-PA	0.0	gi|158289809	85	93	48	Anopheles gambiae str. PEST	An_peroxidase
anoatro_Sal_Perox	1764	AATE019233		ATG	*	anoatro_Sal_Perox	587	3	SIG	20-21	66.303	8.78	64.032	8.58	ExpAA=0.29 First60=0.29 PredHel=0 Topology=o	0						0	12.3	7.2	5.1	.		AGAP010735-PA-like protein	0.0	gi|668443625	85	91	100	Anopheles sinensis	AGAP010735-PA-like protein	0.0	gi|668443625	85	91	100	Anopheles sinensis	AGAP010735-PA-like protein	0.0	gi|668443625	85	91	100	Anopheles sinensis	An_peroxidase
anosin_Sal_Perox	1770	ASIS004536		ATG	*	anosin_Sal_Perox	589	4	SIG	21-22	66.525	8.58	64.14	8.59	ExpAA=0.09 First60=0.09 PredHel=0 Topology=o	0						0	12.1	7	5.9	.		AGAP010735-PA-like protein	0.0	gi|668443625	92	95	100	Anopheles sinensis	AGAP010735-PA-like protein	0.0	gi|668443625	92	95	100	Anopheles sinensis	AGAP010735-PA-like protein	0.0	gi|668443625	92	95	100	Anopheles sinensis	An_peroxidase
anoalb_Sal_Perox	1779	AALB009827	to_be_corrected	ATG	*	anoalb_Sal_Perox	592	4	SIG	21-22	65.572	6.11	63.04	6.02	ExpAA=0.00 First60=0.00 PredHel=0 Topology=o	0						0	13	5.7	6.1	.		salivary peroxidase	0.0	gi|4539761	99	99	100	Anopheles albimanus	salivary peroxidase	0.0	gi|4539761	99	99	100	Anopheles albimanus	salivary peroxidase	0.0	gi|4539761	99	99	100	Anopheles albimanus	An_peroxidase
anoalb_Sal_Perox2	1770	AALB009827	to_be_corrected	ATG	*	anoalb_Sal_Perox2	589	3	SIG	20-21	66.401	8.93	64.239	8.84	ExpAA=0.01 First60=0.00 PredHel=0 Topology=o	0						0	14.8	7.3	5.6	.		oxidase/peroxidase	0.0	gi|568257788	94	97	100	Anopheles darlingi	oxidase/peroxidase	0.0	gi|568257788	94	97	100	Anopheles darlingi	oxidase/peroxidase	0.0	gi|568257788	94	97	100	Anopheles darlingi	An_peroxidase
anodar_Sal_Perox	1776	ADAC002186		ATG	*	anodar_Sal_Perox	591	3	SIG	20-21	65.63	6.19	63.272	6.02	ExpAA=0.01 First60=0.01 PredHel=0 Topology=o	0						0	12.5	5.6	5.8	.		oxidase/peroxidase	0.0	gi|568257787	100	100	100	Anopheles darlingi	oxidase/peroxidase	0.0	gi|568257787	100	100	100	Anopheles darlingi	oxidase/peroxidase	0.0	gi|568257787	100	100	100	Anopheles darlingi	An_peroxidase
anodar_Sal_Perox2	1791	ADAC002185		ATG	*	anodar_Sal_Perox2	596	3	SIG	22-23	66.324	5.99	63.777	6.05	ExpAA=0.17 First60=0.17 PredHel=0 Topology=o	0						1	12.8	6	5.9	.		oxidase/peroxidase	0.0	gi|568257786	100	100	100	Anopheles darlingi	oxidase/peroxidase	0.0	gi|568257786	100	100	100	Anopheles darlingi	oxidase/peroxidase	0.0	gi|568257786	100	100	100	Anopheles darlingi	An_peroxidase
Serine protease
SerPro1
anoga_Sal_SerPro1	1188	AGAP011912		ATG	*	anoga_Sal_SerPro1	395	1	SIG	24-25	42.11	8.87	39.752	8.91	ExpAA=20.88 First60=20.76 PredHel=1 Topology=i7-29o	1	5.6	92.7	1.8		366	3	20.8	8.1	4.8	.		AGAP011912-PA, partial	0.0	gi|157013322	100	100	97	Anopheles gambiae str. PEST	AGAP011912-PA, partial	0.0	gi|157013322	100	100	97	Anopheles gambiae str. PEST	AGAP011912-PA	0.0	gi|158300773	100	100	97	Anopheles gambiae str. PEST	Tryp_SPc
anocol_Sal_SerPro1	1188	ACOM032155		ATG	*	anocol_Sal_SerPro1	395	1	SIG	24-25	42.15	8.87	39.768	8.91	ExpAA=20.96 First60=20.85 PredHel=1 Topology=i7-29o	1	5.6	92.7	1.8		366	3	21	8.1	4.8	.		AGAP011912-PA, partial	0.0	gi|157013322	99	99	97	Anopheles gambiae str. PEST	AGAP011912-PA, partial	0.0	gi|157013322	99	99	97	Anopheles gambiae str. PEST	AGAP011912-PA	0.0	gi|158300773	99	99	97	Anopheles gambiae str. PEST	Tryp_SPc
anoara_Sal_SerPro1	1188	AARA000708	to_be_corrected	ATG	*	anoara_Sal_SerPro1	395	1	SIG	24-25	42.086	8.87	39.752	8.91	ExpAA=20.88 First60=20.76 PredHel=1 Topology=i7-29o	1	5.6	92.7	1.8		366	3	20.8	8.1	4.8	.		AGAP011912-PA, partial	0.0	gi|157013322	100	100	97	Anopheles gambiae str. PEST	AGAP011912-PA, partial	0.0	gi|157013322	100	100	97	Anopheles gambiae str. PEST	AGAP011912-PA	0.0	gi|158300773	100	100	97	Anopheles gambiae str. PEST	Tryp_SPc
anoqua_Sal_SerPro1	1188	AQUA010114		ATG	*	anoqua_Sal_SerPro1	395	1	SIG	24-25	42.086	8.87	39.752	8.91	ExpAA=20.88 First60=20.76 PredHel=1 Topology=i7-29o	1	5.6	92.7	1.8		366	3	20.8	8.1	4.8	.		AGAP011912-PA, partial	0.0	gi|157013322	100	100	97	Anopheles gambiae str. PEST	AGAP011912-PA, partial	0.0	gi|157013322	100	100	97	Anopheles gambiae str. PEST	AGAP011912-PA	0.0	gi|158300773	100	100	97	Anopheles gambiae str. PEST	Tryp_SPc
anomer_Sal_SerPro1	1188	AMEM011769	to_be_corrected	ATG	*	anomer_Sal_SerPro1	395	1	SIG	24-25	42.076	8.95	39.694	8.98	ExpAA=20.98 First60=20.85 PredHel=1 Topology=i7-29o	1	5.6	92.7	1.8		366	3	20.8	8.1	4.8	.		AGAP011912-PA, partial	0.0	gi|157013322	98	99	97	Anopheles gambiae str. PEST	AGAP011912-PA, partial	0.0	gi|157013322	98	99	97	Anopheles gambiae str. PEST	AGAP011912-PA	0.0	gi|158300773	98	99	97	Anopheles gambiae str. PEST	Tryp_SPc
anomel_Sal_SerPro1	1188	AMEC004662		ATG	*	anomel_Sal_SerPro1	395	1	SIG	24-25	42.343	9.06	39.96	9.1	ExpAA=20.93 First60=20.85 PredHel=1 Topology=i7-29o	1	5.6	92.7	1.8		366	4	20.8	8.1	4.6	.		AGAP011912-PA, partial	0.0	gi|157013322	97	98	97	Anopheles gambiae str. PEST	AGAP011912-PA, partial	0.0	gi|157013322	97	98	97	Anopheles gambiae str. PEST	AGAP011912-PA	0.0	gi|158300773	97	98	97	Anopheles gambiae str. PEST	Tryp_SPc
anochris_Sal_SerPro1	1185	ACHR006023		ATG	*	anochris_Sal_SerPro1	394	1	SIG	23-24	42.21	8.86	39.828	8.83	ExpAA=14.27 First60=12.63 PredHel=0 Topology=o	0						5	21.3	8.4	4.6	0.8		AGAP011912-PA, partial	0.0	gi|157013322	89	94	97	Anopheles gambiae str. PEST	AGAP011912-PA, partial	0.0	gi|157013322	89	94	97	Anopheles gambiae str. PEST	AGAP011912-PA	0.0	gi|158300773	89	94	97	Anopheles gambiae str. PEST	Tryp_SPc
anoepi_Sal_SerPro1	1188	AEPI008705		ATG	*	anoepi_Sal_SerPro1	395	1	SIG	24-25	42.956	9.3	40.303	9.19	ExpAA=18.69 First60=13.69 PredHel=0 Topology=o	0						1	21.8	8.1	4.6	0.8		AGAP011912-PA, partial	0.0	gi|157013322	84	92	97	Anopheles gambiae str. PEST	AGAP011912-PA, partial	0.0	gi|157013322	84	92	97	Anopheles gambiae str. PEST	AGAP011912-PA	0.0	gi|158300773	84	92	97	Anopheles gambiae str. PEST	Tryp_SPc
anofun_Sal_SerPro1	1191	AFUN010292		ATG	*	anofun_Sal_SerPro1	396	1	SIG	24-25	42.658	8.64	40.205	8.74	ExpAA=3.52 First60=2.39 PredHel=0 Topology=o	0						2	20.7	8.1	5.1	0.8		AGAP011912-PA, partial	0.0	gi|157013322	82	90	97	Anopheles gambiae str. PEST	AGAP011912-PA, partial	0.0	gi|157013322	82	90	97	Anopheles gambiae str. PEST	AGAP011912-PA	0.0	gi|158300773	82	90	97	Anopheles gambiae str. PEST	Tryp_SPc
anomin_Sal_SerPro1	1191	AMIN008592		ATG	*	anomin_Sal_SerPro1	396	1	SIG	25-26	42.419	8.79	39.986	8.83	ExpAA=15.28 First60=15.22 PredHel=1 Topology=i7-29o	1	5.6	92.7	1.8		367	4	21.5	8.3	4.8	.		AGAP011912-PA, partial	0.0	gi|157013322	84	92	97	Anopheles gambiae str. PEST	AGAP011912-PA, partial	0.0	gi|157013322	84	92	97	Anopheles gambiae str. PEST	AGAP011912-PA	0.0	gi|158300773	84	92	97	Anopheles gambiae str. PEST	Tryp_SPc
anocul_Sal_SerPro1	1188	ACUA020205		ATG	*	anocul_Sal_SerPro1	395	1	SIG	24-25	42.168	8.8	39.782	8.84	ExpAA=9.72 First60=9.63 PredHel=0 Topology=o	0						2	22.5	8.4	4.6	.		AGAP011912-PA, partial	0.0	gi|157013322	83	92	97	Anopheles gambiae str. PEST	AGAP011912-PA, partial	0.0	gi|157013322	83	92	97	Anopheles gambiae str. PEST	AGAP011912-PA	0.0	gi|158300773	83	92	97	Anopheles gambiae str. PEST	Tryp_SPc
anoste_Sal_SerPro1	1185	ASTE007347		ATG	*	anoste_Sal_SerPro1	394	1	SIG	23-24	42.487	8.93	40.044	8.98	ExpAA=16.13 First60=13.33 PredHel=0 Topology=o	0						1	21.8	7.9	4.8	0.8		AGAP011912-PA, partial	0.0	gi|157013322	85	93	97	Anopheles gambiae str. PEST	AGAP011912-PA, partial	0.0	gi|157013322	85	93	97	Anopheles gambiae str. PEST	AGAP011912-PA	0.0	gi|158300773	85	93	97	Anopheles gambiae str. PEST	Tryp_SPc
anomac_Sal_SerPro1	1179	AMAM007764		ATG	*	anomac_Sal_SerPro1	392	1	SIG	23-24	42.08	9.09	39.634	9.04	ExpAA=20.33 First60=17.81 PredHel=1 Topology=i7-26o	1	4.8	93.4	1.8		366	3	21.2	8.2	5.1	0.8		AGAP011912-PA, partial	0.0	gi|157013322	83	91	97	Anopheles gambiae str. PEST	AGAP011912-PA, partial	0.0	gi|157013322	83	91	97	Anopheles gambiae str. PEST	AGAP011912-PA	0.0	gi|158300773	83	91	97	Anopheles gambiae str. PEST	Tryp_SPc
anofar_Sal_SerPro1	1191	AFAF011946		ATG	*	anofar_Sal_SerPro1	396	1	SIG	25-26	42.368	9.08	39.93	9.02	ExpAA=26.61 First60=21.61 PredHel=1 Topology=i7-29o	1	5.6	92.7	1.8		367	3	20.5	8.6	5.3	0.8		AGAP011912-PA, partial	0.0	gi|157013322	80	88	97	Anopheles gambiae str. PEST	AGAP011912-PA, partial	0.0	gi|157013322	80	88	97	Anopheles gambiae str. PEST	AGAP011912-PA	0.0	gi|158300773	80	88	97	Anopheles gambiae str. PEST	Tryp_SPc
anodir_Sal_SerPro1	1182	ADIR001957		ATG	*	anodir_Sal_SerPro1	393	1	SIG	22-23	41.998	8.77	39.9	8.8	ExpAA=9.14 First60=7.83 PredHel=0 Topology=o	0						5	22.1	8.1	4.8	.		AGAP011912-PA, partial	0.0	gi|157013322	83	90	97	Anopheles gambiae str. PEST	AGAP011912-PA, partial	0.0	gi|157013322	83	90	97	Anopheles gambiae str. PEST	AGAP011912-PA	0.0	gi|158300773	83	90	97	Anopheles gambiae str. PEST	Tryp_SPc
anoatro_Sal_SerPro1	1179	AATE015923		ATG	*	anoatro_Sal_SerPro1	392	1	SIG	21-22	42.058	8.91	39.986	8.91	ExpAA=4.26 First60=2.83 PredHel=0 Topology=o	0						4	21.7	8.7	5.4	0.8		AGAP011912-PA-like protein	0.0	gi|668462587	81	91	97	Anopheles sinensis	AGAP011912-PA-like protein	0.0	gi|668462587	81	91	97	Anopheles sinensis	AGAP011912-PA-like protein	0.0	gi|668462587	81	91	97	Anopheles sinensis	Tryp_SPc
anosin_Sal_SerPro1	1179	ASIS007156	to_be_corrected	ATG	*	anosin_Sal_SerPro1	392	1	SIG	21-22	41.915	8.8	39.838	8.84	ExpAA=17.46 First60=15.99 PredHel=1 Topology=i2-24o	1	5.6	93.9	0.5		368	3	20.2	9.2	4.8	.		AGAP011912-PA-like protein	0.0	gi|668462587	99	99	97	Anopheles sinensis	AGAP011912-PA-like protein	0.0	gi|668462587	99	99	97	Anopheles sinensis	AGAP011912-PA-like protein	0.0	gi|668462587	99	99	97	Anopheles sinensis	Tryp_SPc
anoalb_Sal_SerPro1	1179	AALB003742		ATG	*	anoalb_Sal_SerPro1	392	1	SIG	21-22	41.792	9.05	39.767	9.05	ExpAA=13.15 First60=11.04 PredHel=0 Topology=o	0						0	19.1	8.4	4.3	0.8		AGAP011912-PA, partial	1E-174	gi|157013322	74	85	97	Anopheles gambiae str. PEST	AGAP011912-PA, partial	1E-175	gi|157013322	74	85	97	Anopheles gambiae str. PEST	AGAP011912-PA	1E-174	gi|158300773	74	85	97	Anopheles gambiae str. PEST	Tryp_SPc
anodar_Sal_SerPro1	1179	ADAC000414	to_be_corrected	ATG	*	anodar_Sal_SerPro1	392	1	SIG	21-22	41.638	8.66	39.626	8.66	ExpAA=11.93 First60=11.27 PredHel=0 Topology=o	0						0	21.2	8.2	4.6	.		AGAP011912-PA, partial	1E-178	gi|157013322	75	85	97	Anopheles gambiae str. PEST	AGAP011912-PA, partial	1E-179	gi|157013322	75	85	97	Anopheles gambiae str. PEST	AGAP011912-PA	1E-178	gi|158300773	75	85	97	Anopheles gambiae str. PEST	Tryp_SPc
SerPro2
anoga_Sal_SerPro2	1197	AGAP011914		ATG	*	anoga_Sal_SerPro2	398	2	SIG	25-26	43.362	8.27	40.58	8.29	ExpAA=25.94 First60=21.70 PredHel=1 Topology=i5-27o	1	5.5	93.2	1.3		371	0	20.9	8	4.3	.		AGAP011914-PA	0.0	gi|157013320	100	100	100	Anopheles gambiae str. PEST	AGAP011914-PA	0.0	gi|157013320	100	100	100	Anopheles gambiae str. PEST	AGAP011914-PA	0.0	gi|158300769	100	100	100	Anopheles gambiae str. PEST	Tryp_SPc
anocol_Sal_SerPro2	1197	ACOM032153		ATG	*	anocol_Sal_SerPro2	398	2	SIG	25-26	43.405	8.27	40.622	8.29	ExpAA=25.94 First60=21.70 PredHel=1 Topology=i5-27o	1	5.5	93.2	1.3		371	0	20.9	7.8	4.3	.		AGAP011914-PA	0.0	gi|157013320	99	99	100	Anopheles gambiae str. PEST	AGAP011914-PA	0.0	gi|157013320	99	99	100	Anopheles gambiae str. PEST	AGAP011914-PA	0.0	gi|158300769	99	99	100	Anopheles gambiae str. PEST	Tryp_SPc
anoara_Sal_SerPro2	1197	AARA000709	to_be_corrected	ATG	*	anoara_Sal_SerPro2	398	2	SIG	25-26	43.363	8.27	40.58	8.29	ExpAA=25.94 First60=21.70 PredHel=1 Topology=i5-27o	1	5.5	93.2	1.3		371	0	20.9	8	4.3	.		AGAP011914-PA	0.0	gi|157013320	100	100	100	Anopheles gambiae str. PEST	AGAP011914-PA	0.0	gi|157013320	100	100	100	Anopheles gambiae str. PEST	AGAP011914-PA	0.0	gi|158300769	100	100	100	Anopheles gambiae str. PEST	Tryp_SPc
anoqua_Sal_SerPro2	1197	AQUA010113	to_be_corrected	ATG	*	anoqua_Sal_SerPro2	398	2	SIG	25-26	43.377	8.28	40.608	8.29	ExpAA=25.48 First60=21.63 PredHel=1 Topology=i5-27o	1	5.5	93.2	1.3		371	0	20.9	8	4.3	.		AGAP011914-PA	0.0	gi|157013320	99	100	100	Anopheles gambiae str. PEST	AGAP011914-PA	0.0	gi|157013320	99	100	100	Anopheles gambiae str. PEST	AGAP011914-PA	0.0	gi|158300769	99	100	100	Anopheles gambiae str. PEST	Tryp_SPc
SerPro3
anoga_Sal_SerPro3	1200	AGAP011913		ATG	*	anoga_Sal_SerPro3	399	2	SIG	26-27	43.158	5.93	40.345	5.94	ExpAA=21.50 First60=14.42 PredHel=0 Topology=o	0						0	23.1	8	4.3	.		AGAP011913-PA	0.0	gi|157013321	100	100	100	Anopheles gambiae str. PEST	AGAP011913-PA	0.0	gi|157013321	100	100	100	Anopheles gambiae str. PEST	AGAP011913-PA	0.0	gi|158300771	100	100	100	Anopheles gambiae str. PEST	Tryp_SPc
anocol_Sal_SerPro3	1200	ACOM032152		ATG	*	anocol_Sal_SerPro3	399	2	SIG	26-27	43.128	6.18	40.315	6.21	ExpAA=18.97 First60=13.92 PredHel=0 Topology=o	0						0	22.6	8	4.3	.		AGAP011913-PA	0.0	gi|157013321	98	99	100	Anopheles gambiae str. PEST	AGAP011913-PA	0.0	gi|157013321	98	99	100	Anopheles gambiae str. PEST	AGAP011913-PA	0.0	gi|158300771	98	99	100	Anopheles gambiae str. PEST	Tryp_SPc
anoara_Sal_SerPro3	1200	AARA000709	to_be_corrected	ATG	*	anoara_Sal_SerPro3	399	2	SIG	26-27	43.158	5.93	40.345	5.94	ExpAA=21.50 First60=14.42 PredHel=0 Topology=o	0						0	23.1	8	4.3	.		AGAP011913-PA	0.0	gi|157013321	100	100	100	Anopheles gambiae str. PEST	AGAP011913-PA	0.0	gi|157013321	100	100	100	Anopheles gambiae str. PEST	AGAP011913-PA	0.0	gi|158300771	100	100	100	Anopheles gambiae str. PEST	Tryp_SPc
anoqua_Sal_SerPro3	1200	AQUA010113	to_be_corrected	ATG	*	anoqua_Sal_SerPro3	399	2	SIG	26-27	43.134	5.93	40.33	5.94	ExpAA=22.55 First60=16.58 PredHel=0 Topology=o	0						0	23.1	8	4.3	.		AGAP011913-PA	0.0	gi|157013321	98	98	100	Anopheles gambiae str. PEST	AGAP011913-PA	0.0	gi|157013321	98	98	100	Anopheles gambiae str. PEST	AGAP011913-PA	0.0	gi|158300771	98	98	100	Anopheles gambiae str. PEST	Tryp_SPc
anomer_Sal_SerPro3	1200		novel	ATG	*	anomer_Sal_SerPro3	399	2	SIG	26-27	43.07	6.84	40.225	6.97	ExpAA=19.07 First60=13.79 PredHel=0 Topology=o	0						0	22.3	8.3	4.3	.		AGAP011913-PA	0.0	gi|157013321	96	98	100	Anopheles gambiae str. PEST	AGAP011913-PA	0.0	gi|157013321	96	98	100	Anopheles gambiae str. PEST	AGAP011913-PA	0.0	gi|158300771	96	98	100	Anopheles gambiae str. PEST	Tryp_SPc
anochris_Sal_SerPro3	1191	ACHR006022		ATG	*	anochris_Sal_SerPro3	396	2	SIG	23-24	42.626	7.82	40.336	7.52	ExpAA=16.87 First60=16.05 PredHel=1 Topology=i5-27o	1	5.6	93.2	1.3		369	1	21.7	8.3	4.8	.		AGAP011913-PA	0.0	gi|157013321	86	91	100	Anopheles gambiae str. PEST	AGAP011913-PA	0.0	gi|157013321	86	91	100	Anopheles gambiae str. PEST	AGAP011913-PA	0.0	gi|158300771	86	91	100	Anopheles gambiae str. PEST	Tryp_SPc
anoepi_Sal_SerPro3	1191	AEPI008706		ATG	*	anoepi_Sal_SerPro3	396	1	SIG	23-24	43.051	8.54	40.645	8.3	ExpAA=12.89 First60=12.30 PredHel=0 Topology=o	0						0	19.2	8.6	4.3	.		AGAP011914-PA	0.0	gi|157013320	77	85	100	Anopheles gambiae str. PEST	AGAP011914-PA	0.0	gi|157013320	77	85	100	Anopheles gambiae str. PEST	AGAP011914-PA	0.0	gi|158300769	77	85	100	Anopheles gambiae str. PEST	Tryp_SPc
anofun_Sal_SerPro3	1191	AFUN010291		ATG	*	anofun_Sal_SerPro3	396	1	SIG	23-24	42.792	7.39	40.278	7.52	ExpAA=8.07 First60=7.65 PredHel=0 Topology=o	0						0	22.2	6.8	5.1	.		AGAP011913-PA	0.0	gi|157013321	77	87	100	Anopheles gambiae str. PEST	AGAP011913-PA	0.0	gi|157013321	77	87	100	Anopheles gambiae str. PEST	AGAP011913-PA	0.0	gi|158300771	77	87	100	Anopheles gambiae str. PEST	Tryp_SPc
anomin_Sal_SerPro3	1191	AMIN008593		ATG	*	anomin_Sal_SerPro3	396	1	SIG	23-24	42.699	7.82	40.352	7.88	ExpAA=6.39 First60=5.93 PredHel=0 Topology=o	0						0	22.2	7.6	4.5	.		AGAP011913-PA	0.0	gi|157013321	79	88	99	Anopheles gambiae str. PEST	AGAP011913-PA	0.0	gi|157013321	79	88	99	Anopheles gambiae str. PEST	AGAP011913-PA	0.0	gi|158300771	79	88	99	Anopheles gambiae str. PEST	Tryp_SPc
anocul_Sal_SerPro3	1185	ACUA007102	to_be_corrected	ATG	*	anocul_Sal_SerPro3	394	1	SIG	21-22	42.512	8.09	40.321	8.12	ExpAA=3.52 First60=3.23 PredHel=0 Topology=o	0						0	21.8	7.9	4.6	.		AGAP011913-PA	0.0	gi|157013321	79	88	99	Anopheles gambiae str. PEST	AGAP011913-PA	0.0	gi|157013321	79	88	99	Anopheles gambiae str. PEST	AGAP011913-PA	0.0	gi|158300771	79	88	99	Anopheles gambiae str. PEST	Tryp_SPc
anoste_Sal_SerPro3	1194	ASTE007348		ATG	*	anoste_Sal_SerPro3	397	1	SIG	24-25	42.548	8.24	40.106	7.88	ExpAA=17.52 First60=17.09 PredHel=1 Topology=i7-29o	1	5.5	92.7	1.8		368	3	21.9	7.8	4.3	.		AGAP011913-PA	0.0	gi|157013321	78	86	100	Anopheles gambiae str. PEST	AGAP011913-PA	0.0	gi|157013321	78	86	100	Anopheles gambiae str. PEST	AGAP011913-PA	0.0	gi|158300771	78	86	100	Anopheles gambiae str. PEST	Tryp_SPc
anofar_Sal_SerPro3	1191	AFAF000509		ATG	*	anofar_Sal_SerPro3	396	2	SIG	23-24	42.922	7.36	40.471	7.5	ExpAA=10.68 First60=10.50 PredHel=0 Topology=o	0						0	18.9	8.3	5.1	0.8		AGAP011913-PA	1E-173	gi|157013321	73	84	97	Anopheles gambiae str. PEST	AGAP011913-PA	1E-174	gi|157013321	73	84	97	Anopheles gambiae str. PEST	AGAP011913-PA	1E-172	gi|158300771	73	84	97	Anopheles gambiae str. PEST	Tryp_SPc
anodir_Sal_SerPro3	1188	ADIR001956		ATG	*	anodir_Sal_SerPro3	395	2	SIG	22-23	42.631	7.81	40.357	7.52	ExpAA=24.73 First60=19.96 PredHel=1 Topology=i5-27o	1	5.6	93.2	1.3		368	0	19.5	9.1	4.3	0.8		AGAP011913-PA	1E-179	gi|157013321	76	84	99	Anopheles gambiae str. PEST	AGAP011913-PA	1E-180	gi|157013321	76	84	99	Anopheles gambiae str. PEST	AGAP011913-PA	1E-179	gi|158300771	76	84	99	Anopheles gambiae str. PEST	Tryp_SPc
anoatro_Sal_SerPro3	1188	AATE000387		ATG	*	anoatro_Sal_SerPro3	395	1	SIG	22-23	42.591	8.26	40.353	8.11	ExpAA=16.26 First60=14.93 PredHel=1 Topology=i2-21o	1	4.8	94.7	0.5		374	0	19	8.9	4.6	.		AGAP011913-PA-like protein	0.0	gi|668462586	80	89	100	Anopheles sinensis	AGAP011913-PA-like protein	0.0	gi|668462586	80	89	100	Anopheles sinensis	AGAP011913-PA-like protein	0.0	gi|668462586	80	89	100	Anopheles sinensis	Tryp_SPc
anosin_Sal_SerPro3	1188	ASIS003246	to_be_corrected	ATG	*	anosin_Sal_SerPro3	395	1	SIG	22-23	42.43	7.8	40.301	7.88	ExpAA=19.40 First60=19.03 PredHel=1 Topology=i2-24o	1	5.6	93.9	0.5		371	0	21	9.6	4.3	.		AGAP011913-PA-like protein	0.0	gi|668462586	99	100	100	Anopheles sinensis	AGAP011913-PA-like protein	0.0	gi|668462586	99	100	100	Anopheles sinensis	AGAP011913-PA-like protein	0.0	gi|668462586	99	100	100	Anopheles sinensis	Tryp_SPc
anoalb_Sal_SerPro3	1185	AALB003743		ATG	*	anoalb_Sal_SerPro3	394	1	SIG	21-22	42.364	8.08	40.282	8.1	ExpAA=27.12 First60=18.47 PredHel=1 Topology=i2-24o	1	5.6	93.9	0.5		370	0	21.3	9.4	4.3	.		putative proteolysis, partial	0.0	gi|524946466	92	94	97	Anopheles aquasalis	putative proteolysis, partial	0.0	gi|524946466	92	94	97	Anopheles aquasalis	AGAP011913-PA-like protein	1E-175	gi|668462586	74	84	99	Anopheles sinensis	Tryp_SPc
anodar_Sal_SerPro3	1185		novel	ATG	*	anodar_Sal_SerPro3	394	1	SIG	21-22	42.463	7.34	40.289	7.5	ExpAA=16.16 First60=13.85 PredHel=0 Topology=o	0						0	20.8	8.6	3.8	.		putative proteolysis, partial	0.0	gi|524946466	91	94	97	Anopheles aquasalis	putative proteolysis, partial	0.0	gi|524946466	91	94	97	Anopheles aquasalis	AGAP011913-PA-like protein	1E-172	gi|668462586	72	83	99	Anopheles sinensis	Tryp_SPc
Salivary trypsin with RGD motif
anoga_Sal_trypXII	813		novel	ATG	*	anoga_Sal_trypXII	270	0	SIG	24-25	28.671	5.82	26.134	6.05	ExpAA=21.62 First60=16.15 PredHel=0 Topology=o	0						5	14.8	11.5	7.8	1.1		hypothetical protein ZHAS_00009760	2E-088	gi|668453385	62	73	93	Anopheles sinensis	hypothetical protein ZHAS_00009760	4E-089	gi|668453385	62	73	93	Anopheles sinensis	hypothetical protein ZHAS_00009760	6E-088	gi|668453385	62	73	93	Anopheles sinensis	Tryp_SPc
anocol_Sal_trypXII	813	ACOM035823	to_be_corrected	ATG	*	anocol_Sal_trypXII	270	0	SIG	24-25	28.657	6.04	26.12	6.31	ExpAA=21.19 First60=15.56 PredHel=0 Topology=o	0						2	14.4	11.9	7.8	1.1		hypothetical protein ZHAS_00009760	3E-088	gi|668453385	62	73	93	Anopheles sinensis	hypothetical protein ZHAS_00009760	5E-089	gi|668453385	62	73	93	Anopheles sinensis	hypothetical protein ZHAS_00009760	8E-088	gi|668453385	62	73	93	Anopheles sinensis	Tryp_SPc
anoara_Sal_trypXII	813	AARA001380	to_be_corrected	ATG	*	anoara_Sal_trypXII	270	0	SIG	24-25	28.599	5.82	26.076	6.05	ExpAA=17.63 First60=13.19 PredHel=0 Topology=o	0						5	14.8	11.9	7.8	1.1		hypothetical protein ZHAS_00009760	7E-088	gi|668453385	62	73	93	Anopheles sinensis	hypothetical protein ZHAS_00009760	1E-088	gi|668453385	62	73	93	Anopheles sinensis	hypothetical protein ZHAS_00009760	2E-087	gi|668453385	62	73	93	Anopheles sinensis	Tryp_SPc
anoqua_Sal_trypXII	813	AQUA003812		ATG	*	anoqua_Sal_trypXII	270	1	SIG	24-25	28.736	6.58	26.2	7.13	ExpAA=20.70 First60=15.41 PredHel=0 Topology=o	0						2	13.7	11.5	8.1	1.1		hypothetical protein ZHAS_00009760	7E-088	gi|668453385	62	73	93	Anopheles sinensis	hypothetical protein ZHAS_00009760	1E-088	gi|668453385	62	73	93	Anopheles sinensis	hypothetical protein ZHAS_00009760	2E-087	gi|668453385	62	73	93	Anopheles sinensis	Tryp_SPc
anomer_Sal_trypXII	813	AMEM007207	to_be_corrected	ATG	*	anomer_Sal_trypXII	270	1	SIG	24-25	28.713	6.04	26.191	6.31	ExpAA=23.34 First60=17.38 PredHel=0 Topology=o	0						1	14.1	11.5	7.8	1.1		hypothetical protein ZHAS_00009760	1E-089	gi|668453385	64	74	93	Anopheles sinensis	hypothetical protein ZHAS_00009760	2E-090	gi|668453385	64	74	93	Anopheles sinensis	hypothetical protein ZHAS_00009760	3E-089	gi|668453385	64	74	93	Anopheles sinensis	Tryp_SPc
anochris_Sal_trypXII	822	ACHR003156		ATG	*	anochris_Sal_trypXII	273	0	SIG	25-26	28.59	6.63	25.972	7.12	ExpAA=26.17 First60=22.29 PredHel=1 Topology=i5-27o	1	8.1	90.1	1.8		246	3	15.4	12.8	7	1.1		hypothetical protein ZHAS_00009760	2E-090	gi|668453385	65	74	95	Anopheles sinensis	hypothetical protein ZHAS_00009760	3E-091	gi|668453385	65	74	95	Anopheles sinensis	hypothetical protein ZHAS_00009760	5E-090	gi|668453385	65	74	95	Anopheles sinensis	Tryp_SPc
anoepi_Sal_trypXII	828	AEPI006898		ATG	*	anoepi_Sal_trypXII	275	0	SIG	25-26	29.047	5.94	26.453	6.39	ExpAA=11.57 First60=10.28 PredHel=0 Topology=o	0						0	14.5	13.5	5.8	1.1		hypothetical protein ZHAS_00009760	2E-090	gi|668453385	62	74	94	Anopheles sinensis	hypothetical protein ZHAS_00009760	4E-091	gi|668453385	62	74	94	Anopheles sinensis	hypothetical protein ZHAS_00009760	6E-090	gi|668453385	62	74	94	Anopheles sinensis	Tryp_SPc
anofun_Sal_trypXII	816	AFUN005848		ATG	*	anofun_Sal_trypXII	271	1	SIG	23-24	28.934	5.94	26.558	5.95	ExpAA=30.25 First60=21.59 PredHel=1 Topology=i5-27o	1	8.1	90	1.8		244	0	11.8	12.5	6.6	1.1		hypothetical protein ZHAS_00009760	1E-091	gi|668453385	65	76	93	Anopheles sinensis	hypothetical protein ZHAS_00009760	2E-092	gi|668453385	65	76	93	Anopheles sinensis	hypothetical protein ZHAS_00009760	3E-091	gi|668453385	65	76	93	Anopheles sinensis	Tryp_SPc
anomin_Sal_trypXII	822	AMIN000343	to_be_corrected	ATG	*	anomin_Sal_trypXII	273	1	SIG	25-26	29.26	6.28	26.616	6.06	ExpAA=15.65 First60=13.56 PredHel=0 Topology=o	0						2	13.2	12.1	6.6	1.1		hypothetical protein ZHAS_00009760	1E-091	gi|668453385	66	75	93	Anopheles sinensis	hypothetical protein ZHAS_00009760	2E-092	gi|668453385	66	75	93	Anopheles sinensis	hypothetical protein ZHAS_00009760	3E-091	gi|668453385	66	75	93	Anopheles sinensis	Tryp_SPc
anocul_Sal_trypXII	822	ACUA002290	to_be_corrected	ATG	*	anocul_Sal_trypXII	273	1	SIG	25-26	29.086	6.14	26.591	5.94	ExpAA=16.19 First60=13.86 PredHel=0 Topology=o	0						0	13.2	12.8	5.9	1.1		hypothetical protein ZHAS_00009760	3E-092	gi|668453385	66	74	94	Anopheles sinensis	hypothetical protein ZHAS_00009760	5E-093	gi|668453385	66	74	94	Anopheles sinensis	hypothetical protein ZHAS_00009760	7E-092	gi|668453385	66	74	94	Anopheles sinensis	Tryp_SPc
anoste_Sal_trypXII	810	ASTE007428	to_be_corrected	ATG	*	anoste_Sal_trypXII	269	1	SIG	23-24	28.545	5.62	26.28	5.62	ExpAA=11.12 First60=7.15 PredHel=0 Topology=o	0						0	13	12.6	6.3	1.1		hypothetical protein ZHAS_00009760	1E-088	gi|668453385	64	73	94	Anopheles sinensis	hypothetical protein ZHAS_00009760	2E-089	gi|668453385	64	73	94	Anopheles sinensis	hypothetical protein ZHAS_00009760	3E-088	gi|668453385	64	73	94	Anopheles sinensis	Tryp_SPc
anofar_Sal_trypXII	825	AFAF003068	to_be_corrected	ATG	*	anofar_Sal_trypXII	274	0	SIG	27-28	29.248	6.36	26.455	6.39	ExpAA=29.67 First60=21.63 PredHel=1 Topology=i7-29o	1	8	89.4	2.6		245	0	12	13.9	6.6	1.1		hypothetical protein ZHAS_00009760	4E-089	gi|668453385	62	73	95	Anopheles sinensis	hypothetical protein ZHAS_00009760	6E-090	gi|668453385	62	73	95	Anopheles sinensis	hypothetical protein ZHAS_00009760	9E-089	gi|668453385	62	73	95	Anopheles sinensis	Tryp_SPc
anodir_Sal_trypXII	804		novel	ATG	*	anodir_Sal_trypXII	267	0	SIG	23-24	28.85	5.86	26.402	6.04	ExpAA=18.11 First60=17.10 PredHel=1 Topology=i5-27o	1	8.2	89.9	1.9		240	0	13.5	11.2	6.4	1.1		hypothetical protein ZHAS_00009760	2E-089	gi|668453385	64	74	93	Anopheles sinensis	hypothetical protein ZHAS_00009760	4E-090	gi|668453385	64	74	93	Anopheles sinensis	hypothetical protein ZHAS_00009760	5E-089	gi|668453385	64	74	93	Anopheles sinensis	Tryp_SPc
anoatro_Sal_trypXII	831	AATE017341	to_be_corrected	ATG	*	anoatro_Sal_trypXII	276	0	SIG	26-27	29.579	6.58	26.789	6.64	ExpAA=33.13 First60=18.43 PredHel=1 Topology=i7-29o	1	8	89.5	2.5		247	0	11.2	11.2	6.2	1.1		hypothetical protein ZHAS_00009760	1E-116	gi|668453385	78	84	93	Anopheles sinensis	hypothetical protein ZHAS_00009760	1E-117	gi|668453385	78	84	93	Anopheles sinensis	hypothetical protein ZHAS_00009760	1E-116	gi|668453385	78	84	93	Anopheles sinensis	Tryp_SPc
anoalb_Sal_trypXII	900	AALB006325		ATG	*	anoalb_Sal_trypXII	299	0	SIG	26-27	32.111	6.75	29.244	7.17	ExpAA=14.24 First60=2.82 PredHel=0 Topology=o	0						0	9.4	11.7	7	1		hypothetical protein AND_004451	1E-132	gi|568254937	80	85	101	Anopheles darlingi	hypothetical protein AND_004451	1E-133	gi|568254937	80	85	101	Anopheles darlingi	hypothetical protein AND_004451	1E-132	gi|568254937	80	85	101	Anopheles darlingi	Tryp_SPc
anodar_Sal_trypXII	915	ADAC004451		ATG	*	anodar_Sal_trypXII	304	0	SIG	25-26	32.809	6.65	30.013	6.33	ExpAA=3.97 First60=0.49 PredHel=0 Topology=o	0						0	9.5	12.2	6.9	1	1 | 159 TLWRRRR|GQ 0.609 *ProP* |	hypothetical protein AND_004451	1E-178	gi|568254937	100	100	100	Anopheles darlingi	hypothetical protein AND_004451	1E-178	gi|568254937	100	100	100	Anopheles darlingi	hypothetical protein AND_004451	1E-177	gi|568254937	100	100	100	Anopheles darlingi	Tryp_SPc
WIDELY SPREAD AMONG BLOOD FEEDING ARTHROPODS
Antigen 5 family
gVAG
anoga_gVAG	783	AGAP006421		ATG	*	anoga_gVAG	260	2	SIG	22-23	29.011	9.08	26.814	9.12	ExpAA=14.49 First60=14.48 PredHel=1 Topology=i2-24o	1	8.5	90.8	0.8		236	1	15.8	7.3	6.9	.		AGAP006421-PA	1E-156	gi|116127083	100	100	100	Anopheles gambiae str. PEST	AGAP006421-PA	1E-157	gi|116127083	100	100	100	Anopheles gambiae str. PEST	AGAP006421-PA	1E-156	gi|118788032	100	100	100	Anopheles gambiae str. PEST	SCP_euk
anocol_gVAG	783	ACOM039767		ATG	*	anocol_gVAG	260	2	SIG	20-21	28.968	9.16	26.956	9.2	ExpAA=9.79 First60=9.77 PredHel=0 Topology=o	0						1	15.4	7.7	6.9	.		putative gVAG protein precursor	1E-156	gi|34556108	99	100	100	Anopheles gambiae	putative gVAG protein precursor	1E-157	gi|34556108	99	100	100	Anopheles gambiae	putative gVAG protein precursor	1E-156	gi|34556108	99	100	100	Anopheles gambiae	SCP_euk
anoara_gVAG	783	AARA008299	to_be_corrected	ATG	*	anoara_gVAG	260	2	SIG	20-21	28.965	9.08	26.953	9.12	ExpAA=13.88 First60=13.86 PredHel=1 Topology=i2-24o	1	8.5	90.8	0.8		236	1	15.8	7.7	6.9	.		putative gVAG protein precursor	1E-155	gi|34556108	98	98	100	Anopheles gambiae	putative gVAG protein precursor	1E-156	gi|34556108	98	98	100	Anopheles gambiae	putative gVAG protein precursor	1E-155	gi|34556108	98	98	100	Anopheles gambiae	SCP_euk
anoqua_gVAG	783	AQUA006260	to_be_corrected	ATG	*	anoqua_gVAG	260	2	SIG	22-23	28.998	9.08	26.814	9.12	ExpAA=14.59 First60=14.57 PredHel=1 Topology=i2-24o	1	8.5	90.8	0.8		236	1	15.8	7.3	6.9	.		AGAP006421-PA	1E-156	gi|116127083	99	100	100	Anopheles gambiae str. PEST	AGAP006421-PA	1E-157	gi|116127083	99	100	100	Anopheles gambiae str. PEST	AGAP006421-PA	1E-156	gi|118788032	99	100	100	Anopheles gambiae str. PEST	SCP_euk
anomer_gVAG	783	AMEM017124		ATG	*	anomer_gVAG	260	2	SIG	20-21	28.954	9.15	26.942	9.19	ExpAA=9.79 First60=9.77 PredHel=0 Topology=o	0						1	15.4	7.7	6.9	.		putative gVAG protein precursor	1E-156	gi|34556108	99	100	100	Anopheles gambiae	putative gVAG protein precursor	1E-157	gi|34556108	99	100	100	Anopheles gambiae	putative gVAG protein precursor	1E-156	gi|34556108	99	100	100	Anopheles gambiae	SCP_euk
anomel_gVAG	783	AMEC012577	to_be_corrected	ATG	*	anomel_gVAG	260	2	SIG	20-21	28.94	9.07	26.928	9.12	ExpAA=15.00 First60=14.99 PredHel=1 Topology=i2-24o	1	8.5	90.8	0.8		236	1	15	7.7	6.9	.		putative gVAG protein precursor	1E-155	gi|34556108	98	100	100	Anopheles gambiae	putative gVAG protein precursor	1E-156	gi|34556108	98	100	100	Anopheles gambiae	putative gVAG protein precursor	1E-155	gi|34556108	98	100	100	Anopheles gambiae	SCP_euk
anochris_gVAG	783	ACHR009568	to_be_corrected	ATG	*	anochris_gVAG	260	1	SIG	20-21	29.116	8.99	26.982	9.12	ExpAA=1.95 First60=1.94 PredHel=0 Topology=o	0						2	14.2	8.1	6.5	.		putative gVAG protein precursor	1E-144	gi|34556108	91	94	100	Anopheles gambiae	putative gVAG protein precursor	1E-145	gi|34556108	91	94	100	Anopheles gambiae	putative gVAG protein precursor	1E-143	gi|34556108	91	94	100	Anopheles gambiae	SCP_euk
anoepi_gVAG	786	AEPI005724	to_be_corrected	ATG	*	anoepi_gVAG	261	1	SIG	21-22	29.024	9.23	26.87	9.2	ExpAA=0.55 First60=0.53 PredHel=0 Topology=o	0						1	15.7	6.9	6.5	.		putative gVAG protein precursor	1E-141	gi|34556108	90	93	100	Anopheles gambiae	putative gVAG protein precursor	1E-142	gi|34556108	90	93	100	Anopheles gambiae	putative gVAG protein precursor	1E-140	gi|34556108	90	93	100	Anopheles gambiae	SCP_euk
anofun_gVAG	783	AFUN007481	to_be_corrected	ATG	*	anofun_gVAG	260	1	SIG	20-21	29.399	9.06	27.247	9.18	ExpAA=5.49 First60=5.47 PredHel=0 Topology=o	0						1	12.3	8.1	7.3	.		gvag protein precursor	1E-158	gi|114864564	99	99	100	Anopheles funestus	gvag protein precursor	1E-159	gi|114864564	99	99	100	Anopheles funestus	gvag protein precursor	1E-158	gi|114864564	99	99	100	Anopheles funestus	SCP_euk
anomin_gVAG	783	AMIN007945	to_be_corrected	ATG	*	anomin_gVAG	260	1	SIG	20-21	29.193	9.06	27.065	9.18	ExpAA=3.29 First60=3.28 PredHel=0 Topology=o	0						1	13.8	7.7	7.7	.		salivary antigen-5 related protein	1E-138	gi|27372895	86	91	100	Anopheles stephensi	salivary antigen-5 related protein	1E-139	gi|27372895	86	91	100	Anopheles stephensi	salivary antigen-5 related protein	1E-137	gi|27372895	86	91	100	Anopheles stephensi	SCP_euk
anocul_gVAG	783	ACUA004641	to_be_corrected	ATG	*	anocul_gVAG	260	2	SIG	20-21	29.067	8.99	26.958	9.12	ExpAA=1.37 First60=1.37 PredHel=0 Topology=o	0						1	13.8	7.3	8.1	.		putative gVAG protein precursor	1E-137	gi|34556108	86	92	100	Anopheles gambiae	putative gVAG protein precursor	1E-138	gi|34556108	86	92	100	Anopheles gambiae	putative gVAG protein precursor	1E-137	gi|34556108	86	92	100	Anopheles gambiae	SCP_euk
anoste_gVAG	780	ASTE001082	to_be_corrected	ATG	*	anoste_gVAG	259	1	SIG	21-22	29.01	9.05	26.829	9.17	ExpAA=12.24 First60=12.24 PredHel=0 Topology=o	0						0	14.3	7.7	6.6	.		salivary antigen-5 related protein	1E-156	gi|27372895	99	99	100	Anopheles stephensi	salivary antigen-5 related protein	1E-157	gi|27372895	99	99	100	Anopheles stephensi	salivary antigen-5 related protein	1E-156	gi|27372895	99	99	100	Anopheles stephensi	SCP_euk
anomac_gVAG	780	AMAM004433		ATG	*	anomac_gVAG	259	1	SIG	20-21	29.153	8.97	27.009	9.09	ExpAA=2.69 First60=2.67 PredHel=0 Topology=o	0						0	13.1	7.3	6.9	.	1 | 54 PTCRSKK|GA 0.521 *ProP* |	salivary antigen-5 related protein	1E-145	gi|27372895	91	94	100	Anopheles stephensi	salivary antigen-5 related protein	1E-145	gi|27372895	91	94	100	Anopheles stephensi	salivary antigen-5 related protein	1E-144	gi|27372895	91	94	100	Anopheles stephensi	SCP_euk
anofar_gVAG	783	AFAF021038	to_be_corrected	ATG	*	anofar_gVAG	260	1	SIG	20-21	29.299	8.99	27.237	8.99	ExpAA=1.02 First60=1.01 PredHel=0 Topology=o	0						1	12.3	7.7	6.5	.		putative gVAG protein precursor	1E-123	gi|34556108	75	85	100	Anopheles gambiae	putative gVAG protein precursor	1E-124	gi|34556108	75	85	100	Anopheles gambiae	putative gVAG protein precursor	1E-123	gi|34556108	75	85	100	Anopheles gambiae	SCP_euk
anodir_gVAG	780	ADIR007691	to_be_corrected	ATG	*	anodir_gVAG	259	1	SIG	19-20	29.125	9.24	27.158	9.3	ExpAA=2.15 First60=2.14 PredHel=0 Topology=o	0						0	11.6	8.1	7.3	.		gvag protein precursor	1E-118	gi|114864564	73	85	100	Anopheles funestus	gvag protein precursor	1E-119	gi|114864564	73	85	100	Anopheles funestus	gvag protein precursor	1E-117	gi|114864564	73	85	100	Anopheles funestus	SCP_euk
anosin_gVAG	783	ASIS013026		ATG	*	anosin_gVAG	260	1	SIG	22-23	28.921	9.21	26.712	9.29	ExpAA=0.24 First60=0.24 PredHel=0 Topology=o	0						1	11.5	9.2	6.2	.		putative gVAG protein precursor	1E-152	gi|668467126	92	92	100	Anopheles sinensis	putative gVAG protein precursor	1E-153	gi|668467126	92	92	100	Anopheles sinensis	putative gVAG protein precursor	1E-152	gi|668467126	92	92	100	Anopheles sinensis	SCP_euk
anoalb_gVAG	792	AALB005083	to_be_corrected	ATG	*	anoalb_gVAG	263	1	SIG	23-24	29.453	9.1	27.092	9.1	ExpAA=14.65 First60=14.52 PredHel=0 Topology=o	0						1	14.8	8.7	4.9	.		venom allergen 5	1E-150	gi|568256134	94	97	100	Anopheles darlingi	venom allergen 5	1E-150	gi|568256134	94	97	100	Anopheles darlingi	venom allergen 5	1E-149	gi|568256134	94	97	100	Anopheles darlingi	SCP_euk
anodar_gVAG	789	ADAC003516		ATG	*	anodar_gVAG	262	1	SIG	22-23	29.414	9.08	27.109	9.15	ExpAA=9.39 First60=9.29 PredHel=0 Topology=o	0						0	14.9	8.4	5	.		venom allergen 5	1E-158	gi|568256134	100	100	100	Anopheles darlingi	venom allergen 5	1E-159	gi|568256134	100	100	100	Anopheles darlingi	venom allergen 5	1E-157	gi|568256134	100	100	100	Anopheles darlingi	SCP_euk
Ag5r2
anoga_Ag5r2	774	AGAP006419		ATG	*	anoga_Ag5r2	257	0	SIG	19-20	28.13	8.98	26.154	9.03	ExpAA=6.00 First60=5.91 PredHel=0 Topology=o	0						2	17.1	6.6	6.2	.		AGAP006419-PA	1E-152	gi|116127082	100	100	100	Anopheles gambiae str. PEST	AGAP006419-PA	1E-153	gi|116127082	100	100	100	Anopheles gambiae str. PEST	AGAP006419-PA	1E-151	gi|118788030	100	100	100	Anopheles gambiae str. PEST	SCP_euk
anocol_Ag5r2	774	ACOM039768	to_be_corrected	ATG	*	anocol_Ag5r2	257	0	SIG	19-20	28.17	9.09	26.195	9.14	ExpAA=6.56 First60=6.39 PredHel=0 Topology=o	0						2	17.1	6.6	6.2	.		antigen 5-related 2 protein	1E-150	gi|18389885	98	100	100	Anopheles gambiae	antigen 5-related 2 protein	1E-151	gi|18389885	98	100	100	Anopheles gambiae	antigen 5-related 2 protein	1E-150	gi|18389885	98	100	100	Anopheles gambiae	SCP_euk
anoara_Ag5r2	774	AARA008299	to_be_corrected	ATG	*	anoara_Ag5r2	257	0	SIG	19-20	28.156	9.09	26.181	9.14	ExpAA=6.52 First60=6.36 PredHel=0 Topology=o	0						2	17.1	7	6.2	.		antigen 5-related 2 protein	1E-150	gi|18389885	98	99	100	Anopheles gambiae	antigen 5-related 2 protein	1E-151	gi|18389885	98	99	100	Anopheles gambiae	antigen 5-related 2 protein	1E-150	gi|18389885	98	99	100	Anopheles gambiae	SCP_euk
anoqua_Ag5r2	783	AQUA006260	to_be_corrected	ATG	*	anoqua_Ag5r2	260	0	SIG	19-20	28.681	9.18	26.646	9.19	ExpAA=3.53 First60=3.49 PredHel=0 Topology=o	0						1	15	6.9	6.5	.		AGAP006419-PA	1E-135	gi|116127082	89	91	101	Anopheles gambiae str. PEST	AGAP006419-PA	1E-135	gi|116127082	89	91	101	Anopheles gambiae str. PEST	AGAP006419-PA	1E-134	gi|118788030	89	91	101	Anopheles gambiae str. PEST	SCP_euk
anomer_Ag5r2	774	AMEM007398		ATG	*	anomer_Ag5r2	257	0	SIG	19-20	28.017	9.09	26.031	9.14	ExpAA=5.46 First60=5.36 PredHel=0 Topology=o	0						1	16	6.6	6.2	.		AGAP006419-PA	1E-145	gi|116127082	94	97	100	Anopheles gambiae str. PEST	AGAP006419-PA	1E-145	gi|116127082	94	97	100	Anopheles gambiae str. PEST	AGAP006419-PA	1E-144	gi|118788030	94	97	100	Anopheles gambiae str. PEST	SCP_euk
anoepi_Ag5r2	774	AEPI005725		ATG	*	anoepi_Ag5r2	257	0	SIG	19-20	28.314	8.89	26.26	8.95	ExpAA=0.89 First60=0.84 PredHel=0 Topology=o	0						0	16.7	7.8	5.8	.		AGAP006443-PA	1E-108	gi|157016229	70	82	98	Anopheles gambiae str. PEST	AGAP006443-PA	1E-109	gi|157016229	70	82	98	Anopheles gambiae str. PEST	AGAP006443-PA	1E-108	gi|158295848	70	82	98	Anopheles gambiae str. PEST	SCP_euk
anomin_Ag5r2	780	AMIN007945	to_be_corrected	ATG	*	anomin_Ag5r2	259	0	SIG	19-20	28.11	8.94	26.089	9.04	ExpAA=0.46 First60=0.42 PredHel=0 Topology=o	0						0	17.4	8.5	5	.		AGAP006419-PA	1E-108	gi|116127082	70	79	101	Anopheles gambiae str. PEST	AGAP006419-PA	1E-109	gi|116127082	70	79	101	Anopheles gambiae str. PEST	AGAP006419-PA	1E-107	gi|118788030	70	79	101	Anopheles gambiae str. PEST	SCP_euk
anoste_Ag5r2	780	ASTE001082	to_be_corrected	ATG	*	anoste_Ag5r2	259	1	SIG	19-20	28.173	9.27	26.262	9.33	ExpAA=1.25 First60=1.14 PredHel=0 Topology=o	0						1	16.2	8.5	6.6	.		antigen 5-related 2 protein	6E-099	gi|18389885	64	75	101	Anopheles gambiae	antigen 5-related 2 protein	1E-099	gi|18389885	64	75	101	Anopheles gambiae	antigen 5-related 2 protein	2E-098	gi|18389885	64	75	101	Anopheles gambiae	SCP_euk
anodir_Ag5r2	795	ADIR007691	to_be_corrected	ATG	*	anodir_Ag5r2	264	0	SIG	19-20	29.126	9.12	26.996	9.21	ExpAA=5.12 First60=4.97 PredHel=0 Topology=o	0						1	16.3	8.3	5.3	.		antigen 5-related 2 salivary protein, partial	1E-134	gi|31979121	98	99	100	Anopheles cracens	antigen 5-related 2 salivary protein, partial	1E-134	gi|31979121	98	99	100	Anopheles cracens	antigen 5-related 2 salivary protein, partial	1E-133	gi|31979121	98	99	100	Anopheles cracens	SCP_euk
anosin_Ag5r2	744	ASIS011197		ATG	*	anosin_Ag5r2	247	2	CYT		26.951	4.94			ExpAA=0.06 First60=0.04 PredHel=0 Topology=o	0						1	12.1	8.5	7.3	.		venom allergen	2E-054	gi|568256131	48	61	70	Anopheles darlingi	venom allergen	3E-055	gi|568256131	48	61	70	Anopheles darlingi	venom allergen	5E-054	gi|568256131	48	61	70	Anopheles darlingi	SCP_euk
anoalb_Ag5r2	789	AALB005083	to_be_corrected	ATG	*	anoalb_Ag5r2	262	0	SIG	24-25	28.434	6.4	26.009	6.08	ExpAA=18.47 First60=18.40 PredHel=1 Topology=i5-27o	1	8.4	89.7	1.9		235	4	14.9	8.4	5.3	.		venom allergen 3	1E-119	gi|568256132	78	88	97	Anopheles darlingi	venom allergen 3	1E-119	gi|568256132	78	88	97	Anopheles darlingi	venom allergen 3	1E-118	gi|568256132	78	88	97	Anopheles darlingi	SCP_euk
anodar_Ag5r2	804	ADAC003517		ATG	*	anodar_Ag5r2	267	1	SIG	25-26	29.155	6.96	26.455	6.55	ExpAA=11.71 First60=11.43 PredHel=0 Topology=o	0						0	13.5	7.1	4.9	.		hypothetical protein AND_003517	1E-158	gi|568256133	100	100	100	Anopheles darlingi	hypothetical protein AND_003517	1E-159	gi|568256133	100	100	100	Anopheles darlingi	hypothetical protein AND_003517	1E-158	gi|568256133	100	100	100	Anopheles darlingi	SCP_euk
Ag5r3
anoga_Ag5r3	783	AGAP003354		ATG	*	anoga_Ag5r3	260	2	SIG	25-26	28.685	7.04	26.232	6.24	ExpAA=0.38 First60=0.36 PredHel=0 Topology=o	0						0	11.5	6.9	5.8	.		AGAP003354-PA	1E-157	gi|333469253	100	100	100	Anopheles gambiae str. PEST	AGAP003354-PA	1E-158	gi|333469253	100	100	100	Anopheles gambiae str. PEST	AGAP003354-PA	1E-156	gi|347969748	100	100	100	Anopheles gambiae str. PEST	SCP_euk
anocol_Ag5r3	783	ACOM028249		ATG	*	anocol_Ag5r3	260	2	SIG	25-26	28.685	7.04	26.232	6.24	ExpAA=0.38 First60=0.36 PredHel=0 Topology=o	0						0	11.5	6.9	5.8	.		AGAP003354-PA	1E-157	gi|333469253	100	100	100	Anopheles gambiae str. PEST	AGAP003354-PA	1E-158	gi|333469253	100	100	100	Anopheles gambiae str. PEST	AGAP003354-PA	1E-156	gi|347969748	100	100	100	Anopheles gambiae str. PEST	SCP_euk
anoara_Ag5r3	783	AARA015775		ATG	*	anoara_Ag5r3	260	2	SIG	25-26	28.639	7.04	26.232	6.24	ExpAA=0.55 First60=0.54 PredHel=0 Topology=o	0						0	11.5	6.9	5.8	.		AGAP003354-PA	1E-156	gi|333469253	99	99	100	Anopheles gambiae str. PEST	AGAP003354-PA	1E-157	gi|333469253	99	99	100	Anopheles gambiae str. PEST	AGAP003354-PA	1E-155	gi|347969748	99	99	100	Anopheles gambiae str. PEST	SCP_euk
anoqua_Ag5r3	783	AQUA010315	to_be_corrected	ATG	*	anoqua_Ag5r3	260	2	SIG	25-26	28.68	7.5	26.211	6.46	ExpAA=0.73 First60=0.71 PredHel=0 Topology=o	0						0	11.2	6.9	5.8	.		AGAP003354-PA	1E-154	gi|333469253	98	98	100	Anopheles gambiae str. PEST	AGAP003354-PA	1E-155	gi|333469253	98	98	100	Anopheles gambiae str. PEST	AGAP003354-PA	1E-153	gi|347969748	98	98	100	Anopheles gambiae str. PEST	SCP_euk
anomer_Ag5r3	783	AMEM008216		ATG	*	anomer_Ag5r3	260	2	SIG	25-26	28.678	7.51	26.225	6.46	ExpAA=0.54 First60=0.53 PredHel=0 Topology=o	0						0	11.5	6.9	5.8	.		AGAP003354-PA	1E-154	gi|333469253	98	99	100	Anopheles gambiae str. PEST	AGAP003354-PA	1E-155	gi|333469253	98	99	100	Anopheles gambiae str. PEST	AGAP003354-PA	1E-154	gi|347969748	98	99	100	Anopheles gambiae str. PEST	SCP_euk
anomel_Ag5r3	783	AMEC019365		ATG	*	anomel_Ag5r3	260	2	SIG	25-26	28.668	7.51	26.215	6.46	ExpAA=0.54 First60=0.53 PredHel=0 Topology=o	0						0	11.5	6.9	5.8	.		AGAP003354-PA	1E-154	gi|333469253	97	99	100	Anopheles gambiae str. PEST	AGAP003354-PA	1E-155	gi|333469253	97	99	100	Anopheles gambiae str. PEST	AGAP003354-PA	1E-154	gi|347969748	97	99	100	Anopheles gambiae str. PEST	SCP_euk
anochris_Ag5r3	783		novel	ATG	*	anochris_Ag5r3	260	2	SIG	25-26	28.492	7.51	26.081	6.46	ExpAA=0.16 First60=0.15 PredHel=0 Topology=o	0						0	11.9	7.3	5.8	.		AGAP003354-PA	1E-150	gi|333469253	95	97	100	Anopheles gambiae str. PEST	AGAP003354-PA	1E-151	gi|333469253	95	97	100	Anopheles gambiae str. PEST	AGAP003354-PA	1E-150	gi|347969748	95	97	100	Anopheles gambiae str. PEST	SCP_euk
anoepi_Ag5r3	783	AEPI011018		ATG	*	anoepi_Ag5r3	260	2	SIG	25-26	28.718	7.04	26.235	6.46	ExpAA=0.04 First60=0.02 PredHel=0 Topology=o	0						0	12.3	6.9	5.8	.		AGAP003354-PA	1E-153	gi|333469253	96	98	100	Anopheles gambiae str. PEST	AGAP003354-PA	1E-153	gi|333469253	96	98	100	Anopheles gambiae str. PEST	AGAP003354-PA	1E-152	gi|347969748	96	98	100	Anopheles gambiae str. PEST	SCP_euk
anofun_Ag5r3	783	AFUN004172	to_be_corrected	ATG	*	anofun_Ag5r3	260	2	SIG	25-26	28.635	8.2	26.146	7.16	ExpAA=0.07 First60=0.06 PredHel=0 Topology=o	0						0	11.5	6.9	5.8	.		AGAP003354-PA	1E-151	gi|333469253	95	98	100	Anopheles gambiae str. PEST	AGAP003354-PA	1E-151	gi|333469253	95	98	100	Anopheles gambiae str. PEST	AGAP003354-PA	1E-150	gi|347969748	95	98	100	Anopheles gambiae str. PEST	SCP_euk
anomin_Ag5r3	783	AMIN003044	to_be_corrected	ATG	*	anomin_Ag5r3	260	2	SIG	25-26	28.674	7.51	26.185	6.46	ExpAA=0.05 First60=0.04 PredHel=0 Topology=o	0						0	11.9	6.9	5.8	.		AGAP003354-PA	1E-153	gi|333469253	95	99	100	Anopheles gambiae str. PEST	AGAP003354-PA	1E-153	gi|333469253	95	99	100	Anopheles gambiae str. PEST	AGAP003354-PA	1E-152	gi|347969748	95	99	100	Anopheles gambiae str. PEST	SCP_euk
anocul_Ag5r3	783	ACUA025302	to_be_corrected	ATG	*	anocul_Ag5r3	260	2	SIG	25-26	28.568	7.51	26.045	6.46	ExpAA=0.06 First60=0.05 PredHel=0 Topology=o	0						0	11.2	6.9	5.8	.		AGAP003354-PA	1E-150	gi|333469253	93	98	100	Anopheles gambiae str. PEST	AGAP003354-PA	1E-151	gi|333469253	93	98	100	Anopheles gambiae str. PEST	AGAP003354-PA	1E-150	gi|347969748	93	98	100	Anopheles gambiae str. PEST	SCP_euk
anofar_Ag5r3	783	AFAF001108		ATG	*	anofar_Ag5r3	260	2	SIG	25-26	28.626	6.69	26.036	6.05	ExpAA=0.20 First60=0.18 PredHel=0 Topology=o	0						0	12.7	6.5	5.8	.		AGAP003354-PA	1E-147	gi|333469253	93	96	100	Anopheles gambiae str. PEST	AGAP003354-PA	1E-148	gi|333469253	93	96	100	Anopheles gambiae str. PEST	AGAP003354-PA	1E-147	gi|347969748	93	96	100	Anopheles gambiae str. PEST	SCP_euk
anodir_Ag5r3	783	ADIR010711	to_be_corrected	ATG	*	anodir_Ag5r3	260	2	SIG	25-26	28.699	6.69	26.127	6.05	ExpAA=0.24 First60=0.22 PredHel=0 Topology=o	0						0	11.9	6.5	5.8	.		AGAP003354-PA	1E-148	gi|333469253	93	98	100	Anopheles gambiae str. PEST	AGAP003354-PA	1E-149	gi|333469253	93	98	100	Anopheles gambiae str. PEST	AGAP003354-PA	1E-148	gi|347969748	93	98	100	Anopheles gambiae str. PEST	SCP_euk
anoatro_Ag5r3	786	AATE010641		ATG	*	anoatro_Ag5r3	261	2	SIG	25-26	29.012	6.37	26.413	5.77	ExpAA=0.17 First60=0.15 PredHel=0 Topology=o	0						1	11.5	6.9	5.4	.		AGAP013192-PA	1E-123	gi|333469254	77	88	101	Anopheles gambiae str. PEST	AGAP013192-PA	1E-124	gi|333469254	77	88	101	Anopheles gambiae str. PEST	AGAP013192-PA	1E-123	gi|347969750	77	88	101	Anopheles gambiae str. PEST	SCP_euk
anosin_Ag5r3	786	ASIS014590		ATG	*	anosin_Ag5r3	261	3	SIG	25-26	28.979	5.96	26.409	5.61	ExpAA=3.40 First60=3.38 PredHel=0 Topology=o	0						0	10.3	7.7	4.6	.		AGAP003354-PA	1E-123	gi|333469253	79	87	101	Anopheles gambiae str. PEST	AGAP003354-PA	1E-124	gi|333469253	79	87	101	Anopheles gambiae str. PEST	AGAP003354-PA	1E-123	gi|347969748	79	87	101	Anopheles gambiae str. PEST	SCP_euk
anoalb_Ag5r3	774	AALB002581		ATG	*	anoalb_Ag5r3	257	4	SIG	23-24	28.267	6.04	25.879	5.7	ExpAA=0.08 First60=0.00 PredHel=0 Topology=o	0						0	11.3	6.2	5.8	.		venom allergen 5	1E-151	gi|568252935	97	98	100	Anopheles darlingi	venom allergen 5	1E-152	gi|568252935	97	98	100	Anopheles darlingi	venom allergen 5	1E-151	gi|568252935	97	98	100	Anopheles darlingi	SCP_euk
anodar_Ag5r3	777	ADAC006142		ATG	*	anodar_Ag5r3	258	4	SIG	24-25	28.325	5.88	25.866	5.55	ExpAA=0.05 First60=0.00 PredHel=0 Topology=o	0						0	12.4	6.2	5.8	.		venom allergen 5	1E-155	gi|568252935	100	100	100	Anopheles darlingi	venom allergen 5	1E-156	gi|568252935	100	100	100	Anopheles darlingi	venom allergen 5	1E-155	gi|568252935	100	100	100	Anopheles darlingi	SCP_euk
anodir_Ag5r3	783	ADIR010711	to_be_corrected	ATG	*	anodir_Ag5r3	260	2	SIG	25-26	28.699	6.69	26.127	6.05	ExpAA=0.24 First60=0.22 PredHel=0 Topology=o	0						0	11.9	6.5	5.8	.		AGAP003354-PA	1E-148	gi|333469253	93	98	100	Anopheles gambiae str. PEST	AGAP003354-PA	1E-149	gi|333469253	93	98	100	Anopheles gambiae str. PEST	AGAP003354-PA	1E-148	gi|347969748	93	98	100	Anopheles gambiae str. PEST	SCP_euk
Ag5r4
anoga_Ag5r4	804	AGAP006420		ATG	*	anoga_Ag5r4	267	1	SIG	22-23	29.942	6.94	27.489	6.38	ExpAA=0.23 First60=0.01 PredHel=0 Topology=o	0						0	12.7	6.4	5.6	.		AGAP006420-PA	1E-158	gi|55239188	100	100	100	Anopheles gambiae str. PEST	AGAP006420-PA	1E-159	gi|55239188	100	100	100	Anopheles gambiae str. PEST	AGAP006420-PA	1E-158	gi|58388673	100	100	100	Anopheles gambiae str. PEST	SCP_euk
anocol_Ag5r4	759	ACOM039766		ATG	*	anocol_Ag5r4	252	1	SIG	22-23	28.299	6.59	25.818	6.13	ExpAA=0.17 First60=0.01 PredHel=0 Topology=o	0						0	11.9	6.7	6	.		AGAP006420-PA	1E-148	gi|55239188	98	99	94	Anopheles gambiae str. PEST	AGAP006420-PA	1E-148	gi|55239188	98	99	94	Anopheles gambiae str. PEST	AGAP006420-PA	1E-147	gi|58388673	98	99	94	Anopheles gambiae str. PEST	SCP_euk
anoara_Ag5r4	804	AARA008299	to_be_corrected	ATG	*	anoara_Ag5r4	267	1	SIG	22-23	29.863	8.02	27.382	7.65	ExpAA=0.22 First60=0.02 PredHel=0 Topology=o	0						0	12.7	7.1	5.6	.		AGAP006420-PA	1E-155	gi|55239188	98	98	100	Anopheles gambiae str. PEST	AGAP006420-PA	1E-156	gi|55239188	98	98	100	Anopheles gambiae str. PEST	AGAP006420-PA	1E-155	gi|58388673	98	98	100	Anopheles gambiae str. PEST	SCP_euk
anoqua_Ag5r4	804	AQUA006260	to_be_corrected	ATG	*	anoqua_Ag5r4	267	1	SIG	22-23	29.958	6.98	27.503	6.49	ExpAA=0.23 First60=0.01 PredHel=0 Topology=o	0						0	13.1	6.4	5.6	.		AGAP006420-PA	1E-157	gi|55239188	98	100	100	Anopheles gambiae str. PEST	AGAP006420-PA	1E-157	gi|55239188	98	100	100	Anopheles gambiae str. PEST	AGAP006420-PA	1E-156	gi|58388673	98	100	100	Anopheles gambiae str. PEST	SCP_euk
anomer_Ag5r4	804	AMEM000805		ATG	*	anomer_Ag5r4	267	1	SIG	22-23	29.949	6.98	27.494	6.49	ExpAA=0.23 First60=0.01 PredHel=0 Topology=o	0						0	12	6.7	5.6	.		AGAP006420-PA	1E-156	gi|55239188	98	99	100	Anopheles gambiae str. PEST	AGAP006420-PA	1E-157	gi|55239188	98	99	100	Anopheles gambiae str. PEST	AGAP006420-PA	1E-156	gi|58388673	98	99	100	Anopheles gambiae str. PEST	SCP_euk
anomel_Ag5r4	804	AMEC012577	to_be_corrected	ATG	*	anomel_Ag5r4	267	1	SIG	22-23	30.107	8.02	27.624	7.66	ExpAA=0.15 First60=0.02 PredHel=0 Topology=o	0						0	13.1	6.4	6	.		AGAP006420-PA	1E-153	gi|55239188	97	98	100	Anopheles gambiae str. PEST	AGAP006420-PA	1E-154	gi|55239188	97	98	100	Anopheles gambiae str. PEST	AGAP006420-PA	1E-153	gi|58388673	97	98	100	Anopheles gambiae str. PEST	SCP_euk
anochris_Ag5r4	798	ACHR009568	to_be_corrected	ATG	*	anochris_Ag5r4	265	0	SIG	21-22	29.64	6.74	27.164	6.71	ExpAA=0.31 First60=0.18 PredHel=0 Topology=o	0						1	12.5	7.2	6	.		AGAP006420-PA	1E-121	gi|55239188	77	85	100	Anopheles gambiae str. PEST	AGAP006420-PA	1E-122	gi|55239188	77	85	100	Anopheles gambiae str. PEST	AGAP006420-PA	1E-120	gi|58388673	77	85	100	Anopheles gambiae str. PEST	SCP_euk
anofun_Ag5r4a	819	AFUN007481	to_be_corrected	ATG	*	anofun_Ag5r4a	272	0	SIG	27-28	30.659	7.11	27.752	6.71	ExpAA=19.99 First60=19.98 PredHel=1 Topology=i7-24o	1	6.3	91.2	2.6		248	0	11	7	5.5	.		AGAP006420-PA	3E-097	gi|55239188	62	76	99	Anopheles gambiae str. PEST	AGAP006420-PA	5E-098	gi|55239188	62	76	99	Anopheles gambiae str. PEST	AGAP006420-PA	7E-097	gi|58388673	62	76	99	Anopheles gambiae str. PEST	SCP_euk
anofun_Ag5r4b	819	AFUN007481	to_be_corrected	ATG	*	anofun_Ag5r4b	272	0	SIG	27-28	30.747	6.54	27.782	6.47	ExpAA=14.77 First60=14.76 PredHel=0 Topology=o	0						0	11.4	6.3	5.5	.		AGAP006420-PA	2E-097	gi|55239188	62	76	99	Anopheles gambiae str. PEST	AGAP006420-PA	3E-098	gi|55239188	62	76	99	Anopheles gambiae str. PEST	AGAP006420-PA	4E-097	gi|58388673	62	76	99	Anopheles gambiae str. PEST	SCP_euk
anomin_Ag5r4	864	AMIN007945	to_be_corrected	ATG	*	anomin_Ag5r4	287	0	CYT		32.513	6.37			ExpAA=5.83 First60=5.83 PredHel=0 Topology=o	0						1	11.8	7	4.5	.		AGAP006420-PA	4E-094	gi|55239188	64	74	96	Anopheles gambiae str. PEST	AGAP006420-PA	7E-095	gi|55239188	64	74	96	Anopheles gambiae str. PEST	AGAP006420-PA	1E-093	gi|58388673	64	74	96	Anopheles gambiae str. PEST	SCP_euk
anocul_Ag5r4	801	ACUA016170	to_be_corrected	ATG	*	anocul_Ag5r4	266	0	SIG	20-21	29.806	6.64	27.393	6.71	ExpAA=0.10 First60=0.10 PredHel=0 Topology=o	0						0	13.2	7.5	4.9	.		AGAP006420-PA	2E-090	gi|55239188	61	72	100	Anopheles gambiae str. PEST	AGAP006420-PA	3E-091	gi|55239188	61	72	100	Anopheles gambiae str. PEST	AGAP006420-PA	5E-090	gi|58388673	61	72	100	Anopheles gambiae str. PEST	SCP_euk
anoste_Ag5r4	795	ASTE001082	to_be_corrected	ATG	*	anoste_Ag5r4	264	0	SIG	20-21	29.762	6.24	27.577	6.26	ExpAA=1.25 First60=1.18 PredHel=0 Topology=o	0						2	12.9	7.6	5.7	.		AGAP006420-PA	5E-098	gi|55239188	64	77	98	Anopheles gambiae str. PEST	AGAP006420-PA	9E-099	gi|55239188	64	77	98	Anopheles gambiae str. PEST	AGAP006420-PA	1E-097	gi|58388673	64	77	98	Anopheles gambiae str. PEST	SCP_euk
anofar_Ag5r4	804	AFAF001464	to_be_corrected	ATG	*	anofar_Ag5r4	267	0	SIG	21-22	29.869	6.19	27.631	6.21	ExpAA=1.46 First60=1.44 PredHel=0 Topology=o	0						0	15.7	6.7	5.6	.		AGAP006420-PA	9E-090	gi|55239188	61	70	102	Anopheles gambiae str. PEST	AGAP006420-PA	2E-090	gi|55239188	61	70	102	Anopheles gambiae str. PEST	AGAP006420-PA	2E-089	gi|58388673	61	70	102	Anopheles gambiae str. PEST	SCP_euk
anodir_Ag5r4	798	ADIR007691	to_be_corrected	ATG	*	anodir_Ag5r4	265	0	SIG	21-22	29.943	5.92	27.613	5.8	ExpAA=0.15 First60=0.12 PredHel=0 Topology=o	0						0	13.6	6.4	6	.		AGAP006420-PA	1E-086	gi|55239188	58	70	101	Anopheles gambiae str. PEST	AGAP006420-PA	2E-087	gi|55239188	58	70	101	Anopheles gambiae str. PEST	AGAP006420-PA	3E-086	gi|58388673	58	70	101	Anopheles gambiae str. PEST	SCP_euk
anosin_Ag5r4	789	ASIS005129	to_be_corrected	ATG	*	anosin_Ag5r4	262	0	SIG	19-20	29.436	7.55	27.526	7.69	ExpAA=1.25 First60=1.21 PredHel=0 Topology=o	0						2	13	6.9	5	.		AGAP006420-PA-like protein	1E-097	gi|668445333	97	98	100	Anopheles sinensis	AGAP006420-PA-like protein	3E-098	gi|668445333	97	98	100	Anopheles sinensis	AGAP006420-PA-like protein	4E-097	gi|668445333	97	98	100	Anopheles sinensis	SCP_euk
Ag5r5
anoga_Ag5r5	801	AGAP006418		ATG	*	anoga_Ag5r5	266	0	SIG	22-23	29.307	6.07	26.712	6.12	ExpAA=0.51 First60=0.51 PredHel=0 Topology=o	0						3	16.5	6	7.5	.		AGAP006418-PA	1E-160	gi|55239186	100	100	100	Anopheles gambiae str. PEST	AGAP006418-PA	1E-161	gi|55239186	100	100	100	Anopheles gambiae str. PEST	AGAP006418-PA	1E-160	gi|58388669	100	100	100	Anopheles gambiae str. PEST	SCP_euk
anocol_Ag5r5	801	ACOM039768	to_be_corrected	ATG	*	anocol_Ag5r5	266	0	SIG	22-23	29.15	6.21	26.698	6.12	ExpAA=4.24 First60=4.23 PredHel=0 Topology=o	0						2	16.5	6.4	7.5	.		AGAP006418-PA	1E-155	gi|55239186	97	98	100	Anopheles gambiae str. PEST	AGAP006418-PA	1E-156	gi|55239186	97	98	100	Anopheles gambiae str. PEST	AGAP006418-PA	1E-155	gi|58388669	97	98	100	Anopheles gambiae str. PEST	SCP_euk
anoara_Ag5r5	801	AARA008299	to_be_corrected	ATG	*	anoara_Ag5r5	266	0	SIG	22-23	29.169	5.96	26.657	5.84	ExpAA=5.24 First60=5.24 PredHel=0 Topology=o	0						1	16.9	6.4	7.5	.		AGAP006418-PA	1E-155	gi|55239186	96	98	100	Anopheles gambiae str. PEST	AGAP006418-PA	1E-155	gi|55239186	96	98	100	Anopheles gambiae str. PEST	AGAP006418-PA	1E-154	gi|58388669	96	98	100	Anopheles gambiae str. PEST	SCP_euk
anoqua_Ag5r5	801	AQUA006260	to_be_corrected	ATG	*	anoqua_Ag5r5	266	0	SIG	22-23	29.19	6.3	26.684	6.12	ExpAA=3.68 First60=3.67 PredHel=0 Topology=o	0						3	16.9	6	7.5	.		AGAP006418-PA	1E-159	gi|55239186	98	99	100	Anopheles gambiae str. PEST	AGAP006418-PA	1E-160	gi|55239186	98	99	100	Anopheles gambiae str. PEST	AGAP006418-PA	1E-158	gi|58388669	98	99	100	Anopheles gambiae str. PEST	SCP_euk
anomer_Ag5r5	801	AMEM017902	to_be_corrected	ATG	*	anomer_Ag5r5	266	0	SIG	22-23	29.276	6.3	26.77	6.12	ExpAA=4.52 First60=4.52 PredHel=0 Topology=o	0						1	16.9	6	6.8	.		AGAP006418-PA	1E-155	gi|55239186	96	98	100	Anopheles gambiae str. PEST	AGAP006418-PA	1E-156	gi|55239186	96	98	100	Anopheles gambiae str. PEST	AGAP006418-PA	1E-155	gi|58388669	96	98	100	Anopheles gambiae str. PEST	SCP_euk
anomel_Ag5r5	801	AMEC020481	to_be_corrected	ATG	*	anomel_Ag5r5	266	0	SIG	22-23	29.03	6.06	26.553	5.82	ExpAA=5.93 First60=5.90 PredHel=0 Topology=o	0						1	16.9	6.4	7.5	.		AGAP006418-PA	1E-153	gi|55239186	95	96	100	Anopheles gambiae str. PEST	AGAP006418-PA	1E-154	gi|55239186	95	96	100	Anopheles gambiae str. PEST	AGAP006418-PA	1E-153	gi|58388669	95	96	100	Anopheles gambiae str. PEST	SCP_euk
anoste_Ag5r5	780	ASTE001082	to_be_corrected	ATG	*	anoste_Ag5r5	259	0	SIG	19-20	28.086	8.76	26.066	8.81	ExpAA=3.69 First60=3.64 PredHel=0 Topology=o	0						7	18.1	8.5	5	.		AGAP006419-PA	1E-110	gi|116127082	71	81	101	Anopheles gambiae str. PEST	AGAP006419-PA	1E-111	gi|116127082	71	81	101	Anopheles gambiae str. PEST	AGAP006419-PA	1E-109	gi|118788030	71	81	101	Anopheles gambiae str. PEST	SCP_euk
anofar_Ag5r5	798	AFAF006174	to_be_corrected	ATG	*	anofar_Ag5r5	265	0	SIG	19-20	28.595	8.43	26.59	8.51	ExpAA=2.52 First60=2.18 PredHel=0 Topology=o	0						4	16.2	8.3	6	.		antigen 5-related 2 salivary protein, partial	1E-104	gi|31979121	76	85	98	Anopheles cracens	antigen 5-related 2 salivary protein, partial	1E-105	gi|31979121	76	85	98	Anopheles cracens	antigen 5-related 2 salivary protein, partial	1E-104	gi|31979121	76	85	98	Anopheles cracens	SCP_euk
anosin_Ag5r5	771	ASIS001015	to_be_corrected	ATG	*	anosin_Ag5r5	256	1	BL/SIG		27.985	5.48			ExpAA=0.21 First60=0.17 PredHel=0 Topology=o	0						3	19.1	7.8	7	.		AGAP006417-PA-like protein	3E-090	gi|668453724	64	76	96	Anopheles sinensis	AGAP006417-PA-like protein	5E-091	gi|668453724	64	76	96	Anopheles sinensis	AGAP006417-PA-like protein	7E-090	gi|668453724	64	76	96	Anopheles sinensis	SCP_euk
anodar_Ag5r5	783	ADAC003518		ATG	*	anodar_Ag5r5	260	0	SIG	21-22	28.37	6.86	26.264	7.02	ExpAA=3.46 First60=3.43 PredHel=0 Topology=o	0						5	15.8	7.7	4.6	.		venom allergen 3	1E-154	gi|568256132	100	100	100	Anopheles darlingi	venom allergen 3	1E-155	gi|568256132	100	100	100	Anopheles darlingi	venom allergen 3	1E-154	gi|568256132	100	100	100	Anopheles darlingi	SCP_euk
Ag5r6
anoga_Ag5r6	783	AGAP013192		ATG	*	anoga_Ag5r6	260	4	SIG	25-26	28.675	5.18	26.114	4.93	ExpAA=0.14 First60=0.03 PredHel=0 Topology=o	0						0	12.3	6.9	5.4	.		AGAP013192-PA	1E-157	gi|333469254	100	100	100	Anopheles gambiae str. PEST	AGAP013192-PA	1E-158	gi|333469254	100	100	100	Anopheles gambiae str. PEST	AGAP013192-PA	1E-157	gi|347969750	100	100	100	Anopheles gambiae str. PEST	SCP_euk
anocol_Ag5r6	783	ACOM028250		ATG	*	anocol_Ag5r6	260	4	SIG	25-26	28.703	5.18	26.114	4.93	ExpAA=0.16 First60=0.05 PredHel=0 Topology=o	0						0	12.3	6.9	5.4	.		AGAP013192-PA	1E-157	gi|333469254	99	99	100	Anopheles gambiae str. PEST	AGAP013192-PA	1E-157	gi|333469254	99	99	100	Anopheles gambiae str. PEST	AGAP013192-PA	1E-156	gi|347969750	99	99	100	Anopheles gambiae str. PEST	SCP_euk
anoara_Ag5r6	783	AARA015774		ATG	*	anoara_Ag5r6	260	4	SIG	25-26	28.689	5.18	26.128	4.93	ExpAA=0.15 First60=0.03 PredHel=0 Topology=o	0						0	12.3	6.9	5.4	.		AGAP013192-PA	1E-157	gi|333469254	99	100	100	Anopheles gambiae str. PEST	AGAP013192-PA	1E-157	gi|333469254	99	100	100	Anopheles gambiae str. PEST	AGAP013192-PA	1E-156	gi|347969750	99	100	100	Anopheles gambiae str. PEST	SCP_euk
anoqua_Ag5r6	783	AQUA010315	to_be_corrected	ATG	*	anoqua_Ag5r6	260	4	SIG	25-26	28.656	5.18	26.114	4.93	ExpAA=0.14 First60=0.07 PredHel=0 Topology=o	0						0	12.3	6.9	5.4	.		AGAP013192-PA	1E-157	gi|333469254	99	100	100	Anopheles gambiae str. PEST	AGAP013192-PA	1E-157	gi|333469254	99	100	100	Anopheles gambiae str. PEST	AGAP013192-PA	1E-156	gi|347969750	99	100	100	Anopheles gambiae str. PEST	SCP_euk
anomer_Ag5r6	783	AMEM000557		ATG	*	anomer_Ag5r6	260	4	SIG	25-26	28.686	5.18	26.114	4.93	ExpAA=0.11 First60=0.04 PredHel=0 Topology=o	0						0	12.7	6.9	5.4	.		AGAP013192-PA	1E-156	gi|333469254	99	99	100	Anopheles gambiae str. PEST	AGAP013192-PA	1E-157	gi|333469254	99	99	100	Anopheles gambiae str. PEST	AGAP013192-PA	1E-156	gi|347969750	99	99	100	Anopheles gambiae str. PEST	SCP_euk
anomel_Ag5r6	783	AMEC015417	to_be_corrected	ATG	*	anomel_Ag5r6	260	4	SIG	25-26	28.728	4.98	26.114	4.93	ExpAA=0.13 First60=0.06 PredHel=0 Topology=o	0						0	12.3	6.5	5.4	.		AGAP013192-PA	1E-155	gi|333469254	98	99	100	Anopheles gambiae str. PEST	AGAP013192-PA	1E-156	gi|333469254	98	99	100	Anopheles gambiae str. PEST	AGAP013192-PA	1E-155	gi|347969750	98	99	100	Anopheles gambiae str. PEST	SCP_euk
anoepi_Ag5r6	783	AEPI011019		ATG	*	anoepi_Ag5r6	260	4	SIG	25-26	28.562	5.44	26.124	5.03	ExpAA=0.32 First60=0.17 PredHel=0 Topology=o	0						0	13.1	6.9	5.8	.		AGAP013192-PA	1E-148	gi|333469254	93	98	100	Anopheles gambiae str. PEST	AGAP013192-PA	1E-149	gi|333469254	93	98	100	Anopheles gambiae str. PEST	AGAP013192-PA	1E-148	gi|347969750	93	98	100	Anopheles gambiae str. PEST	SCP_euk
anofun_Ag5r6	783	AFUN004172	to_be_corrected	ATG	*	anofun_Ag5r6	260	4	SIG	25-26	28.572	5.41	26.15	5.03	ExpAA=0.65 First60=0.54 PredHel=0 Topology=o	0						0	12.3	7.3	5.4	.		AGAP013192-PA	1E-147	gi|333469254	93	96	100	Anopheles gambiae str. PEST	AGAP013192-PA	1E-148	gi|333469254	93	96	100	Anopheles gambiae str. PEST	AGAP013192-PA	1E-147	gi|347969750	93	96	100	Anopheles gambiae str. PEST	SCP_euk
anomin_Ag5r6	783	AMIN003044	to_be_corrected	ATG	*	anomin_Ag5r6	260	4	SIG	25-26	28.584	5.42	26.116	5.04	ExpAA=0.67 First60=0.40 PredHel=0 Topology=o	0						0	12.3	6.9	5.4	.		AGAP013192-PA	1E-145	gi|333469254	92	96	100	Anopheles gambiae str. PEST	AGAP013192-PA	1E-146	gi|333469254	92	96	100	Anopheles gambiae str. PEST	AGAP013192-PA	1E-145	gi|347969750	92	96	100	Anopheles gambiae str. PEST	SCP_euk
anofar_Ag5r6	783	AFAF019076		ATG	*	anofar_Ag5r6	260	2	SIG	25-26	28.874	5.15	26.3	4.84	ExpAA=0.23 First60=0.13 PredHel=0 Topology=o	0						0	13.1	5.8	5.4	.		AGAP013192-PA	1E-142	gi|333469254	89	94	100	Anopheles gambiae str. PEST	AGAP013192-PA	1E-143	gi|333469254	89	94	100	Anopheles gambiae str. PEST	AGAP013192-PA	1E-142	gi|347969750	89	94	100	Anopheles gambiae str. PEST	SCP_euk
D7-odorant binding domain
Long D7 family
D7L1
anoga_D7L1	936	AGAP008278		ATG	*	anoga_D7L1	311	1	SIG	21-22	35.59	5.64	33.365	5.76	ExpAA=0.15 First60=0.15 PredHel=0 Topology=o	0						0	10.6	5.5	3.5	.		AGAP008278-PA	0.0	gi|30175329	100	100	100	Anopheles gambiae str. PEST	AGAP008278-PA	0.0	gi|30175329	100	100	100	Anopheles gambiae str. PEST	AGAP008278-PA	0.0	gi|31222545	100	100	100	Anopheles gambiae str. PEST	PBP_GOBP
anocol_D7L1	948	ACOM030202	to_be_corrected	ATG	*	anocol_D7L1	315	1	SIG	21-22	36.076	5.58	33.819	5.68	ExpAA=0.23 First60=0.23 PredHel=0 Topology=o	0						0	11.1	4.8	3.5	.		AGAP008278-PA	1E-174	gi|30175329	96	97	100	Anopheles gambiae str. PEST	AGAP008278-PA	1E-175	gi|30175329	96	97	100	Anopheles gambiae str. PEST	AGAP008278-PA	1E-174	gi|31222545	96	97	100	Anopheles gambiae str. PEST	PBP_GOBP
anoara_D7L1	936	AARA011281	to_be_corrected	ATG	*	anoara_D7L1	311	1	SIG	21-22	35.73	5.9	33.458	6.06	ExpAA=0.38 First60=0.38 PredHel=0 Topology=o	0						0	10.6	5.1	3.2	.		long form D7 salivary protein	1E-179	gi|16225958	98	98	100	Anopheles arabiensis	long form D7 salivary protein	1E-180	gi|16225958	98	98	100	Anopheles arabiensis	long form D7 salivary protein	1E-178	gi|16225958	98	98	100	Anopheles arabiensis	PBP_GOBP
anoqua_D7L1	936	AQUA010605	to_be_corrected	ATG	*	anoqua_D7L1	311	1	SIG	21-22	35.694	5.9	33.436	6.06	ExpAA=0.23 First60=0.23 PredHel=0 Topology=o	0						0	10.6	5.1	3.5	.		AGAP008278-PA	1E-180	gi|30175329	98	99	100	Anopheles gambiae str. PEST	AGAP008278-PA	0.0	gi|30175329	98	99	100	Anopheles gambiae str. PEST	AGAP008278-PA	1E-179	gi|31222545	98	99	100	Anopheles gambiae str. PEST	PBP_GOBP
anomer_D7L1	936	AMEM010580	to_be_corrected	ATG	*	anomer_D7L1	311	1	SIG	21-22	35.743	6.42	33.451	6.74	ExpAA=0.17 First60=0.17 PredHel=0 Topology=o	0						0	10.6	5.8	3.2	.		AGAP008278-PA	1E-175	gi|30175329	95	96	100	Anopheles gambiae str. PEST	AGAP008278-PA	1E-176	gi|30175329	95	96	100	Anopheles gambiae str. PEST	AGAP008278-PA	1E-174	gi|31222545	95	96	100	Anopheles gambiae str. PEST	PBP_GOBP
anomel_D7L1	936		novel	ATG	*	anomel_D7L1	311	1	SIG	21-22	35.611	5.9	33.23	5.9	ExpAA=0.04 First60=0.04 PredHel=0 Topology=o	0						0	10.3	4.8	3.5	.		long form D7 salivary protein	1E-177	gi|16225958	96	99	100	Anopheles arabiensis	long form D7 salivary protein	1E-178	gi|16225958	96	99	100	Anopheles arabiensis	long form D7 salivary protein	1E-177	gi|16225958	96	99	100	Anopheles arabiensis	PBP_GOBP
anoepi_D7L1	942	AEPI004705	to_be_corrected	ATG	*	anoepi_D7L1	313	2	SIG	17-18	35.761	8.7	33.895	8.7	ExpAA=0.03 First60=0.01 PredHel=0 Topology=o	0						0	12.8	5.1	3.8	.	1 | 193 KKWRKFR|SY 0.572 *ProP* |	D7 protein	1E-121	gi|15718081	64	80	100	Anopheles stephensi	D7 protein	1E-122	gi|15718081	64	80	100	Anopheles stephensi	D7 protein	1E-121	gi|15718081	64	80	100	Anopheles stephensi	PBP_GOBP
anoste_D7L1	948	ASTE008614	to_be_corrected	ATG	*	anoste_D7L1	315	1	SIG	18-19	36.453	8.79	34.522	8.79	ExpAA=0.23 First60=0.23 PredHel=0 Topology=o	0						0	9.5	4.1	3.2	.		D7 protein	0.0	gi|15718081	100	100	100	Anopheles stephensi	D7 protein	0.0	gi|15718081	100	100	100	Anopheles stephensi	D7 protein	0.0	gi|15718081	100	100	100	Anopheles stephensi	PBP_GOBP
anoatro_D7L1	951	AATE004070		ATG	*	anoatro_D7L1	316	3	SIG	23-24	36.051	8.32	33.645	8.38	ExpAA=19.04 First60=19.04 PredHel=1 Topology=i7-29o	1	7	90.8	2.2		287	0	9.5	4.1	3.2	.	2 | 95 KKFRSKR|IT 0.761 *ProP* | 286 FDFRELR|SV 0.579 *ProP* |	hypothetical protein ZHAS_00010617	1E-149	gi|668454401	84	91	91	Anopheles sinensis	hypothetical protein ZHAS_00010617	1E-150	gi|668454401	84	91	91	Anopheles sinensis	hypothetical protein ZHAS_00010617	1E-148	gi|668454401	84	91	91	Anopheles sinensis	PBP_GOBP
anosin_D7L1	939	ASIS003637	to_be_corrected	ATG	*	anosin_D7L1	312	4	SIG	23-24	35.386	8.53	33.061	8.54	ExpAA=9.69 First60=9.69 PredHel=0 Topology=o	0						0	9.6	4.8	3.2	.	2 | 91 KKFRSKR|IT 0.775 *ProP* | 282 FDFRELR|SV 0.566 *ProP* |	hypothetical protein ZHAS_00010617	1E-172	gi|668454401	99	99	91	Anopheles sinensis	hypothetical protein ZHAS_00010617	1E-173	gi|668454401	99	99	91	Anopheles sinensis	hypothetical protein ZHAS_00010617	1E-172	gi|668454401	99	99	91	Anopheles sinensis	PBP_GOBP
D7L2
anoga_D7L2	948	AGAP008279		ATG	*	anoga_D7L2	315	1	SIG	18-19	36.138	7.99	34.171	8.04	ExpAA=0.33 First60=0.33 PredHel=0 Topology=o	0						0	9.2	5.1	3.5	1		long form D7 salivary protein	1E-144	gi|114864717	75	87	100	Anopheles funestus	long form D7 salivary protein	1E-145	gi|114864717	75	87	100	Anopheles funestus	long form D7 salivary protein	1E-143	gi|114864717	75	87	100	Anopheles funestus	PBP_GOBP
anocol_D7L2	948	ACOM024401	to_be_corrected	ATG	*	anocol_D7L2	315	1	SIG	18-19	36.139	7.99	34.171	8.04	ExpAA=0.33 First60=0.33 PredHel=0 Topology=o	0						0	9.2	5.1	3.5	1		long form D7 salivary protein	1E-144	gi|114864717	75	87	100	Anopheles funestus	long form D7 salivary protein	1E-145	gi|114864717	75	87	100	Anopheles funestus	long form D7 salivary protein	1E-143	gi|114864717	75	87	100	Anopheles funestus	PBP_GOBP
anoara_D7L2	948	AARA011281	to_be_corrected	ATG	*	anoara_D7L2	315	1	SIG	18-19	36.138	7.99	34.17	8.04	ExpAA=0.47 First60=0.47 PredHel=0 Topology=o	0						0	8.9	5.1	3.5	1		long form D7 salivary protein	1E-144	gi|114864717	75	87	100	Anopheles funestus	long form D7 salivary protein	1E-145	gi|114864717	75	87	100	Anopheles funestus	long form D7 salivary protein	1E-144	gi|114864717	75	87	100	Anopheles funestus	PBP_GOBP
anoqua_D7L2	948	AQUA010605	to_be_corrected	ATG	*	anoqua_D7L2	315	1	SIG	18-19	36.149	7.99	34.181	8.04	ExpAA=0.33 First60=0.33 PredHel=0 Topology=o	0						0	8.9	5.1	3.8	1		long form D7 salivary protein	1E-144	gi|114864717	75	88	100	Anopheles funestus	long form D7 salivary protein	1E-145	gi|114864717	75	88	100	Anopheles funestus	long form D7 salivary protein	1E-144	gi|114864717	75	88	100	Anopheles funestus	PBP_GOBP
anomer_D7L2	948	AMEM006210		ATG	*	anomer_D7L2	315	1	SIG	18-19	36.12	8.58	34.152	8.58	ExpAA=0.33 First60=0.33 PredHel=0 Topology=o	0						0	8.9	5.1	3.8	1		long form D7 salivary protein	1E-143	gi|114864717	75	87	100	Anopheles funestus	long form D7 salivary protein	1E-144	gi|114864717	75	87	100	Anopheles funestus	long form D7 salivary protein	1E-143	gi|114864717	75	87	100	Anopheles funestus	PBP_GOBP
anomel_D7L2	948	AMEC000311	to_be_corrected	ATG	*	anomel_D7L2	315	1	SIG	18-19	36.083	7.99	34.114	8.04	ExpAA=0.33 First60=0.33 PredHel=0 Topology=o	0						0	9.2	5.1	3.5	1		long form D7 salivary protein	1E-143	gi|114864717	75	87	100	Anopheles funestus	long form D7 salivary protein	1E-144	gi|114864717	75	87	100	Anopheles funestus	long form D7 salivary protein	1E-143	gi|114864717	75	87	100	Anopheles funestus	PBP_GOBP
anoepi_D7L2	945	AEPI004705	to_be_corrected	ATG	*	anoepi_D7L2	314	2	SIG	24-25	36.039	8.25	33.445	8.28	ExpAA=0.88 First60=0.88 PredHel=0 Topology=o	0						0	10.2	4.5	4.1	.	1 | 194 KKWRKFR|SY 0.572 *ProP* |	long form D7 salivary protein	1E-140	gi|114864717	73	87	100	Anopheles funestus	long form D7 salivary protein	1E-140	gi|114864717	73	87	100	Anopheles funestus	long form D7 salivary protein	1E-139	gi|114864717	73	87	100	Anopheles funestus	PBP_GOBP
anofun_D7L2	948	114864716		ATG	*	anofun_D7L2	315	1	SIG	18-19	36.32	8.45	34.431	8.45	ExpAA=0.19 First60=0.19 PredHel=0 Topology=o	0						1	8.6	4.8	4.1	.		long form D7 salivary protein	0.0	gi|114864717	100	100	100	Anopheles funestus	long form D7 salivary protein	0.0	gi|114864717	100	100	100	Anopheles funestus	long form D7 salivary protein	0.0	gi|114864717	100	100	100	Anopheles funestus	PBP_GOBP
anomin_D7L2	948	AMIN006011		ATG	*	anomin_D7L2	315	2	SIG	18-19	36.541	9.04	34.554	9.04	ExpAA=0.04 First60=0.04 PredHel=0 Topology=o	0						0	10.8	5.1	3.5	.		long form D7 salivary protein	1E-155	gi|114864717	80	92	100	Anopheles funestus	long form D7 salivary protein	1E-156	gi|114864717	80	92	100	Anopheles funestus	long form D7 salivary protein	1E-154	gi|114864717	80	92	100	Anopheles funestus	PBP_GOBP
anocul_D7L2	948	ACUA018525	to_be_corrected	ATG	*	anocul_D7L2	315	1	SIG	18-19	36.506	8.88	34.488	8.89	ExpAA=1.18 First60=1.18 PredHel=0 Topology=o	0						0	10.2	4.8	4.4	.		long form D7 salivary protein	1E-145	gi|114864717	76	89	100	Anopheles funestus	long form D7 salivary protein	1E-146	gi|114864717	76	89	100	Anopheles funestus	long form D7 salivary protein	1E-145	gi|114864717	76	89	100	Anopheles funestus	PBP_GOBP
anofar_D7L2	936	AFAF020231		ATG	*	anofar_D7L2	311	1	SIG	20-21	35.622	8.58	33.595	8.45	ExpAA=1.34 First60=1.34 PredHel=0 Topology=o	0						0	8.7	4.8	3.2	.		putative long d7 salivary protein, partial	1E-140	gi|520836607	75	87	99	Psorophora albipes	putative long d7 salivary protein, partial	1E-141	gi|520836607	75	87	99	Psorophora albipes	long form D7 salivary protein	1E-131	gi|114864717	69	84	99	Anopheles funestus	PBP_GOBP
anodir_D7L2	942	ADIR000603	to_be_corrected	ATG	*	anodir_D7L2	313	1	SIG	16-17	35.946	8.46	34.291	8.29	ExpAA=0.10 First60=0.10 PredHel=0 Topology=o	0						0	9.3	6.1	2.9	.		putative long d7 salivary protein, partial	1E-177	gi|520836607	97	98	100	Psorophora albipes	putative long d7 salivary protein, partial	1E-178	gi|520836607	97	98	100	Psorophora albipes	D7 protein	1E-129	gi|15718081	69	81	100	Anopheles stephensi	PBP_GOBP
anoatro_D7L2	942	AATE003612		ATG	*	anoatro_D7L2	313	2	SIG	18-19	35.028	8.74	33.271	8.74	ExpAA=0.07 First60=0.07 PredHel=0 Topology=o	0						1	8.9	6.7	2.2	.		long form D7 salivary protein	1E-141	gi|668454400	75	86	100	Anopheles sinensis	long form D7 salivary protein	1E-142	gi|668454400	75	86	100	Anopheles sinensis	long form D7 salivary protein	1E-140	gi|668454400	75	86	100	Anopheles sinensis	PBP_GOBP
anosin_D7L2	942	ASIS017507		ATG	*	anosin_D7L2	313	2	CYT		35.044	8.16			ExpAA=0.01 First60=0.01 PredHel=0 Topology=o	0						1	9.3	7	1.9	.		long form D7 salivary protein	1E-178	gi|668454400	96	97	100	Anopheles sinensis	long form D7 salivary protein	1E-178	gi|668454400	96	97	100	Anopheles sinensis	long form D7 salivary protein	1E-177	gi|668454400	96	97	100	Anopheles sinensis	PBP_GOBP
anoalb_D7L2	945	AALB001305	to_be_corrected	ATG	*	anoalb_D7L2	314	1	SIG	16-17	36.296	6.22	34.612	6.1	ExpAA=0.00 First60=0.00 PredHel=0 Topology=o	0						0	10.5	4.5	3.2	.		long form D7 salivary protein	1E-159	gi|208657499	84	90	100	Anopheles darlingi	long form D7 salivary protein	1E-160	gi|208657499	84	90	100	Anopheles darlingi	hypothetical protein AND_010080	1E-122	gi|568248509	86	90	99	Anopheles darlingi	PBP_GOBP
anodar_D7L2	954	ADAC010080	to_be_corrected	ATG	*	anodar_D7L2	317	1	SIG	20-21	37.139	6.47	34.877	6.1	ExpAA=0.01 First60=0.01 PredHel=0 Topology=o	0						0	9.5	5	2.8	.		long form D7 salivary protein	0.0	gi|208657499	100	100	100	Anopheles darlingi	long form D7 salivary protein	0.0	gi|208657499	100	100	100	Anopheles darlingi	hypothetical protein AND_010080	1E-146	gi|568248509	100	100	99	Anopheles darlingi	PBP_GOBP
D7L3
anoga_D7L3	876	AGAP028120		ATG	*	anoga_D7L3	291	1	SIG	26-27	33.68	5.22	30.825	5.02	ExpAA=0.69 First60=0.68 PredHel=0 Topology=o	0						0	12.4	2.7	3.1	.		AGAP008279-PA, partial	4E-049	gi|157014908	100	100	30	Anopheles gambiae str. PEST	AGAP008279-PA, partial	7E-050	gi|157014908	100	100	30	Anopheles gambiae str. PEST	AGAP008279-PA	1E-048	gi|158296846	100	100	30	Anopheles gambiae str. PEST	cbiO
anocol_D7L3	875	ACOM030203		ATG	*	anocol_D7L3	265	1	SIG	26-27	30.436	5.68	27.581	5.38	ExpAA=0.67 First60=0.67 PredHel=0 Topology=o	0						0	14.3	3	2.3	.		hypothetical protein AND_010075	3E-036	gi|568248508	33	47	84	Anopheles darlingi	hypothetical protein AND_010075	6E-037	gi|568248508	33	47	84	Anopheles darlingi	hypothetical protein AND_010075	9E-036	gi|568248508	33	47	84	Anopheles darlingi	cbiO
anoara_D7L3	876	AARA011280	to_be_corrected	ATG	*	anoara_D7L3	291	1	SIG	26-27	33.642	5.46	30.794	5.22	ExpAA=0.66 First60=0.66 PredHel=0 Topology=o	0						0	12.7	3.1	2.7	.		AGAP008279-PA, partial	5E-047	gi|157014908	96	96	30	Anopheles gambiae str. PEST	AGAP008279-PA, partial	9E-048	gi|157014908	96	96	30	Anopheles gambiae str. PEST	AGAP008279-PA	1E-046	gi|158296846	96	96	30	Anopheles gambiae str. PEST	cbiO
anoqua_D7L3	876	AQUA010606	to_be_corrected	ATG	*	anoqua_D7L3	291	1	SIG	26-27	33.653	5.02	30.832	4.85	ExpAA=0.73 First60=0.73 PredHel=0 Topology=o	0						0	11.7	3.1	3.1	.		AGAP008279-PA, partial	3E-048	gi|157014908	97	98	30	Anopheles gambiae str. PEST	AGAP008279-PA, partial	6E-049	gi|157014908	97	98	30	Anopheles gambiae str. PEST	AGAP008279-PA	9E-048	gi|158296846	97	98	30	Anopheles gambiae str. PEST	cbiO
anomer_D7L3	879	AMEM010013		ATG	*	anomer_D7L3	292	0	SIG	26-27	33.693	5.17	30.872	4.97	ExpAA=0.69 First60=0.69 PredHel=0 Topology=o	0						0	11.3	4.1	2.7	.	1 | 64 QQSRGDR|GA 0.514 *ProP* |	AGAP008279-PA, partial	8E-048	gi|157014908	96	98	30	Anopheles gambiae str. PEST	AGAP008279-PA, partial	1E-048	gi|157014908	96	98	30	Anopheles gambiae str. PEST	AGAP008279-PA	2E-047	gi|158296846	96	98	30	Anopheles gambiae str. PEST	cbiO
anomel_D7L3	876	AMEC006220	to_be_corrected	ATG	*	anomel_D7L3	291	1	SIG	26-27	33.451	5.22	30.629	5.02	ExpAA=1.74 First60=1.74 PredHel=0 Topology=o	0						0	12.4	4.1	2.7	.		AGAP008279-PA, partial	2E-047	gi|157014908	96	97	30	Anopheles gambiae str. PEST	AGAP008279-PA, partial	4E-048	gi|157014908	96	97	30	Anopheles gambiae str. PEST	AGAP008279-PA	6E-047	gi|158296846	96	97	30	Anopheles gambiae str. PEST	cbiO
anochris_D7L3	870		novel	ATG	*	anochris_D7L3	289	0	SIG	24-25	33.661	5	30.982	4.88	ExpAA=7.04 First60=7.04 PredHel=0 Topology=o	0						1	14.2	3.5	3.8	.		hypothetical protein AND_010075	3E-044	gi|568248508	37	48	96	Anopheles darlingi	hypothetical protein AND_010075	5E-045	gi|568248508	37	48	96	Anopheles darlingi	hypothetical protein AND_010075	8E-044	gi|568248508	37	48	96	Anopheles darlingi	PRK11829
anoepi_D7L3	864		novel	ATG	*	anoepi_D7L3	287	0	SIG	26-27	33.178	5.24	30.407	5.08	ExpAA=7.58 First60=7.57 PredHel=0 Topology=o	0						0	12.5	3.8	3.1	.		AGAP008279-PA, partial	1E-035	gi|157014908	74	86	30	Anopheles gambiae str. PEST	AGAP008279-PA, partial	3E-036	gi|157014908	74	86	30	Anopheles gambiae str. PEST	AGAP008279-PA	4E-035	gi|158296846	74	86	30	Anopheles gambiae str. PEST	Pox_E6
anofun_D7L3	897	AFUN007416	to_be_corrected	ATG	*	anofun_D7L3	298	0	SIG	30-31	34.602	4.45	31.391	4.38	ExpAA=2.69 First60=2.69 PredHel=0 Topology=o	0						0	12.4	3.7	2	.		hypothetical protein AND_010075	1E-039	gi|568248508	33	45	103	Anopheles darlingi	hypothetical protein AND_010075	2E-040	gi|568248508	33	45	103	Anopheles darlingi	hypothetical protein AND_010075	3E-039	gi|568248508	33	45	103	Anopheles darlingi	PBP_GOBP
anomin_D7L3	870	AMIN006010	to_be_corrected	ATG	*	anomin_D7L3	289	0	SIG	22-23	33.256	4.87	30.908	4.82	ExpAA=1.68 First60=1.68 PredHel=0 Topology=o	0						0	11.8	4.2	2.4	.		hypothetical protein AND_010075	6E-040	gi|568248508	34	46	107	Anopheles darlingi	hypothetical protein AND_010075	1E-040	gi|568248508	34	46	107	Anopheles darlingi	hypothetical protein AND_010075	2E-039	gi|568248508	34	46	107	Anopheles darlingi	PBP_GOBP
anocul_D7L3	870	ACUA008578	to_be_corrected	ATG	*	anocul_D7L3	289	0	SIG	22-23	33.654	4.71	31.188	4.58	ExpAA=0.95 First60=0.95 PredHel=0 Topology=o	0						0	11.8	2.1	2.8	.		hypothetical protein AND_010075	5E-041	gi|568248508	33	46	105	Anopheles darlingi	hypothetical protein AND_010075	9E-042	gi|568248508	33	46	105	Anopheles darlingi	hypothetical protein AND_010075	1E-040	gi|568248508	33	46	105	Anopheles darlingi	gatY
anoste_D7L3	897	ASTE014974	to_be_corrected	ATG	*	anoste_D7L3	298	1	SIG	32-33	34.476	5.03	31.112	4.86	ExpAA=11.15 First60=11.15 PredHel=0 Topology=o	0						1	13.4	3	2.3	.		hypothetical protein AND_010075	4E-042	gi|568248508	35	49	107	Anopheles darlingi	hypothetical protein AND_010075	7E-043	gi|568248508	35	49	107	Anopheles darlingi	hypothetical protein AND_010075	1E-041	gi|568248508	35	49	107	Anopheles darlingi	STKc_SnRK2
anofar_D7L3	852	AFAF004343	to_be_corrected	ATG	*	anofar_D7L3	283	0	SIG	26-27	32.879	6.15	29.903	5.7	ExpAA=6.28 First60=6.27 PredHel=0 Topology=o	0						0	12.4	2.8	2.1	.		hypothetical protein AND_010075	2E-036	gi|568248508	36	50	84	Anopheles darlingi	hypothetical protein AND_010075	4E-037	gi|568248508	36	50	84	Anopheles darlingi	hypothetical protein AND_010075	6E-036	gi|568248508	36	50	84	Anopheles darlingi	PBP_GOBP
anodir_D7L3	861	ADIR014049	to_be_corrected	ATG	*	anodir_D7L3	286	0	SIG	26-27	33.466	5.51	30.351	5.23	ExpAA=3.41 First60=3.39 PredHel=0 Topology=o	0						0	13.6	2.4	3.5	.		hypothetical protein AND_010075	5E-034	gi|568248508	35	52	81	Anopheles darlingi	hypothetical protein AND_010075	8E-035	gi|568248508	35	52	81	Anopheles darlingi	hypothetical protein AND_010075	1E-033	gi|568248508	35	52	81	Anopheles darlingi	PBP_GOBP
anoatro_D7L3	879	AATE011300	to_be_corrected	ATG	*	anoatro_D7L3	292	3	SIG	28-29	33.77	5.88	30.562	5.63	ExpAA=0.86 First60=0.86 PredHel=0 Topology=o	0						0	10.6	4.5	2.7	.		AGAP008279-PA-like protein	5E-042	gi|668454399	74	89	73	Anopheles sinensis	AGAP008279-PA-like protein	8E-043	gi|668454399	74	89	73	Anopheles sinensis	AGAP008279-PA-like protein	1E-041	gi|668454399	74	89	73	Anopheles sinensis	cysteine_syntha
anosin_D7L3	891	ASIS010119	to_be_corrected	ATG	*	anosin_D7L3	296	2	SIG	22-23	34.5	5.76	32.04	5.43	ExpAA=0.02 First60=0.02 PredHel=0 Topology=o	0						0	11.8	3.4	2.7	.		AGAP008279-PA-like protein	8E-053	gi|668454399	96	99	73	Anopheles sinensis	AGAP008279-PA-like protein	1E-053	gi|668454399	96	99	73	Anopheles sinensis	AGAP008279-PA-like protein	2E-052	gi|668454399	96	99	73	Anopheles sinensis	PBP_GOBP
anoalb_D7L3	864	AALB014151	to_be_corrected	ATG	*	anoalb_D7L3	287	1	SIG	21-22	33.064	6.04	30.767	5.93	ExpAA=0.53 First60=0.53 PredHel=0 Topology=o	0						0	15.7	4.2	2.4	.		hypothetical protein AND_010075	1E-103	gi|568248508	60	65	106	Anopheles darlingi	hypothetical protein AND_010075	1E-104	gi|568248508	60	65	106	Anopheles darlingi	hypothetical protein AND_010075	1E-103	gi|568248508	60	65	106	Anopheles darlingi	PLN02546
anodar_D7L3	861	ADAC010075	to_be_corrected	ATG	*	anodar_D7L3	286	1	SIG	18-19	33.124	5.86	31.225	5.75	ExpAA=0.00 First60=0.00 PredHel=0 Topology=o	0						0	15	2.8	2.8	.		hypothetical protein AND_010075	1E-134	gi|568248508	74	75	106	Anopheles darlingi	hypothetical protein AND_010075	1E-135	gi|568248508	74	75	106	Anopheles darlingi	hypothetical protein AND_010075	1E-134	gi|568248508	74	75	106	Anopheles darlingi	ORC2
Short D7 family
D7r1
anoga_D7r1	498	AGAP008284		ATG	*	anoga_D7r1	165	0	SIG	21-22	18.738	9.24	16.446	9.22	ExpAA=12.39 First60=12.39 PredHel=0 Topology=o	0						0	8.5	4.2	3.6	.		AGAP008284-PA	2E-092	gi|55237410	100	100	100	Anopheles gambiae str. PEST	AGAP008284-PA	3E-093	gi|55237410	100	100	100	Anopheles gambiae str. PEST	AGAP008284-PA	4E-092	gi|58389659	100	100	100	Anopheles gambiae str. PEST	PBP_GOBP
anocol_D7r1	498	ACOM030195		ATG	*	anocol_D7r1	165	0	SIG	21-22	18.673	9.17	16.405	9.14	ExpAA=12.10 First60=12.10 PredHel=0 Topology=o	0						0	9.1	4.2	3.6	.		short form D7r1 salivary protein	1E-091	gi|16225961	98	100	100	Anopheles arabiensis	short form D7r1 salivary protein	3E-092	gi|16225961	98	100	100	Anopheles arabiensis	short form D7r1 salivary protein	3E-091	gi|16225961	98	100	100	Anopheles arabiensis	PBP_GOBP
anoara_D7r1	498	AARA011279	to_be_corrected	ATG	*	anoara_D7r1	165	0	SIG	21-22	18.728	9.24	16.46	9.22	ExpAA=12.10 First60=12.10 PredHel=0 Topology=o	0						0	8.5	4.2	3.6	.		AGAP008284-PA	2E-091	gi|55237410	98	99	100	Anopheles gambiae str. PEST	AGAP008284-PA	3E-092	gi|55237410	98	99	100	Anopheles gambiae str. PEST	AGAP008284-PA	4E-091	gi|58389659	98	99	100	Anopheles gambiae str. PEST	PBP_GOBP
anoqua_D7r1	498	AQUA010607	to_be_corrected	ATG	*	anoqua_D7r1	165	0	SIG	21-22	18.724	9.25	16.456	9.23	ExpAA=12.10 First60=12.10 PredHel=0 Topology=o	0						0	8.5	4.2	3.6	.		short form D7r1 salivary protein	1E-090	gi|16225961	98	99	100	Anopheles arabiensis	short form D7r1 salivary protein	2E-091	gi|16225961	98	99	100	Anopheles arabiensis	short form D7r1 salivary protein	3E-090	gi|16225961	98	99	100	Anopheles arabiensis	PBP_GOBP
anomer_D7r1	498	AMEM004777		ATG	*	anomer_D7r1	165	0	SIG	21-22	18.669	9.17	16.401	9.14	ExpAA=12.10 First60=12.10 PredHel=0 Topology=o	0						0	9.1	4.2	3.6	.		short form D7r1 salivary protein	2E-091	gi|16225961	98	100	100	Anopheles arabiensis	short form D7r1 salivary protein	4E-092	gi|16225961	98	100	100	Anopheles arabiensis	short form D7r1 salivary protein	5E-091	gi|16225961	98	100	100	Anopheles arabiensis	PBP_GOBP
anomel_D7r1	498	AMEC015049		ATG	*	anomel_D7r1	165	0	SIG	21-22	18.71	9.1	16.442	9.06	ExpAA=10.21 First60=10.21 PredHel=0 Topology=o	0						0	8.5	4.2	3.6	.		D7-related 1 protein	8E-089	gi|4538887	96	97	100	Anopheles gambiae	D7-related 1 protein	2E-089	gi|4538887	96	97	100	Anopheles gambiae	D7-related 1 protein	2E-088	gi|4538887	96	97	100	Anopheles gambiae	PBP_GOBP
anochris_D7r1	501		novel	ATG	*	anochris_D7r1	166	0	SIG	21-22	18.762	9.29	16.468	9.29	ExpAA=7.11 First60=7.11 PredHel=0 Topology=o	0						0	9	4.8	3	.		D7-related 1 protein	3E-074	gi|4538887	81	90	100	Anopheles gambiae	D7-related 1 protein	6E-075	gi|4538887	81	90	100	Anopheles gambiae	D7-related 1 protein	8E-074	gi|4538887	81	90	100	Anopheles gambiae	PBP_GOBP
anoepi_D7r1	504	AEPI004706	to_be_corrected	ATG	*	anoepi_D7r1	167	0	SIG	21-22	18.509	9.14	16.333	9.18	ExpAA=11.94 First60=11.94 PredHel=1 Topology=i5-22o	1	10.2	86.8	3		145	0	7.2	7.2	3.6	.		D7-related 1 protein	5E-073	gi|4538887	81	89	101	Anopheles gambiae	D7-related 1 protein	9E-074	gi|4538887	81	89	101	Anopheles gambiae	D7-related 1 protein	1E-072	gi|4538887	81	89	101	Anopheles gambiae	PBP_GOBP
anofun_D7r1	501	AFUN007415	to_be_corrected	ATG	*	anofun_D7r1	166	0	SIG	21-22	18.752	9.3	16.469	9.23	ExpAA=9.29 First60=9.28 PredHel=0 Topology=o	0						0	9	5.4	3	.		short form D7 salivary protein 1	8E-091	gi|114864654	98	98	100	Anopheles funestus	short form D7 salivary protein 1	2E-091	gi|114864654	98	98	100	Anopheles funestus	short form D7 salivary protein 1	2E-090	gi|114864654	98	98	100	Anopheles funestus	PBP_GOBP
anomin_D7r1	504	AMIN006009	to_be_corrected	ATG	*	anomin_D7r1	167	0	SIG	21-22	18.944	9.24	16.623	9.18	ExpAA=2.72 First60=2.72 PredHel=0 Topology=o	0						0	9	4.2	3	.		short form D7 salivary protein 1	7E-074	gi|114864654	80	87	100	Anopheles funestus	short form D7 salivary protein 1	1E-074	gi|114864654	80	87	100	Anopheles funestus	short form D7 salivary protein 1	2E-073	gi|114864654	80	87	100	Anopheles funestus	PBP_GOBP
anoste_D7r1	501	ASTE008616	to_be_corrected	ATG	*	anoste_D7r1	166	0	SIG	21-22	18.63	9.31	16.356	9.21	ExpAA=9.84 First60=9.84 PredHel=0 Topology=o	0						0	7.8	6	3.6	.		short form D7clu5 salivary protein	3E-092	gi|16225980	100	100	100	Anopheles stephensi	short form D7clu5 salivary protein	5E-093	gi|16225980	100	100	100	Anopheles stephensi	short form D7clu5 salivary protein	6E-092	gi|16225980	100	100	100	Anopheles stephensi	PBP_GOBP
anofar_D7r1a	504	AFAF000074		ATG	*	anofar_D7r1a	167	0	SIG	21-22	18.897	9.29	16.601	9.25	ExpAA=2.59 First60=2.59 PredHel=0 Topology=o	0						0	11.4	3	2.4	.		a348	4E-052	gi|668454397	58	76	100	Anopheles sinensis	a348	7E-053	gi|668454397	58	76	100	Anopheles sinensis	a348	9E-052	gi|668454397	58	76	100	Anopheles sinensis	PhBP
anofar_D7r1b	504	AFAF019923		ATG	*	anofar_D7r1b	167	0	SIG	22-23	18.811	8.98	16.423	8.94	ExpAA=2.81 First60=2.81 PredHel=0 Topology=o	0						0	7.8	5.4	3	.		short form D7 salivary protein 1	5E-057	gi|114864654	66	77	101	Anopheles funestus	short form D7 salivary protein 1	9E-058	gi|114864654	66	77	101	Anopheles funestus	short form D7 salivary protein 1	1E-056	gi|114864654	66	77	101	Anopheles funestus	PBP_GOBP
anodir_D7r1	501	ADIR000604	to_be_corrected	ATG	*	anodir_D7r1	166	0	SIG	18-19	18.63	9.13	16.716	9.1	ExpAA=1.77 First60=1.77 PredHel=0 Topology=o	0						0	8.4	4.8	3	.		short form D7 salivary protein 1	3E-064	gi|114864654	69	81	100	Anopheles funestus	short form D7 salivary protein 1	6E-065	gi|114864654	69	81	100	Anopheles funestus	short form D7 salivary protein 1	7E-064	gi|114864654	69	81	100	Anopheles funestus	PBP_GOBP
anoatro_D7r1	507	AATE005138		ATG	*	anoatro_D7r1	168	0	SIG	22-23	19.126	9.27	16.729	9.26	ExpAA=0.78 First60=0.78 PredHel=0 Topology=o	0						0	8.9	4.8	3	.		a348	4E-065	gi|238684469	70	84	101	Anopheles anthropophagus	a348	7E-066	gi|238684469	70	84	101	Anopheles anthropophagus	a348	9E-065	gi|238684469	70	84	101	Anopheles anthropophagus	PBP_GOBP
anosin_D7r1a	504	ASIS015632		ATG	*	anosin_D7r1a	167	0	SIG	21-22	18.778	9.24	16.514	9.26	ExpAA=1.39 First60=1.38 PredHel=0 Topology=o	0						0	7.2	6	3	.		a348	4E-091	gi|668454397	99	99	100	Anopheles sinensis	a348	8E-092	gi|668454397	99	99	100	Anopheles sinensis	a348	9E-091	gi|668454397	99	99	100	Anopheles sinensis	PBP_GOBP
anosin_D7r1b	504	ASIS015632		ATG	*	anosin_D7r1b	167	1	SIG	21-22	18.809	8.1	16.455	8.2	ExpAA=2.31 First60=2.31 PredHel=0 Topology=o	0						0	10.2	6	2.4	.		a348	3E-054	gi|668454397	58	75	100	Anopheles sinensis	a348	6E-055	gi|668454397	58	75	100	Anopheles sinensis	a348	7E-054	gi|668454397	58	75	100	Anopheles sinensis	PBP_GOBP
anoalb_short-D7r1	429		novel	ATG	*	anoalb_short-D7r1	142	1	SIG	23-24	16.167	8.05	13.505	8.25	ExpAA=0.01 First60=0.01 PredHel=0 Topology=o	0						0	9.2	5.6	1.4	.		short from D7 salivary protein	4E-068	gi|208657495	87	91	100	Anopheles darlingi	short from D7 salivary protein	8E-069	gi|208657495	87	91	100	Anopheles darlingi	short form D7clu5 salivary protein	7E-019	gi|16225980	37	61	82	Anopheles stephensi	PLN02819
anoalb_short-D7r1a	420		novel	ATG	*	anoalb_short-D7r1a	139	0	CYT		15.757	8.96			ExpAA=0.05 First60=0.05 PredHel=0 Topology=o	0						0	11.5	5	1.4	.		putative short from d7 salivary protein	2E-061	gi|524939570	90	96	88	Anopheles aquasalis	putative short from d7 salivary protein	3E-062	gi|524939570	90	96	88	Anopheles aquasalis	a348	3E-027	gi|668454397	48	66	76	Anopheles sinensis	COG2733
anoalb_short-D7r1b	417		novel	ATG	*	anoalb_short-D7r1b	138	0	CYT		15.914	8.09			ExpAA=0.00 First60=0.00 PredHel=0 Topology=o	0						0	9.4	2.9	1.4	.		short from D7 salivary protein	2E-055	gi|208657497	84	94	84	Anopheles darlingi	short from D7 salivary protein	4E-056	gi|208657497	84	94	84	Anopheles darlingi	short form D7 salivary protein D7r4	5E-015	gi|114864647	31	55	77	Anopheles funestus	PhBP
anodar_short-D7r1	423		novel	ATG	*	anodar_short-D7r1	140	0	SIG	21-22	16.112	5.94	13.786	5.95	ExpAA=5.06 First60=5.06 PredHel=0 Topology=o	0						0	11.4	3.6	0.7	.		short from D7 salivary protein	1E-076	gi|208657497	100	100	100	Anopheles darlingi	short from D7 salivary protein	2E-077	gi|208657497	100	100	100	Anopheles darlingi	short form D7 salivary protein D7r4	2E-015	gi|114864647	31	55	79	Anopheles funestus	PhBP
D7r2
anoga_D7r2	507	AGAP008282		ATG	*	anoga_D7r2	168	1	SIG	21-22	18.483	5.11	16.186	4.86	ExpAA=0.13 First60=0.11 PredHel=0 Topology=o	0						0	13.1	7.1	1.2	.		D7-related 2 protein	4E-092	gi|4538889	100	100	100	Anopheles gambiae	D7-related 2 protein	7E-093	gi|4538889	100	100	100	Anopheles gambiae	AGAP008282-PA	8E-092	gi|58389663	100	100	100	Anopheles gambiae str. PEST	PBP_GOBP
anocol_D7r2	507	ACOM030196		ATG	*	anocol_D7r2	168	1	SIG	21-22	18.485	5.11	16.186	4.86	ExpAA=0.13 First60=0.11 PredHel=0 Topology=o	0						0	13.1	7.1	1.2	.		D7-related 2 protein	4E-092	gi|4538889	100	100	100	Anopheles gambiae	D7-related 2 protein	7E-093	gi|4538889	100	100	100	Anopheles gambiae	AGAP008282-PA	8E-092	gi|58389663	100	100	100	Anopheles gambiae str. PEST	PBP_GOBP
anoara_D7r2	507	AARA011279	to_be_corrected	ATG	*	anoara_D7r2	168	1	SIG	21-22	18.471	5.09	16.172	4.85	ExpAA=0.13 First60=0.11 PredHel=0 Topology=o	0						0	13.1	7.1	1.2	.		D7-related 2 protein	8E-092	gi|4538889	99	100	100	Anopheles gambiae	D7-related 2 protein	2E-092	gi|4538889	99	100	100	Anopheles gambiae	AGAP008282-PA	2E-091	gi|58389663	99	100	100	Anopheles gambiae str. PEST	PBP_GOBP
anoqua_D7r2	507	AQUA010607	to_be_corrected	ATG	*	anoqua_D7r2	168	1	SIG	21-22	18.471	5.09	16.172	4.85	ExpAA=0.13 First60=0.11 PredHel=0 Topology=o	0						0	13.1	7.1	1.2	.		D7-related 2 protein	8E-092	gi|4538889	99	100	100	Anopheles gambiae	D7-related 2 protein	2E-092	gi|4538889	99	100	100	Anopheles gambiae	AGAP008282-PA	2E-091	gi|58389663	99	100	100	Anopheles gambiae str. PEST	PBP_GOBP
anomer_D7r2	507	AMEM009601		ATG	*	anomer_D7r2	168	1	SIG	21-22	18.511	5.09	16.186	4.85	ExpAA=0.50 First60=0.48 PredHel=0 Topology=o	0						0	12.5	6.5	1.2	.		D7-related 2 protein	2E-090	gi|4538889	98	98	100	Anopheles gambiae	D7-related 2 protein	4E-091	gi|4538889	98	98	100	Anopheles gambiae	AGAP008282-PA	5E-090	gi|58389663	98	98	100	Anopheles gambiae str. PEST	PBP_GOBP
anomel_D7r2	507	AMEC007834	to_be_corrected	ATG	*	anomel_D7r2	168	1	SIG	21-22	18.457	4.96	16.172	4.85	ExpAA=0.15 First60=0.13 PredHel=0 Topology=o	0						0	13.1	7.1	1.2	.		D7-related 2 protein	3E-091	gi|4538889	98	99	100	Anopheles gambiae	D7-related 2 protein	6E-092	gi|4538889	98	99	100	Anopheles gambiae	AGAP008282-PA	7E-091	gi|58389663	98	99	100	Anopheles gambiae str. PEST	PBP_GOBP
anochris_D7r2	516		novel	ATG	*	anochris_D7r2	171	1	SIG	21-22	18.797	6.13	16.497	5.41	ExpAA=0.13 First60=0.11 PredHel=0 Topology=o	0						0	14	6.4	1.8	.		short form D7 salivary protein 2	2E-079	gi|114864704	87	92	101	Anopheles funestus	short form D7 salivary protein 2	3E-080	gi|114864704	87	92	101	Anopheles funestus	short form D7 salivary protein 2	4E-079	gi|114864704	87	92	101	Anopheles funestus	PhBP
anoepi_D7r2	507	AEPI004706	to_be_corrected	ATG	*	anoepi_D7r2	168	1	SIG	21-22	18.64	5.08	16.288	4.95	ExpAA=0.16 First60=0.11 PredHel=0 Topology=o	0						0	11.3	7.7	1.2	.		D7-related 2 protein	9E-077	gi|4538889	83	91	100	Anopheles gambiae	D7-related 2 protein	2E-077	gi|4538889	83	91	100	Anopheles gambiae	short form D7r2 salivary protein	2E-076	gi|16225965	83	91	100	Anopheles arabiensis	PBP_GOBP
anofun_D7r2	510	AFUN007415	to_be_corrected	ATG	*	anofun_D7r2	169	1	SIG	21-22	18.592	5.74	16.326	5.45	ExpAA=0.21 First60=0.20 PredHel=0 Topology=o	0						0	14.2	5.3	2.4	.		short form D7 salivary protein 2	1E-091	gi|114864704	98	99	100	Anopheles funestus	short form D7 salivary protein 2	3E-092	gi|114864704	98	99	100	Anopheles funestus	short form D7 salivary protein 2	3E-091	gi|114864704	98	99	100	Anopheles funestus	PhBP
anomin_D7r2	510	AMIN006009	to_be_corrected	ATG	*	anomin_D7r2	169	1	SIG	21-22	18.695	5.26	16.429	4.96	ExpAA=0.11 First60=0.11 PredHel=0 Topology=o	0						0	13	6.5	1.8	.		short form D7 salivary protein 2	1E-080	gi|114864704	88	93	99	Anopheles funestus	short form D7 salivary protein 2	2E-081	gi|114864704	88	93	99	Anopheles funestus	short form D7 salivary protein 2	3E-080	gi|114864704	88	93	99	Anopheles funestus	PBP_GOBP
anocul_D7r2	507	ACUA022599	to_be_corrected	ATG	*	anocul_D7r2	168	1	SIG	21-22	18.585	4.96	16.299	4.85	ExpAA=0.12 First60=0.12 PredHel=0 Topology=o	0						0	14.9	5.4	1.8	.		short form D7 salivary protein 2	3E-077	gi|114864704	84	90	99	Anopheles funestus	short form D7 salivary protein 2	6E-078	gi|114864704	84	90	99	Anopheles funestus	short form D7 salivary protein 2	8E-077	gi|114864704	84	90	99	Anopheles funestus	PBP_GOBP
anoste_D7r2	507	ASTE008616	to_be_corrected	ATG	*	anoste_D7r2	168	1	SIG	20-21	18.457	5.25	16.305	5.08	ExpAA=0.03 First60=0.03 PredHel=0 Topology=o	0						0	13.1	7.1	2.4	.		short D7-4 salivary protein precursor	3E-092	gi|29501376	100	100	100	Anopheles stephensi	short D7-4 salivary protein precursor	5E-093	gi|29501376	100	100	100	Anopheles stephensi	short D7-4 salivary protein precursor	6E-092	gi|29501376	100	100	100	Anopheles stephensi	PBP_GOBP
anofar_D7r4/D7r2-like	507	AFAF019494		ATG	*	anofar_D7r4/D7r2-like	168	0	SIG	21-22	18.362	5.25	16.077	4.95	ExpAA=0.17 First60=0.17 PredHel=0 Topology=o	0												short form D7 salivary protein 2	1E-075	gi|114864704	80	92	99	Anopheles funestus	short form D7 salivary protein 2	2E-076	gi|114864704	80	92	99	Anopheles funestus	short form D7 salivary protein 2	2E-075	gi|114864704	80	92	99	Anopheles funestus	PhBP
anodir_D7r2	510	ADIR000604	to_be_corrected	ATG	*	anodir_D7r2	169	0	SIG	21-22	18.646	5	16.342	4.8	ExpAA=0.10 First60=0.10 PredHel=0 Topology=o	0						0	13.6	4.7	2.4	.		D7r2 salivary protein	6E-081	gi|31982969	80	83	100	Anopheles cracens	D7r2 salivary protein	1E-081	gi|31982969	80	83	100	Anopheles cracens	D7r2 salivary protein	2E-080	gi|31982969	80	83	100	Anopheles cracens	PBP_GOBP
D7r2/D7r3
anoatro_D7r2/D7r3	510	AATE019249		ATG	*	anoatro_D7r2/D7r3	169	0	SIG	21-22	18.636	5.76	16.276	5.26	ExpAA=1.76 First60=1.76 PredHel=0 Topology=o	0												D7-related 3.2 protein	1E-078	gi|668454398	84	91	100	Anopheles sinensis	D7-related 3.2 protein	2E-079	gi|668454398	84	91	100	Anopheles sinensis	D7-related 3.2 protein	2E-078	gi|668454398	84	91	100	Anopheles sinensis	PBP_GOBP
anoalb_D7r2/D7r3	510	AALB001306	to_be_corrected	ATG	*	anoalb_D7r2/D7r3	169	0	SIG	21-22	18.845	5.77	16.475	5.5	ExpAA=4.62 First60=4.62 PredHel=0 Topology=o	0												putative pbp/gobp family, partial	1E-084	gi|524946851	91	94	99	Anopheles aquasalis	putative pbp/gobp family, partial	2E-085	gi|524946851	91	94	99	Anopheles aquasalis	D7-related 3.2 protein	8E-082	gi|16798386	89	92	99	Anopheles darlingi	PBP_GOBP
anodar_D7r2/D7r3	510	ADAC010085		ATG	*	anodar_D7r2/D7r3	169	0	SIG	21-22	19.008	5.96	16.524	5.69	ExpAA=1.93 First60=1.93 PredHel=0 Topology=o	0												hypothetical protein AND_010085	1E-094	gi|568248506	100	100	100	Anopheles darlingi	hypothetical protein AND_010085	3E-095	gi|568248506	100	100	100	Anopheles darlingi	hypothetical protein AND_010085	3E-094	gi|568248506	100	100	100	Anopheles darlingi	PBP_GOBP
D7r3
anoga_D7r3	510	AGAP008283		ATG	*	anoga_D7r3	169	1	SIG	21-22	18.653	4.76	16.362	4.67	ExpAA=0.03 First60=0.03 PredHel=0 Topology=o	0						0	10.7	7.7	2.4	.		AGAP008283-PA, partial	3E-094	gi|116123045	100	100	94	Anopheles gambiae str. PEST	AGAP008283-PA, partial	6E-095	gi|116123045	100	100	94	Anopheles gambiae str. PEST	AGAP008283-PA	7E-094	gi|118789068	100	100	94	Anopheles gambiae str. PEST	PhBP
anocol_D7r3	510	ACOM030198	to_be_corrected	ATG	*	anocol_D7r3	169	1	SIG	21-22	18.623	4.76	16.332	4.67	ExpAA=0.03 First60=0.03 PredHel=0 Topology=o	0						0	10.1	8.3	2.4	.		AGAP008283-PA, partial	9E-094	gi|116123045	99	99	94	Anopheles gambiae str. PEST	AGAP008283-PA, partial	2E-094	gi|116123045	99	99	94	Anopheles gambiae str. PEST	AGAP008283-PA	2E-093	gi|118789068	99	99	94	Anopheles gambiae str. PEST	PhBP
anoara_D7r3	510	AARA011279	to_be_corrected	ATG	*	anoara_D7r3	169	1	SIG	21-22	18.685	4.85	16.394	4.75	ExpAA=0.03 First60=0.03 PredHel=0 Topology=o	0						0	10.1	8.3	2.4	.		short form D7r3 salivary protein	3E-093	gi|16225968	100	100	92	Anopheles arabiensis	short form D7r3 salivary protein	5E-094	gi|16225968	100	100	92	Anopheles arabiensis	short form D7r3 salivary protein	6E-093	gi|16225968	100	100	92	Anopheles arabiensis	PhBP
anoqua_D7r3	510	AQUA010607	to_be_corrected	ATG	*	anoqua_D7r3	169	1	SIG	21-22	18.727	4.88	16.436	4.78	ExpAA=0.04 First60=0.03 PredHel=0 Topology=o	0						0	9.5	8.3	2.4	.		short form D7r3 salivary protein	7E-091	gi|16225968	97	98	92	Anopheles arabiensis	short form D7r3 salivary protein	1E-091	gi|16225968	97	98	92	Anopheles arabiensis	short form D7r3 salivary protein	2E-090	gi|16225968	97	98	92	Anopheles arabiensis	PBP_GOBP
anomer_D7r3	510	AMEM012547		ATG	*	anomer_D7r3	169	1	SIG	21-22	18.762	4.72	16.471	4.63	ExpAA=0.03 First60=0.03 PredHel=0 Topology=o	0						0	10.1	7.7	2.4	.		short form D7r3 salivary protein	5E-091	gi|16225968	97	99	92	Anopheles arabiensis	short form D7r3 salivary protein	1E-091	gi|16225968	97	99	92	Anopheles arabiensis	short form D7r3 salivary protein	1E-090	gi|16225968	97	99	92	Anopheles arabiensis	PhBP
anomel_D7r3	510	AMEC007834	to_be_corrected	ATG	*	anomel_D7r3	169	1	SIG	21-22	18.757	4.73	16.448	4.65	ExpAA=0.01 First60=0.01 PredHel=0 Topology=o	0						0	10.1	7.7	2.4	.		AGAP008283-PA, partial	9E-091	gi|116123045	95	98	94	Anopheles gambiae str. PEST	AGAP008283-PA, partial	2E-091	gi|116123045	95	98	94	Anopheles gambiae str. PEST	AGAP008283-PA	2E-090	gi|118789068	95	98	94	Anopheles gambiae str. PEST	PBP_GOBP
anochris_D7r3	510		novel	ATG	*	anochris_D7r3	169	1	SIG	23-24	18.798	5.25	16.23	4.95	ExpAA=0.18 First60=0.17 PredHel=0 Topology=o	0						0	8.9	8.3	1.8	.		short form D7r3 salivary protein	4E-076	gi|16225968	83	91	92	Anopheles arabiensis	short form D7r3 salivary protein	7E-077	gi|16225968	83	91	92	Anopheles arabiensis	short form D7r3 salivary protein	9E-076	gi|16225968	83	91	92	Anopheles arabiensis	PhBP
anoepi_D7r3	510	AEPI004706	to_be_corrected	ATG	*	anoepi_D7r3	169	1	SIG	21-22	18.612	4.97	16.241	4.76	ExpAA=0.10 First60=0.07 PredHel=0 Topology=o	0						0	8.9	7.1	2.4	.		AGAP008283-PA, partial	9E-075	gi|116123045	80	88	94	Anopheles gambiae str. PEST	AGAP008283-PA, partial	2E-075	gi|116123045	80	88	94	Anopheles gambiae str. PEST	AGAP008283-PA	2E-074	gi|118789068	80	88	94	Anopheles gambiae str. PEST	PBP_GOBP
anofun_D7r3	510	AFUN007415	to_be_corrected	ATG	*	anofun_D7r3	169	0	SIG	21-22	18.995	6.81	16.656	5.63	ExpAA=0.01 First60=0.01 PredHel=0 Topology=o	0						0	10.7	5.9	1.8	.		short form D7 salivary protein 3	6E-089	gi|114864694	96	98	100	Anopheles funestus	short form D7 salivary protein 3	1E-089	gi|114864694	96	98	100	Anopheles funestus	short form D7 salivary protein 3	2E-088	gi|114864694	96	98	100	Anopheles funestus	PhBP
anomin_D7r3	510	AMIN006009	to_be_corrected	ATG	*	anomin_D7r3	169	0	SIG	21-22	18.715	4.81	16.446	4.72	ExpAA=0.01 First60=0.01 PredHel=0 Topology=o	0						0	10.1	6.5	2.4	.		short form D7 salivary protein 3	4E-074	gi|114864694	80	90	99	Anopheles funestus	short form D7 salivary protein 3	9E-075	gi|114864694	80	90	99	Anopheles funestus	short form D7 salivary protein 3	1E-073	gi|114864694	80	90	99	Anopheles funestus	PhBP
anocul_D7r3	507	ACUA022599	to_be_corrected	ATG	*	anocul_D7r3	168	0	SIG	23-24	18.717	4.72	16.186	4.46	ExpAA=1.40 First60=1.26 PredHel=0 Topology=o	0						0	10.7	5.4	3	.		short form D7 salivary protein 3	2E-052	gi|114864694	62	76	99	Anopheles funestus	short form D7 salivary protein 3	4E-053	gi|114864694	62	76	99	Anopheles funestus	short form D7 salivary protein 3	5E-052	gi|114864694	62	76	99	Anopheles funestus	PhBP
anoste_D7r3	435	ASTE008616	to_be_corrected	ATG	*	anoste_D7r3	144	0	SIG	17-18	15.807	4.72	13.965	4.72	ExpAA=0.00 First60=0.00 PredHel=0 Topology=o	0						0	16	6.3	1.4	.		AGAP008283-PA, partial	1E-047	gi|116123045	64	79	77	Anopheles gambiae str. PEST	AGAP008283-PA, partial	3E-048	gi|116123045	64	79	77	Anopheles gambiae str. PEST	AGAP008283-PA	4E-047	gi|118789068	64	79	77	Anopheles gambiae str. PEST	PBP_GOBP
anodir_D7r3	510	ADIR000604	to_be_corrected	ATG	*	anodir_D7r3	169	1	SIG	21-22	18.585	4.69	16.35	4.62	ExpAA=0.04 First60=0.04 PredHel=0 Topology=o	0						0	11.2	5.3	1.8	.		D7-related 3.2 protein	4E-059	gi|668454398	64	78	100	Anopheles sinensis	D7-related 3.2 protein	8E-060	gi|668454398	64	78	100	Anopheles sinensis	D7-related 3.2 protein	1E-058	gi|668454398	64	78	100	Anopheles sinensis	PBP_GOBP
anosin_D7r3	507	ASIS003042	to_be_corrected	ATG	*	anosin_D7r3	168	1	SIG	20-21	18.325	8.43	16.126	8.22	ExpAA=0.96 First60=0.96 PredHel=0 Topology=o	0						0	11.3	7.7	2.4	.		D7-related 3.2 protein	1E-091	gi|668454398	99	99	100	Anopheles sinensis	D7-related 3.2 protein	3E-092	gi|668454398	99	99	100	Anopheles sinensis	D7-related 3.2 protein	3E-091	gi|668454398	99	99	100	Anopheles sinensis	PBP_GOBP
D7r4
anoga_D7r4	498	AGAP008281		ATG	*	anoga_D7r4	165	1	SIG	21-22	19.309	6.99	16.962	6.67	ExpAA=1.40 First60=1.40 PredHel=0 Topology=o	0						0	8.5	4.2	3	.		AGAP008281-PA	1E-093	gi|30175326	100	100	100	Anopheles gambiae str. PEST	AGAP008281-PA	3E-094	gi|30175326	100	100	100	Anopheles gambiae str. PEST	AGAP008281-PA	3E-093	gi|31222496	100	100	100	Anopheles gambiae str. PEST	PBP_GOBP
anocol_D7r4	498	ACOM030199	to_be_corrected	ATG	*	anocol_D7r4	165	1	SIG	21-22	19.293	8.04	16.958	7.19	ExpAA=6.27 First60=6.27 PredHel=0 Topology=o	0						0	6.7	4.2	3.6	.		D7r4 protein	5E-091	gi|13537670	97	97	100	Anopheles gambiae	D7r4 protein	1E-091	gi|13537670	97	97	100	Anopheles gambiae	D7r4 protein	1E-090	gi|13537670	97	97	100	Anopheles gambiae	PBP_GOBP
anoara_D7r4	498	AARA011279	to_be_corrected	ATG	*	anoara_D7r4	165	1	SIG	21-22	19.303	8.07	16.958	7.19	ExpAA=9.78 First60=9.78 PredHel=0 Topology=o	0						0	6.7	4.2	3.6	.		D7r4 protein	1E-091	gi|13537670	98	98	100	Anopheles gambiae	D7r4 protein	3E-092	gi|13537670	98	98	100	Anopheles gambiae	D7r4 protein	3E-091	gi|13537670	98	98	100	Anopheles gambiae	PBP_GOBP
anoqua_D7r4	498	AQUA010607	to_be_corrected	ATG	*	anoqua_D7r4	165	1	SIG	21-22	19.318	6.99	16.958	6.67	ExpAA=5.07 First60=5.07 PredHel=0 Topology=o	0						0	7.3	3.6	3.6	.		D7r4 protein	2E-092	gi|13537670	98	99	100	Anopheles gambiae	D7r4 protein	4E-093	gi|13537670	98	99	100	Anopheles gambiae	D7r4 protein	5E-092	gi|13537670	98	99	100	Anopheles gambiae	PBP_GOBP
anomer_D7r4	498	AMEM012916		ATG	*	anomer_D7r4	165	1	SIG	21-22	19.262	6.98	16.958	6.67	ExpAA=4.33 First60=4.33 PredHel=0 Topology=o	0						0	6.7	4.2	3.6	.		D7r4 protein	6E-091	gi|13537670	96	98	100	Anopheles gambiae	D7r4 protein	1E-091	gi|13537670	96	98	100	Anopheles gambiae	D7r4 protein	2E-090	gi|13537670	96	98	100	Anopheles gambiae	PBP_GOBP
anomel_D7r4	498	AMEC007834	to_be_corrected	ATG	*	anomel_D7r4	165	1	SIG	21-22	19.272	6.99	16.94	6.67	ExpAA=3.28 First60=3.28 PredHel=0 Topology=o	0						0	7.3	3.6	3.6	.		D7r4 protein	1E-091	gi|13537670	97	98	100	Anopheles gambiae	D7r4 protein	3E-092	gi|13537670	97	98	100	Anopheles gambiae	D7r4 protein	3E-091	gi|13537670	97	98	100	Anopheles gambiae	PBP_GOBP
anochris_D7r4	495	ACHR009978	to_be_corrected	ATG	*	anochris_D7r4	164	1	SIG	21-22	18.959	8.52	16.571	7.79	ExpAA=1.46 First60=1.46 PredHel=0 Topology=o	0						0	9.1	3.7	3.7	.		D7r4 protein	1E-075	gi|13537670	81	90	99	Anopheles gambiae	D7r4 protein	3E-076	gi|13537670	81	90	99	Anopheles gambiae	D7r4 protein	3E-075	gi|13537670	81	90	99	Anopheles gambiae	PBP_GOBP
anoepi_D7r4	507	AEPI004706	to_be_corrected	ATG	*	anoepi_D7r4	168	0	SIG	22-23	19.17	8.12	16.97	7.82	ExpAA=1.14 First60=1.14 PredHel=0 Topology=o	0						0	9.5	4.8	4.2	.		short form D7 salivary protein D7r4	7E-069	gi|114864647	79	89	96	Anopheles funestus	short form D7 salivary protein D7r4	1E-069	gi|114864647	79	89	96	Anopheles funestus	short form D7 salivary protein D7r4	2E-068	gi|114864647	79	89	96	Anopheles funestus	PBP_GOBP
anofun_D7r4	498	AFUN007415	to_be_corrected	ATG	*	anofun_D7r4	165	1	SIG	22-23	18.847	8.07	16.356	7.76	ExpAA=13.31 First60=13.31 PredHel=0 Topology=o	0						0	7.3	4.2	3	.		short form D7 salivary protein D7r4	3E-091	gi|114864647	98	98	100	Anopheles funestus	short form D7 salivary protein D7r4	6E-092	gi|114864647	98	98	100	Anopheles funestus	short form D7 salivary protein D7r4	7E-091	gi|114864647	98	98	100	Anopheles funestus	PBP_GOBP
anomin_D7r4	492	AMIN006009	to_be_corrected	ATG	*	anomin_D7r4	163	1	SIG	20-21	18.71	8.64	16.525	8.23	ExpAA=10.52 First60=10.52 PredHel=0 Topology=o	0						0	9.2	4.9	3.7	.		short form D7 salivary protein D7r4	1E-076	gi|114864647	84	90	99	Anopheles funestus	short form D7 salivary protein D7r4	3E-077	gi|114864647	84	90	99	Anopheles funestus	short form D7 salivary protein D7r4	3E-076	gi|114864647	84	90	99	Anopheles funestus	PBP_GOBP
anocul_D7r4	513	ACUA001093	to_be_corrected	ATG	*	anocul_D7r4	170	1	SIG	21-22	19.517	8.78	17.224	8.49	ExpAA=16.42 First60=16.42 PredHel=1 Topology=i5-24o	1	11.2	85.9	2.9		146	0	7.6	5.9	3.5	.		short form D7 salivary protein D7r4	6E-073	gi|114864647	81	88	100	Anopheles funestus	short form D7 salivary protein D7r4	1E-073	gi|114864647	81	88	100	Anopheles funestus	short form D7 salivary protein D7r4	2E-072	gi|114864647	81	88	100	Anopheles funestus	PBP_GOBP
anoste_D7r4	501	ASTE008616	to_be_corrected	ATG	*	anoste_D7r4	166	0	SIG	21-22	18.889	8.34	16.703	8.41	ExpAA=10.07 First60=10.07 PredHel=0 Topology=o	0						0	9	4.2	1.8	.		D7-related 1 protein	2E-092	gi|15718083	100	100	100	Anopheles stephensi	D7-related 1 protein	4E-093	gi|15718083	100	100	100	Anopheles stephensi	D7-related 1 protein	5E-092	gi|15718083	100	100	100	Anopheles stephensi	PBP_GOBP
D7r5
anoga_D7r5	501	AGAP008280		ATG	*	anoga_D7r5	166	0	SIG	22-23	18.813	5.76	16.241	6.17	ExpAA=17.47 First60=17.47 PredHel=1 Topology=o5-27i	1	13.3	3	83.7		139	0	13.9	4.2	1.8	.		AGAP008280-PA	1E-090	gi|30175327	100	100	100	Anopheles gambiae str. PEST	AGAP008280-PA	2E-091	gi|30175327	100	100	100	Anopheles gambiae str. PEST	AGAP008280-PA	3E-090	gi|31222512	100	100	100	Anopheles gambiae str. PEST	PBP_GOBP
anocol_D7r5	501	ACOM030199	to_be_corrected	ATG	*	anocol_D7r5	166	0	SIG	22-23	18.799	5.76	16.226	6.17	ExpAA=17.47 First60=17.47 PredHel=1 Topology=o5-27i	1	13.3	3	83.7		139	0	13.3	4.2	1.8	.		AGAP008280-PA	2E-089	gi|30175327	98	98	100	Anopheles gambiae str. PEST	AGAP008280-PA	4E-090	gi|30175327	98	98	100	Anopheles gambiae str. PEST	AGAP008280-PA	5E-089	gi|31222512	98	98	100	Anopheles gambiae str. PEST	PBP_GOBP
anoara_D7r5	501	AARA011279	to_be_corrected	ATG	*	anoara_D7r5	166	0	SIG	22-23	18.958	6.15	16.385	6.89	ExpAA=17.47 First60=17.47 PredHel=1 Topology=o5-27i	1	13.3	3	83.7		139	0	12.7	4.2	1.8	.		AGAP008280-PA	1E-088	gi|30175327	98	98	100	Anopheles gambiae str. PEST	AGAP008280-PA	2E-089	gi|30175327	98	98	100	Anopheles gambiae str. PEST	AGAP008280-PA	2E-088	gi|31222512	98	98	100	Anopheles gambiae str. PEST	PBP_GOBP
anoqua_D7r5	510	AQUA010607	to_be_corrected	ATG	*	anoqua_D7r5	169	0	SIG	24-25	19.245	6.15	16.385	6.17	ExpAA=13.91 First60=13.91 PredHel=0 Topology=o	0						0	13	4.1	1.8	.		AGAP008280-PA	4E-087	gi|30175327	97	97	101	Anopheles gambiae str. PEST	AGAP008280-PA	7E-088	gi|30175327	97	97	101	Anopheles gambiae str. PEST	AGAP008280-PA	8E-087	gi|31222512	97	97	101	Anopheles gambiae str. PEST	PBP_GOBP
anomer_D7r5	507	AMEM009711		ATG	*	anomer_D7r5	168	0	SIG	24-25	19.205	6.15	16.256	6.17	ExpAA=16.49 First60=16.49 PredHel=1 Topology=i7-26o	1	11.3	84.5	4.2		142	0	13.7	4.2	1.8	.		AGAP008280-PA	9E-088	gi|30175327	97	97	101	Anopheles gambiae str. PEST	AGAP008280-PA	2E-088	gi|30175327	97	97	101	Anopheles gambiae str. PEST	AGAP008280-PA	2E-087	gi|31222512	97	97	101	Anopheles gambiae str. PEST	PBP_GOBP
anomel_D7r5	507	AMEC007834	to_be_corrected	ATG	*	anomel_D7r5	168	0	SIG	24-25	19.068	6.73	16.239	6.17	ExpAA=18.23 First60=18.23 PredHel=1 Topology=i7-26o	1	11.3	84.5	4.2		142	0	11.9	4.2	2.4	.		AGAP008280-PA	2E-085	gi|30175327	95	95	101	Anopheles gambiae str. PEST	AGAP008280-PA	5E-086	gi|30175327	95	95	101	Anopheles gambiae str. PEST	AGAP008280-PA	6E-085	gi|31222512	95	95	101	Anopheles gambiae str. PEST	PBP_GOBP
anochris_D7r5	507	ACHR009978	to_be_corrected	ATG	*	anochris_D7r5	168	0	SIG	24-25	19.141	7.53	16.301	6.49	ExpAA=17.89 First60=17.88 PredHel=1 Topology=i7-25o	1	10.7	85.1	4.2		143	0	13.1	4.2	0.6	.	2 | 106 CLSRAKK|LS 0.514 *ProP* | 152 ESDRFDR|SK 0.566 *ProP* |	AGAP008280-PA	1E-068	gi|30175327	76	87	101	Anopheles gambiae str. PEST	AGAP008280-PA	2E-069	gi|30175327	76	87	101	Anopheles gambiae str. PEST	AGAP008280-PA	3E-068	gi|31222512	76	87	101	Anopheles gambiae str. PEST	PBP_GOBP
anoepi_D7r5	507	AEPI004706	to_be_corrected	ATG	*	anoepi_D7r5	168	0	SIG	23-24	18.817	5.53	16.362	5.25	ExpAA=3.98 First60=3.98 PredHel=0 Topology=o	0						0	16.7	3.6	0.6	.	1 | 152 ESERFDR|SK 0.581 *ProP* |	AGAP008280-PA	2E-065	gi|30175327	76	85	98	Anopheles gambiae str. PEST	AGAP008280-PA	3E-066	gi|30175327	76	85	98	Anopheles gambiae str. PEST	AGAP008280-PA	4E-065	gi|31222512	76	85	98	Anopheles gambiae str. PEST	PBP_GOBP
anofun_D7r5	525	AFUN007415	to_be_corrected	ATG	*	anofun_D7r5	174	0	SIG	23-24	19.169	7.52	16.668	5.48	ExpAA=19.75 First60=19.74 PredHel=1 Topology=i7-29o	1	12.6	83.3	4		145	0	12.1	5.7	0.6	.	1 | 56 RQYRATR|GV 0.502 *ProP* |	AGAP008280-PA	1E-060	gi|30175327	70	83	99	Anopheles gambiae str. PEST	AGAP008280-PA	3E-061	gi|30175327	70	83	99	Anopheles gambiae str. PEST	AGAP008280-PA	3E-060	gi|31222512	70	83	99	Anopheles gambiae str. PEST	PBP_GOBP
anomin_D7r5	510	AMIN006009	to_be_corrected	ATG	*	anomin_D7r5	169	0	SIG	24-25	18.808	6.72	16.14	5.04	ExpAA=1.73 First60=1.73 PredHel=0 Topology=o	0						0	13	4.1	1.8	.		AGAP008280-PA	1E-060	gi|30175327	68	85	96	Anopheles gambiae str. PEST	AGAP008280-PA	2E-061	gi|30175327	68	85	96	Anopheles gambiae str. PEST	AGAP008280-PA	3E-060	gi|31222512	68	85	96	Anopheles gambiae str. PEST	PBP_GOBP
anocul_D7r5	510	ACUA001093	to_be_corrected	ATG	*	anocul_D7r5	169	0	SIG	23-24	18.728	5.9	16.237	5.49	ExpAA=17.59 First60=17.51 PredHel=1 Topology=i7-26o	1	11.2	84.6	4.1		143	0	11.8	5.3	1.8	.		AGAP008280-PA	2E-061	gi|30175327	68	82	102	Anopheles gambiae str. PEST	AGAP008280-PA	4E-062	gi|30175327	68	82	102	Anopheles gambiae str. PEST	AGAP008280-PA	5E-061	gi|31222512	68	82	102	Anopheles gambiae str. PEST	PBP_GOBP
anoste_D7r5	522	ASTE008616	to_be_corrected	ATG	*	anoste_D7r5	173	0	SIG	29-30	19.302	8.51	16.117	6.75	ExpAA=8.53 First60=8.52 PredHel=0 Topology=o	0						0	15	3.5	1.2	.	1 | 157 ESDRFER|SK 0.551 *ProP* |	D7-related 5 protein	7E-062	gi|18378603	72	85	96	Anopheles gambiae	D7-related 5 protein	1E-062	gi|18378603	72	85	96	Anopheles gambiae	D7-related 5 protein	2E-061	gi|18378603	72	85	96	Anopheles gambiae	PBP_GOBP
anomac_D7r5	522	AMAM012607	to_be_corrected	ATG	*	anomac_D7r5	173	0	SIG	29-30	19.255	8.49	16.241	7.74	ExpAA=7.08 First60=7.08 PredHel=0 Topology=o	0						0	14.5	3.5	1.7	.	2 | 55 RQYRVTR|GV 0.532 *ProP* | 157 DSDRFDR|SK 0.561 *ProP* |	AGAP008280-PA	1E-060	gi|30175327	70	83	96	Anopheles gambiae str. PEST	AGAP008280-PA	3E-061	gi|30175327	70	83	96	Anopheles gambiae str. PEST	AGAP008280-PA	3E-060	gi|31222512	70	83	96	Anopheles gambiae str. PEST	PBP_GOBP
anofar_D7r5	486	AFAF004698		ATG	*	anofar_D7r5	161	0	SIG	19-20	17.902	6.59	15.914	5.52	ExpAA=0.01 First60=0.01 PredHel=0 Topology=o	0						0	13	4.3	1.9	.		AGAP008280-PA	1E-050	gi|30175327	66	81	87	Anopheles gambiae str. PEST	AGAP008280-PA	3E-051	gi|30175327	66	81	87	Anopheles gambiae str. PEST	AGAP008280-PA	3E-050	gi|31222512	66	81	87	Anopheles gambiae str. PEST	PBP_GOBP
anodir_D7r5	531	ADIR000604	to_be_corrected	ATG	*	anodir_D7r5	176	0	SIG	28-29	19.292	6.82	16.277	5.74	ExpAA=17.87 First60=17.85 PredHel=1 Topology=i7-29o	1	12.5	83.5	4		147	3	15.3	5.1	2.3	.		AGAP008280-PA	5E-055	gi|30175327	62	78	102	Anopheles gambiae str. PEST	AGAP008280-PA	1E-055	gi|30175327	62	78	102	Anopheles gambiae str. PEST	AGAP008280-PA	1E-054	gi|31222512	62	78	102	Anopheles gambiae str. PEST	PBP_GOBP
anoatro_D7r5	519	AATE017505		ATG	*	anoatro_D7r5	172	0	SIG	25-26	19.005	5.82	16.395	5.66	ExpAA=3.12 First60=3.12 PredHel=0 Topology=o	0						0	11	7	1.7	.		short D7 protein	2E-056	gi|208657489	60	78	98	Anopheles darlingi	short D7 protein	4E-057	gi|208657489	60	78	98	Anopheles darlingi	hypothetical protein AND_010087	5E-056	gi|568248507	60	78	98	Anopheles darlingi	PBP_GOBP
anosin_D7r5	531	ASIS003042	to_be_corrected	ATG	*	anosin_D7r5	176	0	SIG	28-29	19.264	6.29	16.302	5.93	ExpAA=2.67 First60=2.65 PredHel=0 Topology=o	0						0	13.1	7.4	1.1	.		short D7 protein	9E-052	gi|208657489	61	76	98	Anopheles darlingi	short D7 protein	2E-052	gi|208657489	61	76	98	Anopheles darlingi	hypothetical protein AND_010087	2E-051	gi|568248507	61	76	98	Anopheles darlingi	ERG12
anoalb_D7r5	522	AALB001306	to_be_corrected	ATG	*	anoalb_D7r5	173	0	SIG	21-22	19.315	6.28	16.946	5.88	ExpAA=0.38 First60=0.38 PredHel=0 Topology=o	0						1	15.6	4	2.3	.		short D7 protein	7E-076	gi|208657489	84	86	101	Anopheles darlingi	short D7 protein	1E-076	gi|208657489	84	86	101	Anopheles darlingi	hypothetical protein AND_010087	2E-075	gi|568248507	84	86	101	Anopheles darlingi	PLN02877
anodar_D7r5	465	ADAC010087		ATG	*	anodar_D7r5	154	0	SIG	25-26	17.177	6.71	14.576	6.13	ExpAA=18.22 First60=18.22 PredHel=1 Topology=o4-23i	1	12.3	2.6	85.1		131	0	11.7	5.8	2.6	.		short D7 protein	1E-079	gi|208657489	89	89	100	Anopheles darlingi	short D7 protein	2E-080	gi|208657489	89	89	100	Anopheles darlingi	hypothetical protein AND_010087	3E-079	gi|568248507	89	89	100	Anopheles darlingi	JCAD
30 kDa/Aegyptin family
anoga_30kDa	759	AGAP009974		ATG	*	anoga_30kDa	252	0	SIG	19-20	26.904	4.12	24.916	4.09	ExpAA=1.26 First60=1.26 PredHel=0 Topology=o	0						5	15.9	9.9	1.2	.		anti-platelet protein	1E-139	gi|190576759	100	100	100	Anopheles gambiae	anti-platelet protein	1E-139	gi|190576759	100	100	100	Anopheles gambiae	anti-platelet protein	1E-138	gi|190576759	100	100	100	Anopheles gambiae	retinal_rod
anocol_30kDa	759	ACOM029386	to_be_corrected	ATG	*	anocol_30kDa	252	0	SIG	19-20	26.825	4.14	24.812	4.11	ExpAA=1.26 First60=1.26 PredHel=0 Topology=o	0						5	15.5	10.3	1.2	.		anti-platelet protein	1E-137	gi|190576759	98	98	100	Anopheles gambiae	anti-platelet protein	1E-137	gi|190576759	98	98	100	Anopheles gambiae	anti-platelet protein	1E-136	gi|190576759	98	98	100	Anopheles gambiae	retinal_rod
anoara_30kDa	747	AARA003801		ATG	*	anoara_30kDa	248	0	SIG	19-20	26.6	4.12	24.587	4.1	ExpAA=1.27 First60=1.27 PredHel=0 Topology=o	0						6	16.1	9.7	1.2	.		anti-platelet protein	1E-132	gi|190576759	96	97	100	Anopheles gambiae	anti-platelet protein	1E-133	gi|190576759	96	97	100	Anopheles gambiae	anti-platelet protein	1E-132	gi|190576759	96	97	100	Anopheles gambiae	retinal_rod
anoqua_30kDa	759	AQUA009087		ATG	*	anoqua_30kDa	252	0	SIG	19-20	26.812	4.14	24.8	4.11	ExpAA=1.26 First60=1.26 PredHel=0 Topology=o	0						5	15.9	10.3	1.2	.		anti-platelet protein	1E-137	gi|190576759	99	99	100	Anopheles gambiae	anti-platelet protein	1E-138	gi|190576759	99	99	100	Anopheles gambiae	anti-platelet protein	1E-137	gi|190576759	99	99	100	Anopheles gambiae	retinal_rod
anomer_30kDa	759	AMEM017930		ATG	*	anomer_30kDa	252	0	SIG	19-20	26.976	4.12	24.962	4.09	ExpAA=0.44 First60=0.44 PredHel=0 Topology=o	0						8	17.1	10.3	1.2	.		anti-platelet protein	1E-135	gi|190576759	97	97	100	Anopheles gambiae	anti-platelet protein	1E-136	gi|190576759	97	97	100	Anopheles gambiae	anti-platelet protein	1E-135	gi|190576759	97	97	100	Anopheles gambiae	retinal_rod
anomel_30kDa	747	AMEC010268		ATG	*	anomel_30kDa	248	0	SIG	19-20	26.632	4.13	24.647	4.1	ExpAA=0.69 First60=0.69 PredHel=0 Topology=o	0						10	16.9	10.1	1.2	.		anti-platelet protein	1E-130	gi|190576759	95	95	100	Anopheles gambiae	anti-platelet protein	1E-131	gi|190576759	95	95	100	Anopheles gambiae	anti-platelet protein	1E-130	gi|190576759	95	95	100	Anopheles gambiae	retinal_rod
anochris_30kDa	759	ACHR008324		ATG	*	anochris_30kDa	252	0	SIG	19-20	27.061	4.03	25.123	4.01	ExpAA=0.26 First60=0.26 PredHel=0 Topology=o	0						14	18.7	9.9	1.6	.		anti-platelet protein	6E-095	gi|190576759	71	81	102	Anopheles gambiae	anti-platelet protein	1E-095	gi|190576759	71	81	102	Anopheles gambiae	anti-platelet protein	2E-094	gi|190576759	71	81	102	Anopheles gambiae	retinal_rod
anoepi_30kDa	768	AEPI004621		ATG	*	anoepi_30kDa	255	0	SIG	19-20	27.46	4.18	25.536	4.16	ExpAA=0.32 First60=0.32 PredHel=0 Topology=o	0						18	18.4	8.2	2	.		30 kDa salivary antigen family protein	1E-089	gi|114864639	65	77	104	Anopheles funestus	30 kDa salivary antigen family protein	2E-090	gi|114864639	65	77	104	Anopheles funestus	30 kDa salivary antigen family protein	4E-089	gi|114864639	65	77	104	Anopheles funestus	retinal_rod
anofun_30kDa	774	AFUN010733		ATG	*	anofun_30kDa	257	0	SIG	19-20	27.723	4.11	25.784	4.09	ExpAA=0.18 First60=0.18 PredHel=0 Topology=o	0						23	19.1	8.9	2.3	.		30 kDa salivary antigen family protein	1E-143	gi|114864639	99	99	100	Anopheles funestus	30 kDa salivary antigen family protein	1E-143	gi|114864639	99	99	100	Anopheles funestus	30 kDa salivary antigen family protein	1E-142	gi|114864639	99	99	100	Anopheles funestus	retinal_rod
anomin_30kDa	786	AMIN006751		ATG	*	anomin_30kDa	261	0	SIG	19-20	28.233	4.09	26.204	4.07	ExpAA=0.27 First60=0.27 PredHel=0 Topology=o	0						15	14.6	10.7	1.9	.		30 kDa salivary antigen family protein	1E-088	gi|114864639	64	73	107	Anopheles funestus	30 kDa salivary antigen family protein	2E-089	gi|114864639	64	73	107	Anopheles funestus	30 kDa salivary antigen family protein	2E-088	gi|114864639	64	73	107	Anopheles funestus	retinal_rod
anocul_30kDa	765	ACUA010790		ATG	*	anocul_30kDa	254	0	SIG	19-20	27.768	4.23	25.815	4.2	ExpAA=0.65 First60=0.65 PredHel=0 Topology=o	0						10	15.7	9.1	1.6	.		30 kDa salivary antigen family protein	2E-087	gi|114864639	66	80	102	Anopheles funestus	30 kDa salivary antigen family protein	3E-088	gi|114864639	66	80	102	Anopheles funestus	30 kDa salivary antigen family protein	4E-087	gi|114864639	66	80	102	Anopheles funestus	retinal_rod
anoste_30kDa	774	ASTE004273		ATG	*	anoste_30kDa	257	0	SIG	19-20	27.326	4.06	25.361	4.03	ExpAA=0.31 First60=0.31 PredHel=0 Topology=o	0						18	16.3	12.5	1.6	.		GE rich salivary gland protein	1E-137	gi|37201975	93	94	100	Anopheles stephensi	GE rich salivary gland protein	1E-138	gi|37201975	93	94	100	Anopheles stephensi	GE rich salivary gland protein	1E-137	gi|37201975	93	94	100	Anopheles stephensi	PHA03169
anomac_30kDa	774	AMAM018273		ATG	*	anomac_30kDa	257	0	SIG	19-20	27.161	4.04	25.222	4.01	ExpAA=0.21 First60=0.21 PredHel=0 Topology=o	0						18	18.7	12.1	1.6	.		GE rich salivary gland protein	1E-108	gi|37201975	75	83	100	Anopheles stephensi	GE rich salivary gland protein	1E-109	gi|37201975	75	83	100	Anopheles stephensi	GE rich salivary gland protein	1E-107	gi|37201975	75	83	100	Anopheles stephensi	retinal_rod
anofar_30kDa	873	AFAF008536		ATG	*	anofar_30kDa	290	0	SIG	19-20	29.646	3.97	27.714	3.94	ExpAA=1.30 First60=1.30 PredHel=0 Topology=o	0						2	12.8	16.9	0.7	.		GE rich salivary gland protein	3E-089	gi|31982968	63	72	113	Anopheles cracens	GE rich salivary gland protein	5E-090	gi|31982968	63	72	113	Anopheles cracens	GE rich salivary gland protein	8E-089	gi|31982968	63	72	113	Anopheles cracens	retinal_rod
anodir_30kDa	768	ADIR009422		ATG	*	anodir_30kDa	255	1	SIG	19-20	27.28	4.12	25.295	4.09	ExpAA=0.80 First60=0.80 PredHel=0 Topology=o	0						9	14.9	12.2	2	.		GE rich salivary gland protein	1E-136	gi|31982968	95	96	100	Anopheles cracens	GE rich salivary gland protein	1E-136	gi|31982968	95	96	100	Anopheles cracens	GE rich salivary gland protein	1E-135	gi|31982968	95	96	100	Anopheles cracens	PHA03169
anoatro_30kDa	762	AATE019098		ATG	*	anoatro_30kDa	253	0	SIG	19-20	26.805	4.12	24.864	4.1	ExpAA=0.80 First60=0.80 PredHel=0 Topology=o	0						15	12.3	13.4	1.6	.		anti-platelet protein	1E-098	gi|668452053	73	79	103	Anopheles sinensis	anti-platelet protein	2E-099	gi|668452053	73	79	103	Anopheles sinensis	anti-platelet protein	2E-098	gi|668452053	73	79	103	Anopheles sinensis	retinal_rod
anosin_30kDa	765	ASIS009633		ATG	*	anosin_30kDa	254	0	SIG	19-20	26.432	4.14	24.491	4.11	ExpAA=0.92 First60=0.92 PredHel=0 Topology=o	0						7	10.2	18.1	0.8	.		anti-platelet protein	1E-142	gi|668452053	98	98	100	Anopheles sinensis	anti-platelet protein	1E-143	gi|668452053	98	98	100	Anopheles sinensis	anti-platelet protein	1E-142	gi|668452053	98	98	100	Anopheles sinensis	PHA03169
anoalb_30kDa	723	AALB000058		ATG	*	anoalb_30kDa	240	0	SIG	19-20	26.058	4.26	24.029	4.23	ExpAA=0.62 First60=0.62 PredHel=0 Topology=o	0						9	16.3	8.8	2.1	.		salivary gland protein	1E-134	gi|71389021	100	100	100	Anopheles albimanus	salivary gland protein	1E-135	gi|71389021	100	100	100	Anopheles albimanus	salivary gland protein	1E-134	gi|71389021	100	100	100	Anopheles albimanus	PHA02664
anodar_30kDa	711	ADAC001757		ATG	*	anodar_30kDa	236	2	SIG	19-20	25.636	4.35	23.57	4.32	ExpAA=0.19 First60=0.19 PredHel=0 Topology=o	0						10	16.1	11	2.1	.		hypothetical protein AND_001757	1E-134	gi|568258311	100	100	100	Anopheles darlingi	hypothetical protein AND_001757	1E-134	gi|568258311	100	100	100	Anopheles darlingi	hypothetical protein AND_001757	1E-133	gi|568258311	100	100	100	Anopheles darlingi	PHA02664
CONSERVED MOSQUITO FAMILIES
Hyp 37.7
Hyp 37.7
anoga_hyp37.7	804	AGAP001988		ATG	*	anoga_hyp37.7	267	2	SIG	23-24	29.338	9.73	26.661	9.65	ExpAA=20.68 First60=19.12 PredHel=1 Topology=i7-24o	1	6.4	91	2.6		243	1	13.9	7.9	4.1	.		hyp37.7-like precursor	1E-151	gi|62546221	100	100	100	Anopheles gambiae	hyp37.7-like precursor	1E-152	gi|62546221	100	100	100	Anopheles gambiae	hyp37.7-like precursor	1E-151	gi|62546221	100	100	100	Anopheles gambiae	NrdF
anocol_hyp37.7	804	ACOM023547		ATG	*	anocol_hyp37.7	267	2	SIG	25-26	29.433	9.81	26.592	9.73	ExpAA=19.15 First60=18.58 PredHel=1 Topology=i7-24o	1	6.4	91	2.6		243	1	14.6	7.9	4.1	.		hyp37.7-like precursor	1E-146	gi|62546221	96	97	100	Anopheles gambiae	hyp37.7-like precursor	1E-147	gi|62546221	96	97	100	Anopheles gambiae	hyp37.7-like precursor	1E-146	gi|62546221	96	97	100	Anopheles gambiae	NrdF
anoara_hyp37.7	804	AARA006955	to_be_corrected	ATG	*	anoara_hyp37.7	267	2	SIG	23-24	29.454	9.81	26.756	9.73	ExpAA=20.56 First60=19.07 PredHel=1 Topology=i7-24o	1	6.4	91	2.6		243	1	14.2	7.5	4.1	.		hyp37.7-like precursor	1E-147	gi|62546221	97	97	100	Anopheles gambiae	hyp37.7-like precursor	1E-148	gi|62546221	97	97	100	Anopheles gambiae	hyp37.7-like precursor	1E-147	gi|62546221	97	97	100	Anopheles gambiae	NrdF
anoqua_hyp37.7	801	AQUA007131	to_be_corrected	ATG	*	anoqua_hyp37.7	266	2	SIG	23-24	29.156	9.77	26.591	9.76	ExpAA=17.34 First60=15.51 PredHel=0 Topology=o	0						1	12.8	8.3	4.1	.		hyp37.7-like precursor	1E-143	gi|62546221	96	97	100	Anopheles gambiae	hyp37.7-like precursor	1E-144	gi|62546221	96	97	100	Anopheles gambiae	hyp37.7-like precursor	1E-143	gi|62546221	96	97	100	Anopheles gambiae	NrdF
anomer_hyp37.7	801	AMEM018447	to_be_corrected	ATG	*	anomer_hyp37.7	266	2	SIG	16-17	29.299	9.57	27.491	9.71	ExpAA=14.91 First60=13.29 PredHel=0 Topology=o	0						2	14.3	7.5	4.5	.		hyp37.7-like precursor	1E-139	gi|62546221	94	94	100	Anopheles gambiae	hyp37.7-like precursor	1E-140	gi|62546221	94	94	100	Anopheles gambiae	hyp37.7-like precursor	1E-139	gi|62546221	94	94	100	Anopheles gambiae	NrdF
anomel_hyp37.7	801		novel	ATG	*	anomel_hyp37.7	266	2	SIG	22-23	29.182	9.56	26.666	9.54	ExpAA=17.89 First60=16.75 PredHel=1 Topology=i7-24o	1	6.4	91	2.6		242	1	14.7	7.5	4.1	.		hyp37.7-like precursor	1E-138	gi|62546221	93	94	100	Anopheles gambiae	hyp37.7-like precursor	1E-139	gi|62546221	93	94	100	Anopheles gambiae	hyp37.7-like precursor	1E-138	gi|62546221	93	94	100	Anopheles gambiae	NrdF
anochris_hyp37.7	837		novel	ATG	*	anochris_hyp37.7	278	3	SIG	20-21	31.18	9.97	28.883	10.04	ExpAA=23.68 First60=23.14 PredHel=1 Topology=i7-29o	1	7.9	89.6	2.5		249	3	14	6.1	3.2	.		hyp37.7-like precursor	1E-084	gi|62546221	61	72	101	Anopheles gambiae	hyp37.7-like precursor	2E-085	gi|62546221	61	72	101	Anopheles gambiae	hyp37.7-like precursor	3E-084	gi|62546221	61	72	101	Anopheles gambiae	SPG48
anoepi_hyp37.7	807	AEPI007453	to_be_corrected	ATG	*	anoepi_hyp37.7	268	1	SIG	27-28	30.246	9.6	27.283	9.61	ExpAA=5.22 First60=5.10 PredHel=0 Topology=o	0						0	11.9	6.3	3.4	.		hyp37.7-like precursor	2E-065	gi|62546221	50	66	100	Anopheles gambiae	hyp37.7-like precursor	4E-066	gi|62546221	50	66	100	Anopheles gambiae	hyp37.7-like precursor	5E-065	gi|62546221	50	66	100	Anopheles gambiae	PRK14277
anofun_hyp37.7	786	AFUN008280	to_be_corrected	ATG	*	anofun_hyp37.7	261	1	SIG	22-23	29.76	9.44	27.212	9.63	ExpAA=3.71 First60=2.90 PredHel=0 Topology=o	0						0	15.3	6.5	0.4	.		hyp37.3 putative secreted salivary gland protein	3E-069	gi|29501532	54	71	73	Anopheles stephensi	hyp37.3 putative secreted salivary gland protein	5E-070	gi|29501532	54	71	73	Anopheles stephensi	hyp37.3 putative secreted salivary gland protein	8E-069	gi|29501532	54	71	73	Anopheles stephensi	Gph
anomin_hyp37.7	783	AMIN003299	to_be_corrected	ATG	*	anomin_hyp37.7	260	0	SIG	22-23	29.397	9.3	26.794	9.19	ExpAA=6.54 First60=6.16 PredHel=0 Topology=o	0						0	10.8	7.3	1.2	.		hyp37.3 putative secreted salivary gland protein	5E-069	gi|29501532	53	70	73	Anopheles stephensi	hyp37.3 putative secreted salivary gland protein	9E-070	gi|29501532	53	70	73	Anopheles stephensi	hyp37.3 putative secreted salivary gland protein	1E-068	gi|29501532	53	70	73	Anopheles stephensi	PLN02727
anocul_hyp37.7	765	ACUA017424	to_be_corrected	ATG	*	anocul_hyp37.7	254	0	SIG	19-20	28.651	9.04	26.362	9.01	ExpAA=0.09 First60=0.07 PredHel=0 Topology=o	0						0	14.2	7.5	1.2	.		hyp37.3 putative secreted salivary gland protein	4E-076	gi|29501532	60	74	70	Anopheles stephensi	hyp37.3 putative secreted salivary gland protein	7E-077	gi|29501532	60	74	70	Anopheles stephensi	hyp37.3 putative secreted salivary gland protein	1E-075	gi|29501532	60	74	70	Anopheles stephensi	FosB
anoste_hyp37.7	789	ASTE002796	to_be_corrected	ATG	*	anoste_hyp37.7	262	1	SIG	16-17	29.568	9.59	27.878	9.52	ExpAA=0.95 First60=0.36 PredHel=0 Topology=o	0						0	13.4	8	1.5	.		hyp37.3 putative secreted salivary gland protein	1E-145	gi|29501532	99	99	74	Anopheles stephensi	hyp37.3 putative secreted salivary gland protein	1E-145	gi|29501532	99	99	74	Anopheles stephensi	hyp37.3 putative secreted salivary gland protein	1E-144	gi|29501532	99	99	74	Anopheles stephensi	Arena_RNA_pol
anomac_hyp37.7	756	AMAM019210	to_be_corrected	ATG	*	anomac_hyp37.7	251	1	SIG	23-24	27.841	8.35	25.544	7.95	ExpAA=18.02 First60=18.01 PredHel=1 Topology=i7-24o	1	6.8	90.4	2.8		227	0	13.9	8	1.2	.		AGAP001989-PA	1E-083	gi|116115972	60	78	96	Anopheles gambiae str. PEST	AGAP001989-PA	2E-084	gi|116115972	60	78	96	Anopheles gambiae str. PEST	AGAP001989-PA	3E-083	gi|118793773	60	78	96	Anopheles gambiae str. PEST	PHA00657
anofar_hyp37.7	825	AFAF007373	to_be_corrected	ATG	*	anofar_hyp37.7	274	0	SIG	22-23	30.525	10.51	28.154	10.58	ExpAA=15.02 First60=14.63 PredHel=1 Topology=i5-22o	1	6.2	92	1.8		252	0	12.4	8.4	1.1	.		AGAP001989-PA-like protein	2E-066	gi|668447653	52	64	107	Anopheles sinensis	AGAP001989-PA-like protein	4E-067	gi|668447653	52	64	107	Anopheles sinensis	AGAP001989-PA-like protein	6E-066	gi|668447653	52	64	107	Anopheles sinensis	FGGY_D-XK_EcXK-
anodir_hyp37.7	819	ADIR010517	to_be_corrected	ATG	*	anodir_hyp37.7	272	3	SIG	20-21	30.196	10.03	28.035	10.13	ExpAA=0.99 First60=0.96 PredHel=0 Topology=o	0						0	12.5	7.4	3.7	.		AGAP001989-PA-like protein	5E-070	gi|668447653	52	64	105	Anopheles sinensis	AGAP001989-PA-like protein	8E-071	gi|668447653	52	64	105	Anopheles sinensis	AGAP001989-PA-like protein	1E-069	gi|668447653	52	64	105	Anopheles sinensis	ND3
anoatro_hyp37.7	765	AATE004909	to_be_corrected	ATG	*	anoatro_hyp37.7	254	0	SIG	25-26	28.167	9.26	25.612	9.15	ExpAA=12.83 First60=12.67 PredHel=0 Topology=o	0						0	11	8.7	0.8	.		AGAP001989-PA-like protein	1E-111	gi|668447653	79	88	100	Anopheles sinensis	AGAP001989-PA-like protein	1E-112	gi|668447653	79	88	100	Anopheles sinensis	AGAP001989-PA-like protein	1E-111	gi|668447653	79	88	100	Anopheles sinensis	RDV-p3
anosin_hyp37.7	735	ASIS019331	to_be_corrected	ATG	*	anosin_hyp37.7	244	0	SIG	16-17	27.097	8.8	25.483	8.81	ExpAA=0.02 First60=0.01 PredHel=0 Topology=o	0						0	12.3	8.6	1.6	.		AGAP001989-PA-like protein	1E-119	gi|668447653	88	93	95	Anopheles sinensis	AGAP001989-PA-like protein	1E-120	gi|668447653	88	93	95	Anopheles sinensis	AGAP001989-PA-like protein	1E-119	gi|668447653	88	93	95	Anopheles sinensis	PRK08294
anoalb_hyp37.7	729	AALB002192	to_be_corrected	ATG	*	anoalb_hyp37.7	242	1	CYT		27.219	6.5			ExpAA=0.04 First60=0.02 PredHel=0 Topology=o	0						1	12	8.3	2.1	.		hypothetical protein AND_004853	1E-117	gi|568254462	92	96	26	Anopheles darlingi	hypothetical protein AND_004853	1E-118	gi|568254462	92	96	26	Anopheles darlingi	hypothetical protein AND_004853	1E-117	gi|568254462	92	96	26	Anopheles darlingi	Sin3_corepress
anodar_hyp37.7	777	ADAC004853	to_be_corrected	ATG	*	anodar_hyp37.7	258	2	SIG	28-29	28.458	6.44	25.704	6.79	ExpAA=20.12 First60=19.92 PredHel=1 Topology=i7-29o	1	8.5	88.8	2.7		229	1	12	8.9	1.9	.		hypothetical protein AND_004853	1E-124	gi|568254462	98	98	26	Anopheles darlingi	hypothetical protein AND_004853	1E-125	gi|568254462	98	98	26	Anopheles darlingi	hypothetical protein AND_004853	1E-124	gi|568254462	98	98	26	Anopheles darlingi	Sin3_corepress
Hyp 37.7-2
anoga_hyp37.7-2	774	AGAP001989		ATG	*	anoga_hyp37.7-2	257	1	SIG	24-25	28.713	8.46	26.085	8.04	ExpAA=19.20 First60=18.87 PredHel=1 Topology=i7-25o	1	7	90.3	2.7		232	3	14	7.8	2.3	.		AGAP001989-PA	1E-145	gi|116115972	100	100	100	Anopheles gambiae str. PEST	AGAP001989-PA	1E-146	gi|116115972	100	100	100	Anopheles gambiae str. PEST	AGAP001989-PA	1E-145	gi|118793773	100	100	100	Anopheles gambiae str. PEST	CE4_PgaB_5s
anocol_hyp37.7-2	768	ACOM023546		ATG	*	anocol_hyp37.7-2	255	1	SIG	23-24	28.448	8.47	25.994	8.02	ExpAA=10.62 First60=10.25 PredHel=0 Topology=o	0						3	12.9	8.2	2.4	.		AGAP001989-PA	1E-140	gi|116115972	97	97	100	Anopheles gambiae str. PEST	AGAP001989-PA	1E-140	gi|116115972	97	97	100	Anopheles gambiae str. PEST	AGAP001989-PA	1E-139	gi|118793773	97	97	100	Anopheles gambiae str. PEST	CE4_PgaB_5s
anoara_hyp37.7-2	774	AARA006955	to_be_corrected	ATG	*	anoara_hyp37.7-2	257	1	SIG	24-25	28.653	8.47	26.025	8.05	ExpAA=19.48 First60=18.89 PredHel=1 Topology=i7-25o	1	7	90.3	2.7		232	3	13.2	8.2	2.3	.		AGAP001989-PA	1E-143	gi|116115972	98	98	100	Anopheles gambiae str. PEST	AGAP001989-PA	1E-144	gi|116115972	98	98	100	Anopheles gambiae str. PEST	AGAP001989-PA	1E-142	gi|118793773	98	98	100	Anopheles gambiae str. PEST	FancD2
anoqua_hyp37.7-2	768	AQUA007131	to_be_corrected	ATG	*	anoqua_hyp37.7-2	255	1	SIG	23-24	28.482	8.47	25.994	8.02	ExpAA=10.77 First60=10.39 PredHel=0 Topology=o	0						2	12.9	8.2	2.4	.		AGAP001989-PA	1E-140	gi|116115972	96	97	100	Anopheles gambiae str. PEST	AGAP001989-PA	1E-141	gi|116115972	96	97	100	Anopheles gambiae str. PEST	AGAP001989-PA	1E-139	gi|118793773	96	97	100	Anopheles gambiae str. PEST	FancD2
anomer_hyp37.7-2	774	AMEM018447	to_be_corrected	ATG	*	anomer_hyp37.7-2	257	1	SIG	24-25	28.703	7.12	26.105	6.84	ExpAA=20.22 First60=18.74 PredHel=1 Topology=i7-25o	1	7	90.3	2.7		232	0	13.6	7.8	1.9	.		AGAP001989-PA	1E-135	gi|116115972	92	96	100	Anopheles gambiae str. PEST	AGAP001989-PA	1E-136	gi|116115972	92	96	100	Anopheles gambiae str. PEST	AGAP001989-PA	1E-134	gi|118793773	92	96	100	Anopheles gambiae str. PEST	FancD2
anochris_hyp37.7-2	768		novel	ATG	*	anochris_hyp37.7-2	255	0	SIG	23-24	28.494	6.45	25.974	6.48	ExpAA=7.51 First60=7.48 PredHel=0 Topology=o	0						0	14.9	7.5	1.2	.	1 | 54 EYHRRVR|DT 0.513 *ProP* |	AGAP001989-PA	6E-099	gi|116115972	69	81	99	Anopheles gambiae str. PEST	AGAP001989-PA	1E-099	gi|116115972	69	81	99	Anopheles gambiae str. PEST	AGAP001989-PA	1E-098	gi|118793773	69	81	99	Anopheles gambiae str. PEST	hypothetical_pr
anoepi_hyp37.7-2	789	AEPI007454		ATG	*	anoepi_hyp37.7-2	262	0	SIG	23-24	29.051	6.6	26.641	6.35	ExpAA=16.24 First60=16.20 PredHel=1 Topology=i7-24o	1	6.5	90.8	2.7		238	0	12.6	9.2	1.5	.		AGAP001989-PA	1E-095	gi|116115972	67	82	100	Anopheles gambiae str. PEST	AGAP001989-PA	2E-096	gi|116115972	67	82	100	Anopheles gambiae str. PEST	AGAP001989-PA	4E-095	gi|118793773	67	82	100	Anopheles gambiae str. PEST	CE4_PgaB_5s
anofun_hyp37.7-2	753	AFUN008280	to_be_corrected	ATG	*	anofun_hyp37.7-2	250	1	SIG	23-24	28.351	6.65	25.797	6.18	ExpAA=6.37 First60=6.29 PredHel=0 Topology=o	0						0	14.4	6.8	1.6	.		AGAP001989-PA	3E-067	gi|116115972	50	69	98	Anopheles gambiae str. PEST	AGAP001989-PA	4E-068	gi|116115972	50	69	98	Anopheles gambiae str. PEST	AGAP001989-PA	7E-067	gi|118793773	50	69	98	Anopheles gambiae str. PEST	RHH_3
anoste_hyp37.7-2	756	ASTE002796	to_be_corrected	ATG	*	anoste_hyp37.7-2	251	1	SIG	23-24	27.742	8.44	25.535	7.97	ExpAA=14.53 First60=14.49 PredHel=1 Topology=i7-24o	1	6.8	90.4	2.8		227	0	13.5	8	1.6	.		AGAP001989-PA	2E-081	gi|116115972	59	75	98	Anopheles gambiae str. PEST	AGAP001989-PA	4E-082	gi|116115972	59	75	98	Anopheles gambiae str. PEST	AGAP001989-PA	6E-081	gi|118793773	59	75	98	Anopheles gambiae str. PEST	hypothetical_pr
anomac_hyp37.7-2	753		novel	ATG	*	anomac_hyp37.7-2	250	2	SIG	17-18	28.214	6.13	26.272	6.13	ExpAA=0.10 First60=0.10 PredHel=0 Topology=o	0						0	13.6	7.2	1.6	.		AGAP001989-PA	3E-057	gi|116115972	45	64	97	Anopheles gambiae str. PEST	AGAP001989-PA	5E-058	gi|116115972	45	64	97	Anopheles gambiae str. PEST	AGAP001989-PA	8E-057	gi|118793773	45	64	97	Anopheles gambiae str. PEST	Uridylate_kinas
anofar_hyp37.7-2	702	AFAF007373	to_be_corrected	ATG	*	anofar_hyp37.7-2	233	1	CYT		25.891	6.6			ExpAA=0.18 First60=0.17 PredHel=0 Topology=o	0						0	13.3	9	1.3	.		hyp37.3 putative secreted salivary gland protein	8E-062	gi|29501532	54	69	65	Anopheles stephensi	hyp37.3 putative secreted salivary gland protein	1E-062	gi|29501532	54	69	65	Anopheles stephensi	hyp37.3 putative secreted salivary gland protein	2E-061	gi|29501532	54	69	65	Anopheles stephensi	ThuA
anodir_hyp37.7-2a	795	ADIR010517	to_be_corrected	ATG	*	anodir_hyp37.7-2a	264	1	SIG	21-22	30.485	5.6	28.147	5.46	ExpAA=0.55 First60=0.53 PredHel=0 Topology=o	0						0	9.1	5.7	3.8	.		AGAP001989-PA	3E-037	gi|116115972	35	52	98	Anopheles gambiae str. PEST	AGAP001989-PA	5E-038	gi|116115972	35	52	98	Anopheles gambiae str. PEST	AGAP001989-PA	8E-037	gi|118793773	35	52	98	Anopheles gambiae str. PEST	PRK14159
anodir_hyp37.7-2b	846	ADIR010517	to_be_corrected	ATG	*	anodir_hyp37.7-2b	281	1	CYT		32.291	8.15			ExpAA=0.31 First60=0.00 PredHel=0 Topology=o	0						0	13.5	6	2.8	.	1 | 165 DDGRVWR|QV 0.629 *ProP* |	AGAP001989-PA	6E-041	gi|116115972	38	58	88	Anopheles gambiae str. PEST	AGAP001989-PA	1E-041	gi|116115972	38	58	88	Anopheles gambiae str. PEST	AGAP001989-PA	2E-040	gi|118793773	38	58	88	Anopheles gambiae str. PEST	PRKCSH_1
anoalb_hyp37.7-2b	654	AALB002192	to_be_corrected	ATG	*	anoalb_hyp37.7-2b	217	0	CYT		24.522	8.59			ExpAA=0.01 First60=0.00 PredHel=0 Topology=o	0						3	12	10.1	1.8	.		hypothetical protein AND_004853	1E-087	gi|568254462	72	85	25	Anopheles darlingi	hypothetical protein AND_004853	2E-088	gi|568254462	72	85	25	Anopheles darlingi	hypothetical protein AND_004853	2E-087	gi|568254462	72	85	25	Anopheles darlingi	Pectate_lyase_3
Hyp 37.7-3
anofun_hyp37.7-3	756	AFUN008280	to_be_corrected	ATG	*	anofun_hyp37.7-3	251	1	SIG	23-24	28.094	6.7	25.584	6.48	ExpAA=7.67 First60=7.60 PredHel=0 Topology=o	0						0	14.3	7.6	1.2	.		AGAP001989-PA	8E-085	gi|116115972	59	76	98	Anopheles gambiae str. PEST	AGAP001989-PA	1E-085	gi|116115972	59	76	98	Anopheles gambiae str. PEST	AGAP001989-PA	2E-084	gi|118793773	59	76	98	Anopheles gambiae str. PEST	hypothetical_pr
anomin_hyp37.7-3	759	AMIN003299	to_be_corrected	ATG	*	anomin_hyp37.7-3	252	1	SIG	23-24	28.263	8.28	25.815	7.95	ExpAA=7.41 First60=7.33 PredHel=0 Topology=o	0						0	13.9	7.5	1.6	.		AGAP001989-PA	1E-086	gi|116115972	60	77	98	Anopheles gambiae str. PEST	AGAP001989-PA	3E-087	gi|116115972	60	77	98	Anopheles gambiae str. PEST	AGAP001989-PA	4E-086	gi|118793773	60	77	98	Anopheles gambiae str. PEST	hypothetical_pr
anofar_hyp37.7-3	753	AFAF001632		ATG	*	anofar_hyp37.7-3	250	1	SIG	24-25	27.73	7.67	25.12	7.94	ExpAA=0.58 First60=0.54 PredHel=0 Topology=o	0						0	12.4	8.8	2.4	.		AGAP001989-PA	2E-078	gi|116115972	58	73	96	Anopheles gambiae str. PEST	AGAP001989-PA	4E-079	gi|116115972	58	73	96	Anopheles gambiae str. PEST	AGAP001989-PA	6E-078	gi|118793773	58	73	96	Anopheles gambiae str. PEST	COG2345
anodir_hyp37.7-3b	759	ADIR010517	to_be_corrected	ATG	*	anodir_hyp37.7-3b	252	2	SIG	19-20	28.223	9.13	26.124	9.23	ExpAA=0.11 First60=0.11 PredHel=0 Topology=o	0						0	10.3	8.3	2	.		AGAP001989-PA-like protein	7E-067	gi|668447653	56	70	91	Anopheles sinensis	AGAP001989-PA-like protein	1E-067	gi|668447653	56	70	91	Anopheles sinensis	AGAP001989-PA-like protein	2E-066	gi|668447653	56	70	91	Anopheles sinensis	PRK06846
anoalb_hyp37.7-3a	687	AALB002192	to_be_corrected	ATG	*	anoalb_hyp37.7-3a	228	1	CYT		25.822	6.38			ExpAA=0.07 First60=0.07 PredHel=0 Topology=o	0						1	10.1	4.8	5.7	.		hypothetical protein AND_004853	2E-072	gi|568254462	83	89	19	Anopheles darlingi	hypothetical protein AND_004853	3E-073	gi|568254462	83	89	19	Anopheles darlingi	hypothetical protein AND_004853	4E-072	gi|568254462	83	89	19	Anopheles darlingi	6_hydroxyhexano
anoalb_hyp37.7-3b	570	AALB002192	to_be_corrected	ATG	*	anoalb_hyp37.7-3b	189	1	CYT		21.369	6.07			ExpAA=0.02 First60=0.01 PredHel=0 Topology=o	0						1	10.6	8.5	3.7	1.6		hypothetical protein AND_004853	8E-044	gi|568254462	52	65	21	Anopheles darlingi	hypothetical protein AND_004853	2E-044	gi|568254462	52	65	21	Anopheles darlingi	hypothetical protein AND_004853	2E-043	gi|568254462	52	65	21	Anopheles darlingi	RuvC
anodar_hyp37.7-3	702		novel	ATG	*	anodar_hyp37.7-3	233	0	CYT		26.533	9.31			ExpAA=0.00 First60=0.00 PredHel=0 Topology=o	0						3	9.9	8.6	2.1	.		hypothetical protein AND_004853	1E-123	gi|568254462	99	100	25	Anopheles darlingi	hypothetical protein AND_004853	1E-124	gi|568254462	99	100	25	Anopheles darlingi	hypothetical protein AND_004853	1E-123	gi|568254462	99	100	25	Anopheles darlingi	PTZ00432
SG1 family
SG1
anoga_SG1	1206	AGAP000612		ATG	*	anoga_SG1	401	0	SIG	18-19	46.143	8.4	44.231	8.22	ExpAA=1.86 First60=1.85 PredHel=0 Topology=o	0						0	10	3.5	3.5	.		AGAP000612-PA	0.0	gi|21294374	100	100	100	Anopheles gambiae str. PEST	AGAP000612-PA	0.0	gi|21294374	100	100	100	Anopheles gambiae str. PEST	AGAP000612-PA	0.0	gi|31203041	100	100	100	Anopheles gambiae str. PEST	DAP_dppA
anocol_SG1	1206	ACOM036307		ATG	*	anocol_SG1	401	0	SIG	18-19	46.13	8.4	44.203	8.22	ExpAA=1.86 First60=1.85 PredHel=0 Topology=o	0						0	10	3.5	3.5	.		AGAP000612-PA	0.0	gi|21294374	99	99	100	Anopheles gambiae str. PEST	AGAP000612-PA	0.0	gi|21294374	99	99	100	Anopheles gambiae str. PEST	AGAP000612-PA	0.0	gi|31203041	99	99	100	Anopheles gambiae str. PEST	DAP_dppA
anoara_SG1	1206	AARA010441	to_be_corrected	ATG	*	anoara_SG1	401	1	SIG	18-19	46.223	8.58	44.29	8.46	ExpAA=1.18 First60=1.16 PredHel=0 Topology=o	0						0	9.5	3.5	3.5	.		AGAP000612-PA	0.0	gi|21294374	94	96	100	Anopheles gambiae str. PEST	AGAP000612-PA	0.0	gi|21294374	94	96	100	Anopheles gambiae str. PEST	AGAP000612-PA	0.0	gi|31203041	94	96	100	Anopheles gambiae str. PEST	PRK07994
anoqua_SG1	1206	AQUA001766	to_be_corrected	ATG	*	anoqua_SG1	401	1	SIG	18-19	45.997	8.39	44.099	8.21	ExpAA=1.20 First60=1.19 PredHel=0 Topology=o	0						0	9.7	3.5	3.7	.		AGAP000612-PA	0.0	gi|21294374	94	97	100	Anopheles gambiae str. PEST	AGAP000612-PA	0.0	gi|21294374	94	97	100	Anopheles gambiae str. PEST	AGAP000612-PA	0.0	gi|31203041	94	97	100	Anopheles gambiae str. PEST	PRK13424
anomer_SG1	1206	AMEM001646	to_be_corrected	ATG	*	anomer_SG1	401	1	SIG	18-19	46.2	8.11	44.316	7.83	ExpAA=1.03 First60=1.02 PredHel=0 Topology=o	0						0	9.7	3.2	3.5	.		AGAP000612-PA	0.0	gi|21294374	93	95	100	Anopheles gambiae str. PEST	AGAP000612-PA	0.0	gi|21294374	93	95	100	Anopheles gambiae str. PEST	AGAP000612-PA	0.0	gi|31203041	93	95	100	Anopheles gambiae str. PEST	DAP_dppA
anomel_SG1	1206	AMEC011338		ATG	*	anomel_SG1	401	1	SIG	18-19	46.305	8.4	44.406	8.22	ExpAA=1.14 First60=1.13 PredHel=0 Topology=o	0						0	9.2	3.5	3.7	.		AGAP000612-PA	0.0	gi|21294374	94	96	100	Anopheles gambiae str. PEST	AGAP000612-PA	0.0	gi|21294374	94	96	100	Anopheles gambiae str. PEST	AGAP000612-PA	0.0	gi|31203041	94	96	100	Anopheles gambiae str. PEST	scpB
anochris_SG1	1203	ACHR000556	to_be_corrected	ATG	*	anochris_SG1	400	1	SIG	18-19	46.333	7.13	44.473	6.85	ExpAA=0.69 First60=0.69 PredHel=0 Topology=o	0						0	9.8	3.5	3.5	.		AGAP000612-PA	1E-155	gi|21294374	65	82	100	Anopheles gambiae str. PEST	AGAP000612-PA	1E-155	gi|21294374	65	82	100	Anopheles gambiae str. PEST	AGAP000612-PA	1E-154	gi|31203041	65	82	100	Anopheles gambiae str. PEST	MPP_PP2B
anoepi_SG1	1221	AEPI010122	to_be_corrected	ATG	*	anoepi_SG1	406	1	SIG	18-19	46.852	6.65	44.984	6.5	ExpAA=3.02 First60=3.02 PredHel=0 Topology=o	0						0	11.1	3	2.5	.		AGAP000612-PA	1E-129	gi|21294374	58	76	100	Anopheles gambiae str. PEST	AGAP000612-PA	1E-130	gi|21294374	58	76	100	Anopheles gambiae str. PEST	AGAP000612-PA	1E-129	gi|31203041	58	76	100	Anopheles gambiae str. PEST	SLC5sbd_NIS-SMV
anofun_SG1	1197	AFUN000975	to_be_corrected	ATG	*	anofun_SG1	398	2	SIG	18-19	46.484	9.24	44.514	9.24	ExpAA=0.68 First60=0.59 PredHel=0 Topology=o	0						0	9.8	3.5	4	.		AGAP000612-PA	1E-110	gi|21294374	49	69	100	Anopheles gambiae str. PEST	AGAP000612-PA	1E-111	gi|21294374	49	69	100	Anopheles gambiae str. PEST	AGAP000612-PA	1E-110	gi|31203041	49	69	100	Anopheles gambiae str. PEST	Glutaminase_1
anomin_SG1	1200	AMIN005212	to_be_corrected	ATG	*	anomin_SG1	399	3	SIG	18-19	46.092	9.06	44.226	8.99	ExpAA=4.37 First60=4.06 PredHel=0 Topology=o	0						0	11.5	4.3	3.3	.		AGAP000612-PA	1E-105	gi|21294374	47	68	100	Anopheles gambiae str. PEST	AGAP000612-PA	1E-106	gi|21294374	47	68	100	Anopheles gambiae str. PEST	AGAP000612-PA	1E-105	gi|31203041	47	68	100	Anopheles gambiae str. PEST	AXE1
anocul_SG1	1200	ACUA025282	to_be_corrected	ATG	*	anocul_SG1	399	1	SIG	18-19	46.002	8.11	44.147	7.81	ExpAA=0.17 First60=0.06 PredHel=0 Topology=o	0						0	10.5	4	2.8	.		AGAP000612-PA	1E-103	gi|21294374	46	67	100	Anopheles gambiae str. PEST	AGAP000612-PA	1E-103	gi|21294374	46	67	100	Anopheles gambiae str. PEST	AGAP000612-PA	1E-102	gi|31203041	46	67	100	Anopheles gambiae str. PEST	RecB
anoste_SG1	1200	ASTE006147	to_be_corrected	ATG	*	anoste_SG1	399	2	SIG	18-19	47.072	8.78	45.158	8.64	ExpAA=0.19 First60=0.19 PredHel=0 Topology=o	0						2	10.3	2.5	3.8	.		AGAP000612-PA	1E-102	gi|21294374	46	66	100	Anopheles gambiae str. PEST	AGAP000612-PA	1E-103	gi|21294374	46	66	100	Anopheles gambiae str. PEST	AGAP000612-PA	1E-102	gi|31203041	46	66	100	Anopheles gambiae str. PEST	hypothetical_pr
anomac_SG1	1206	AMAM000239	to_be_corrected	ATG	*	anomac_SG1	401	2	SIG	18-19	46.848	8.78	44.989	8.64	ExpAA=0.19 First60=0.18 PredHel=0 Topology=o	0						0	9.2	2.5	3.7	.	1 | 119 DTIRFKR|EQ 0.530 *ProP* |	AGAP000612-PA	1E-103	gi|21294374	45	65	100	Anopheles gambiae str. PEST	AGAP000612-PA	1E-104	gi|21294374	45	65	100	Anopheles gambiae str. PEST	AGAP000612-PA	1E-102	gi|31203041	45	65	100	Anopheles gambiae str. PEST	DUF3131
anofar_SG1	1221	AFAF011466	to_be_corrected	ATG	*	anofar_SG1	406	2	SIG	23-24	46.952	6.81	44.393	6.62	ExpAA=4.70 First60=4.64 PredHel=0 Topology=o	0						0	7.4	5.9	3	.		AGAP000612-PA	1E-100	gi|21294374	45	65	100	Anopheles gambiae str. PEST	AGAP000612-PA	1E-100	gi|21294374	45	65	100	Anopheles gambiae str. PEST	AGAP000612-PA	2E-099	gi|31203041	45	65	100	Anopheles gambiae str. PEST	XseA
anodir_SG1	1218	ADIR000837	to_be_corrected	ATG	*	anodir_SG1	405	1	SIG	22-23	46.619	9.41	44.394	9.35	ExpAA=2.90 First60=2.87 PredHel=0 Topology=o	0						0	6.4	4.7	4	.		AGAP000612-PA	1E-103	gi|21294374	47	66	101	Anopheles gambiae str. PEST	AGAP000612-PA	1E-104	gi|21294374	47	66	101	Anopheles gambiae str. PEST	AGAP000612-PA	1E-102	gi|31203041	47	66	101	Anopheles gambiae str. PEST	PRK11281
anoatro_SG1	1233	AATE009065	to_be_corrected	ATG	*	anoatro_SG1	410	1	SIG	26-27	47.849	6.78	45.118	6.87	ExpAA=0.08 First60=0.06 PredHel=0 Topology=o	0						1	8.8	4.4	4.4	.		AGAP000612-PA	2E-083	gi|21294374	40	59	96	Anopheles gambiae str. PEST	AGAP000612-PA	3E-084	gi|21294374	40	59	96	Anopheles gambiae str. PEST	AGAP000612-PA	5E-083	gi|31203041	40	59	96	Anopheles gambiae str. PEST	Lipoprotein_X
anosin_SG1	1245	ASIS007113	to_be_corrected	ATG	*	anosin_SG1	414	1	SIG	30-31	48.422	6.25	45.19	6.27	ExpAA=18.58 First60=18.56 PredHel=1 Topology=i5-24o	1	4.6	94.2	1.2		390	0	9.4	4.3	3.9	.		SG1 protein	5E-078	gi|4210615	39	58	95	Anopheles gambiae	SG1 protein	9E-079	gi|4210615	39	58	95	Anopheles gambiae	SG1 protein	1E-077	gi|4210615	39	58	95	Anopheles gambiae	PGA_TPR_OMP
SG1a
anoga_SG1a	1248	AGAP000611		ATG	*	anoga_SG1a	415	0	CYT		48.342	9.73			ExpAA=0.01 First60=0.00 PredHel=0 Topology=o	0						0	7.2	3.9	4.3	.		AGAP000611-PA	0.0	gi|333466866	100	100	100	Anopheles gambiae str. PEST	AGAP000611-PA	0.0	gi|333466866	100	100	100	Anopheles gambiae str. PEST	AGAP000611-PA	0.0	gi|347964151	100	100	100	Anopheles gambiae str. PEST	xseA
anoara_SG1a	1248	AARA010441	to_be_corrected	ATG	*	anoara_SG1a	415	0	CYT		48.258	9.77			ExpAA=0.00 First60=0.00 PredHel=0 Topology=o	0						0	8	4.1	3.4	.		AGAP000611-PA	0.0	gi|333466866	92	94	100	Anopheles gambiae str. PEST	AGAP000611-PA	0.0	gi|333466866	92	94	100	Anopheles gambiae str. PEST	AGAP000611-PA	0.0	gi|347964151	92	94	100	Anopheles gambiae str. PEST	xseA
anoqua_SG1a	1248	AQUA001766	to_be_corrected	ATG	*	anoqua_SG1a	415	0	CYT		48.387	9.77			ExpAA=0.00 First60=0.00 PredHel=0 Topology=o	0						0	9.2	4.1	2.9	.		AGAP000611-PA	0.0	gi|333466866	92	94	100	Anopheles gambiae str. PEST	AGAP000611-PA	0.0	gi|333466866	92	94	100	Anopheles gambiae str. PEST	AGAP000611-PA	0.0	gi|347964151	92	94	100	Anopheles gambiae str. PEST	xseA
anomer_SG1a	1248	AMEM009376	to_be_corrected	ATG	*	anomer_SG1a	415	1	CYT		48.341	9.64			ExpAA=0.00 First60=0.00 PredHel=0 Topology=o	0						3	8	3.4	4.3	.		AGAP000611-PA	0.0	gi|333466866	91	95	100	Anopheles gambiae str. PEST	AGAP000611-PA	0.0	gi|333466866	91	95	100	Anopheles gambiae str. PEST	AGAP000611-PA	0.0	gi|347964151	91	95	100	Anopheles gambiae str. PEST	PolC
anomel_SG1a	1248	AMEC001365		ATG	*	anomel_SG1a	415	0	CYT		48.515	9.79			ExpAA=0.00 First60=0.00 PredHel=0 Topology=o	0						1	8.7	4.1	3.6	.		AGAP000611-PA	0.0	gi|333466866	92	94	100	Anopheles gambiae str. PEST	AGAP000611-PA	0.0	gi|333466866	92	94	100	Anopheles gambiae str. PEST	AGAP000611-PA	0.0	gi|347964151	92	94	100	Anopheles gambiae str. PEST	XseA
anochris_SG1a	1263	ACHR000556	to_be_corrected	ATG	*	anochris_SG1a	420	1	SIG	16-17	49.425	9.77	47.627	9.8	ExpAA=3.29 First60=3.25 PredHel=0 Topology=o	0						0	10.7	3.8	2.9	.	2 | 206 PTRREKR|SL 0.766 *ProP* | 251 TDYRKQR|DA 0.675 *ProP* |	AGAP000611-PA	1E-139	gi|333466866	59	77	100	Anopheles gambiae str. PEST	AGAP000611-PA	1E-139	gi|333466866	59	77	100	Anopheles gambiae str. PEST	AGAP000611-PA	1E-138	gi|347964151	59	77	100	Anopheles gambiae str. PEST	ArpD
anoepi_SG1a	1278	AEPI010122	to_be_corrected	ATG	*	anoepi_SG1a	425	0	SIG	21-22	50.116	9.4	47.608	9.49	ExpAA=0.93 First60=0.93 PredHel=0 Topology=o	0						0	12	3.8	3.1	.	1 | 213 PTRREKR|TL 0.585 *ProP* |	AGAP000611-PA	1E-129	gi|333466866	55	73	100	Anopheles gambiae str. PEST	AGAP000611-PA	1E-129	gi|333466866	55	73	100	Anopheles gambiae str. PEST	AGAP000611-PA	1E-128	gi|347964151	55	73	100	Anopheles gambiae str. PEST	COG3329
anofun_SG1a	1233	AFUN000976	to_be_corrected	ATG	*	anofun_SG1a	410	0	CYT		48.825	9.54			ExpAA=0.01 First60=0.00 PredHel=0 Topology=o	0						2	10	3.2	4.1	.		AGAP000611-PA	2E-099	gi|333466866	45	67	99	Anopheles gambiae str. PEST	AGAP000611-PA	1E-100	gi|333466866	45	67	99	Anopheles gambiae str. PEST	AGAP000611-PA	5E-099	gi|347964151	45	67	99	Anopheles gambiae str. PEST	PRK01156
anomin_SG1a	1245	AMIN005212	to_be_corrected	ATG	*	anomin_SG1a	414	0	CYT		48.845	9.14			ExpAA=0.01 First60=0.00 PredHel=0 Topology=o	0						2	11.6	3.4	4.1	.		AGAP000611-PA	1E-104	gi|333466866	47	68	100	Anopheles gambiae str. PEST	AGAP000611-PA	1E-105	gi|333466866	47	68	100	Anopheles gambiae str. PEST	AGAP000611-PA	1E-104	gi|347964151	47	68	100	Anopheles gambiae str. PEST	Smc
anocul_SG1a	1296	ACUA025282	to_be_corrected	ATG	*	anocul_SG1a	431	0	BL	22-23	50.829	9.54	48.448	9.57	ExpAA=1.69 First60=1.60 PredHel=0 Topology=o	0						1	10.7	3.7	3.9	.		AGAP000611-PA	1E-100	gi|333466866	46	68	99	Anopheles gambiae str. PEST	AGAP000611-PA	1E-101	gi|333466866	46	68	99	Anopheles gambiae str. PEST	AGAP000611-PA	1E-099	gi|347964151	46	68	99	Anopheles gambiae str. PEST	HCR
anoste_SG1a	1299	ASTE006147	to_be_corrected	ATG	*	anoste_SG1a	432	0	SIG	26-27	50.738	9.43	48.049	9.45	ExpAA=15.27 First60=15.25 PredHel=0 Topology=o	0						0	9.5	2.8	4.6	.		AGAP000611-PA	7E-097	gi|333466866	44	67	100	Anopheles gambiae str. PEST	AGAP000611-PA	1E-097	gi|333466866	44	67	100	Anopheles gambiae str. PEST	AGAP000611-PA	2E-096	gi|347964151	44	67	100	Anopheles gambiae str. PEST	WzzB
anomac_SG1a	1242	AMAM020016	to_be_corrected	ATG	*	anomac_SG1a	413	0	CYT		48.526	9.42			ExpAA=0.12 First60=0.00 PredHel=0 Topology=o	0						1	8.7	3.4	4.4	.		AGAP000611-PA	4E-099	gi|333466866	45	66	99	Anopheles gambiae str. PEST	AGAP000611-PA	1E-100	gi|333466866	45	66	99	Anopheles gambiae str. PEST	AGAP000611-PA	1E-098	gi|347964151	45	66	99	Anopheles gambiae str. PEST	WEMBL
anofar_SG1a	1281	AFAF017561	to_be_corrected	ATG	*	anofar_SG1a	426	2	SIG	21-22	48.593	9.92	46.375	9.87	ExpAA=1.71 First60=1.62 PredHel=0 Topology=o	0						1	9.4	5.4	3.8	.		AGAP000611-PA	9E-070	gi|333466866	37	54	100	Anopheles gambiae str. PEST	AGAP000611-PA	2E-070	gi|333466866	37	54	100	Anopheles gambiae str. PEST	AGAP000611-PA	3E-069	gi|347964151	37	54	100	Anopheles gambiae str. PEST	Potassium-tran
anodir_SG1a	1230	ADIR000837	to_be_corrected	ATG	*	anodir_SG1a	409	1	SIG	21-22	47.94	10.09	45.759	10.06	ExpAA=6.32 First60=5.41 PredHel=0 Topology=o	0						0	11.5	3.2	3.2	.	1 | 409 RRSRGRR|-- 0.691 *ProP* |	AGAP000611-PA	2E-068	gi|333466866	37	61	93	Anopheles gambiae str. PEST	AGAP000611-PA	4E-069	gi|333466866	37	61	93	Anopheles gambiae str. PEST	AGAP000611-PA	6E-068	gi|347964151	37	61	93	Anopheles gambiae str. PEST	RhoGAP_nadrin
Saglin
anoga_Saglin	1296	AGAP000610		ATG	*	anoga_Saglin	431	2	SIG	37-38	49.296	8.77	45.362	7.28	ExpAA=10.58 First60=10.58 PredHel=0 Topology=o	0						0	10.7	3.9	3.5	.	1 | 18 ISSRKHR|SM 0.689 *ProP* |	AGAP000610-PA	0.0	gi|333466867	100	100	100	Anopheles gambiae str. PEST	AGAP000610-PA	0.0	gi|333466867	100	100	100	Anopheles gambiae str. PEST	AGAP000610-PA	0.0	gi|347964149	100	100	100	Anopheles gambiae str. PEST	PRK10920
anocol_Saglin	1152	ACOM036306	to_be_corrected	ATG	*	anocol_Saglin	383	2	SIG	37-38	43.895	7.13	39.897	6.13	ExpAA=12.41 First60=12.40 PredHel=0 Topology=o	0						0	10.7	2.9	3.9	.	1 | 18 ISSRKHR|SM 0.689 *ProP* |	AGAP000610-PA	0.0	gi|333466867	99	99	89	Anopheles gambiae str. PEST	AGAP000610-PA	0.0	gi|333466867	99	99	89	Anopheles gambiae str. PEST	AGAP000610-PA	0.0	gi|347964149	99	99	89	Anopheles gambiae str. PEST	PRK10920
anoara_Saglin	1296	AARA010441	to_be_corrected_seq_error_ATA_for_ATG		*	anoara_Saglin	431	2	SIG	40-41	49.284	8.19	45.159	6.36	ExpAA=7.39 First60=7.38 PredHel=0 Topology=o	0						0	10.7	3.9	3.7	.	1 | 18 ISSRKHR|SM 0.689 *ProP* |	AGAP000610-PA	0.0	gi|333466867	95	98	100	Anopheles gambiae str. PEST	AGAP000610-PA	0.0	gi|333466867	95	98	100	Anopheles gambiae str. PEST	AGAP000610-PA	0.0	gi|347964149	95	98	100	Anopheles gambiae str. PEST	PRK10920
anoqua_Saglin	1296	AQUA001766	to_be_corrected	ATG	*	anoqua_Saglin	431	2	SIG	40-41	49.235	7.68	45.086	6.2	ExpAA=7.90 First60=7.90 PredHel=0 Topology=o	0						0	11.1	3.9	3.7	.	1 | 18 ISSRKHR|SM 0.689 *ProP* |	AGAP000610-PA	0.0	gi|333466867	96	98	100	Anopheles gambiae str. PEST	AGAP000610-PA	0.0	gi|333466867	96	98	100	Anopheles gambiae str. PEST	AGAP000610-PA	0.0	gi|347964149	96	98	100	Anopheles gambiae str. PEST	PRK10920
anomer_Saglin	1296	AMEM018376	to_be_corrected	ATG	*	anomer_Saglin	431	2	BL	40-41	48.991	8.14	44.939	6.65	ExpAA=7.66 First60=7.65 PredHel=0 Topology=o	0						0	11.1	4.2	3.7	.		AGAP000610-PA	0.0	gi|333466867	94	98	100	Anopheles gambiae str. PEST	AGAP000610-PA	0.0	gi|333466867	94	98	100	Anopheles gambiae str. PEST	AGAP000610-PA	0.0	gi|347964149	94	98	100	Anopheles gambiae str. PEST	COG3264
anomel_Saglin	1296	AMEC009308_AMEC013632	to_be_corrected_annotated_twice	ATG	*	anomel_Saglin	431	2	SIG	40-41	49.468	7.66	45.294	6.14	ExpAA=2.61 First60=2.61 PredHel=0 Topology=o	0						0	10.2	3.9	3.9	.	1 | 18 ISSRKHR|SM 0.689 *ProP* |	AGAP000610-PA	0.0	gi|333466867	95	97	100	Anopheles gambiae str. PEST	AGAP000610-PA	0.0	gi|333466867	95	97	100	Anopheles gambiae str. PEST	AGAP000610-PA	0.0	gi|347964149	95	97	100	Anopheles gambiae str. PEST	PRK00409
anochris_Saglin	1242	ACHR000556	to_be_corrected	ATG	*	anochris_Saglin	413	2	SIG	21-22	47.926	8.09	45.706	7.75	ExpAA=1.85 First60=1.85 PredHel=0 Topology=o	0						1	10.2	2.9	3.6	.		SAGLIN	1E-154	gi|56809867	66	78	100	Anopheles gambiae	SAGLIN	1E-155	gi|56809867	66	78	100	Anopheles gambiae	SAGLIN	1E-154	gi|56809867	66	78	100	Anopheles gambiae	PRK00409
anoepi_Saglin	1308	AEPI010122	to_be_corrected	ATG	*	anoepi_Saglin	435	2	SIG	48-49	50.422	6.54	45.006	5.84	ExpAA=16.40 First60=16.39 PredHel=0 Topology=o	0						1	13.1	2.5	3.2	.	1 | 161 QEQREAR|DA 0.647 *ProP* |	AGAP000610-PA	1E-129	gi|333466867	58	72	100	Anopheles gambiae str. PEST	AGAP000610-PA	1E-130	gi|333466867	58	72	100	Anopheles gambiae str. PEST	AGAP000610-PA	1E-129	gi|347964149	58	72	100	Anopheles gambiae str. PEST	COG3735
anofun_Saglin	1263	AFUN000977	to_be_corrected	ATG	*	anofun_Saglin	420	2	SIG	22-23	48.969	8.81	46.585	8.7	ExpAA=10.56 First60=10.55 PredHel=0 Topology=o	0						0	8.6	2.6	3.6	.		putative salivary protein SG1B	1E-140	gi|27372929	59	75	101	Anopheles stephensi	putative salivary protein SG1B	1E-141	gi|27372929	59	75	101	Anopheles stephensi	putative salivary protein SG1B	1E-140	gi|27372929	59	75	101	Anopheles stephensi	Piwi_piwi-like_
anomin_Saglin	1254	AMIN005212	to_be_corrected	ATG	*	anomin_Saglin	417	1	SIG	22-23	48.674	8.06	46.172	7.77	ExpAA=18.01 First60=17.98 PredHel=1 Topology=i5-24o	1	4.6	94.2	1.2		393	0	7.7	2.4	2.9	.		putative salivary protein SG1B	1E-145	gi|27372929	62	76	100	Anopheles stephensi	putative salivary protein SG1B	1E-146	gi|27372929	62	76	100	Anopheles stephensi	putative salivary protein SG1B	1E-145	gi|27372929	62	76	100	Anopheles stephensi	PRK10246
anocul_Saglin	1257	ACUA025282	to_be_corrected	ATG	*	anocul_Saglin	418	1	SIG	22-23	48.517	5.99	46.016	5.8	ExpAA=0.29 First60=0.28 PredHel=0 Topology=o	0						0	7.9	2.4	2.9	.		putative salivary protein SG1B	1E-142	gi|27372929	61	76	101	Anopheles stephensi	putative salivary protein SG1B	1E-143	gi|27372929	61	76	101	Anopheles stephensi	putative salivary protein SG1B	1E-141	gi|27372929	61	76	101	Anopheles stephensi	Smc
anoste_Saglin	1323	ASTE006147	to_be_corrected	ATG	*	anoste_Saglin	440	1	BL	47-48	50.891	7.15	45.521	6.06	ExpAA=14.91 First60=14.90 PredHel=0 Topology=o	0						0	9.8	2.3	3.2	.		putative salivary protein SG1B	0.0	gi|27372929	97	98	100	Anopheles stephensi	putative salivary protein SG1B	0.0	gi|27372929	97	98	100	Anopheles stephensi	putative salivary protein SG1B	0.0	gi|27372929	97	98	100	Anopheles stephensi	chromosome_seg
anomac_Saglin	1248	AMAM011139	to_be_corrected	ATG	*	anomac_Saglin	415	3	SIG	22-23	47.787	7.66	45.376	7.24	ExpAA=0.20 First60=0.19 PredHel=0 Topology=o	0						0	10.4	2.9	3.6	.		putative salivary protein SG1B	0.0	gi|27372929	78	87	99	Anopheles stephensi	putative salivary protein SG1B	0.0	gi|27372929	78	87	99	Anopheles stephensi	putative salivary protein SG1B	0.0	gi|27372929	78	87	99	Anopheles stephensi	SbcC
anofar_Saglin	1245	AFAF017561	to_be_corrected	ATG	*	anofar_Saglin	414	2	SIG	26-27	47.998	8.78	45.059	8.47	ExpAA=7.22 First60=7.21 PredHel=0 Topology=o	0						0	11.4	2.4	3.6	.		SG1B-like salivary protein	1E-128	gi|31979114	59	72	103	Anopheles cracens	SG1B-like salivary protein	1E-129	gi|31979114	59	72	103	Anopheles cracens	SG1B-like salivary protein	1E-128	gi|31979114	59	72	103	Anopheles cracens	PHA00452
anodir_Saglin	1227	ADIR000836		ATG	*	anodir_Saglin	408	3	SIG	22-23	46.92	7.2	44.587	7.32	ExpAA=0.17 First60=0.16 PredHel=0 Topology=o	0						0	8.3	3.7	3.7	.		SG1B-like salivary protein	0.0	gi|31979114	86	91	104	Anopheles cracens	SG1B-like salivary protein	0.0	gi|31979114	86	91	104	Anopheles cracens	SG1B-like salivary protein	0.0	gi|31979114	86	91	104	Anopheles cracens	DUF3584
anoatro_Saglin	1254	AATE006576	to_be_corrected	ATG	*	anoatro_Saglin	417	2	SIG	25-26	48.201	8.67	45.441	8.18	ExpAA=0.53 First60=0.53 PredHel=0 Topology=o	0						1	10.1	4.8	3.4	.		SG1B-like salivary protein	1E-113	gi|668449455	55	72	51	Anopheles sinensis	SG1B-like salivary protein	1E-114	gi|668449455	55	72	51	Anopheles sinensis	SG1B-like salivary protein	1E-113	gi|668449455	55	72	51	Anopheles sinensis	xseA
anoalb_Saglin	1287	AALB006536		ATG	*	anoalb_Saglin	428	0	SIG	29-30	49.616	8.71	46.399	8.58	ExpAA=5.74 First60=5.73 PredHel=0 Topology=o	0						0	11.2	5.4	3	.		putative salivary protein sg1b	0.0	gi|524933744	75	84	100	Anopheles aquasalis	putative salivary protein sg1b	0.0	gi|524933744	75	84	100	Anopheles aquasalis	putative salivary protein SG1B	1E-057	gi|27372929	33	50	100	Anopheles stephensi	xseA
SG1-like2
anoga_SG1-like2	1206	AGAP000609		ATG	*	anoga_SG1-like2	401	0	SIG	21-22	46.561	9.44	44.405	9.38	ExpAA=0.30 First60=0.07 PredHel=0 Topology=o	0						1	9.5	4.2	4.2	.		AGAP000609-PA	0.0	gi|30177827	100	100	100	Anopheles gambiae str. PEST	AGAP000609-PA	0.0	gi|30177827	100	100	100	Anopheles gambiae str. PEST	AGAP000609-PA	0.0	gi|31203047	100	100	100	Anopheles gambiae str. PEST	ModA
anocol_SG1-like2	1206	ACOM036306	to_be_corrected	ATG	*	anocol_SG1-like2	401	0	SIG	21-22	46.579	9.44	44.439	9.38	ExpAA=0.41 First60=0.11 PredHel=0 Topology=o	0						1	9.5	4.2	4.2	.		SG1-2	0.0	gi|445068790	100	100	100	Anopheles gambiae	SG1-2	0.0	gi|445068790	100	100	100	Anopheles gambiae	SG1-2	0.0	gi|445068790	100	100	100	Anopheles gambiae	ModA
anoara_SG1-like2	1206	AARA010441	to_be_corrected	ATG	*	anoara_SG1-like2	401	0	SIG	21-22	46.521	9.44	44.367	9.38	ExpAA=0.42 First60=0.19 PredHel=0 Topology=o	0						1	9.2	4.5	4.5	.		SG1-2	0.0	gi|445068786	92	96	100	Anopheles gambiae	SG1-2	0.0	gi|445068786	92	96	100	Anopheles gambiae	SG1-2	0.0	gi|445068798	92	95	100	Anopheles gambiae	RmuC
anoqua_SG1-like2	1206	AQUA001766	to_be_corrected	ATG	*	anoqua_SG1-like2	401	0	SIG	21-22	46.075	9.59	43.941	9.54	ExpAA=0.25 First60=0.13 PredHel=0 Topology=o	0						1	8.5	5.5	4.7	.		SG1-2	0.0	gi|445068798	91	94	100	Anopheles gambiae	SG1-2	0.0	gi|445068798	91	94	100	Anopheles gambiae	SG1-2	0.0	gi|445068798	91	94	100	Anopheles gambiae	PRK14712
anomer_SG1-like2	1206	AMEM018376	to_be_corrected	ATG	*	anomer_SG1-like2	401	0	SIG	21-22	45.926	9.69	43.733	9.6	ExpAA=0.42 First60=0.07 PredHel=0 Topology=o	0						1	8.5	5.5	4.7	0.7		SG1-2	0.0	gi|445068894	100	100	100	Anopheles merus	SG1-2	0.0	gi|445068894	100	100	100	Anopheles merus	SG1-2	0.0	gi|445068894	100	100	100	Anopheles merus	PRK14712
anomel_SG1-like2	1206	AMEC003760		ATG	*	anomel_SG1-like2	401	0	SIG	21-22	46.21	9.54	44.057	9.49	ExpAA=0.32 First60=0.18 PredHel=0 Topology=o	0						1	8.2	5	4.5	.		SG1-2	0.0	gi|445068798	92	95	100	Anopheles gambiae	SG1-2	0.0	gi|445068798	92	95	100	Anopheles gambiae	SG1-2	0.0	gi|445068798	92	95	100	Anopheles gambiae	PRK14554
anochris_SG1-like2	1218	ACHR000556	to_be_corrected	ATG	*	anochris_SG1-like2	405	0	SIG	25-26	47.277	9.17	44.59	9.06	ExpAA=0.08 First60=0.04 PredHel=0 Topology=o	0						0	8.9	3	3.5	.		SG1-2	1E-145	gi|445068798	64	78	101	Anopheles gambiae	SG1-2	1E-145	gi|445068798	64	78	101	Anopheles gambiae	SG1-2	1E-144	gi|445068798	64	78	101	Anopheles gambiae	mnmA
anoepi_SG1-like2	1227	AEPI010121		ATG	*	anoepi_SG1-like2	408	0	SIG	26-27	47.741	9.14	44.871	8.96	ExpAA=0.55 First60=0.02 PredHel=0 Topology=o	0						0	9.6	3.4	4.2	.		SG1-2	1E-136	gi|445068830	60	74	102	Anopheles gambiae	SG1-2	1E-137	gi|445068830	60	74	102	Anopheles gambiae	SG1-2	1E-135	gi|445068862	60	73	102	Anopheles gambiae	PTZ00200
anofun_SG1-like2	1221	AFUN000977	to_be_corrected	ATG	*	anofun_SG1-like2	406	0	SIG	24-25	47.402	9.14	44.813	9.13	ExpAA=0.08 First60=0.01 PredHel=0 Topology=o	0						1	8.4	3.4	3.9	.		SG1D salivary protein precursor	1E-125	gi|29501536	56	71	100	Anopheles stephensi	SG1D salivary protein precursor	1E-125	gi|29501536	56	71	100	Anopheles stephensi	SG1D salivary protein precursor	1E-124	gi|29501536	56	71	100	Anopheles stephensi	PRK07787
anomin_SG1-like2	1218	AMIN005212	to_be_corrected	ATG	*	anomin_SG1-like2	405	0	SIG	24-25	47.835	9.2	45.192	9.19	ExpAA=0.08 First60=0.01 PredHel=0 Topology=o	0						0	9.4	3.5	4.2	.		SG1D salivary protein precursor	1E-122	gi|29501536	54	71	101	Anopheles stephensi	SG1D salivary protein precursor	1E-123	gi|29501536	54	71	101	Anopheles stephensi	SG1D salivary protein precursor	1E-121	gi|29501536	54	71	101	Anopheles stephensi	HyuA
anocul_SG1-like2	1224	ACUA008645		ATG	*	anocul_SG1-like2	407	1	SIG	23-24	47.9	9.17	45.355	9.16	ExpAA=0.11 First60=0.02 PredHel=0 Topology=o	0						1	9.3	2.9	4.2	.		SG1D salivary protein precursor	1E-130	gi|29501536	55	74	101	Anopheles stephensi	SG1D salivary protein precursor	1E-131	gi|29501536	55	74	101	Anopheles stephensi	SG1D salivary protein precursor	1E-130	gi|29501536	55	74	101	Anopheles stephensi	SGNH_plant_lipa
anoste_SG1-like2	1215	ASTE006148		ATG	*	anoste_SG1-like2	404	0	SIG	24-25	46.75	9.46	44.203	9.57	ExpAA=0.96 First60=0.84 PredHel=0 Topology=o	0						1	9.4	3.5	3.2	.		SG1D salivary protein precursor	0.0	gi|29501536	97	98	100	Anopheles stephensi	SG1D salivary protein precursor	0.0	gi|29501536	97	98	100	Anopheles stephensi	SG1D salivary protein precursor	0.0	gi|29501536	97	98	100	Anopheles stephensi	tRNA-splicing_e
anomac_SG1-like2	1221	AMAM011139	to_be_corrected	ATG	*	anomac_SG1-like2	406	0	SIG	24-25	47.271	9.4	44.655	9.4	ExpAA=0.10 First60=0.03 PredHel=0 Topology=o	0						1	8.9	3.2	3.7	.		SG1D salivary protein precursor	1E-172	gi|29501536	71	85	100	Anopheles stephensi	SG1D salivary protein precursor	1E-173	gi|29501536	71	85	100	Anopheles stephensi	SG1D salivary protein precursor	1E-172	gi|29501536	71	85	100	Anopheles stephensi	MAM33
anofar_SG1-like2	1194	AFAF018279	to_be_corrected	ATG	*	anofar_SG1-like2	397	0	SIG	19-20	46.737	8.03	44.614	7.66	ExpAA=2.10 First60=1.95 PredHel=0 Topology=o	0						0	7.1	4.5	4.5	.		SG1D-like salivary protein precursor, partial	6E-097	gi|31747229	47	65	100	Anopheles cracens	SG1D-like salivary protein precursor, partial	1E-097	gi|31747229	47	65	100	Anopheles cracens	SG1D-like salivary protein precursor	2E-096	gi|31747229	47	65	100	Anopheles cracens	PRK02195
anodir_SG1-like2	1212	ADIR000835		ATG	*	anodir_SG1-like2	403	0	SIG	23-24	46.556	9.27	43.962	9.32	ExpAA=2.19 First60=2.17 PredHel=0 Topology=o	0						2	8.4	6.2	4	.		SG1D-like salivary protein precursor, partial	0.0	gi|31747229	92	94	100	Anopheles cracens	SG1D-like salivary protein precursor, partial	0.0	gi|31747229	92	94	100	Anopheles cracens	SG1D-like salivary protein precursor	0.0	gi|31747229	92	94	100	Anopheles cracens	O-ag_pol_Wzy
anoatro_SG1-like2	1182	AATE006576	to_be_corrected	ATG	*	anoatro_SG1-like2	393	1	SIG	21-22	45.497	7.14	43.204	7.28	ExpAA=3.10 First60=2.83 PredHel=0 Topology=o	0						0	12	3.3	4.8	.		SG1B-like salivary protein	2E-087	gi|668449455	47	65	48	Anopheles sinensis	SG1B-like salivary protein	3E-088	gi|668449455	47	65	48	Anopheles sinensis	SG1B-like salivary protein	4E-087	gi|668449455	47	65	48	Anopheles sinensis	Cell_shape-dete
anosin_SG1-like2	1224	ASIS009062	to_be_corrected	ATG	*	anosin_SG1-like2	407	1	SIG	23-24	47.82	9.05	45.436	9.07	ExpAA=5.53 First60=5.39 PredHel=0 Topology=o	0						1	9.6	3.4	3.4	.		SG1B-like salivary protein	0.0	gi|668449455	96	97	48	Anopheles sinensis	SG1B-like salivary protein	0.0	gi|668449455	96	97	48	Anopheles sinensis	SG1B-like salivary protein	0.0	gi|668449455	96	97	48	Anopheles sinensis	COG5283:_Phage-
anoalb_SG1-like2	1173	AALB006535		ATG	*	anoalb_SG1-like2	390	0	SIG	21-22	45.287	9.64	43.28	9.64	ExpAA=0.96 First60=0.96 PredHel=0 Topology=o	0						0	8.5	4.1	3.8	.		putative sg1d-like salivary protein precursor	1E-175	gi|524933553	78	88	96	Anopheles aquasalis	putative sg1d-like salivary protein precursor	1E-176	gi|524933553	78	88	96	Anopheles aquasalis	SG1-2	1E-036	gi|445068798	27	48	96	Anopheles gambiae	MYSc_Myo42
SG1-like3
anoga_SG1-like3	1179	AGAP000607		ATG	*	anoga_SG1-like3	392	0	SIG	20-21	44.588	5.86	42.58	5.81	ExpAA=0.09 First60=0.08 PredHel=0 Topology=o	0						0	8.7	5.1	3.1	.		AGAP000607-PA	0.0	gi|333466868	100	100	100	Anopheles gambiae str. PEST	AGAP000607-PA	0.0	gi|333466868	100	100	100	Anopheles gambiae str. PEST	AGAP000607-PA	0.0	gi|347964146	100	100	100	Anopheles gambiae str. PEST	NqrB
anoara_SG1-like3	1179	AARA010442		ATG	*	anoara_SG1-like3	392	0	SIG	20-21	44.595	5.9	42.589	5.85	ExpAA=0.09 First60=0.08 PredHel=0 Topology=o	0						0	8.2	4.8	3.1	.		AGAP000607-PA	0.0	gi|333466868	97	98	100	Anopheles gambiae str. PEST	AGAP000607-PA	0.0	gi|333466868	97	98	100	Anopheles gambiae str. PEST	AGAP000607-PA	0.0	gi|347964146	97	98	100	Anopheles gambiae str. PEST	NqrB
anoqua_SG1-like3	1179	AQUA001765		ATG	*	anoqua_SG1-like3	392	0	SIG	20-21	44.552	5.9	42.545	5.85	ExpAA=0.09 First60=0.08 PredHel=0 Topology=o	0						0	8.2	5.1	3.1	.		AGAP000607-PA	0.0	gi|333466868	97	98	100	Anopheles gambiae str. PEST	AGAP000607-PA	0.0	gi|333466868	97	98	100	Anopheles gambiae str. PEST	AGAP000607-PA	0.0	gi|347964146	97	98	100	Anopheles gambiae str. PEST	NqrB
anomer_SG1-like3	1179	AMEM018178	to_be_corrected	ATG	*	anomer_SG1-like3	392	0	SIG	20-21	44.517	5.83	42.542	5.78	ExpAA=0.01 First60=0.01 PredHel=0 Topology=o	0						0	7.9	4.6	3.3	.		AGAP000607-PA	0.0	gi|333466868	95	96	100	Anopheles gambiae str. PEST	AGAP000607-PA	0.0	gi|333466868	95	96	100	Anopheles gambiae str. PEST	AGAP000607-PA	0.0	gi|347964146	95	96	100	Anopheles gambiae str. PEST	NqrB
anomel_SG1-like3	1179	AMEC010194		ATG	*	anomel_SG1-like3	392	0	SIG	20-21	44.678	5.95	42.672	5.91	ExpAA=0.09 First60=0.08 PredHel=0 Topology=o	0						0	8.2	4.8	3.1	.		AGAP000607-PA	0.0	gi|333466868	97	98	100	Anopheles gambiae str. PEST	AGAP000607-PA	0.0	gi|333466868	97	98	100	Anopheles gambiae str. PEST	AGAP000607-PA	0.0	gi|347964146	97	98	100	Anopheles gambiae str. PEST	NqrB
anochris_SG1-like3	1194	ACHR000557		ATG	*	anochris_SG1-like3	397	1	SIG	24-25	45.238	5.99	42.807	5.94	ExpAA=3.42 First60=3.42 PredHel=0 Topology=o	0						0	9.1	3.3	3.8	.		AGAP000607-PA	1E-160	gi|333466868	71	82	101	Anopheles gambiae str. PEST	AGAP000607-PA	1E-161	gi|333466868	71	82	101	Anopheles gambiae str. PEST	AGAP000607-PA	1E-159	gi|347964146	71	82	101	Anopheles gambiae str. PEST	PRK09751
anoepi_SG1-like3	1188	AEPI010120		ATG	*	anoepi_SG1-like3	395	0	SIG	23-24	44.633	5.78	42.417	5.72	ExpAA=0.47 First60=0.47 PredHel=0 Topology=o	0						0	9.4	4.1	3	.		AGAP000607-PA	1E-164	gi|333466868	71	84	101	Anopheles gambiae str. PEST	AGAP000607-PA	1E-164	gi|333466868	71	84	101	Anopheles gambiae str. PEST	AGAP000607-PA	1E-163	gi|347964146	71	84	101	Anopheles gambiae str. PEST	PRK09751
anofun_SG1-like3	1182	AFUN000978		ATG	*	anofun_SG1-like3	393	0	SIG	20-21	45.129	6.39	43.03	6.42	ExpAA=0.17 First60=0.16 PredHel=0 Topology=o	0						0	10.9	2.8	2.8	.		G1 family long form salivary protein 3	1E-148	gi|114864734	99	100	100	Anopheles funestus	G1 family long form salivary protein 3	1E-148	gi|114864734	99	100	100	Anopheles funestus	G1 family long form salivary protein 3	1E-147	gi|114864734	99	100	100	Anopheles funestus	PLN03093
anomin_SG1-like3	1191	AMIN005211		ATG	*	anomin_SG1-like3	396	0	SIG	20-21	45.614	6.11	43.571	6.12	ExpAA=0.20 First60=0.20 PredHel=0 Topology=o	0						0	9.8	2.8	3.5	.		AGAP000607-PA	1E-139	gi|333466868	62	77	100	Anopheles gambiae str. PEST	AGAP000607-PA	1E-140	gi|333466868	62	77	100	Anopheles gambiae str. PEST	AGAP000607-PA	1E-138	gi|347964146	62	77	100	Anopheles gambiae str. PEST	PutA
anocul_SG1-like3	1188	ACUA010431	to_be_corrected	ATG	*	anocul_SG1-like3	395	0	SIG	20-21	45.383	6.81	43.302	6.88	ExpAA=0.16 First60=0.16 PredHel=0 Topology=o	0						0	9.1	2.8	3	.		AGAP000607-PA	1E-140	gi|333466868	62	78	100	Anopheles gambiae str. PEST	AGAP000607-PA	1E-140	gi|333466868	62	78	100	Anopheles gambiae str. PEST	AGAP000607-PA	1E-139	gi|347964146	62	78	100	Anopheles gambiae str. PEST	KR_2_SDR_x
anoste_SG1-like3	1188	ASTE006149		ATG	*	anoste_SG1-like3	395	0	SIG	20-21	45.642	6.85	43.592	6.92	ExpAA=0.31 First60=0.31 PredHel=0 Topology=o	0						0	10.9	2.8	3	.		AGAP000607-PA	1E-141	gi|333466868	62	78	100	Anopheles gambiae str. PEST	AGAP000607-PA	1E-142	gi|333466868	62	78	100	Anopheles gambiae str. PEST	AGAP000607-PA	1E-140	gi|347964146	62	78	100	Anopheles gambiae str. PEST	KptA
anomac_SG1-like3	1188	AMAM016400		ATG	*	anomac_SG1-like3	395	0	SIG	22-23	45.431	6.69	43.195	6.43	ExpAA=0.18 First60=0.18 PredHel=0 Topology=o	0						0	10.6	2.8	2.8	.		AGAP000607-PA	1E-136	gi|333466868	59	78	100	Anopheles gambiae str. PEST	AGAP000607-PA	1E-136	gi|333466868	59	78	100	Anopheles gambiae str. PEST	AGAP000607-PA	1E-135	gi|347964146	59	78	100	Anopheles gambiae str. PEST	Peptidase_S46
anofar_SG1-like3	1188	AFAF002426		ATG	*	anofar_SG1-like3	395	0	SIG	21-22	44.653	5.93	42.332	5.84	ExpAA=1.63 First60=1.63 PredHel=0 Topology=o	0						0	10.1	5.3	3.3	.	1 | 80 LKERCKR|AH 0.547 *ProP* |	SG1-like 3 salivary protein, partial	1E-140	gi|31979112	65	79	97	Anopheles cracens	SG1-like 3 salivary protein, partial	1E-141	gi|31979112	65	79	97	Anopheles cracens	SG1-like 3 salivary protein, partial	1E-140	gi|31979112	65	79	97	Anopheles cracens	PARP_regulatory
anodir_SG1-like3	1185	ADIR000834		ATG	*	anodir_SG1-like3	394	1	SIG	23-24	44.303	6.61	42.039	6.65	ExpAA=0.73 First60=0.73 PredHel=0 Topology=o	0						0	7.1	5.1	3.3	.		SG1-like 3 salivary protein, partial	0.0	gi|31979112	92	97	101	Anopheles cracens	SG1-like 3 salivary protein, partial	0.0	gi|31979112	92	97	101	Anopheles cracens	SG1-like 3 salivary protein, partial	0.0	gi|31979112	92	97	101	Anopheles cracens	dnaG
anoatro_SG1-like3	1173	AATE010388	to_be_corrected	ATG	*	anoatro_SG1-like3	390	0	SIG	18-19	43.712	6.08	41.731	5.91	ExpAA=0.21 First60=0.20 PredHel=0 Topology=o	0						1	10.8	5.4	3.6	.		AGAP000607-PA-like protein	1E-125	gi|668449457	58	74	99	Anopheles sinensis	AGAP000607-PA-like protein	1E-126	gi|668449457	58	74	99	Anopheles sinensis	AGAP000607-PA-like protein	1E-125	gi|668449457	58	74	99	Anopheles sinensis	DUF4239
anosin_SG1-like3	1170	ASIS002484		ATG	*	anosin_SG1-like3	389	0	SIG	21-22	44.103	7.26	41.61	7.01	ExpAA=0.19 First60=0.17 PredHel=0 Topology=o	0						0	12.9	4.1	2.8	.		AGAP000607-PA-like protein	0.0	gi|668449457	98	98	100	Anopheles sinensis	AGAP000607-PA-like protein	0.0	gi|668449457	98	98	100	Anopheles sinensis	AGAP000607-PA-like protein	0.0	gi|668449457	98	98	100	Anopheles sinensis	Baculo_PEP_C
anoalb_SG1-like3	1164	AALB006534		ATG	*	anoalb_SG1-like3	387	0	SIG	20-21	44.39	5.55	42.477	5.56	ExpAA=0.06 First60=0.06 PredHel=0 Topology=o	0						0	10.6	4.1	4.7	.		secretion protein gp65	0.0	gi|30267888	86	87	102	Anopheles albimanus								secretion protein gp65	0.0	gi|30267888	86	87	102	Anopheles albimanus	MACS_like_2
SG1b
anoga_SG1b	1158	AGAP000548		ATG	*	anoga_SG1b	385	1	SIG	20-21	43.643	6.87	41.401	6.68	ExpAA=0.94 First60=0.94 PredHel=0 Topology=o	0						0	8.3	5.2	3.9	.		AGAP000548-PA	0.0	gi|55243236	100	100	100	Anopheles gambiae str. PEST								AGAP000548-PA	0.0	gi|58380426	100	100	100	Anopheles gambiae str. PEST	Apc4
anocol_SG1b	1158	ACOM037809	to_be_corrected	ATG	*	anocol_SG1b	385	1	SIG	20-21	43.623	6.87	41.382	6.68	ExpAA=0.95 First60=0.94 PredHel=0 Topology=o	0						0	8.3	5.2	3.9	.		gSG1b protein	0.0	gi|13537664	99	99	100	Anopheles gambiae								gSG1b protein	0.0	gi|13537664	99	99	100	Anopheles gambiae	PRK14017
anoara_SG1b	1158	AARA010498		ATG	*	anoara_SG1b	385	1	SIG	20-21	43.76	6.47	41.519	6.34	ExpAA=0.95 First60=0.94 PredHel=0 Topology=o	0						0	8.3	4.9	3.9	.		gSG1b protein	0.0	gi|13537664	97	98	100	Anopheles gambiae								gSG1b protein	0.0	gi|13537664	97	98	100	Anopheles gambiae	Aspartate--tRNA
anoqua_SG1b	1158	AQUA010824		ATG	*	anoqua_SG1b	385	1	SIG	20-21	43.653	6.64	41.426	6.49	ExpAA=1.37 First60=1.36 PredHel=0 Topology=o	0						0	8.3	5.2	3.9	.		gSG1b protein	0.0	gi|13537664	96	98	100	Anopheles gambiae								gSG1b protein	0.0	gi|13537664	96	98	100	Anopheles gambiae	Aspartate--tRNA
anomer_SG1b	1158	AMEM009320	to_be_corrected	ATG	*	anomer_SG1b	385	1	SIG	20-21	43.623	7.12	41.382	6.84	ExpAA=0.71 First60=0.70 PredHel=0 Topology=o	0						0	8.8	5.5	3.9	.		gSG1b protein	0.0	gi|13537664	93	97	100	Anopheles gambiae								gSG1b protein	0.0	gi|13537664	93	97	100	Anopheles gambiae	I-BAR_IMD_MIM
anomel_SG1b	1158	AMEC013436		ATG	*	anomel_SG1b	385	1	SIG	20-21	43.829	6.87	41.588	6.68	ExpAA=0.95 First60=0.94 PredHel=0 Topology=o	0						0	9.1	4.7	4.2	.		gSG1b protein	0.0	gi|13537664	96	98	100	Anopheles gambiae								gSG1b protein	0.0	gi|13537664	96	98	100	Anopheles gambiae	Aspartate--tRNA
anochris_SG1b	1170	ACHR001577		ATG	*	anochris_SG1b	389	2	SIG	23-24	44.89	6.58	42.298	6.84	ExpAA=0.40 First60=0.40 PredHel=0 Topology=o	0						0	9.8	4.1	4.1	.	1 | 216 MFARDAR|HV 0.514 *ProP* |	gSG1b protein	1E-155	gi|13537664	72	82	101	Anopheles gambiae								gSG1b protein	1E-155	gi|13537664	72	82	101	Anopheles gambiae	PBP2_NikA_DppA_
anoepi_SG1b	1158	AEPI003018		ATG	*	anoepi_SG1b	385	2	SIG	20-21	44.202	8.13	42.026	8.23	ExpAA=13.27 First60=13.26 PredHel=1 Topology=i5-27o	1	5.7	93	1.3		358	0	8.6	3.9	3.9	.		gSG1b protein	1E-146	gi|13537664	66	78	100	Anopheles gambiae								gSG1b protein	1E-145	gi|13537664	66	78	100	Anopheles gambiae	PRK14139
anofun_SG1b	1155	AFUN003544		ATG	*	anofun_SG1b	384	1	SIG	19-20	44.295	7.05	42.175	7.2	ExpAA=1.68 First60=1.63 PredHel=0 Topology=o	0						0	9.1	4.2	3.9	.	1 | 191 YRYLKKR|MV 0.585 *ProP* |	gSG1b salivary proteins	0.0	gi|114865052	97	98	100	Anopheles funestus								gSG1b salivary proteins	0.0	gi|114865052	97	98	100	Anopheles funestus	DUF3491
anomin_SG1b	1155	AMIN005301		ATG	*	anomin_SG1b	384	1	SIG	22-23	43.883	8.61	41.466	8.69	ExpAA=21.14 First60=20.85 PredHel=1 Topology=i7-26o	1	4.9	93.2	1.8		358	0	7.8	4.9	4.2	.	1 | 191 YRYLKKR|MV 0.516 *ProP* |	gSG1b salivary proteins	1E-159	gi|114865052	71	82	100	Anopheles funestus								gSG1b salivary proteins	1E-158	gi|114865052	71	82	100	Anopheles funestus	csdA
anocul_SG1b	1155	ACUA015800		ATG	*	anocul_SG1b	384	1	SIG	22-23	44.02	7.64	41.663	8.18	ExpAA=14.19 First60=14.17 PredHel=1 Topology=i7-26o	1	4.9	93.2	1.8		358	0	9.6	3.6	3.9	.		gSG1b salivary protein	1E-160	gi|114865039	72	83	100	Anopheles funestus								gSG1b salivary protein	1E-160	gi|114865039	72	83	100	Anopheles funestus	Nitrogenase_MoF
anoste_SG1b	1152	ASTE007699		ATG	*	anoste_SG1b	383	1	SIG	18-19	44.321	6.73	42.349	6.82	ExpAA=1.23 First60=1.23 PredHel=0 Topology=o	0						0	9.4	4.2	3.9	.		putative salivary protein SG1C	0.0	gi|27372941	99	99	100	Anopheles stephensi								putative salivary protein SG1C	0.0	gi|27372941	99	99	100	Anopheles stephensi	DUF677
anofar_SG1b	1155	AFAF005002		ATG	*	anofar_SG1b	384	0	SIG	20-21	44.922	9.3	42.71	9.33	ExpAA=0.02 First60=0.01 PredHel=0 Topology=o	0						1	8.9	2.9	4.7	.	1 | 163 NPRRKWR|HI 0.538 *ProP* |	gSG1b salivary protein	1E-095	gi|114865039	46	65	99	Anopheles funestus								gSG1b salivary protein	4E-095	gi|114865039	46	65	99	Anopheles funestus	recF
anodir_SG1b	1143	ADIR001321		ATG	*	anodir_SG1b	380	1	SIG	20-21	43.769	9.36	41.672	9.47	ExpAA=7.01 First60=7.00 PredHel=0 Topology=o	0						0	8.2	4.7	3.7	.	1 | 163 NPRRHWR|HI 0.527 *ProP* |	putative salivary protein SG1C	2E-097	gi|27372941	47	63	100	Anopheles stephensi								putative salivary protein SG1C	5E-097	gi|27372941	47	63	100	Anopheles stephensi	DUF3829
anoatro_SG1b	1161	AATE000965	to_be_corrected	ATG	*	anoatro_SG1b	386	1	SIG	21-22	44.529	9.22	42.312	9.39	ExpAA=1.49 First60=1.49 PredHel=0 Topology=o	0						0	10.9	4.7	4.4	.	3 | 214 FAYRARR|VV 0.531 *ProP* | 247 SAGHFKR|SL 0.514 *ProP* | 383 SKERSAR|LA 0.516 *ProP* |	gSG1b salivary protein	1E-104	gi|668453919	54	68	100	Anopheles sinensis								gSG1b salivary protein	1E-103	gi|668453919	54	68	100	Anopheles sinensis	DUF4512
anosin_SG1b	1104	ASIS004639		ATG	*	anosin_SG1b	367	1	SIG	20-21	41.967	8.98	39.856	8.91	ExpAA=0.08 First60=0.07 PredHel=0 Topology=o	0						0	11.2	4.9	3.8	.		gSG1b salivary protein	0.0	gi|668453919	99	99	100	Anopheles sinensis								gSG1b salivary protein	0.0	gi|668453919	99	99	100	Anopheles sinensis	PRK02858
anoalb_SG1b	1110	AALB006440	to_be_corrected	ATG	*	anoalb_SG1b	369	0	SIG	19-20	42.812	8.1	40.719	8.13	ExpAA=0.03 First60=0.03 PredHel=0 Topology=o	0						0	10.3	3	2.4	.		GSG1 protein	1E-178	gi|208657753	85	91	100	Anopheles darlingi								gSG1b salivary protein	9E-062	gi|668453919	35	58	98	Anopheles sinensis	PQQ_DH_like
anodar_SG1b	1113		novel	ATG	*	anodar_SG1b	370	0	SIG	19-20	42.813	8.92	40.716	8.92	ExpAA=0.21 First60=0.19 PredHel=0 Topology=o	0						0	11.1	3	2.4	.		GSG1 protein	0.0	gi|208657753	99	99	100	Anopheles darlingi								gSG1b salivary protein	1E-061	gi|668453919	35	58	98	Anopheles sinensis	PQQ_DH_like
TRIO
anoga_TRIO	1176	AGAP001374		ATG	*	anoga_TRIO	391	1	SIG	24-25	43.824	6.03	41.366	5.8	ExpAA=3.48 First60=3.48 PredHel=0 Topology=o	0						2	11.8	4.1	5.6	.		AGAP001374-PA	0.0	gi|55233973	100	100	100	Anopheles gambiae str. PEST								AGAP001374-PA	0.0	gi|58396245	100	100	100	Anopheles gambiae str. PEST	P
anoara_TRIO	1176	AARA001829	to_be_corrected	ATG	*	anoara_TRIO	391	1	SIG	24-25	43.853	6.04	41.381	5.8	ExpAA=4.71 First60=4.71 PredHel=0 Topology=o	0						1	11.8	4.1	5.6	.	1 | 159 TSGRIER|AV 0.544 *ProP* |	AGAP001374-PA	0.0	gi|55233973	97	99	100	Anopheles gambiae str. PEST								AGAP001374-PA	0.0	gi|58396245	97	99	100	Anopheles gambiae str. PEST	P
anoqua_TRIO	1176	AQUA006557	to_be_corrected	ATG	*	anoqua_TRIO	391	1	SIG	24-25	43.882	5.88	41.41	5.66	ExpAA=4.71 First60=4.71 PredHel=0 Topology=o	0						2	11.8	4.1	5.6	.		AGAP001374-PA	0.0	gi|55233973	98	99	100	Anopheles gambiae str. PEST								AGAP001374-PA	0.0	gi|58396245	98	99	100	Anopheles gambiae str. PEST	P
anomer_TRIO	1176		novel	ATG	*	anomer_TRIO	391	1	SIG	24-25	43.723	6.04	41.251	5.8	ExpAA=4.71 First60=4.71 PredHel=0 Topology=o	0						1	11.3	4.1	5.6	.	1 | 159 ASGRTER|AV 0.518 *ProP* |	AGAP001374-PA	0.0	gi|55233973	96	98	100	Anopheles gambiae str. PEST								AGAP001374-PA	0.0	gi|58396245	96	98	100	Anopheles gambiae str. PEST	P
anomel_TRIO	1176	AMEC016180		ATG	*	anomel_TRIO	391	1	SIG	24-25	43.839	6.27	41.351	6.04	ExpAA=2.41 First60=2.41 PredHel=0 Topology=o	0						1	11.5	4.3	5.6	.		AGAP001374-PA	0.0	gi|55233973	96	97	100	Anopheles gambiae str. PEST								AGAP001374-PA	0.0	gi|58396245	96	97	100	Anopheles gambiae str. PEST	PLPDE_III_YBL03
anochris_TRIO	1158	ACHR002751		ATG	*	anochris_TRIO	385	2	SIG	24-25	43.296	5.65	40.713	5.65	ExpAA=0.91 First60=0.91 PredHel=0 Topology=o	0						1	11.9	4.4	7.3	.		AGAP001374-PA	1E-141	gi|55233973	65	77	100	Anopheles gambiae str. PEST								AGAP001374-PA	1E-141	gi|58396245	65	77	100	Anopheles gambiae str. PEST	SQD1_like_SDR_e
anoepi_TRIO	1164	AEPI001122		ATG	*	anoepi_TRIO	387	1	SIG	19-20	43.33	7.09	41.188	6.72	ExpAA=0.10 First60=0.10 PredHel=0 Topology=o	0						0	11.4	3.1	6.5	.		AGAP001374-PA	1E-136	gi|55233973	63	77	99	Anopheles gambiae str. PEST								AGAP001374-PA	1E-135	gi|58396245	63	77	99	Anopheles gambiae str. PEST	COG1293
anofun_TRIO	1173	AFUN007820		ATG	*	anofun_TRIO	390	2	SIG	22-23	43.971	7.63	41.471	8.19	ExpAA=1.41 First60=1.41 PredHel=0 Topology=o	0						0	10.3	3.8	4.9	.		trio 2 salivary protein	0.0	gi|114865005	97	98	100	Anopheles funestus								trio 2 salivary protein	0.0	gi|114865005	97	98	100	Anopheles funestus	rpsA
anomin_TRIO	1152	AMIN000557		ATG	*	anomin_TRIO	383	2	SIG	24-25	42.719	8.59	40.106	8.24	ExpAA=9.21 First60=9.21 PredHel=0 Topology=o	0						1	11.5	3.9	6	.		trio 2 salivary protein	1E-142	gi|114865005	66	80	98	Anopheles funestus								trio 2 salivary protein	1E-141	gi|114865005	66	80	98	Anopheles funestus	KAP95
anocul_TRIO	1152	ACUA002743		ATG	*	anocul_TRIO	383	1	SIG	24-25	42.581	6.66	40.052	6.2	ExpAA=0.91 First60=0.91 PredHel=0 Topology=o	0						1	12.8	3.4	5	.		trio 2 salivary protein	1E-137	gi|114865005	65	78	99	Anopheles funestus	trio 2 salivary protein	1E-138	gi|114865005	65	78	99	Anopheles funestus	trio 2 salivary protein	1E-137	gi|114865005	65	78	99	Anopheles funestus	Cobalt-precorr
anoste_TRIO	1182	ASTE008872		ATG	*	anoste_TRIO	393	3	SIG	25-26	43.764	6.62	40.995	6.62	ExpAA=0.82 First60=0.82 PredHel=0 Topology=o	0						2	13	3.3	5.6	.		TRIO salivary gland protein precursor	0.0	gi|29501528	97	98	100	Anopheles stephensi	TRIO salivary gland protein precursor	0.0	gi|29501528	97	98	100	Anopheles stephensi	TRIO salivary gland protein precursor	0.0	gi|29501528	97	98	100	Anopheles stephensi	quino_hemo_SAM
anomac_TRIO	1170	AMAM002964		ATG	*	anomac_TRIO	389	3	SIG	20-21	43.449	8.1	41.334	7.76	ExpAA=1.17 First60=1.17 PredHel=0 Topology=o	0						1	12.1	3.3	5.9	.		TRIO salivary gland protein precursor	1E-169	gi|29501528	77	86	99	Anopheles stephensi	TRIO salivary gland protein precursor	1E-170	gi|29501528	77	86	99	Anopheles stephensi	TRIO salivary gland protein precursor	1E-169	gi|29501528	77	86	99	Anopheles stephensi	DUF3452
anofar_TRIO	1152		novel	ATG	*	anofar_TRIO	383	2	SIG	25-26	43.65	6.05	40.948	6.06	ExpAA=17.56 First60=17.56 PredHel=1 Topology=i7-29o	1	5.7	92.4	1.8		354	1	10.7	3.1	5	.		TRIO salivary gland protein precursor	6E-062	gi|29501528	36	58	97	Anopheles stephensi	TRIO salivary gland protein precursor	1E-062	gi|29501528	36	58	97	Anopheles stephensi	TRIO salivary gland protein precursor	2E-061	gi|29501528	36	58	97	Anopheles stephensi	PRK10807
anodir_TRIO	1134	ADIR002469		ATG	*	anodir_TRIO	377	3	SIG	23-24	41.949	5.21	39.838	5.21	ExpAA=5.79 First60=5.79 PredHel=0 Topology=o	0						1	11.9	4.5	5.8	.		trio 2 salivary protein	3E-075	gi|114865005	41	59	99	Anopheles funestus	trio 2 salivary protein	5E-076	gi|114865005	41	59	99	Anopheles funestus	trio 2 salivary protein	8E-075	gi|114865005	41	59	99	Anopheles funestus	PRK12278
anoatro_TRIO	1173	AATE020852	to_be_corrected	ATG	*	anoatro_TRIO	390	2	CYT		42.958	4.88			ExpAA=0.00 First60=0.00 PredHel=0 Topology=o	0						3	14.6	6.4	4.4	.		TRIO salivary gland protein precursor	1E-115	gi|668456091	57	70	99	Anopheles sinensis	TRIO salivary gland protein precursor	1E-116	gi|668456091	57	70	99	Anopheles sinensis	TRIO salivary gland protein precursor	1E-115	gi|668456091	57	70	99	Anopheles sinensis	COG3519
anosin_TRIO	1173	ASIS001969		ATG	*	anosin_TRIO	390	1	SIG	22-23	43.58	5.73	41.109	5.57	ExpAA=10.31 First60=10.31 PredHel=0 Topology=o	0						1	14.4	4.4	5.4	.		TRIO salivary gland protein precursor	0.0	gi|668456091	98	98	100	Anopheles sinensis	TRIO salivary gland protein precursor	0.0	gi|668456091	98	98	100	Anopheles sinensis	TRIO salivary gland protein precursor	0.0	gi|668456091	98	98	100	Anopheles sinensis	FlaC
anoalb_TRIO	1209	AALB002999	to_be_corrected	ATG	*	anoalb_TRIO	402	0	SIG	25-26	44.607	6.73	41.935	6.51	ExpAA=1.40 First60=1.39 PredHel=0 Topology=o	0						1	11.7	4.5	4.7	.		putative trio salivary gland protein precursor, partial	0.0	gi|524944316	85	89	100	Anopheles aquasalis	putative trio salivary gland protein precursor, partial	0.0	gi|524944316	85	89	100	Anopheles aquasalis	trio 2 salivary protein	2E-047	gi|114865005	30	52	89	Anopheles funestus	TIGR03545
anodar_TRIO	1182		novel	ATG	*	anodar_TRIO	393	1	SIG	25-26	43.982	5.82	41.427	5.73	ExpAA=13.06 First60=13.06 PredHel=0 Topology=o	0						1	12.2	3.3	5.3	.		TRIO salivary gland protein precursor	0.0	gi|208657781	98	99	99	Anopheles darlingi	TRIO salivary gland protein precursor	0.0	gi|208657781	98	99	99	Anopheles darlingi	trio 2 salivary protein	2E-050	gi|114865005	31	55	88	Anopheles funestus	COG2433
SG5 family
anoga_SG5	999	AGAP004334		ATG	*	anoga_SG5	332	2	SIG	24-25	38.213	6.04	35.842	6.05	ExpAA=14.88 First60=14.46 PredHel=0 Topology=o	0						2	11.7	4.2	3	.	1 | 155 LRHRTMR|AV 0.702 *ProP* |	gSG5 protein	0.0	gi|13537662	100	100	100	Anopheles gambiae	gSG5 protein	0.0	gi|13537662	100	100	100	Anopheles gambiae	AGAP004334-PA	0.0	gi|31209291	100	100	100	Anopheles gambiae str. PEST	CbtA
anocol_SG5	999	ACOM040963		ATG	*	anocol_SG5	332	2	SIG	24-25	38.238	6.04	35.842	6.05	ExpAA=14.88 First60=14.46 PredHel=0 Topology=o	0						2	11.7	4.2	3	.	1 | 155 LRHRTMR|AV 0.702 *ProP* |	gSG5 protein	0.0	gi|13537662	100	100	100	Anopheles gambiae	gSG5 protein	0.0	gi|13537662	100	100	100	Anopheles gambiae	AGAP004334-PA	0.0	gi|31209291	100	100	100	Anopheles gambiae str. PEST	CbtA
anoara_SG5	999	AARA005290		ATG	*	anoara_SG5	332	2	SIG	24-25	38.222	6.04	35.826	6.05	ExpAA=15.47 First60=14.56 PredHel=0 Topology=o	0						2	11.4	4.2	3	.	1 | 155 LRHRTMR|AV 0.702 *ProP* |	gSG5 protein	0.0	gi|13537662	99	100	100	Anopheles gambiae	gSG5 protein	0.0	gi|13537662	99	100	100	Anopheles gambiae	AGAP004334-PA	0.0	gi|31209291	99	100	100	Anopheles gambiae str. PEST	CbtA
anoqua_SG5	999	AQUA001332		ATG	*	anoqua_SG5	332	2	SIG	25-26	38.189	6.1	35.735	6.11	ExpAA=14.94 First60=14.21 PredHel=0 Topology=o	0						2	11.4	4.2	3	.	1 | 155 LRHRTMR|AV 0.702 *ProP* |	gSG5 protein	0.0	gi|13537662	98	99	100	Anopheles gambiae	gSG5 protein	0.0	gi|13537662	98	99	100	Anopheles gambiae	AGAP004334-PA	0.0	gi|31209291	98	99	100	Anopheles gambiae str. PEST	CbtA
anomer_SG5	999	AMEM017334		ATG	*	anomer_SG5	332	2	SIG	24-25	38.222	6.04	35.84	6.05	ExpAA=15.76 First60=14.92 PredHel=0 Topology=o	0						2	11.4	3.9	3	.	1 | 155 LRHRTMR|AV 0.702 *ProP* |	gSG5 protein	0.0	gi|13537662	99	99	100	Anopheles gambiae	gSG5 protein	0.0	gi|13537662	99	99	100	Anopheles gambiae	AGAP004334-PA	0.0	gi|31209291	99	99	100	Anopheles gambiae str. PEST	CbtA
anomel_SG5	999	AMEC019112		ATG	*	anomel_SG5	332	2	SIG	24-25	38.121	5.91	35.71	5.92	ExpAA=18.21 First60=17.37 PredHel=1 Topology=i3-25o	1	6.6	92.5	0.9		307	2	11.4	4.5	3.3	.	1 | 155 LRHRTMR|AV 0.702 *ProP* |	gSG5 protein	0.0	gi|13537662	98	99	100	Anopheles gambiae	gSG5 protein	0.0	gi|13537662	98	99	100	Anopheles gambiae	AGAP004334-PA	0.0	gi|31209291	98	99	100	Anopheles gambiae str. PEST	Nnf1
anochris_SG5	999	ACHR007817		ATG	*	anochris_SG5	332	1	SIG	24-25	38.314	5.76	35.755	5.76	ExpAA=17.89 First60=17.73 PredHel=1 Topology=i3-25o	1	6.6	92.5	0.9		307	2	11.7	3.9	3	.	1 | 155 LRHRTMR|AV 0.694 *ProP* |	gSG5 protein	1E-165	gi|13537662	85	93	100	Anopheles gambiae	gSG5 protein	1E-166	gi|13537662	85	93	100	Anopheles gambiae	AGAP004334-PA	1E-164	gi|31209291	85	93	100	Anopheles gambiae str. PEST	murB
anoepi_SG5	993	AEPI001456		ATG	*	anoepi_SG5	330	1	SIG	25-26	37.912	5.73	35.4	5.73	ExpAA=18.78 First60=18.68 PredHel=1 Topology=i7-26o	1	5.8	92.1	2.1		304	2	11.5	3.9	2.7	.	1 | 153 LRHRTMR|AV 0.698 *ProP* |	gSG5 protein	1E-155	gi|13537662	82	90	100	Anopheles gambiae	gSG5 protein	1E-155	gi|13537662	82	90	100	Anopheles gambiae	AGAP004334-PA	1E-154	gi|31209291	82	90	100	Anopheles gambiae str. PEST	PTZ00341
anofun_SG5	1005	AFUN002461		ATG	*	anofun_SG5	334	1	SIG	26-27	38.859	6.51	35.956	6.38	ExpAA=20.43 First60=20.01 PredHel=1 Topology=i5-27o	1	6.6	91.9	1.5		307	2	10.2	3.3	3	.	1 | 161 TMNAVKR|KV 0.503 *ProP* |	gSG5 protein	1E-142	gi|13537662	74	86	99	Anopheles gambiae	gSG5 protein	1E-143	gi|13537662	74	86	99	Anopheles gambiae	AGAP004334-PA	1E-142	gi|31209291	74	86	99	Anopheles gambiae str. PEST	PHA02976
anomin_SG5	993	AMIN004731		ATG	*	anomin_SG5	330	1	SIG	25-26	38.249	6.33	35.568	6.1	ExpAA=18.62 First60=18.36 PredHel=1 Topology=i5-24o	1	5.8	92.7	1.5		306	1	9.1	4.8	2.7	.	1 | 157 TMNAVKR|KV 0.503 *ProP* |	gSG5 protein	1E-146	gi|13537662	75	86	100	Anopheles gambiae	gSG5 protein	1E-147	gi|13537662	75	86	100	Anopheles gambiae	AGAP004334-PA	1E-146	gi|31209291	75	86	100	Anopheles gambiae str. PEST	CbtA
anocul_SG5	1002	ACUA027136		ATG	*	anocul_SG5	333	1	SIG	24-25	38.753	6.04	36.069	5.82	ExpAA=5.99 First60=5.91 PredHel=0 Topology=o	0						1	10.2	3.3	2.7	.	1 | 160 TMNAVKR|KV 0.503 *ProP* |	gSG5 protein	1E-143	gi|13537662	74	86	100	Anopheles gambiae	gSG5 protein	1E-144	gi|13537662	74	86	100	Anopheles gambiae	AGAP004334-PA	1E-143	gi|31209291	74	86	100	Anopheles gambiae str. PEST	Flagellar_biosy
anoste_SG5	1008	ASTE002883		ATG	*	anoste_SG5	335	1	SIG	27-28	38.932	5.94	36.023	5.94	ExpAA=21.08 First60=21.03 PredHel=1 Topology=i5-27o	1	6.6	91.9	1.5		308	2	10.4	4.2	3	.	1 | 52 QKAREQR|EH 0.534 *ProP* |	gSG5 protein	1E-132	gi|13537662	68	82	101	Anopheles gambiae	gSG5 protein	1E-133	gi|13537662	68	82	101	Anopheles gambiae	AGAP004334-PA	1E-132	gi|31209291	68	82	101	Anopheles gambiae str. PEST	FhaC
anomac_SG5	1005	AMAM001527		ATG	*	anomac_SG5	334	1	SIG	27-28	38.664	6.03	35.784	5.86	ExpAA=17.09 First60=17.06 PredHel=1 Topology=i7-26o	1	5.7	92.2	2.1		308	1	11.7	3.3	3	.	1 | 161 TMSSVKR|KV 0.526 *ProP* |	gSG5 protein	1E-138	gi|13537662	71	84	101	Anopheles gambiae	gSG5 protein	1E-139	gi|13537662	71	84	101	Anopheles gambiae	AGAP004334-PA	1E-137	gi|31209291	71	84	101	Anopheles gambiae str. PEST	lolA
anofar_SG5	1014	AFAF001529	to_be_corrected	ATG	*	anofar_SG5	337	1	SIG	26-27	38.768	6.23	36.016	6.25	ExpAA=8.94 First60=8.80 PredHel=0 Topology=o	0						1	11	4.2	3	.	1 | 164 AMSAVKR|KV 0.527 *ProP* |	gSG5 protein	1E-127	gi|13537662	65	81	102	Anopheles gambiae	gSG5 protein	1E-128	gi|13537662	65	81	102	Anopheles gambiae	AGAP004334-PA	1E-126	gi|31209291	65	81	102	Anopheles gambiae str. PEST	xseA
anodir_SG5	1032	ADIR005394		ATG	*	anodir_SG5	343	2	SIG	34-35	39.486	6.24	35.935	6.11	ExpAA=22.29 First60=22.28 PredHel=1 Topology=i13-35o	1	6.4	89.8	3.8		308	4	9.9	3.8	4.1	.		gSG5 protein	1E-125	gi|13537662	67	78	101	Anopheles gambiae	gSG5 protein	1E-126	gi|13537662	67	78	101	Anopheles gambiae	AGAP004334-PA	1E-125	gi|31209291	67	78	101	Anopheles gambiae str. PEST	DUF4455
anoatro_SG5	993	AATE016685		ATG	*	anoatro_SG5	330	1	SIG	22-23	37.662	6.34	35.202	5.85	ExpAA=1.07 First60=1.05 PredHel=0 Topology=o	0						2	10.9	5.8	3.9	.		AGAP004334-PA-like protein	1E-142	gi|668465533	74	88	77	Anopheles sinensis	AGAP004334-PA-like protein	1E-143	gi|668465533	74	88	77	Anopheles sinensis	AGAP004334-PA-like protein	1E-142	gi|668465533	74	88	77	Anopheles sinensis	Mrr
anosin_SG5	1011	ASIS023620		ATG	*	anosin_SG5	336	1	SIG	26-27	38.286	5.98	35.489	5.74	ExpAA=10.03 First60=9.80 PredHel=0 Topology=o	0						3	11.6	6	3.3	.		AGAP004334-PA-like protein	0.0	gi|668465533	98	99	77	Anopheles sinensis	AGAP004334-PA-like protein	0.0	gi|668465533	98	99	77	Anopheles sinensis	AGAP004334-PA-like protein	0.0	gi|668465533	98	99	77	Anopheles sinensis	chromosome_seg
anoalb_SG5	999	AALB002328		ATG	*	anoalb_SG5	332	2	SIG	24-25	37.99	5.23	35.337	5.1	ExpAA=4.67 First60=4.62 PredHel=0 Topology=o	0						2	9.3	4.8	4.2	.		conserved secreted mosquito protein	1E-138	gi|208657685	76	84	100	Anopheles darlingi	conserved secreted mosquito protein	1E-138	gi|208657685	76	84	100	Anopheles darlingi	AGAP004334-PA-like protein	4E-098	gi|668465533	54	72	76	Anopheles sinensis	conserved_hypot
anodar_SG5	1002		novel	ATG	*	anodar_SG5	333	1	SIG	25-26	38.203	5.37	35.437	5.15	ExpAA=16.35 First60=16.32 PredHel=1 Topology=i7-24o	1	5.1	92.8	2.1		309	1	9.3	5.7	4.2	.		conserved secreted mosquito protein	1E-175	gi|208657685	92	94	101	Anopheles darlingi	conserved secreted mosquito protein	1E-176	gi|208657685	92	94	101	Anopheles darlingi	AGAP004334-PA-like protein	2E-095	gi|668465533	53	71	75	Anopheles sinensis	chromosome_seg
SG8 family
anoga_SG8	675	AGAP010647	to_be_corrected	ATG	*	anoga_SG8	224	1	SIG	24-25	25.426	10.09	22.824	9.88	ExpAA=8.71 First60=8.71 PredHel=0 Topology=o	0						0	13.8	3.6	4.9	.		gSG8 protein, partial	6E-067	gi|13537674	100	100	100	Anopheles gambiae	gSG8 protein, partial	1E-067	gi|13537674	100	100	100	Anopheles gambiae	AGAP010647-PA	2E-066	gi|58381624	100	100	100	Anopheles gambiae str. PEST	Gal-3-0_sulfotr
anocol_SG8	675	ACOM027376		ATG	*	anocol_SG8	224	1	SIG	24-25	25.406	10.09	22.796	9.88	ExpAA=8.71 First60=8.71 PredHel=0 Topology=o	0						0	13.8	3.6	4.9	.		gSG8 protein, partial	6E-067	gi|13537674	100	100	100	Anopheles gambiae	gSG8 protein, partial	1E-067	gi|13537674	100	100	100	Anopheles gambiae	AGAP010647-PA	2E-066	gi|58381624	100	100	100	Anopheles gambiae str. PEST	Gal-3-0_sulfotr
anoara_SG8	675	AARA009051	to_be_corrected	ATG	*	anoara_SG8	224	1	SIG	24-25	25.473	10.14	22.853	10.04	ExpAA=0.59 First60=0.59 PredHel=0 Topology=o	0						0	14.3	3.6	4.9	.		gSG8 protein, partial	4E-065	gi|13537674	97	98	100	Anopheles gambiae	gSG8 protein, partial	8E-066	gi|13537674	97	98	100	Anopheles gambiae	AGAP010647-PA	1E-064	gi|58381624	97	98	100	Anopheles gambiae str. PEST	Gal-3-0_sulfotr
anoqua_SG8	675	AQUA000082	to_be_corrected	ATG	*	anoqua_SG8	224	1	SIG	24-25	25.472	10.09	22.895	9.88	ExpAA=7.46 First60=7.46 PredHel=0 Topology=o	0						0	14.7	3.6	5.4	.		gSG8 protein, partial	9E-066	gi|13537674	98	98	100	Anopheles gambiae	gSG8 protein, partial	2E-066	gi|13537674	98	98	100	Anopheles gambiae	AGAP010647-PA	2E-065	gi|58381624	98	98	100	Anopheles gambiae str. PEST	Gal-3-0_sulfotr
anomer_SG8	675	AMEM006289		ATG	*	anomer_SG8	224	1	SIG	24-25	25.528	10.14	22.917	9.94	ExpAA=8.78 First60=8.78 PredHel=0 Topology=o	0						0	14.7	3.6	5.4	.		gSG8 protein, partial	4E-065	gi|13537674	97	98	100	Anopheles gambiae	gSG8 protein, partial	8E-066	gi|13537674	97	98	100	Anopheles gambiae	AGAP010647-PA	1E-064	gi|58381624	97	98	100	Anopheles gambiae str. PEST	PRK02654
anomel_SG8	693	AMEC010337	to_be_corrected	ATG	*	anomel_SG8	230	1	SIG	24-25	26.064	10.04	23.502	9.84	ExpAA=7.88 First60=7.86 PredHel=0 Topology=o	0						0	13.9	3.5	5.2	.		gSG8 protein, partial	8E-065	gi|13537674	96	97	100	Anopheles gambiae	gSG8 protein, partial	1E-065	gi|13537674	96	97	100	Anopheles gambiae	AGAP010647-PA	2E-064	gi|58381624	96	97	100	Anopheles gambiae str. PEST	PRK10070
anochris_SG8	687		novel	ATG	*	anochris_SG8	228	1	SIG	27-28	25.944	10.38	23.096	10.28	ExpAA=19.34 First60=18.94 PredHel=1 Topology=i5-27o	1	9.6	88.2	2.2		201	0	13.2	4.8	5.3	.		hypothetical protein AND_001407	4E-054	gi|568258725	49	65	97	Anopheles darlingi	hypothetical protein AND_001407	6E-055	gi|568258725	49	65	97	Anopheles darlingi	hypothetical protein AND_001407	9E-054	gi|568258725	49	65	97	Anopheles darlingi	hflB
anoepi_SG8	693	AEPI004417	to_be_corrected	ATG	*	anoepi_SG8	230	2	SIG	29-30	26.022	10.76	23.061	10.62	ExpAA=17.97 First60=17.93 PredHel=1 Topology=i5-27o	1	9.6	88.3	2.2		203	0	16.1	5.7	3.9	.		hypothetical protein AND_001407	5E-053	gi|568258725	52	66	93	Anopheles darlingi	hypothetical protein AND_001407	9E-054	gi|568258725	52	66	93	Anopheles darlingi	hypothetical protein AND_001407	1E-052	gi|568258725	52	66	93	Anopheles darlingi	Gal-3-0_sulfotr
anofun_SG8	669	AFUN007248	to_be_corrected	ATG	*	anofun_SG8	222	0	SIG	23-24	25.18	10.25	22.66	10.14	ExpAA=18.57 First60=18.53 PredHel=1 Topology=o4-26i	1	9.9	1.8	88.3		196	0	13.5	2.3	5	.		hypothetical protein AND_001407	2E-053	gi|568258725	51	68	93	Anopheles darlingi	hypothetical protein AND_001407	4E-054	gi|568258725	51	68	93	Anopheles darlingi	hypothetical protein AND_001407	5E-053	gi|568258725	51	68	93	Anopheles darlingi	GT_2_like_e
anomin_SG8	669	AMIN008701	to_be_corrected	ATG	*	anomin_SG8	222	0	SIG	22-23	25.224	10.29	22.805	10.18	ExpAA=0.22 First60=0.17 PredHel=0 Topology=o	0						0	14.4	2.3	4.5	.		hypothetical protein AND_001407	3E-053	gi|568258725	50	69	94	Anopheles darlingi	hypothetical protein AND_001407	5E-054	gi|568258725	50	69	94	Anopheles darlingi	hypothetical protein AND_001407	7E-053	gi|568258725	50	69	94	Anopheles darlingi	Neur
anocul_SG8	657	ACUA015614	to_be_corrected	ATG	*	anocul_SG8	218	0	SIG	23-24	24.88	9.82	22.457	9.82	ExpAA=4.40 First60=4.26 PredHel=0 Topology=o	0						0	16.1	1.4	3.7	.		hypothetical protein AND_001407	2E-053	gi|568258725	52	71	92	Anopheles darlingi	hypothetical protein AND_001407	4E-054	gi|568258725	52	71	92	Anopheles darlingi	hypothetical protein AND_001407	5E-053	gi|568258725	52	71	92	Anopheles darlingi	PepN
anofar_SG8	666	AFAF002396		ATG	*	anofar_SG8	221	0	SIG	24-25	24.595	10.36	22.245	10.47	ExpAA=16.02 First60=15.93 PredHel=0 Topology=o	0						0	10.9	6.3	7.2	.		hypothetical protein AND_001407	5E-047	gi|568258725	49	65	94	Anopheles darlingi	hypothetical protein AND_001407	9E-048	gi|568258725	49	65	94	Anopheles darlingi	hypothetical protein AND_001407	1E-046	gi|568258725	49	65	94	Anopheles darlingi	PRK10695
anodir_SG8	657	ADIR000333	to_be_corrected	ATG	*	anodir_SG8	218	1	SIG	23-24	24.297	10.79	22.044	10.94	ExpAA=4.24 First60=4.23 PredHel=0 Topology=o	0						0	10.6	4.6	5.5	.		hypothetical protein AND_001407	1E-046	gi|568258725	46	63	92	Anopheles darlingi	hypothetical protein AND_001407	3E-047	gi|568258725	46	63	92	Anopheles darlingi	hypothetical protein AND_001407	4E-046	gi|568258725	46	63	92	Anopheles darlingi	Taspase1_like
anoatro_SG8	729	AATE013683		ATG	*	anoatro_SG8	242	0	SIG	32-33	27.096	10.46	23.82	10.18	ExpAA=7.28 First60=7.22 PredHel=0 Topology=o	0						3	14	6.6	5.4	.		hypothetical protein AND_001407	2E-055	gi|568258725	57	69	88	Anopheles darlingi	hypothetical protein AND_001407	4E-056	gi|568258725	57	69	88	Anopheles darlingi	hypothetical protein AND_001407	5E-055	gi|568258725	57	69	88	Anopheles darlingi	PRK13767
anosin_SG8	729	ASIS019158	to_be_corrected	ATG	*	anosin_SG8	242	0	SIG	32-33	27.283	10.43	23.909	10.04	ExpAA=13.25 First60=12.73 PredHel=0 Topology=o	0						1	13.6	5.4	5.4	.	1 | 14 QPSVSRR|IV 0.521 *ProP* |	hypothetical protein AND_001407	1E-051	gi|568258725	51	62	98	Anopheles darlingi	hypothetical protein AND_001407	2E-052	gi|568258725	51	62	98	Anopheles darlingi	hypothetical protein AND_001407	3E-051	gi|568258725	51	62	98	Anopheles darlingi	AAA_16
anoalb_SG8	726	AALB010740	to_be_corrected	ATG	*	anoalb_SG8	241	0	SIG	30-31	27.461	10.63	24.402	10.64	ExpAA=18.90 First60=18.88 PredHel=1 Topology=i7-26o	1	7.9	89.2	2.9		215	0	11.6	4.6	4.6	.		hypothetical protein AND_001407	1E-107	gi|568258725	81	88	101	Anopheles darlingi	hypothetical protein AND_001407	1E-108	gi|568258725	81	88	101	Anopheles darlingi	hypothetical protein AND_001407	1E-107	gi|568258725	81	88	101	Anopheles darlingi	ttLC_FACS_like
anodar_SG8	747	ADAC001407		ATG	*	anodar_SG8	248	0	SIG	27-28	28.198	9.98	25.39	9.98	ExpAA=22.73 First60=22.68 PredHel=1 Topology=i7-29o	1	8.9	88.3	2.8		219	0	10.9	6	4	.		hypothetical protein AND_001407	1E-139	gi|568258725	100	100	100	Anopheles darlingi	hypothetical protein AND_001407	1E-140	gi|568258725	100	100	100	Anopheles darlingi	hypothetical protein AND_001407	1E-139	gi|568258725	100	100	100	Anopheles darlingi	WecG
SG9/41kDa family
anoga_SG9	1182	AGAP013423		ATG	*	anoga_SG9	393	0	SIG	23-24	42.786	7.53	40.131	5.78	ExpAA=2.90 First60=2.18 PredHel=0 Topology=o	0						0	16.3	6.6	4.3	.	2 | 90 VDRRRKR|RD 0.636 *ProP* | 91 DRRRKRR|DI 0.714 *ProP* |	AGAP013423-PA	0.0	gi|333469608	100	100	100	Anopheles gambiae str. PEST	AGAP013423-PA	0.0	gi|333469608	100	100	100	Anopheles gambiae str. PEST	AGAP013423-PA	0.0	gi|347971052	100	100	100	Anopheles gambiae str. PEST	SEC21
anocol_SG9	1182	ACOM023990	to_be_corrected	ATG	*	anocol_SG9	393	0	SIG	23-24	42.824	7.51	40.155	5.57	ExpAA=3.50 First60=2.16 PredHel=0 Topology=o	0						0	16	6.6	4.3	.	2 | 90 VDRRRKR|RD 0.636 *ProP* | 91 DRRRKRR|DI 0.714 *ProP* |	AGAP013423-PA	0.0	gi|333469608	97	98	100	Anopheles gambiae str. PEST	AGAP013423-PA	0.0	gi|333469608	97	98	100	Anopheles gambiae str. PEST	AGAP013423-PA	0.0	gi|347971052	97	98	100	Anopheles gambiae str. PEST	SEC21
anoara_SG9	1179	AARA009800	to_be_corrected	ATG	*	anoara_SG9	392	0	SIG	23-24	42.613	8.1	39.943	5.93	ExpAA=2.90 First60=2.18 PredHel=0 Topology=o	0						0	15.8	6.6	4.6	.	2 | 89 VDRRRKR|RD 0.636 *ProP* | 90 DRRRKRR|DI 0.714 *ProP* |	AGAP013423-PA	0.0	gi|333469608	97	98	100	Anopheles gambiae str. PEST	AGAP013423-PA	0.0	gi|333469608	97	98	100	Anopheles gambiae str. PEST	AGAP013423-PA	0.0	gi|347971052	97	98	100	Anopheles gambiae str. PEST	Adenylate_cycl
anoqua_SG9	1182		novel	ATG	*	anoqua_SG9	393	0	SIG	23-24	42.675	6.73	40.005	5.34	ExpAA=1.64 First60=0.87 PredHel=0 Topology=o	0						0	16.5	6.6	4.3	.	2 | 90 VDRRRKR|RD 0.636 *ProP* | 91 DRRRKRR|DI 0.714 *ProP* |	AGAP013423-PA	0.0	gi|333469608	98	98	100	Anopheles gambiae str. PEST	AGAP013423-PA	0.0	gi|333469608	98	98	100	Anopheles gambiae str. PEST	AGAP013423-PA	0.0	gi|347971052	98	98	100	Anopheles gambiae str. PEST	SEC21
anomer_SG9	1179		novel	ATG	*	anomer_SG9	392	0	SIG	23-24	42.572	6.73	39.902	5.34	ExpAA=1.66 First60=0.88 PredHel=0 Topology=o	0						0	16.1	6.6	4.3	.	2 | 89 VDRRRKR|RD 0.636 *ProP* | 90 DRRRKRR|DI 0.714 *ProP* |	AGAP013423-PA	0.0	gi|333469608	97	98	100	Anopheles gambiae str. PEST	AGAP013423-PA	0.0	gi|333469608	97	98	100	Anopheles gambiae str. PEST	AGAP013423-PA	0.0	gi|347971052	97	98	100	Anopheles gambiae str. PEST	SEC21
anomel_SG9	1179		novel	ATG	*	anomel_SG9	392	0	SIG	23-24	42.74	7.51	40.07	5.58	ExpAA=2.63 First60=1.90 PredHel=0 Topology=o	0						1	16.3	6.6	4.6	.	2 | 89 VDRRRKR|RD 0.636 *ProP* | 90 DRRRKRR|DI 0.714 *ProP* |	AGAP013423-PA	0.0	gi|333469608	95	97	100	Anopheles gambiae str. PEST	AGAP013423-PA	0.0	gi|333469608	95	97	100	Anopheles gambiae str. PEST	AGAP013423-PA	0.0	gi|347971052	95	97	100	Anopheles gambiae str. PEST	PEHE
anochris_SG9	1203	ACHR008629	to_be_corrected	ATG	*	anochris_SG9	400	1	SIG	23-24	43.177	5.99	40.613	5.56	ExpAA=1.43 First60=0.38 PredHel=0 Topology=o	0						3	16.5	7	4.8	.	2 | 92 VDRRRKR|RD 0.574 *ProP* | 93 DRRRKRR|DL 0.684 *ProP* |	AGAP013423-PA	1E-173	gi|333469608	78	86	102	Anopheles gambiae str. PEST	AGAP013423-PA	1E-173	gi|333469608	78	86	102	Anopheles gambiae str. PEST	AGAP013423-PA	1E-172	gi|347971052	78	86	102	Anopheles gambiae str. PEST	PRK09441
anoepi_SG9	1161	AEPI005519	to_be_corrected	ATG	*	anoepi_SG9	386	0	SIG	23-24	41.779	8.41	39.18	7.82	ExpAA=4.72 First60=4.25 PredHel=0 Topology=o	0						1	15	6.7	6	.	3 | 90 VDRRRKR|RD 0.601 *ProP* | 91 DRRRKRR|DV 0.785 *ProP* | 230 IIARFNR|ST 0.768 *ProP* |	AGAP013423-PA	1E-165	gi|333469608	74	82	101	Anopheles gambiae str. PEST	AGAP013423-PA	1E-165	gi|333469608	74	82	101	Anopheles gambiae str. PEST	AGAP013423-PA	1E-164	gi|347971052	74	82	101	Anopheles gambiae str. PEST	CytochromB561_N
anofun_SG9	1155	AFUN006264	to_be_corrected	ATG	*	anofun_SG9	384	1	SIG	22-23	42.121	5.25	39.658	5.23	ExpAA=1.65 First60=1.49 PredHel=0 Topology=o	0						1	16.7	7	4.2	.	1 | 90 VRRRRRR|DI 0.746 *ProP* |	AGAP013423-PA	1E-154	gi|333469608	70	82	99	Anopheles gambiae str. PEST	AGAP013423-PA	1E-154	gi|333469608	70	82	99	Anopheles gambiae str. PEST	AGAP013423-PA	1E-153	gi|347971052	70	82	99	Anopheles gambiae str. PEST	Porin_OmpL1
anomin_SG9	1182	AMIN002825	to_be_corrected	ATG	*	anomin_SG9	393	0	SIG	23-24	42.94	5.23	40.297	5.22	ExpAA=4.54 First60=4.44 PredHel=0 Topology=o	0						12	16.8	6.9	4.6	.	1 | 91 VRRRRRR|DI 0.735 *ProP* |	AGAP013423-PA	1E-158	gi|333469608	69	84	101	Anopheles gambiae str. PEST	AGAP013423-PA	1E-159	gi|333469608	69	84	101	Anopheles gambiae str. PEST	AGAP013423-PA	1E-157	gi|347971052	69	84	101	Anopheles gambiae str. PEST	PRK08186
anocul_SG9	1176	ACUA018606	to_be_corrected	ATG	*	anocul_SG9	391	0	SIG	23-24	42.748	5.48	40.169	5.54	ExpAA=7.71 First60=7.24 PredHel=0 Topology=o	0						9	17.1	6.9	4.3	.	1 | 90 LRRRRRR|DL 0.746 *ProP* |	AGAP013423-PA	1E-154	gi|333469608	69	82	100	Anopheles gambiae str. PEST	AGAP013423-PA	1E-155	gi|333469608	69	82	100	Anopheles gambiae str. PEST	AGAP013423-PA	1E-153	gi|347971052	69	82	100	Anopheles gambiae str. PEST	Porin_OmpL1
anoste_SG9	1185	ASTE003397	to_be_corrected	ATG	*	anoste_SG9	394	0	SIG	23-24	42.536	5.8	39.935	5.59	ExpAA=4.32 First60=4.17 PredHel=0 Topology=o	0						9	17.3	7.4	4.6	.	1 | 92 VRRRRRR|DI 0.702 *ProP* |	AGAP013423-PA	1E-156	gi|333469608	69	83	101	Anopheles gambiae str. PEST	AGAP013423-PA	1E-157	gi|333469608	69	83	101	Anopheles gambiae str. PEST	AGAP013423-PA	1E-156	gi|347971052	69	83	101	Anopheles gambiae str. PEST	PHA02752
anomac_SG9	1188	AMAM023191	to_be_corrected	ATG	*	anomac_SG9	395	0	SIG	23-24	43.004	5.22	40.409	4.98	ExpAA=1.25 First60=1.07 PredHel=0 Topology=o	0						12	16.7	5.6	5.1	.	1 | 93 NRRRRRR|DI 0.809 *ProP* |	AGAP013423-PA	1E-158	gi|333469608	71	83	99	Anopheles gambiae str. PEST	AGAP013423-PA	1E-159	gi|333469608	71	83	99	Anopheles gambiae str. PEST	AGAP013423-PA	1E-158	gi|347971052	71	83	99	Anopheles gambiae str. PEST	KAR9
anofar_SG9	1194	AFAF015063	to_be_corrected	ATG	*	anofar_SG9	397	0	SIG	23-24	42.718	7.53	40.215	7.54	ExpAA=4.26 First60=4.21 PredHel=0 Topology=o	0						6	18.9	7.1	4.8	.	1 | 92 ARRRRRR|DI 0.697 *ProP* |	AGAP013423-PA	1E-140	gi|333469608	63	79	100	Anopheles gambiae str. PEST	AGAP013423-PA	1E-141	gi|333469608	63	79	100	Anopheles gambiae str. PEST	AGAP013423-PA	1E-140	gi|347971052	63	79	100	Anopheles gambiae str. PEST	hypothetical_pr
anodir_SG9	1179	ADIR003224		ATG	*	anodir_SG9	392	1	SIG	23-24	42.343	8.16	39.854	7.75	ExpAA=17.54 First60=17.19 PredHel=1 Topology=i7-29o	1	5.6	92.6	1.8		363	4	15.8	6.4	5.1	.	1 | 91 VRRRRRR|DI 0.631 *ProP* |	AGAP013423-PA	1E-138	gi|333469608	62	77	101	Anopheles gambiae str. PEST	AGAP013423-PA	1E-139	gi|333469608	62	77	101	Anopheles gambiae str. PEST	AGAP013423-PA	1E-138	gi|347971052	62	77	101	Anopheles gambiae str. PEST	secA
anoatro_SG9	1188	AATE017436		ATG	*	anoatro_SG9	395	0	SIG	24-25	42.8	5.43	40.325	5.47	ExpAA=1.82 First60=1.77 PredHel=0 Topology=o	0						2	15.7	5.8	4.1	.	2 | 95 RRRRRRR|EI 0.759 *ProP* | 251 STSRVQR|CV 0.686 *ProP* |	AGAP013423-PA	1E-112	gi|333469608	55	72	100	Anopheles gambiae str. PEST	AGAP013423-PA	1E-113	gi|333469608	55	72	100	Anopheles gambiae str. PEST	AGAP013423-PA	1E-112	gi|347971052	55	72	100	Anopheles gambiae str. PEST	DUF2217
anosin_SG9	1197	ASIS014775	to_be_corrected	ATG	*	anosin_SG9	398	1	SIG	23-24	43.199	4.91	40.744	4.96	ExpAA=0.09 First60=0.06 PredHel=0 Topology=o	0						7	17.1	6.8	4	.	2 | 93 VRRRRRR|DI 0.788 *ProP* | 249 SSSRVQR|CV 0.738 *ProP* |	AGAP013423-PA	1E-121	gi|333469608	56	72	101	Anopheles gambiae str. PEST	AGAP013423-PA	1E-122	gi|333469608	56	72	101	Anopheles gambiae str. PEST	AGAP013423-PA	1E-121	gi|347971052	56	72	101	Anopheles gambiae str. PEST	pdxA
anoalb_SG9	1218	AALB002653	to_be_corrected	ATG	*	anoalb_SG9	405	0	SIG	20-21	42.837	6.74	40.831	6.92	ExpAA=19.87 First60=19.81 PredHel=1 Topology=i7-29o	1	5.4	92.8	1.7		376	5	17.8	8.4	4.2	.	2 | 93 VNRRRRR|DI 0.784 *ProP* | 283 CVNRKWR|QV 0.690 *ProP* |	hypothetical protein AND_009580	0.0	gi|568249009	82	87	100	Anopheles darlingi	hypothetical protein AND_009580	0.0	gi|568249009	82	87	100	Anopheles darlingi	hypothetical protein AND_009580	0.0	gi|568249009	82	87	100	Anopheles darlingi	rSAM_NirJ1
anodar_SG9	1221	ADAC009580		ATG	*	anodar_SG9	406	0	SIG	25-26	43.09	8.54	40.391	8.57	ExpAA=21.74 First60=21.59 PredHel=1 Topology=i7-29o	1	5.4	92.9	1.7		377	9	16.7	9.4	4.4	.	3 | 95 NRRRRRR|RD 0.520 *ProP* | 96 RRRRRRR|DI 0.849 *ProP* | 284 CVNRKWR|QL 0.570 *ProP* |
55.3 kDa family
anoga_55.3kDa	1542	AGAP005822		ATG	*	anoga_55.3kDa	513	0	SIG	21-22	55.252	9.13	52.999	8.73	ExpAA=1.19 First60=1.12 PredHel=0 Topology=o	0						0	14.2	8.4	2.5	.		AGAP005822-PA	0.0	gi|116126635	100	100	100	Anopheles gambiae str. PEST	AGAP005822-PA	0.0	gi|116126635	100	100	100	Anopheles gambiae str. PEST	AGAP005822-PA	0.0	gi|118787092	100	100	100	Anopheles gambiae str. PEST	Formate_acetylt
anoara_55.3kDa	1542	AARA007686		ATG	*	anoara_55.3kDa	513	0	SIG	20-21	55.455	8.71	53.272	7.62	ExpAA=0.46 First60=0.39 PredHel=0 Topology=o	0						0	14.2	8	2.5	.		AGAP005822-PA	0.0	gi|116126635	95	97	100	Anopheles gambiae str. PEST	AGAP005822-PA	0.0	gi|116126635	95	97	100	Anopheles gambiae str. PEST	AGAP005822-PA	0.0	gi|118787092	95	97	100	Anopheles gambiae str. PEST	PFL1
anoqua_55.3kDa	1545	AQUA011055		ATG	*	anoqua_55.3kDa	514	0	SIG	22-23	55.211	9.01	52.887	8.52	ExpAA=5.06 First60=4.99 PredHel=0 Topology=o	0						0	14.2	8.6	2.3	.		AGAP005822-PA	0.0	gi|116126635	97	98	100	Anopheles gambiae str. PEST	AGAP005822-PA	0.0	gi|116126635	97	98	100	Anopheles gambiae str. PEST	AGAP005822-PA	0.0	gi|118787092	97	98	100	Anopheles gambiae str. PEST	DPOR_bchN
anomer_55.3kDa	1551	AMEM018002		ATG	*	anomer_55.3kDa	516	0	SIG	22-23	55.649	9.24	53.262	8.89	ExpAA=1.12 First60=1.05 PredHel=0 Topology=o	0						0	14.5	8.1	2.5	.		AGAP005822-PA	0.0	gi|116126635	95	97	101	Anopheles gambiae str. PEST	AGAP005822-PA	0.0	gi|116126635	95	97	101	Anopheles gambiae str. PEST	AGAP005822-PA	0.0	gi|118787092	95	97	101	Anopheles gambiae str. PEST	hypothetical_pr
anomel_55.3kDa	1542	AMEC005302		ATG	*	anomel_55.3kDa	513	0	SIG	21-22	55.244	8.88	52.961	8.24	ExpAA=1.18 First60=1.12 PredHel=0 Topology=o	0						0	13.8	8.4	2.5	.		AGAP005822-PA	0.0	gi|116126635	97	99	100	Anopheles gambiae str. PEST	AGAP005822-PA	0.0	gi|116126635	97	99	100	Anopheles gambiae str. PEST	AGAP005822-PA	0.0	gi|118787092	97	99	100	Anopheles gambiae str. PEST	AcrB
anochris_55.3kDa	1545	ACHR005317		ATG	*	anochris_55.3kDa	514	0	SIG	21-22	55.919	5.87	53.622	5.75	ExpAA=0.03 First60=0.02 PredHel=0 Topology=o	0						0	16.3	7	2.5	.	1 | 198 VNARYPR|SS 0.604 *ProP* |	AGAP005822-PA	0.0	gi|116126635	80	88	100	Anopheles gambiae str. PEST	AGAP005822-PA	0.0	gi|116126635	80	88	100	Anopheles gambiae str. PEST	AGAP005822-PA	0.0	gi|118787092	80	88	100	Anopheles gambiae str. PEST	RTX
anoepi_55.3kDa	1548	AEPI006718		ATG	*	anoepi_55.3kDa	515	0	SIG	22-23	56.116	7.6	53.72	6.99	ExpAA=0.71 First60=0.68 PredHel=0 Topology=o	0						1	13.8	7.2	2.3	.	1 | 199 VDARYPR|SA 0.527 *ProP* |	AGAP005822-PA	0.0	gi|116126635	79	87	101	Anopheles gambiae str. PEST	AGAP005822-PA	0.0	gi|116126635	79	87	101	Anopheles gambiae str. PEST	AGAP005822-PA	0.0	gi|118787092	79	87	101	Anopheles gambiae str. PEST	PLN03146
anofun_55.3kDa	1548	AFUN000965		ATG	*	anofun_55.3kDa	515	0	SIG	23-24	56.56	6.34	54.001	5.8	ExpAA=3.92 First60=3.91 PredHel=0 Topology=o	0						0	15.7	5.6	2.5	.		putative 53.7 kDa salivary protein	0.0	gi|27372903	78	89	100	Anopheles stephensi	putative 53.7 kDa salivary protein	0.0	gi|27372903	78	89	100	Anopheles stephensi	putative 53.7 kDa salivary protein	0.0	gi|27372903	78	89	100	Anopheles stephensi	RTX
anomin_55.3kDa	1548	AMIN011164		ATG	*	anomin_55.3kDa	515	0	SIG	23-24	56.739	8.43	54.133	8.18	ExpAA=0.53 First60=0.36 PredHel=0 Topology=o	0						0	15.9	5.8	2.5	.		putative 53.7 kDa salivary protein	0.0	gi|27372903	78	89	100	Anopheles stephensi	putative 53.7 kDa salivary protein	0.0	gi|27372903	78	89	100	Anopheles stephensi	putative 53.7 kDa salivary protein	0.0	gi|27372903	78	89	100	Anopheles stephensi	RTX
anocul_55.3kDa	1548	ACUA027649		ATG	*	anocul_55.3kDa	515	0	SIG	23-24	56.457	7.05	53.871	6.95	ExpAA=0.79 First60=0.76 PredHel=0 Topology=o	0						0	16.9	6.4	2.5	.		putative 53.7 kDa salivary protein	0.0	gi|27372903	77	89	99	Anopheles stephensi	putative 53.7 kDa salivary protein	0.0	gi|27372903	77	89	99	Anopheles stephensi	putative 53.7 kDa salivary protein	0.0	gi|27372903	77	89	99	Anopheles stephensi	RTX
anoste_55.3kDa	1551	ASTE007423		ATG	*	anoste_55.3kDa	516	0	SIG	24-25	56.386	5.85	53.625	5.35	ExpAA=0.64 First60=0.61 PredHel=0 Topology=o	0						0	15.5	7.2	2.5	.		putative 53.7 kDa salivary protein	0.0	gi|27372903	99	99	100	Anopheles stephensi	putative 53.7 kDa salivary protein	0.0	gi|27372903	99	99	100	Anopheles stephensi	putative 53.7 kDa salivary protein	0.0	gi|27372903	99	99	100	Anopheles stephensi	RTX
anodir_55.3kDa	1545	ADIR007794		ATG	*	anodir_55.3kDa	514	0	SIG	16-17	55.688	9.59	53.888	9.55	ExpAA=0.04 First60=0.01 PredHel=0 Topology=o	0						0	14	7.2	2.7	.		putative 53.7 kDa salivary protein	0.0	gi|27372903	69	82	98	Anopheles stephensi	putative 53.7 kDa salivary protein	0.0	gi|27372903	69	82	98	Anopheles stephensi	putative 53.7 kDa salivary protein	0.0	gi|27372903	69	82	98	Anopheles stephensi	PRK06663
anoatro_55.3kDa	1560	AATE019916	to_be_corrected	ATG	*	anoatro_55.3kDa	519	0	SIG	23-24	56.469	8.72	53.998	8.19	ExpAA=7.04 First60=6.95 PredHel=0 Topology=o	0						0	14.8	6.4	2.5	.		putative 53.7 kDa salivary protein	0.0	gi|668460597	80	88	100	Anopheles sinensis	putative 53.7 kDa salivary protein	0.0	gi|668460597	80	88	100	Anopheles sinensis	putative 53.7 kDa salivary protein	0.0	gi|668460597	80	88	100	Anopheles sinensis	HisH
anosin_55.3kDa	1560	ASIS012753		ATG	*	anosin_55.3kDa	519	0	SIG	23-24	56.48	6.05	54.009	5.68	ExpAA=4.71 First60=4.70 PredHel=0 Topology=o	0						0	13.3	6.6	2.7	.		putative 53.7 kDa salivary protein	0.0	gi|668460597	99	100	100	Anopheles sinensis	putative 53.7 kDa salivary protein	0.0	gi|668460597	99	100	100	Anopheles sinensis	putative 53.7 kDa salivary protein	0.0	gi|668460597	99	100	100	Anopheles sinensis	PRK08084
anoalb_55.3kDa	1569	AALB005741	to_be_corrected	ATG	*	anoalb_55.3kDa	522	0	SIG	19-20	56.37	7.6	54.417	7.76	ExpAA=21.05 First60=20.89 PredHel=1 Topology=i5-27o	1	4.2	94.8	1		495	0	13.4	7.7	2.5	.		putative 53.7 kDa salivary protein	1E-150	gi|668460597	56	71	100	Anopheles sinensis	putative 53.7 kDa salivary protein	1E-151	gi|668460597	56	71	100	Anopheles sinensis	putative 53.7 kDa salivary protein	1E-149	gi|668460597	56	71	100	Anopheles sinensis	COG4223
anodar_55.3kDa	1551		novel	ATG	*	anodar_55.3kDa	516	1	SIG	16-17	55.607	7.63	54.057	7.61	ExpAA=0.47 First60=0.22 PredHel=0 Topology=o	0						0	13.6	7.8	3.1	.		putative 53.7 kDa salivary protein	1E-145	gi|668460597	55	70	99	Anopheles sinensis	putative 53.7 kDa salivary protein	1E-146	gi|668460597	55	70	99	Anopheles sinensis	putative 53.7 kDa salivary protein	1E-145	gi|668460597	55	70	99	Anopheles sinensis	PhoQ_Sensor
ANOPHELINE-SPECIFIC FAMILIES
cE5/anophelin
anoga_cE5-anophelin	312	AGAP008004		ATG	*	anoga_cE5-anophelin	103	2	SIG	21-22	11.225	3.98	8.942	3.9	ExpAA=16.82 First60=16.82 PredHel=1 Topology=i5-22o	1	16.5	78.6	4.9		81	10	17.5	2.9	7.8	.		AGAP008004-PA	8E-053	gi|116123248	100	100	100	Anopheles gambiae str. PEST	AGAP008004-PA	1E-053	gi|116123248	100	100	100	Anopheles gambiae str. PEST	AGAP008004-PA	2E-052	gi|118789501	100	100	100	Anopheles gambiae str. PEST	Anophelin
anocol_cE5-anophelin	312	ACOM030673		ATG	*	anocol_cE5-anophelin	103	2	SIG	21-22	11.174	3.98	8.942	3.9	ExpAA=16.82 First60=16.82 PredHel=1 Topology=i5-22o	1	16.5	78.6	4.9		81	10	17.5	2.9	7.8	.		AGAP008004-PA	8E-053	gi|116123248	100	100	100	Anopheles gambiae str. PEST	AGAP008004-PA	1E-053	gi|116123248	100	100	100	Anopheles gambiae str. PEST	AGAP008004-PA	2E-052	gi|118789501	100	100	100	Anopheles gambiae str. PEST	Anophelin
anoara_cE5-anophelin	312	AARA005120		ATG	*	anoara_cE5-anophelin	103	2	SIG	21-22	11.174	3.98	8.942	3.9	ExpAA=16.82 First60=16.82 PredHel=1 Topology=i5-22o	1	16.5	78.6	4.9		81	10	17.5	2.9	7.8	.		AGAP008004-PA	8E-053	gi|116123248	100	100	100	Anopheles gambiae str. PEST	AGAP008004-PA	1E-053	gi|116123248	100	100	100	Anopheles gambiae str. PEST	AGAP008004-PA	2E-052	gi|118789501	100	100	100	Anopheles gambiae str. PEST	Anophelin
anoqua_cE5-anophelin	312	AQUA000660		ATG	*	anoqua_cE5-anophelin	103	2	SIG	21-22	11.174	3.98	8.942	3.9	ExpAA=16.82 First60=16.82 PredHel=1 Topology=i5-22o	1	16.5	78.6	4.9		81	10	17.5	2.9	7.8	.		AGAP008004-PA	8E-053	gi|116123248	100	100	100	Anopheles gambiae str. PEST	AGAP008004-PA	1E-053	gi|116123248	100	100	100	Anopheles gambiae str. PEST	AGAP008004-PA	2E-052	gi|118789501	100	100	100	Anopheles gambiae str. PEST	Anophelin
anomer_cE5-anophelin	309	AMEM012461		ATG	*	anomer_cE5-anophelin	102	2	SIG	21-22	10.977	4.04	8.773	3.95	ExpAA=17.12 First60=17.12 PredHel=1 Topology=i5-27o	1	21.6	73.5	4.9		75	8	15.7	2.9	8.8	.		AGAP008004-PA	1E-047	gi|116123248	93	95	100	Anopheles gambiae str. PEST	AGAP008004-PA	2E-048	gi|116123248	93	95	100	Anopheles gambiae str. PEST	AGAP008004-PA	3E-047	gi|118789501	93	95	100	Anopheles gambiae str. PEST	Anophelin
anomel_cE5-anophelin	312		novel	ATG	*	anomel_cE5-anophelin	103	2	SIG	21-22	11.16	3.98	8.942	3.9	ExpAA=16.79 First60=16.79 PredHel=1 Topology=i5-22o	1	16.5	78.6	4.9		81	10	17.5	2.9	7.8	.		AGAP008004-PA	2E-052	gi|116123248	99	100	100	Anopheles gambiae str. PEST	AGAP008004-PA	3E-053	gi|116123248	99	100	100	Anopheles gambiae str. PEST	AGAP008004-PA	5E-052	gi|118789501	99	100	100	Anopheles gambiae str. PEST	Anophelin
anochris_cE5-anophelin	330		novel	ATG	*	anochris_cE5-anophelin	109	3	SIG	21-22	11.591	3.73	9.416	3.62	ExpAA=16.66 First60=16.66 PredHel=0 Topology=o	0						7	19.3	3.7	8.3	.		AGAP008004-PA	4E-028	gi|116123248	60	77	106	Anopheles gambiae str. PEST	AGAP008004-PA	7E-029	gi|116123248	60	77	106	Anopheles gambiae str. PEST	AGAP008004-PA	1E-027	gi|118789501	60	77	106	Anopheles gambiae str. PEST	Anophelin
anoepi_cE5-anophelin	309		novel	ATG	*	anoepi_cE5-anophelin	102	1	SIG	21-22	11.066	4.12	8.868	4.03	ExpAA=8.54 First60=8.54 PredHel=0 Topology=o	0						2	12.7	3.9	6.9	.		anophelin-like funestolin	8E-021	gi|114864955	50	68	100	Anopheles funestus	anophelin-like funestolin	1E-021	gi|114864955	50	68	100	Anopheles funestus	anophelin-like funestolin	2E-020	gi|114864955	50	68	100	Anopheles funestus	Anophelin
anofun_cE5-anophelin	309	AFUN004964		ATG	*	anofun_cE5-anophelin	102	3	SIG	21-22	11.137	3.99	8.981	3.89	ExpAA=15.82 First60=15.82 PredHel=0 Topology=o	0						10	16.7	2.9	8.8	.		anophelin-like funestolin	2E-053	gi|114864955	99	100	100	Anopheles funestus	anophelin-like funestolin	3E-054	gi|114864955	99	100	100	Anopheles funestus	anophelin-like funestolin	5E-053	gi|114864955	99	100	100	Anopheles funestus	Anophelin
anomin_cE5-anophelin	291	AMIN006263		ATG	*	anomin_cE5-anophelin	96	4	SIG	21-22	10.484	3.93	8.312	3.84	ExpAA=16.51 First60=16.51 PredHel=1 Topology=i5-27o	1	22.9	71.9	5.2		69	9	17.7	2.1	9.4	.		anophelin-like funestolin	7E-027	gi|114864955	66	72	97	Anopheles funestus	anophelin-like funestolin	1E-027	gi|114864955	66	72	97	Anopheles funestus	anophelin-like funestolin	2E-026	gi|114864955	66	72	97	Anopheles funestus	Anophelin
anocul_cE5-anophelin	306	ACUA026308		ATG	*	anocul_cE5-anophelin	101	3	SIG	21-22	10.889	4	8.732	3.91	ExpAA=16.11 First60=16.11 PredHel=1 Topology=i5-27o	1	21.8	73.3	5		74	5	16.8	2	7.9	.		anophelin-like funestolin	1E-026	gi|114864955	65	76	99	Anopheles funestus	anophelin-like funestolin	2E-027	gi|114864955	65	76	99	Anopheles funestus	anophelin-like funestolin	4E-026	gi|114864955	65	76	99	Anopheles funestus	Anophelin
anoste_cE5-anophelin	306	ASTE006313		ATG	*	anoste_cE5-anophelin	101	1	SIG	21-22	10.98	4.12	8.869	4.04	ExpAA=17.63 First60=17.63 PredHel=1 Topology=i5-22o	1	16.8	78.2	5		79	1	12.9	5	7.9	.		salivary anti-thrombin anophelin	7E-054	gi|27372921	100	100	100	Anopheles stephensi	salivary anti-thrombin anophelin	1E-054	gi|27372921	100	100	100	Anopheles stephensi	salivary anti-thrombin anophelin	2E-053	gi|27372921	100	100	100	Anopheles stephensi	Anophelin
anofar_cE5-anophelin	276		novel	ATG	*	anofar_cE5-anophelin	91	2	SIG	21-22	10.007	4.02	7.864	3.92	ExpAA=17.93 First60=17.93 PredHel=1 Topology=i5-27o	1	24.2	70.3	5.5		64	7	17.6	3.3	6.6	.		anophelin-like funestolin	5E-018	gi|114864955	49	63	102	Anopheles funestus	anophelin-like funestolin	8E-019	gi|114864955	49	63	102	Anopheles funestus	anophelin-like funestolin	1E-017	gi|114864955	49	63	102	Anopheles funestus	Anophelin
anodir_cE5-anophelin	276	ADIR011024		ATG	*	anodir_cE5-anophelin	91	2	SIG	21-22	9.595	3.82	7.371	3.7	ExpAA=18.17 First60=18.17 PredHel=1 Topology=i5-22o	1	18.7	75.8	5.5		69	9	17.6	6.6	5.5	.		anophelin-like funestolin	2E-014	gi|114864955	55	70	75	Anopheles funestus	salivary anti-thrombin anophelin	3E-015	gi|27372921	49	60	101	Anopheles stephensi	anophelin-like funestolin	5E-014	gi|114864955	55	70	75	Anopheles funestus	Anophelin
anoatro_cE5-anophelin	312		novel	ATG	*	anoatro_cE5-anophelin	103	0	SIG	21-22	10.598	3.97	8.491	3.86	ExpAA=16.29 First60=16.26 PredHel=1 Topology=i5-22o	1	16.5	78.6	4.9		81	8	17.5	7.8	3.9	.		unnamed protein product	3E-012	gi|12540244	42	66	105	Anopheles albimanus	unnamed protein product	5E-013	gi|12540244	42	66	105	Anopheles albimanus	salivary anti-thrombin peptide anophelin	9E-012	gi|6851157	42	66	105	Anopheles albimanus	Anophelin
anosin_cE5-anophelin	270	ASIS010361		ATG	*	anosin_cE5-anophelin	89	1	SIG	21-22	9.571	4.02	7.414	3.92	ExpAA=15.26 First60=15.26 PredHel=1 Topology=i5-22o	1	19.1	75.3	5.6		67	5	12.4	6.7	3.4	.		salivary anti-thrombin peptide anophelin	6E-011	gi|208657579	46	66	99	Anopheles darlingi	salivary anti-thrombin peptide anophelin	1E-011	gi|208657579	46	66	99	Anopheles darlingi	salivary anti-thrombin peptide anophelin	4E-009	gi|6851157	46	67	99	Anopheles albimanus	Anophelin
anoalb_cE5-anophelin	252	AALB014019		ATG	*	anoalb_cE5-anophelin	83	1	SIG	22-23	8.869	3.97	6.548	3.74	ExpAA=12.13 First60=12.13 PredHel=0 Topology=o	0						3	15.7	4.8	6	.		unnamed protein product	2E-040	gi|12540244	100	100	100	Anopheles albimanus	unnamed protein product	3E-041	gi|12540244	100	100	100	Anopheles albimanus	salivary anti-thrombin peptide anophelin	4E-040	gi|6851157	100	100	100	Anopheles albimanus	Anophelin
anodar_cE5-anophelin	246	GI:208657572		ATG	*	anodar_cE5-anophelin	81	1	SIG	22-23	8.723	4.16	6.384	3.93	ExpAA=11.56 First60=11.56 PredHel=0 Topology=o	0						1	11.1	6.2	6.2	.		salivary anti-thrombin peptide anophelin	2E-039	gi|208657573	100	100	100	Anopheles darlingi	salivary anti-thrombin peptide anophelin	3E-040	gi|208657573	100	100	100	Anopheles darlingi	salivary anti-thrombin peptide anophelin	5E-033	gi|6851157	86	90	100	Anopheles albimanus	Anophelin
Hyp 4.2/13 family
Hyp 4.2
anoga_hyp4.2	189	AGAP003473		ATG	*	anoga_hyp4.2	62	0	SIG	22-23	6.768	5.01	4.396	4.69	ExpAA=22.32 First60=22.32 PredHel=1 Topology=i5-27o	1	35.5	56.5	8.1		35	1	17.7	3.2	4.8	.	1 | 36 EENPVKR|SI 0.594 *ProP* |	AGAP003473-PA	4E-027	gi|55242637	100	100	100	Anopheles gambiae str. PEST	AGAP003473-PA	8E-028	gi|55242637	100	100	100	Anopheles gambiae str. PEST	AGAP003473-PA	1E-026	gi|58382210	100	100	100	Anopheles gambiae str. PEST	PHA03290
anocol_hyp4.2	189		novel	ATG	*	anocol_hyp4.2	62	0	SIG	22-23	6.727	5.01	4.396	4.69	ExpAA=22.32 First60=22.32 PredHel=1 Topology=i5-27o	1	35.5	56.5	8.1		35	1	17.7	3.2	4.8	.	1 | 36 EENPVKR|SI 0.594 *ProP* |	AGAP003473-PA	4E-027	gi|55242637	100	100	100	Anopheles gambiae str. PEST	AGAP003473-PA	8E-028	gi|55242637	100	100	100	Anopheles gambiae str. PEST	AGAP003473-PA	1E-026	gi|58382210	100	100	100	Anopheles gambiae str. PEST	PHA03290
anoara_hyp4.2	195	AARA001547		ATG	*	anoara_hyp4.2	64	0	SIG	22-23	6.925	6	4.561	5.41	ExpAA=22.33 First60=22.33 PredHel=1 Topology=i3-25o	1	34.4	60.9	4.7		39	1	15.6	3.1	4.7	.	1 | 38 KLNLAKR|SI 0.587 *ProP* |	AGAP003473-PA	5E-020	gi|55242637	82	87	103	Anopheles gambiae str. PEST	AGAP003473-PA	9E-021	gi|55242637	82	87	103	Anopheles gambiae str. PEST	AGAP003473-PA	1E-019	gi|58382210	82	87	103	Anopheles gambiae str. PEST	GSG-1
anoqua_hyp4.2	195	AQUA010205		ATG	*	anoqua_hyp4.2	64	0	SIG	22-23	6.925	6	4.561	5.41	ExpAA=22.33 First60=22.33 PredHel=1 Topology=i3-25o	1	34.4	60.9	4.7		39	1	15.6	3.1	4.7	.	1 | 38 KLNLAKR|SI 0.587 *ProP* |	AGAP003473-PA	5E-020	gi|55242637	82	87	103	Anopheles gambiae str. PEST	AGAP003473-PA	9E-021	gi|55242637	82	87	103	Anopheles gambiae str. PEST	AGAP003473-PA	1E-019	gi|58382210	82	87	103	Anopheles gambiae str. PEST	GSG-1
anomer_hyp4.2	195		novel	ATG	*	anomer_hyp4.2	64	0	SIG	20-21	7.037	5.45	4.844	5.01	ExpAA=17.01 First60=17.01 PredHel=1 Topology=i3-25o	1	34.4	60.9	4.7		39	1	12.5	1.6	4.7	.	1 | 38 KLNLAKR|SI 0.594 *ProP* |	AGAP003473-PA	2E-017	gi|55242637	75	84	103	Anopheles gambiae str. PEST	AGAP003473-PA	3E-018	gi|55242637	75	84	103	Anopheles gambiae str. PEST	AGAP003473-PA	5E-017	gi|58382210	75	84	103	Anopheles gambiae str. PEST	ureB
anomel_hyp4.2	189		novel	ATG	*	anomel_hyp4.2	62	0	SIG	22-23	6.728	5.01	4.396	4.69	ExpAA=22.32 First60=22.32 PredHel=1 Topology=i5-27o	1	35.5	56.5	8.1		35	1	17.7	3.2	4.8	.	1 | 36 EENPVKR|SI 0.594 *ProP* |	AGAP003473-PA	3E-026	gi|55242637	96	100	100	Anopheles gambiae str. PEST	AGAP003473-PA	5E-027	gi|55242637	96	100	100	Anopheles gambiae str. PEST	AGAP003473-PA	8E-026	gi|58382210	96	100	100	Anopheles gambiae str. PEST	PHA03290
anochris_hyp4.2	222		novel	ATG	*	anochris_hyp4.2	73	0	SIG	20-21	7.979	4.82	5.797	4.59	ExpAA=16.43 First60=16.43 PredHel=1 Topology=i3-20o	1	23.3	72.6	4.1		53	2	11	2.7	5.5	.		hypothetical 4.2 kda secreted peptide	1E-014	gi|114864994	65	75	101	Anopheles funestus	putative 4.2 kda secreted peptide	2E-015	gi|114864994	65	75	101	Anopheles funestus	hypothetical 4.2 kda secreted peptide	3E-014	gi|114864994	65	75	101	Anopheles funestus	FlaB
anoepi_hyp4.2	210		novel	ATG	*	anoepi_hyp4.2	69	0	SIG	20-21	7.687	4.56	5.536	4.37	ExpAA=15.40 First60=15.40 PredHel=1 Topology=i3-20o	1	24.6	71	4.3		49	4	13	1.4	4.3	.	1 | 40 KLNIVKR|SI 0.536 *ProP* |	hypothetical 4.2 kda secreted peptide	2E-008	gi|114864994	48	69	96	Anopheles funestus	putative 4.2 kda secreted peptide	3E-009	gi|114864994	48	69	96	Anopheles funestus	hypothetical 4.2 kda secreted peptide	4E-008	gi|114864994	48	69	96	Anopheles funestus	PBP1_ABC_ligand
Hyp 13
anoga_hyp13	171	AGAP003474		ATG	*	anoga_hyp13	56	0	SIG	22-23	6.188	5.45	3.81	4.75	ExpAA=19.85 First60=19.85 PredHel=1 Topology=o4-26i	1	39.3	7.1	53.6		30	0	10.7	3.6	1.8	.		AGAP003474-PA	6E-024	gi|55242638	100	100	100	Anopheles gambiae str. PEST	AGAP003474-PA	1E-024	gi|55242638	100	100	100	Anopheles gambiae str. PEST	AGAP003474-PA	2E-023	gi|58382212	100	100	100	Anopheles gambiae str. PEST	CD36
anocol_hyp13	171		novel	ATG	*	anocol_hyp13	56	0	SIG	22-23	6.2	5.45	3.81	4.75	ExpAA=20.20 First60=20.20 PredHel=1 Topology=o4-26i	1	39.3	7.1	53.6		30	0	10.7	3.6	1.8	.		AGAP003474-PA	8E-024	gi|55242638	98	100	100	Anopheles gambiae str. PEST	AGAP003474-PA	1E-024	gi|55242638	98	100	100	Anopheles gambiae str. PEST	AGAP003474-PA	2E-023	gi|58382212	98	100	100	Anopheles gambiae str. PEST	CD36
anoara_hyp13	171	AARA014154		ATG	*	anoara_hyp13	56	0	SIG	22-23	6.154	5.42	3.834	4.92	ExpAA=18.37 First60=18.37 PredHel=1 Topology=o4-26i	1	39.3	7.1	53.6		30	0	10.7	3.6	1.8	.		AGAP003474-PA	4E-022	gi|55242638	92	96	100	Anopheles gambiae str. PEST	AGAP003474-PA	7E-023	gi|55242638	92	96	100	Anopheles gambiae str. PEST	AGAP003474-PA	1E-021	gi|58382212	92	96	100	Anopheles gambiae str. PEST	Glyco_hydro_100
anoqua_hyp13	171	AQUA015135	to_be_corrected	ATG	*	anoqua_hyp13	56	0	SIG	22-23	6.154	5.42	3.834	4.92	ExpAA=18.37 First60=18.37 PredHel=1 Topology=o4-26i	1	39.3	7.1	53.6		30	0	10.7	3.6	1.8	.		AGAP003474-PA	4E-022	gi|55242638	92	96	100	Anopheles gambiae str. PEST	AGAP003474-PA	7E-023	gi|55242638	92	96	100	Anopheles gambiae str. PEST	AGAP003474-PA	1E-021	gi|58382212	92	96	100	Anopheles gambiae str. PEST	Glyco_hydro_100
anomer_hyp13	171		novel	ATG	*	anomer_hyp13	56	0	SIG	22-23	6.167	6.7	3.847	6.04	ExpAA=19.11 First60=19.11 PredHel=1 Topology=o4-26i	1	39.3	7.1	53.6		30	0	10.7	3.6	1.8	.		AGAP003474-PA	1E-020	gi|55242638	87	94	100	Anopheles gambiae str. PEST	AGAP003474-PA	2E-021	gi|55242638	87	94	100	Anopheles gambiae str. PEST	AGAP003474-PA	4E-020	gi|58382212	87	94	100	Anopheles gambiae str. PEST	Glyco_hydro_100
anomel_hyp13	171		novel	ATG	*	anomel_hyp13	56	0	SIG	22-23	6.133	5.97	3.819	5.3	ExpAA=19.67 First60=19.67 PredHel=1 Topology=o4-26i	1	39.3	7.1	53.6		30	0	10.7	3.6	1.8	.		AGAP003474-PA	3E-022	gi|55242638	96	96	98	Anopheles gambiae str. PEST	AGAP003474-PA	6E-023	gi|55242638	96	96	98	Anopheles gambiae str. PEST	AGAP003474-PA	9E-022	gi|58382212	96	96	98	Anopheles gambiae str. PEST	CD36
anochris_hyp13	177		novel	ATG	*	anochris_hyp13	58	0	SIG	22-23	6.258	6	3.867	4.89	ExpAA=17.53 First60=17.53 PredHel=1 Topology=o4-21i	1	29.3	6.9	63.8		37	0	13.8	5.2	1.7	.		AGAP003474-PA	2E-010	gi|55242638	68	74	96	Anopheles gambiae str. PEST	AGAP003474-PA	3E-011	gi|55242638	68	74	96	Anopheles gambiae str. PEST	AGAP003474-PA	5E-010	gi|58382212	68	74	96	Anopheles gambiae str. PEST	Glucos_trans_II
anoepi_hyp13	189		novel	ATG	*	anoepi_hyp13	62	1	SIG	22-23	6.731	5.03	4.414	4.66	ExpAA=18.63 First60=18.63 PredHel=1 Topology=o4-23i	1	30.6	6.5	62.9		39	1	9.7	8.1	3.2	.	1 | 32 IRNIAKR|SI 0.714 *ProP* |	AGAP003474-PA	9E-007	gi|55242638	57	66	96	Anopheles gambiae str. PEST	AGAP003474-PA	2E-007	gi|55242638	57	66	96	Anopheles gambiae str. PEST	AGAP003474-PA	2E-006	gi|58382212	57	66	96	Anopheles gambiae str. PEST	COG2248
Hyp 6.2
anoga_hyp6.2	258	AGAP006495		ATG	*	anoga_hyp6.2	85	0	SIG	27-28	9.286	10.97	6.361	10.41	ExpAA=2.19 First60=2.17 PredHel=0 Topology=o	0						2	17.6	10.6	3.5	.		hyp6.2 precursor	5E-042	gi|62546223	100	100	100	Anopheles gambiae	hyp6.2 precursor	8E-043	gi|62546223	100	100	100	Anopheles gambiae	AGAP006495-PA	1E-041	gi|118788162	100	100	100	Anopheles gambiae str. PEST	Gpi16
anocol_hyp6.2	255		novel	ATG	*	anocol_hyp6.2	84	0	SIG	27-28	9.193	11.25	6.295	10.74	ExpAA=1.88 First60=1.88 PredHel=0 Topology=o	0						2	17.9	10.7	3.6	.		hyp6.2 precursor	2E-039	gi|62546223	95	97	99	Anopheles gambiae	hyp6.2 precursor	3E-040	gi|62546223	95	97	99	Anopheles gambiae	AGAP006495-PA	5E-039	gi|118788162	95	97	99	Anopheles gambiae str. PEST
anoara_hyp6.2	255		novel	ATG	*	anoara_hyp6.2	84	0	SIG	27-28	9.124	10.87	6.295	10.74	ExpAA=2.13 First60=2.12 PredHel=0 Topology=o	0						2	19	10.7	3.6	.		hyp6.2 precursor	8E-039	gi|62546223	94	96	99	Anopheles gambiae	hyp6.2 precursor	1E-039	gi|62546223	94	96	99	Anopheles gambiae	AGAP006495-PA	2E-038	gi|118788162	94	96	99	Anopheles gambiae str. PEST
anoqua_hyp6.2	255		novel	ATG	*	anoqua_hyp6.2	84	0	SIG	26-27	9.2	11.27	6.389	10.83	ExpAA=1.23 First60=1.22 PredHel=0 Topology=o	0						2	16.7	10.7	3.6	.		hyp6.2 precursor	1E-038	gi|62546223	95	97	100	Anopheles gambiae	hyp6.2 precursor	2E-039	gi|62546223	95	97	100	Anopheles gambiae	AGAP006495-PA	3E-038	gi|118788162	95	97	100	Anopheles gambiae str. PEST	LraI
anomer_hyp6.2	258		novel	ATG	*	anomer_hyp6.2	85	0	SIG	27-28	9.142	11.33	6.361	10.83	ExpAA=16.45 First60=16.44 PredHel=1 Topology=o4-22i	1	21.2	4.7	74.1		63	3	17.6	12.9	3.5	.		hyp6.2 precursor	8E-037	gi|62546223	89	95	100	Anopheles gambiae	hyp6.2 precursor	1E-037	gi|62546223	89	95	100	Anopheles gambiae	AGAP006495-PA	2E-036	gi|118788162	89	95	100	Anopheles gambiae str. PEST
anomel_hyp6.2	258		novel	ATG	*	anomel_hyp6.2	85	0	SIG	27-28	9.316	11.27	6.389	10.83	ExpAA=2.16 First60=2.15 PredHel=0 Topology=o	0						2	17.6	10.6	3.5	.		hyp6.2 precursor	1E-041	gi|62546223	98	100	100	Anopheles gambiae	hyp6.2 precursor	2E-042	gi|62546223	98	100	100	Anopheles gambiae	AGAP006495-PA	3E-041	gi|118788162	98	100	100	Anopheles gambiae str. PEST	AFOR_N
anochris_hyp6.2	246	ACHR001623	to_be_corrected	ATG	*	anochris_hyp6.2	81	0	SIG	26-27	8.362	10.17	5.784	10.41	ExpAA=26.57 First60=25.77 PredHel=1 Topology=i7-29o	1	27.2	64.2	8.6		52	2	16	14.8	2.5	.		hyp6.2 precursor	2E-022	gi|62546223	67	74	100	Anopheles gambiae	hyp6.2 precursor	3E-023	gi|62546223	67	74	100	Anopheles gambiae	AGAP006495-PA	5E-022	gi|118788162	67	74	100	Anopheles gambiae str. PEST	LraI
anoepi_hyp6.2	255		novel	ATG	*	anoepi_hyp6.2	84	0	SIG	27-28	8.94	9.39	6.184	8.48	ExpAA=22.25 First60=22.05 PredHel=1 Topology=i7-29o	1	26.2	65.5	8.3		55	2	15.5	14.3	3.6	.		putative secreted salivary basic peptide hyp6.2	6E-024	gi|114864793	69	77	89	Anopheles funestus	putative secreted salivary basic peptide hyp6.2	1E-024	gi|114864793	69	77	89	Anopheles funestus	putative secreted salivary basic peptide hyp6.2	2E-023	gi|114864793	69	77	89	Anopheles funestus	trmE
anofun_hyp6.2	285		novel	ATG	*	anofun_hyp6.2	94	0	SIG	30-31	10.221	10.39	6.929	9.52	ExpAA=13.85 First60=12.05 PredHel=0 Topology=o	0						6	18.1	10.6	3.2	.		putative secreted salivary basic peptide hyp6.2	1E-046	gi|114864793	100	100	100	Anopheles funestus	putative secreted salivary basic peptide hyp6.2	2E-047	gi|114864793	100	100	100	Anopheles funestus	putative secreted salivary basic peptide hyp6.2	3E-046	gi|114864793	100	100	100	Anopheles funestus	trmE
anomin_hyp6.2	291	AMIN007878	to_be_corrected	ATG	*	anomin_hyp6.2	96	0	SIG	31-32	10.432	10.96	7.088	11	ExpAA=20.96 First60=20.66 PredHel=1 Topology=i7-29o	1	22.9	69.8	7.3		67	4	17.7	10.4	3.1	.		putative secreted salivary basic peptide hyp6.2	3E-034	gi|114864793	77	85	101	Anopheles funestus	putative secreted salivary basic peptide hyp6.2	5E-035	gi|114864793	77	85	101	Anopheles funestus	putative secreted salivary basic peptide hyp6.2	8E-034	gi|114864793	77	85	101	Anopheles funestus	NPR3
anocul_hyp6.2	282	ACUA014083	to_be_corrected	ATG	*	anocul_hyp6.2	93	0	SIG	28-29	10.188	10.36	7.069	10.61	ExpAA=5.83 First60=5.75 PredHel=0 Topology=i	0						4	14	9.7	4.3	.		putative secreted salivary basic peptide hyp6.2	7E-030	gi|114864793	69	80	100	Anopheles funestus	putative secreted salivary basic peptide hyp6.2	1E-030	gi|114864793	69	80	100	Anopheles funestus	putative secreted salivary basic peptide hyp6.2	2E-029	gi|114864793	69	80	100	Anopheles funestus	trmE
anofar_hyp6.2	270		novel	ATG	*	anofar_hyp6.2	89	0	SIG	24-25	9.38	9.03	6.99	8.52	ExpAA=24.76 First60=21.61 PredHel=1 Topology=o5-24i	1	21.3	5.6	73		65	4	13.5	13.5	5.6	.		putative secreted salivary basic peptide hyp6.2	4E-016	gi|114864793	48	62	94	Anopheles funestus	putative secreted salivary basic peptide hyp6.2	6E-017	gi|114864793	48	62	94	Anopheles funestus	putative secreted salivary basic peptide hyp6.2	1E-015	gi|114864793	48	62	94	Anopheles funestus	PRK13211
anodir_hyp6.2	270	ADIR007626		ATG	*	anodir_hyp6.2	89	0	SIG	25-26	9.327	9.03	6.842	8.52	ExpAA=6.57 First60=6.17 PredHel=0 Topology=i	0						3	16.9	13.5	3.4	.		putative secreted salivary basic peptide hyp6.2	4E-021	gi|114864793	56	68	100	Anopheles funestus	putative secreted salivary basic peptide hyp6.2	6E-022	gi|114864793	56	68	100	Anopheles funestus	putative secreted salivary basic peptide hyp6.2	1E-020	gi|114864793	56	68	100	Anopheles funestus	LasB
anoatro_hyp6.2	267		novel	ATG	*	anoatro_hyp6.2	88	0	SIG	25-26	9.523	7.87	6.832	6.04	ExpAA=21.52 First60=21.20 PredHel=1 Topology=i12-34o	1	25	61.4	13.6		54	4	15.9	14.8	3.4	.		putative secreted salivary basic peptide hyp6.2	6E-026	gi|668461765	78	85	99	Anopheles sinensis	putative secreted salivary basic peptide hyp6.2	1E-026	gi|668461765	78	85	99	Anopheles sinensis	putative secreted salivary basic peptide hyp6.2	2E-025	gi|668461765	78	85	99	Anopheles sinensis	DNA_pol_A_pol_I
anoalb_hyp6.2	270		novel	ATG	*	anoalb_hyp6.2	89	0	SIG	35-36	9.2	6.04	5.622	6.21	ExpAA=23.21 First60=22.72 PredHel=1 Topology=i13-35o	1	24.7	60.7	14.6		54	0	14.6	13.5	4.5	.		putative secreted salivary basic peptide hyp6.2	1E-018	gi|208657661	68	77	93	Anopheles darlingi	putative secreted salivary basic peptide hyp6.2	2E-019	gi|208657661	68	77	93	Anopheles darlingi	putative secreted salivary basic peptide hyp6.2	7E-009	gi|114864793	42	54	98	Anopheles funestus	PKc_MKK4
anodar_hyp6.2	273		novel	ATG	*	anodar_hyp6.2	90	0	SIG	38-39	9.298	6.07	5.298	6.18	ExpAA=30.94 First60=25.51 PredHel=1 Topology=i17-39o	1	24.4	56.7	18.9		51	3	13.3	14.4	3.3	.		putative secreted salivary basic peptide hyp6.2	8E-035	gi|208657661	100	100	100	Anopheles darlingi	putative secreted salivary basic peptide hyp6.2	1E-035	gi|208657661	100	100	100	Anopheles darlingi	putative secreted salivary basic peptide hyp6.2	5E-012	gi|114864793	53	57	87	Anopheles funestus	PRK06215
Hyp 8.2 family
anoga_hyp8.2	276	AGAP006494		ATG	*	anoga_hyp8.2	91	1	SIG	18-19	9.861	4.28	7.914	4.19	ExpAA=0.13 First60=0.13 PredHel=0 Topology=o	0						5	15.4	3.3	5.5	.		AGAP006494-PA	3E-045	gi|157016274	100	100	100	Anopheles gambiae str. PEST	AGAP006494-PA	5E-046	gi|157016274	100	100	100	Anopheles gambiae str. PEST	AGAP006494-PA	8E-045	gi|158295940	100	100	100	Anopheles gambiae str. PEST	F-BAR_FNBP1L
anocol_hyp8.2	276		novel	ATG	*	anocol_hyp8.2	91	1	SIG	18-19	9.848	4.3	7.898	4.21	ExpAA=0.11 First60=0.11 PredHel=0 Topology=o	0						4	14.3	3.3	5.5	.		AGAP006494-PA	3E-044	gi|157016274	97	98	100	Anopheles gambiae str. PEST	AGAP006494-PA	5E-045	gi|157016274	97	98	100	Anopheles gambiae str. PEST	AGAP006494-PA	9E-044	gi|158295940	97	98	100	Anopheles gambiae str. PEST	PRK13108
anoara_hyp8.2	276		novel	ATG	*	anoara_hyp8.2	91	1	SIG	18-19	9.848	4.3	7.898	4.21	ExpAA=0.11 First60=0.11 PredHel=0 Topology=o	0						4	14.3	3.3	5.5	.		AGAP006494-PA	3E-044	gi|157016274	97	98	100	Anopheles gambiae str. PEST	AGAP006494-PA	5E-045	gi|157016274	97	98	100	Anopheles gambiae str. PEST	AGAP006494-PA	9E-044	gi|158295940	97	98	100	Anopheles gambiae str. PEST	PRK13108
anoqua_hyp8.2	276	AQUA006326		ATG	*	anoqua_hyp8.2	91	1	SIG	18-19	9.838	4.3	7.888	4.21	ExpAA=0.11 First60=0.11 PredHel=0 Topology=o	0						4	15.4	3.3	4.4	.		AGAP006494-PA	3E-043	gi|157016274	96	97	100	Anopheles gambiae str. PEST	AGAP006494-PA	4E-044	gi|157016274	96	97	100	Anopheles gambiae str. PEST	AGAP006494-PA	7E-043	gi|158295940	96	97	100	Anopheles gambiae str. PEST	PRK13108
anomer_hyp8.2	276		novel	ATG	*	anomer_hyp8.2	91	1	SIG	18-19	9.887	4.21	7.937	4.11	ExpAA=0.09 First60=0.09 PredHel=0 Topology=o	0						5	13.2	3.3	6.6	.		AGAP006494-PA	3E-043	gi|157016274	95	97	100	Anopheles gambiae str. PEST	AGAP006494-PA	6E-044	gi|157016274	95	97	100	Anopheles gambiae str. PEST	AGAP006494-PA	1E-042	gi|158295940	95	97	100	Anopheles gambiae str. PEST	Neisseria_TspB
anomel_hyp8.2	276		novel	ATG	*	anomel_hyp8.2	91	1	SIG	18-19	9.834	4.28	7.884	4.19	ExpAA=0.11 First60=0.11 PredHel=0 Topology=o	0						4	14.3	3.3	5.5	.		AGAP006494-PA	7E-044	gi|157016274	96	98	100	Anopheles gambiae str. PEST	AGAP006494-PA	1E-044	gi|157016274	96	98	100	Anopheles gambiae str. PEST	AGAP006494-PA	2E-043	gi|158295940	96	98	100	Anopheles gambiae str. PEST	PRK13108
anochris_hyp8.2	279	ACHR001622		ATG	*	anochris_hyp8.2	92	0	SIG	18-19	10.059	4.56	8.116	4.43	ExpAA=0.04 First60=0.04 PredHel=0 Topology=o	0						9	21.7	4.3	5.4	.		AGAP006494-PA	6E-024	gi|157016274	62	78	102	Anopheles gambiae str. PEST	AGAP006494-PA	1E-024	gi|157016274	62	78	102	Anopheles gambiae str. PEST	AGAP006494-PA	2E-023	gi|158295940	62	78	102	Anopheles gambiae str. PEST	CeuA
anoepi_hyp8.2	276	AEPI000177		ATG	*	anoepi_hyp8.2	91	0	SIG	19-20	10.008	4.56	7.974	4.44	ExpAA=0.09 First60=0.09 PredHel=0 Topology=o	0						7	19.8	5.5	5.5	.		AGAP006494-PA	5E-025	gi|157016274	58	79	100	Anopheles gambiae str. PEST	AGAP006494-PA	9E-026	gi|157016274	58	79	100	Anopheles gambiae str. PEST	AGAP006494-PA	2E-024	gi|158295940	58	79	100	Anopheles gambiae str. PEST	Sig-70_plancto1
anofun_hyp8.2	288		novel	ATG	*	anofun_hyp8.2	95	0	SIG	18-19	10.478	5.08	8.377	4.89	ExpAA=2.66 First60=2.66 PredHel=0 Topology=o	0						10	16.8	2.1	8.4	.		hypothetical salivary protein 8.2	2E-045	gi|114864677	95	97	100	Anopheles funestus	putative salivary protein 8.2	3E-046	gi|114864677	95	97	100	Anopheles funestus	hypothetical salivary protein 8.2	5E-045	gi|114864677	95	97	100	Anopheles funestus	PRK06302
anomin_hyp8.2	285	AMIN007878	to_be_corrected	ATG	*	anomin_hyp8.2	94	0	SIG	18-19	10.486	4.49	8.493	4.38	ExpAA=6.21 First60=6.21 PredHel=0 Topology=o	0						11	14.9	2.1	12.8	.		hypothetical salivary protein 8.2	2E-020	gi|114864677	53	67	100	Anopheles funestus	putative salivary protein 8.2	3E-021	gi|114864677	53	67	100	Anopheles funestus	hypothetical salivary protein 8.2	5E-020	gi|114864677	53	67	100	Anopheles funestus	PRK09194
anocul_hyp8.2	270	ACUA014083	to_be_corrected	ATG	*	anocul_hyp8.2	89	0	SIG	18-19	9.777	4.96	7.861	4.75	ExpAA=16.83 First60=16.83 PredHel=1 Topology=o4-23i	1	21.3	4.5	74.2		66	9	12.4	2.2	10.1	.		hypothetical salivary protein 8.2	9E-017	gi|27372899	50	64	98	Anopheles stephensi	hypothetical salivary protein 8.2	2E-017	gi|27372899	50	64	98	Anopheles stephensi	hypothetical salivary protein 8.2	3E-016	gi|27372899	50	64	98	Anopheles stephensi	RINT1_TIP1
anoste_hyp8.2	282	ASTE005093	to_be_corrected	ATG	*	anoste_hyp8.2	93	0	SIG	18-19	10.235	4.65	8.33	4.51	ExpAA=6.71 First60=6.71 PredHel=0 Topology=o	0						6	12.9	1.1	7.5	.		hypothetical salivary protein 8.2	9E-046	gi|27372899	100	100	100	Anopheles stephensi	hypothetical salivary protein 8.2	2E-046	gi|27372899	100	100	100	Anopheles stephensi	hypothetical salivary protein 8.2	3E-045	gi|27372899	100	100	100	Anopheles stephensi	Tetraspannin
anomac_hyp8.2	285	AMAM004018	to_be_corrected	ATG	*	anomac_hyp8.2	94	0	SIG	25-26	10.351	4.55	7.676	4.47	ExpAA=11.26 First60=11.25 PredHel=0 Topology=o	0						6	14.9	1.1	8.5	.		hypothetical salivary protein 8.2	1E-034	gi|27372899	79	89	101	Anopheles stephensi	hypothetical salivary protein 8.2	2E-035	gi|27372899	79	89	101	Anopheles stephensi	hypothetical salivary protein 8.2	4E-034	gi|27372899	79	89	101	Anopheles stephensi	PRK13524
anofar_hyp8.2	267		novel	ATG	*	anofar_hyp8.2	88	1	SIG	21-22	9.312	5.13	7.085	4.85	ExpAA=14.04 First60=14.04 PredHel=0 Topology=o	0						8	15.9	10.2	6.8	.		hypothetical salivary protein 8.2	2E-010	gi|27372899	42	59	95	Anopheles stephensi	hypothetical salivary protein 8.2	3E-011	gi|27372899	42	59	95	Anopheles stephensi	hypothetical salivary protein 8.2	5E-010	gi|27372899	42	59	95	Anopheles stephensi	ureA
anodir_hyp8.2	276	ADIR007627	to_be_corrected	ATG	*	anodir_hyp8.2	91	1	SIG	19-20	9.618	4.68	7.483	4.39	ExpAA=0.40 First60=0.40 PredHel=0 Topology=o	0						9	19.8	5.5	6.6	.		hypothetical salivary protein 8.2	9E-007	gi|114864677	33	55	78	Anopheles funestus	putative salivary protein 8.2	1E-007	gi|114864677	33	55	78	Anopheles funestus	hypothetical salivary protein 8.2	2E-006	gi|114864677	33	55	78	Anopheles funestus	PRK10547
anoatro_hyp8.2	309	AATE002472	to_be_corrected	ATG	*	anoatro_hyp8.2	102	1	SIG	19-20	10.859	4.64	8.927	4.53	ExpAA=0.95 First60=0.95 PredHel=0 Topology=o	0						11	17.6	4.9	5.9	.		hypothetical protein ZHAS_00017420	2E-018	gi|668461766	53	63	107	Anopheles sinensis	hypothetical protein ZHAS_00017420	3E-019	gi|668461766	53	63	107	Anopheles sinensis	hypothetical protein ZHAS_00017420	5E-018	gi|668461766	53	63	107	Anopheles sinensis	rps5
anosin_hyp8.2	300		novel	ATG	*	anosin_hyp8.2	99	2	SIG	22-23	10.305	5.13	8.032	5.41	ExpAA=0.22 First60=0.22 PredHel=0 Topology=o	0						6	18.2	8.1	5.1	.		hypothetical protein ZHAS_00017420	1E-045	gi|668461766	94	96	100	Anopheles sinensis	hypothetical protein ZHAS_00017420	2E-046	gi|668461766	94	96	100	Anopheles sinensis	hypothetical protein ZHAS_00017420	4E-045	gi|668461766	94	96	100	Anopheles sinensis	DUF3633
anoalb_hyp8.2	252	AALB005634	to_be_corrected	ATG	*	anoalb_hyp8.2	83	0	SIG	20-21	8.834	4.72	6.785	4.53	ExpAA=10.18 First60=10.18 PredHel=0 Topology=o	0						7	13.3	7.2	8.4	.		hypothetical salivary protein 8.2	7E-025	gi|208657771	65	73	100	Anopheles darlingi	hypothetical salivary protein 8.2	1E-025	gi|208657771	65	73	100	Anopheles darlingi	hypothetical salivary protein 8.2	0.10	gi|27372899	27	50	99	Anopheles stephensi	INO1
anodar_hyp8.2	285		novel	ATG	*	anodar_hyp8.2	94	1	SIG	18-19	10.107	4.06	8.161	4.06	ExpAA=17.67 First60=17.67 PredHel=1 Topology=i5-22o	1	18.1	76.6	5.3		72	0	11.7	8.5	5.3	.		hypothetical salivary protein 8.2	1E-047	gi|208657815	97	98	100	Anopheles darlingi	hypothetical salivary protein 8.2	2E-048	gi|208657815	97	98	100	Anopheles darlingi	hypothetical salivary protein 8.2	0.004	gi|27372899	28	47	102	Anopheles stephensi	DUF1832
Hyp 10-12 family
Hyp 10
anoga_hyp10	273	AGAP008307		ATG	*	anoga_hyp10	90	1	SIG	23-24	10.016	5.81	7.528	5.42	ExpAA=13.51 First60=13.51 PredHel=0 Topology=o	0						0	12.2	6.7	2.2	.		AGAP008307-PA	1E-046	gi|30175316	100	100	100	Anopheles gambiae str. PEST	AGAP008307-PA	3E-047	gi|30175316	100	100	100	Anopheles gambiae str. PEST	AGAP008307-PA	4E-046	gi|31222290	100	100	100	Anopheles gambiae str. PEST	GTSE1_N
anocol_hyp10	273		novel	ATG	*	anocol_hyp10	90	0	SIG	23-24	9.991	5.81	7.518	5.42	ExpAA=13.43 First60=13.43 PredHel=0 Topology=o	0						0	13.3	6.7	1.1	.		hypothetical protein 10	2E-045	gi|18389901	98	98	100	Anopheles gambiae	hypothetical protein 10	3E-046	gi|18389901	98	98	100	Anopheles gambiae	hypothetical protein 10	5E-045	gi|18389901	98	98	100	Anopheles gambiae	GTSE1_N
anoara_hyp10	273	AARA011261		ATG	*	anoara_hyp10	90	1	SIG	23-24	10.031	5.81	7.558	5.42	ExpAA=12.92 First60=12.92 PredHel=0 Topology=o	0						0	13.3	5.6	2.2	.		hypothetical protein 10	1E-045	gi|18389901	98	98	100	Anopheles gambiae	hypothetical protein 10	2E-046	gi|18389901	98	98	100	Anopheles gambiae	hypothetical protein 10	3E-045	gi|18389901	98	98	100	Anopheles gambiae	GTSE1_N
anoqua_hyp10	273	AQUA010628		ATG	*	anoqua_hyp10	90	1	SIG	23-24	10.044	6.04	7.562	5.52	ExpAA=10.40 First60=10.40 PredHel=0 Topology=o	0						0	11.1	6.7	3.3	.		hypothetical protein 10	1E-044	gi|18389901	96	97	100	Anopheles gambiae	hypothetical protein 10	2E-045	gi|18389901	96	97	100	Anopheles gambiae	AGAP008307-PA	4E-044	gi|31222290	96	97	100	Anopheles gambiae str. PEST	PRK14844
anomer_hyp10	273		novel	ATG	*	anomer_hyp10	90	1	SIG	23-24	10.035	5.81	7.562	5.42	ExpAA=12.95 First60=12.95 PredHel=0 Topology=o	0						0	12.2	6.7	2.2	.		hypothetical protein 10	6E-046	gi|18389901	98	98	100	Anopheles gambiae	hypothetical protein 10	1E-046	gi|18389901	98	98	100	Anopheles gambiae	hypothetical protein 10	2E-045	gi|18389901	98	98	100	Anopheles gambiae	GTSE1_N
anomel_hyp10	270		novel	ATG	*	anomel_hyp10	89	1	SIG	22-23	9.95	5.51	7.59	5.1	ExpAA=5.50 First60=5.50 PredHel=0 Topology=o	0						0	13.5	5.6	2.2	.		hypothetical protein 10	4E-041	gi|18389901	92	95	100	Anopheles gambiae	hypothetical protein 10	7E-042	gi|18389901	92	95	100	Anopheles gambiae	hypothetical protein 10	1E-040	gi|18389901	92	95	100	Anopheles gambiae	Osmoregulated_p
anochris_hyp10	276	ACHR000532	to_be_corrected	ATG	*	anochris_hyp10	91	0	SIG	21-22	10.243	6.39	7.98	5.71	ExpAA=1.82 First60=1.82 PredHel=0 Topology=o	0						0	17.6	4.4	.	.		hypothetical protein 10	1E-025	gi|18389901	70	76	102	Anopheles gambiae	hypothetical protein 10	2E-026	gi|18389901	70	76	102	Anopheles gambiae	hypothetical protein 10	4E-025	gi|18389901	70	76	102	Anopheles gambiae	hypothetical_pr
anoepi_hyp10	258	AEPI004057	to_be corrected	ATG	*	anoepi_hyp10	85	0	SIG	19-20	9.573	5.44	7.539	4.87	ExpAA=0.03 First60=0.03 PredHel=0 Topology=o	0						0	14.1	4.7	.	.		hypothetical protein 10	3E-019	gi|18389901	64	71	91	Anopheles gambiae	hypothetical protein 10	5E-020	gi|18389901	64	71	91	Anopheles gambiae	AGAP008307-PA	7E-019	gi|31222290	64	71	91	Anopheles gambiae str. PEST	cobU
anofun_hyp10	270	AFUN007399		ATG	*	anofun_hyp10	89	0	SIG	17-18	10.23	5.7	8.239	5.2	ExpAA=1.12 First60=1.12 PredHel=0 Topology=o	0						0	13.5	3.4	.	.		putative salivary protein hyp10	5E-020	gi|27372931	55	69	90	Anopheles stephensi	putative salivary protein hyp10	9E-021	gi|27372931	55	69	90	Anopheles stephensi	putative salivary protein hyp10	1E-019	gi|27372931	55	69	90	Anopheles stephensi	PRK15361
anomin_hyp10	276	AMIN005994	to_be_corrected	ATG	*	anomin_hyp10	91	0	SIG	20-21	10.463	6.06	8.222	5.2	ExpAA=1.36 First60=1.36 PredHel=0 Topology=o	0						0	14.3	2.2	1.1	.		putative salivary protein hyp10	6E-021	gi|27372931	57	68	91	Anopheles stephensi	putative salivary protein hyp10	1E-021	gi|27372931	57	68	91	Anopheles stephensi	putative salivary protein hyp10	2E-020	gi|27372931	57	68	91	Anopheles stephensi	PRK15361
anocul-hyp10	276	ACUA005170	to_be_corrected	ATG	*	anocul-hyp10	91	0	SIG	20-21	10.194	6.26	7.956	5.46	ExpAA=0.79 First60=0.79 PredHel=0 Topology=o	0						0	15.4	3.3	.	.		putative salivary protein hyp10	3E-019	gi|27372931	55	64	91	Anopheles stephensi	putative salivary protein hyp10	4E-020	gi|27372931	55	64	91	Anopheles stephensi	putative salivary protein hyp10	7E-019	gi|27372931	55	64	91	Anopheles stephensi	FUI1
anoste_hyp10	258	ASTE008633	to_be_corrected	ATG	*	anoste_hyp10	85	0	SIG	20-21	9.639	5.19	7.506	4.92	ExpAA=1.31 First60=1.31 PredHel=0 Topology=o	0						0	14.1	4.7	1.2	.		putative salivary protein hyp10	7E-043	gi|27372931	98	98	86	Anopheles stephensi	putative salivary protein hyp10	1E-043	gi|27372931	98	98	86	Anopheles stephensi	putative salivary protein hyp10	2E-042	gi|27372931	98	98	86	Anopheles stephensi	JHBP
anofar_hyp10	276	AFAF013005	to_be_corrected	ATG	*	anofar_hyp10	91	0	SIG	20-21	10.335	4.61	8.087	4.27	ExpAA=0.86 First60=0.86 PredHel=0 Topology=o	0						0	15.4	4.4	2.2	.		putative salivary protein hyp12	2E-012	gi|27372893	43	55	96	Anopheles stephensi	putative salivary protein hyp12	4E-013	gi|27372893	43	55	96	Anopheles stephensi	putative salivary protein hyp12	7E-012	gi|27372893	43	55	96	Anopheles stephensi	NnrU
anodir-hyp10	276	ADIR011066	to_be_corrected	ATG	*	anodir-hyp10	91	0	SIG	26-27	10.198	5.15	7.423	4.42	ExpAA=20.43 First60=20.43 PredHel=1 Topology=i7-29o	1	24.2	68.1	7.7		62	0	9.9	4.4	1.1	.		hypothetical protein 10	4E-013	gi|18389901	51	61	99	Anopheles gambiae	hypothetical protein 10	6E-014	gi|18389901	51	61	99	Anopheles gambiae	hypothetical protein 10	1E-012	gi|18389901	51	61	99	Anopheles gambiae	PRK09082
Hyp 12
anoga_hyp12	279	AGAP008306		ATG	*	anoga_hyp12	92	2	SIG	21-22	10.14	4.7	7.933	4.47	ExpAA=0.49 First60=0.49 PredHel=0 Topology=o	0						0	12	4.3	2.2	.		AGAP008306-PA	6E-048	gi|21300459	100	100	100	Anopheles gambiae str. PEST	AGAP008306-PA	1E-048	gi|21300459	100	100	100	Anopheles gambiae str. PEST	AGAP008306-PA	2E-047	gi|31222305	100	100	100	Anopheles gambiae str. PEST	PLN02990
anocol_hyp12	279	ACOM030178	to_be_corrected	ATG	*	anocol_hyp12	92	2	SIG	21-22	10.169	4.7	7.933	4.47	ExpAA=1.01 First60=1.01 PredHel=0 Topology=o	0						0	12	4.3	2.2	.		AGAP008306-PA	2E-047	gi|21300459	98	98	100	Anopheles gambiae str. PEST	AGAP008306-PA	3E-048	gi|21300459	98	98	100	Anopheles gambiae str. PEST	AGAP008306-PA	5E-047	gi|31222305	98	98	100	Anopheles gambiae str. PEST	PLN02990
anoara_hyp12	279	AARA011262		ATG	*	anoara_hyp12	92	2	SIG	21-22	10.14	4.7	7.933	4.47	ExpAA=0.49 First60=0.49 PredHel=0 Topology=o	0						0	12	4.3	2.2	.		AGAP008306-PA	6E-048	gi|21300459	100	100	100	Anopheles gambiae str. PEST								AGAP008306-PA	2E-047	gi|31222305	100	100	100	Anopheles gambiae str. PEST	PLN02990
anoqua_hyp12	279	AQUA010627		ATG	*	anoqua_hyp12	92	2	SIG	21-22	10.183	4.7	7.947	4.47	ExpAA=1.30 First60=1.30 PredHel=0 Topology=o	0						0	12	4.3	2.2	.		AGAP008306-PA	4E-047	gi|21300459	97	98	100	Anopheles gambiae str. PEST								AGAP008306-PA	1E-046	gi|31222305	97	98	100	Anopheles gambiae str. PEST	PLN02990
anomer_hyp12	276	AMEM015828		ATG	*	anomer_hyp12	91	2	SIG	21-22	9.993	4.47	7.806	4.27	ExpAA=2.29 First60=2.29 PredHel=0 Topology=o	0						0	9.9	5.5	2.2	.		AGAP008306-PA	4E-043	gi|21300459	93	94	100	Anopheles gambiae str. PEST								AGAP008306-PA	1E-042	gi|31222305	93	94	100	Anopheles gambiae str. PEST	PLN02990
anomel_hyp12	276		novel	ATG	*	anomel_hyp12	91	2	SIG	21-22	10.071	4.6	7.836	4.53	ExpAA=0.16 First60=0.16 PredHel=0 Topology=o	0						0	14.3	3.3	2.2	.		AGAP008306-PA	5E-041	gi|21300459	86	92	100	Anopheles gambiae str. PEST								AGAP008306-PA	2E-040	gi|31222305	86	92	100	Anopheles gambiae str. PEST	PLN02990
anochris_hyp12	276	ACHR000533		ATG	*	anochris_hyp12	91	2	SIG	21-22	9.974	4.2	7.723	4.12	ExpAA=0.06 First60=0.06 PredHel=0 Topology=o	0						0	12.1	5.5	2.2	.		AGAP008306-PA	2E-028	gi|21300459	69	79	100	Anopheles gambiae str. PEST								AGAP008306-PA	5E-028	gi|31222305	69	79	100	Anopheles gambiae str. PEST	HDAC_classII_1
anoepi_hyp12	282	AEPI004057	to_be_corrected	ATG	*	anoepi_hyp12	93	1	SIG	21-22	10.595	5.21	8.199	4.69	ExpAA=5.87 First60=5.87 PredHel=0 Topology=o	0						0	12.9	3.2	1.1	.		AGAP008306-PA	1E-020	gi|21300459	56	68	101	Anopheles gambiae str. PEST								AGAP008306-PA	3E-020	gi|31222305	56	68	101	Anopheles gambiae str. PEST	JHBP
anofun_hyp12	273	AFUN007400		ATG	*	anofun_hyp12	90	1	SIG	17-18	10.197	4.51	8.248	4.29	ExpAA=0.25 First60=0.25 PredHel=0 Topology=o	0						0	20	5.6	2.2	.		hypothetical salivary protein 12	2E-045	gi|114864727	98	98	101	Anopheles funestus								hypothetical salivary protein 12	6E-045	gi|114864727	98	98	101	Anopheles funestus	HemH
anomin_hyp12	273	AMIN005994	to_be_corrected	ATG	*	anomin_hyp12	90	1	SIG	19-20	10.263	4.49	8.1	4.19	ExpAA=0.01 First60=0.01 PredHel=0 Topology=o	0						0	14.4	6.7	1.1	.		putative salivary protein hyp12	2E-027	gi|27372893	63	80	100	Anopheles stephensi								putative salivary protein hyp12	4E-027	gi|27372893	63	80	100	Anopheles stephensi	ModA
anocul_hyp12	273	ACUA005170	to_be_corrected	ATG	*	anocul_hyp12	90	1	SIG	19-20	10.357	5.27	8.194	4.69	ExpAA=0.02 First60=0.02 PredHel=0 Topology=o	0						0	14.4	5.6	1.1	.		hypothetical salivary protein 12	1E-027	gi|114864727	67	78	101	Anopheles funestus								hypothetical salivary protein 12	3E-027	gi|114864727	67	78	101	Anopheles funestus	Tenui_PVC2
anoste_hyp12	273	ASTE008633	to_be_corrected	ATG	*	anoste_hyp12	90	1	SIG	19-20	10.176	4.51	8.059	4.36	ExpAA=0.03 First60=0.03 PredHel=0 Topology=o	0						0	14.4	6.7	1.1	.		putative salivary protein hyp12	4E-047	gi|27372893	100	100	100	Anopheles stephensi								putative salivary protein hyp12	1E-046	gi|27372893	100	100	100	Anopheles stephensi	PRK13247
anofar_hyp12	267	AFAF013005	to_be_corrected	ATG	*	anofar_hyp12	88	1	SIG	19-20	10.073	5.08	7.916	4.72	ExpAA=0.09 First60=0.09 PredHel=0 Topology=o	0						0	15.9	4.5	1.1	.		putative salivary protein hyp12	7E-017	gi|27372893	49	69	101	Anopheles stephensi								putative salivary protein hyp12	2E-016	gi|27372893	49	69	101	Anopheles stephensi	pbp2_mrdA
anodir-hyp12	261	ADIR011066	to_be_corrected	ATG	*	anodir-hyp12	86	1	SIG	19-20	9.635	5.13	7.533	4.77	ExpAA=0.01 First60=0.01 PredHel=0 Topology=o	0						0	10.5	7	1.2	.		hypothetical salivary protein 12	3E-019	gi|114864727	56	70	101	Anopheles funestus								hypothetical salivary protein 12	1E-018	gi|114864727	56	70	101	Anopheles funestus	JHBP
Hyp15-17 family
Hyp 15
anoga_hyp15	237	AGAP000152		ATG	*	anoga_hyp15	78	1	SIG	30-31	8.023	9.96	4.869	10.55	ExpAA=30.74 First60=21.93 PredHel=1 Topology=i12-30o	1	23.1	61.5	15.4		48	1	12.8	12.8	5.1	.		hypothetical protein 15	2E-038	gi|18389911	100	100	100	Anopheles gambiae								AGAP000152-PA	5E-038	gi|119115276	100	100	100	Anopheles gambiae str. PEST	mrcA
anocol_hyp15	237	ACOM040123		ATG	*	anocol_hyp15	78	1	SIG	30-31	8.034	9.96	4.869	10.55	ExpAA=30.96 First60=22.12 PredHel=1 Topology=i7-29o	1	28.2	62.8	9		49	1	12.8	12.8	5.1	.		hypothetical protein 15	3E-038	gi|18389911	98	100	100	Anopheles gambiae								AGAP000152-PA	7E-038	gi|119115276	98	100	100	Anopheles gambiae str. PEST	mrcA
anoara_hyp15	237	AARA001015		ATG	*	anoara_hyp15	78	1	SIG	30-31	8.118	9.94	4.92	11	ExpAA=30.35 First60=22.34 PredHel=1 Topology=i7-29o	1	28.2	62.8	9		49	1	12.8	12.8	5.1	.		hypothetical protein 15	2E-036	gi|18389911	93	98	100	Anopheles gambiae								AGAP000152-PA	7E-036	gi|119115276	93	98	100	Anopheles gambiae str. PEST	mrcA
anoqua_hyp15	237	AQUA002525		ATG	*	anoqua_hyp15	78	1	SIG	30-31	8.09	9.94	4.92	11	ExpAA=29.87 First60=22.15 PredHel=1 Topology=i7-29o	1	28.2	62.8	9		49	1	12.8	12.8	5.1	.		hypothetical protein 15	8E-037	gi|18389911	94	100	100	Anopheles gambiae								AGAP000152-PA	2E-036	gi|119115276	94	100	100	Anopheles gambiae str. PEST	mrcA
anomer_hyp15	237	AMEM002793		ATG	*	anomer_hyp15	78	1	SIG	30-31	7.965	9.96	4.874	10.55	ExpAA=32.94 First60=22.28 PredHel=1 Topology=i12-30o	1	23.1	61.5	15.4		48	1	12.8	12.8	5.1	.		hypothetical protein 15	1E-035	gi|18389911	91	98	100	Anopheles gambiae								AGAP000152-PA	3E-035	gi|119115276	91	98	100	Anopheles gambiae str. PEST	mrcA
anomel_hyp15	237		novel	ATG	*	anomel_hyp15	78	1	SIG	30-31	8.074	9.96	4.892	10.55	ExpAA=30.60 First60=21.76 PredHel=1 Topology=i12-30o	1	23.1	61.5	15.4		48	1	14.1	11.5	5.1	.		hypothetical protein 15	4E-037	gi|18389911	97	98	100	Anopheles gambiae								AGAP000152-PA	1E-036	gi|119115276	97	98	100	Anopheles gambiae str. PEST	mrcA
anofun_hyp15	243	AFUN003884		ATG	*	anofun_hyp15	80	0	SIG	29-30	8.092	9.96	4.938	11.43	ExpAA=8.47 First60=4.97 PredHel=0 Topology=o	0						2	20	12.5	3.8	.		hypothetical salivary protein 15	9E-038	gi|114864684	98	98	100	Anopheles funestus								hypothetical salivary protein 15	3E-037	gi|114864684	98	98	100	Anopheles funestus	PLN00034
anomin_hyp15	258	AMIN005446		ATG	*	anomin_hyp15	85	1	SIG	29-30	8.435	9.56	5.43	11.26	ExpAA=6.34 First60=2.91 PredHel=0 Topology=o	0						7	18.8	11.8	4.7	.		hypothetical salivary protein 15	1E-024	gi|114864684	68	78	106	Anopheles funestus								hypothetical salivary protein 15	3E-024	gi|114864684	68	78	106	Anopheles funestus	PLN00034
anocul_hyp15	234		novel	ATG	*	anocul_hyp15	77	0	SIG	24-25	7.941	9.77	5.246	12.04	ExpAA=24.35 First60=17.40 PredHel=0 Topology=o	0						6	19.5	11.7	3.9	.		hypothetical salivary protein 15	7E-020	gi|114864684	60	74	99	Anopheles funestus								hypothetical salivary protein 15	2E-019	gi|114864684	60	74	99	Anopheles funestus	PLN00034
anoste_hyp15	237	ASTE000265		ATG	*	anoste_hyp15	78	1	SIG	29-30	8.208	10.04	4.974	11.74	ExpAA=20.53 First60=13.89 PredHel=0 Topology=o	0						0	16.7	11.5	3.8	.		5 kDa salivary peptide hyp15	4E-038	gi|27372913	100	100	100	Anopheles stephensi								5 kDa salivary peptide hyp15	1E-037	gi|27372913	100	100	100	Anopheles stephensi	SLC5sbd_SGLT5
anodir_hyp15	219	ADIR000827		ATG	*	anodir_hyp15	72	0	SIG	31-32	7.338	10.97	4.12	12.01	ExpAA=26.20 First60=23.95 PredHel=1 Topology=o10-32i	1	30.6	13.9	55.6		40	4	16.7	12.5	8.3	.		hypothetical salivary protein 15	3E-014	gi|114864684	53	69	99	Anopheles funestus								hypothetical salivary protein 15	9E-014	gi|114864684	53	69	99	Anopheles funestus	Fig1
anoatro_hyp15	240	AATE010554		ATG	*	anoatro_hyp15	79	1	SIG	29-30	8.067	11.01	4.971	10.57	ExpAA=20.39 First60=14.90 PredHel=0 Topology=i	0						13	25.3	10.1	5.1	.		putative salivary protein 15	1E-017	gi|668461466	66	85	100	Anopheles sinensis								putative salivary protein 15	3E-017	gi|668461466	66	85	100	Anopheles sinensis	PRK10386
anosin_hyp15	231	ASIS008632		ATG	*	anosin_hyp15	76	0	SIG	27-28	7.524	10.74	4.717	12.04	ExpAA=29.64 First60=23.39 PredHel=1 Topology=i7-26o	1	25	65.8	9.2		50	5	15.8	14.5	6.6	.		putative salivary protein 15	4E-032	gi|668461466	98	100	100	Anopheles sinensis								putative salivary protein 15	1E-031	gi|668461466	98	100	100	Anopheles sinensis	mrcA
anoalb_hyp15	240	AALB006647		ATG	*	anoalb_hyp15	79	0	SIG	28-29	7.766	10.15	4.759	11.39	ExpAA=17.76 First60=13.66 PredHel=0 Topology=o	0						0	10.1	13.9	2.5	.		hypothetical salivary protein 15	5E-026	gi|208657719	73	84	104	Anopheles darlingi								hypothetical protein AND_003913	3E-025	gi|568255598	75	83	104	Anopheles darlingi	EIIBC-GUT_N
anodar_hyp15	237	ADAC003913		ATG	*	anodar_hyp15	78	0	SIG	27-28	7.645	10.15	4.679	11.39	ExpAA=26.75 First60=22.14 PredHel=1 Topology=i7-29o	1	28.2	62.8	9		49	0	10.3	14.1	2.6	.		hypothetical protein AND_003913	2E-036	gi|568255598	100	100	100	Anopheles darlingi								hypothetical protein AND_003913	7E-036	gi|568255598	100	100	100	Anopheles darlingi	gliding_motilit
Hyp 17
anoga_hyp17	234	AGAP000151		ATG	*	anoga_hyp17	77	1	SIG	29-30	8.103	9.89	4.922	10.83	ExpAA=33.44 First60=24.63 PredHel=1 Topology=i7-29o	1	28.6	62.3	9.1		48	2	13	15.6	6.5	.		hypothetical protein 17	3E-038	gi|18389915	100	100	85	Anopheles gambiae								AGAP000151-PA	7E-038	gi|347963266	100	100	100	Anopheles gambiae str. PEST	PRK10983
anocol_hyp17	234	ACOM040122	to_be_corrected	ATG	*	anocol_hyp17	77	1	SIG	29-30	8.104	9.89	4.922	10.83	ExpAA=33.44 First60=24.63 PredHel=1 Topology=i7-29o	1	28.6	62.3	9.1		48	2	13	15.6	6.5	.		hypothetical protein 17	3E-038	gi|18389915	100	100	85	Anopheles gambiae	hypothetical protein 17	4E-039	gi|18389915	100	100	85	Anopheles gambiae	AGAP000151-PA	7E-038	gi|347963266	100	100	100	Anopheles gambiae str. PEST	PRK10983
anoara_hyp17	234	AARA001016		ATG	*	anoara_hyp17	77	1	SIG	29-30	8.106	9.86	4.923	9.97	ExpAA=33.38 First60=24.48 PredHel=1 Topology=i7-29o	1	28.6	62.3	9.1		48	2	13	15.6	6.5	.		hypothetical protein 17	1E-034	gi|18389915	90	96	85	Anopheles gambiae	hypothetical protein 17	2E-035	gi|18389915	90	96	85	Anopheles gambiae	AGAP000151-PA	4E-034	gi|347963266	90	96	100	Anopheles gambiae str. PEST	Tenui_PVC2
anoqua_hyp17	234	AQUA002524		ATG	*	anoqua_hyp17	77	1	SIG	29-30	8.102	10.03	4.922	10.93	ExpAA=33.41 First60=24.63 PredHel=1 Topology=i7-29o	1	28.6	62.3	9.1		48	2	11.7	15.6	6.5	.		hypothetical protein 17	2E-036	gi|18389915	94	98	85	Anopheles gambiae	hypothetical protein 17	3E-037	gi|18389915	94	98	85	Anopheles gambiae	AGAP000151-PA	5E-036	gi|347963266	94	98	100	Anopheles gambiae str. PEST	PHA02724
anomer_hyp17	234	AMEM001932		ATG	*	anomer_hyp17	77	1	SIG	29-30	7.984	10.04	4.894	10.43	ExpAA=33.56 First60=24.24 PredHel=1 Topology=i7-29o	1	28.6	62.3	9.1		48	2	13	15.6	6.5	.		hypothetical protein 17	3E-035	gi|18389915	92	97	85	Anopheles gambiae	hypothetical protein 17	4E-036	gi|18389915	92	97	85	Anopheles gambiae	AGAP000151-PA	7E-035	gi|347963266	92	97	100	Anopheles gambiae str. PEST	CuRO_1_MCO_like
anomel_hyp17	234			ATG	*	anomel_hyp17	77	1	SIG	29-30	8.146	10.19	4.95	10.93	ExpAA=29.58 First60=21.39 PredHel=1 Topology=i7-29o	1	28.6	62.3	9.1		48	2	14.3	15.6	6.5	.		hypothetical protein 17	6E-035	gi|18389915	92	94	85	Anopheles gambiae	hypothetical protein 17	1E-035	gi|18389915	92	94	85	Anopheles gambiae	AGAP000151-PA	2E-034	gi|347963266	92	94	100	Anopheles gambiae str. PEST	PRK10983
SG2 family
SG2
anoga_SG2	345	AGAP006506		ATG	*	anoga_SG2	114	0	SIG	20-21	11.845	4.03	9.772	3.49	ExpAA=25.18 First60=22.46 PredHel=1 Topology=i13-35o	1	19.3	69.3	11.4		79	0	19.3	17.5	7	2.6		AGAP006506-PA	4E-062	gi|30176083	100	100	100	Anopheles gambiae str. PEST	AGAP006506-PA	7E-063	gi|30176083	100	100	100	Anopheles gambiae str. PEST	AGAP006506-PA	1E-061	gi|31217934	100	100	100	Anopheles gambiae str. PEST	CAT
anocol_SG2	345	ACOM039609		ATG	*	anocol_SG2	114	0	SIG	20-21	11.751	4.03	9.721	3.49	ExpAA=23.60 First60=22.18 PredHel=1 Topology=i5-27o	1	19.3	76.3	4.4		87	0	16.7	18.4	7	2.6		SG2 protein	3E-062	gi|4210617	100	100	100	Anopheles gambiae	SG2 protein	4E-063	gi|4210617	100	100	100	Anopheles gambiae	SG2 protein	7E-062	gi|4210617	100	100	100	Anopheles gambiae	CAT
anoara_SG2	345	AARA008387		ATG	*	anoara_SG2	114	0	SIG	20-21	11.737	4.03	9.707	3.49	ExpAA=23.07 First60=22.18 PredHel=1 Topology=i5-27o	1	19.3	76.3	4.4		87	0	16.7	18.4	7	2.6		SG2 protein	1E-060	gi|4210617	97	98	100	Anopheles gambiae	SG2 protein	2E-061	gi|4210617	97	98	100	Anopheles gambiae	SG2 protein	3E-060	gi|4210617	97	98	100	Anopheles gambiae	CAT
anoqua_SG2	345	AQUA006341		ATG	*	anoqua_SG2	114	0	SIG	20-21	11.643	4.03	9.657	3.49	ExpAA=22.97 First60=22.15 PredHel=1 Topology=i5-27o	1	19.3	76.3	4.4		87	0	16.7	18.4	7	2.6		SG2 protein	6E-058	gi|4210617	92	94	100	Anopheles gambiae	SG2 protein	1E-058	gi|4210617	92	94	100	Anopheles gambiae	SG2 protein	2E-057	gi|4210617	92	94	100	Anopheles gambiae	PLN03150
anomer_SG2	336	AMEM010672	to_be_corrected	ATG	*	anomer_SG2	111	0	SIG	17-18	11.298	3.49	9.615	3.49	ExpAA=21.99 First60=21.42 PredHel=1 Topology=o10-32i	1	19.8	9	71.2		79	0	15.3	18.9	7.2	2.7		SG2 protein	3E-056	gi|4210617	91	95	97	Anopheles gambiae	SG2 protein	5E-057	gi|4210617	91	95	97	Anopheles gambiae	SG2 protein	7E-056	gi|4210617	91	95	97	Anopheles gambiae	PLN03150
anomel_SG2	345	AMEC002763		ATG	*	anomel_SG2	114	0	SIG	20-21	11.767	4.03	9.707	3.49	ExpAA=23.21 First60=22.27 PredHel=1 Topology=i5-27o	1	19.3	76.3	4.4		87	0	17.5	17.5	7	2.6		SG2 protein	3E-059	gi|4210617	94	96	100	Anopheles gambiae	SG2 protein	6E-060	gi|4210617	94	96	100	Anopheles gambiae	SG2 protein	1E-058	gi|4210617	94	96	100	Anopheles gambiae	CAT
anochris_SG2	336		novel	ATG	*	anochris_SG2	111	0	SIG	16-17	11.574	4.03	9.842	3.49	ExpAA=22.87 First60=21.93 PredHel=1 Topology=o4-26i	1	19.8	3.6	76.6		85	0	18	16.2	8.1	2.7		SG2 protein	2E-049	gi|4210617	83	88	100	Anopheles gambiae	SG2 protein	4E-050	gi|4210617	83	88	100	Anopheles gambiae	SG2 protein	7E-049	gi|4210617	83	88	100	Anopheles gambiae	PRK15492
anoepi_SG2	339	AEPI014008	to_be_corrected	ATG	*	anoepi_SG2	112	0	SIG	19-20	11.589	4.22	9.689	4.22	ExpAA=21.07 First60=19.96 PredHel=1 Topology=i2-24o	1	19.6	78.6	1.8		88	0	17.9	17	8	2.7		SG2 protein	4E-043	gi|4210617	75	85	101	Anopheles gambiae	SG2 protein	7E-044	gi|4210617	75	85	101	Anopheles gambiae	SG2 protein	1E-042	gi|4210617	75	85	101	Anopheles gambiae	COG3637
anofun_SG2	336	AFUN008756	to_be_corrected	ATG	*	anofun_SG2	111	0	SIG	20-21	11.46	4.13	9.423	3.77	ExpAA=30.09 First60=21.89 PredHel=1 Topology=i5-27o	1	19.8	75.7	4.5		84	0	15.3	18	6.3	2.7		sg2 salivary protein	2E-057	gi|114864560	96	97	100	Anopheles funestus	sg2 salivary protein	3E-058	gi|114864560	96	97	100	Anopheles funestus	sg2 salivary protein	5E-057	gi|114864560	96	97	100	Anopheles funestus	argD
anomin_SG2	342	AMIN007867	to_be_corrected	ATG	*	anomin_SG2	113	0	SIG	20-21	11.523	4.22	9.571	4.22	ExpAA=30.73 First60=21.94 PredHel=1 Topology=i5-27o	1	19.5	76.1	4.4		86	1	15	19.5	8	.		sg2 salivary protein	8E-050	gi|114864560	84	88	99	Anopheles funestus	sg2 salivary protein	1E-050	gi|114864560	84	88	99	Anopheles funestus	sg2 salivary protein	2E-049	gi|114864560	84	88	99	Anopheles funestus	PRK05613
anocul_SG2	345	ACUA008035	to_be_corrected	ATG	*	anocul_SG2	114	0	SIG	20-21	11.629	5.28	9.598	4.41	ExpAA=36.84 First60=21.97 PredHel=1 Topology=i7-29o	1	19.3	74.6	6.1		85	0	19.3	18.4	7	2.6		sg2 salivary protein	1E-044	gi|114864560	78	85	102	Anopheles funestus	sg2 salivary protein	2E-045	gi|114864560	78	85	102	Anopheles funestus	sg2 salivary protein	3E-044	gi|114864560	78	85	102	Anopheles funestus	PRK11360
anoste_SG2	351	ASTE003900		ATG	*	anoste_SG2	116	0	SIG	20-21	11.681	5.28	9.675	4.41	ExpAA=26.28 First60=22.14 PredHel=1 Topology=i7-29o	1	19	75	6		87	1	13.8	22.4	9.5	2.6		putative salivary protein SG2B	2E-065	gi|27372907	100	100	100	Anopheles stephensi	putative salivary protein SG2B	4E-066	gi|27372907	100	100	100	Anopheles stephensi	putative salivary protein SG2B	7E-065	gi|27372907	100	100	100	Anopheles stephensi	COG4907
anomac_SG2	351	AMAM008764		ATG	*	anomac_SG2	116	0	SIG	20-21	11.602	4.13	9.654	3.77	ExpAA=28.62 First60=22.08 PredHel=1 Topology=i7-29o	1	19	75	6		87	0	12.1	20.7	9.5	2.6		putative salivary protein SG2B	3E-052	gi|27372907	85	89	102	Anopheles stephensi	putative salivary protein SG2B	5E-053	gi|27372907	85	89	102	Anopheles stephensi	putative salivary protein SG2B	9E-052	gi|27372907	85	89	102	Anopheles stephensi	DUF3251
anofar_SG2	522	AFAF007937		ATG	*	anofar_SG2	173	0	SIG	18-19	17.423	4.58	15.676	4.14	ExpAA=34.88 First60=21.47 PredHel=1 Topology=i7-29o	1	12.7	83.2	4		144	0	17.3	13.3	12.7	1.7		putative salivary protein SG2B	1E-018	gi|27372907	39	48	153	Anopheles stephensi	putative salivary protein SG2B	2E-019	gi|27372907	39	48	153	Anopheles stephensi	putative salivary protein SG2B	3E-018	gi|27372907	39	48	153	Anopheles stephensi	ActA
anodir_SG2	579	ADIR007613	to_be_corrected	ATG	*	anodir_SG2	192	0	SIG	18-19	19.322	3.71	17.541	3.28	ExpAA=19.47 First60=17.31 PredHel=0 Topology=o	0						3	20.3	12	12	.		putative salivary protein SG2B	3E-016	gi|27372907	49	63	94	Anopheles stephensi	putative salivary protein SG2B	5E-017	gi|27372907	49	63	94	Anopheles stephensi	putative salivary protein SG2B	7E-016	gi|27372907	49	63	94	Anopheles stephensi	PRK06828
anoatro_SG2	321	AATE013208	to_be_corrected	ATG	*	anoatro_SG2	106	0	SIG	17-18	10.682	7.81	8.932	6.07	ExpAA=16.53 First60=15.91 PredHel=0 Topology=o	0						1	14.2	21.7	10.4	.		AGAP006506-PA-like protein	2E-040	gi|668457838	72	80	102	Anopheles sinensis	AGAP006506-PA-like protein	4E-041	gi|668457838	72	80	102	Anopheles sinensis	AGAP006506-PA-like protein	6E-040	gi|668457838	72	80	102	Anopheles sinensis	Ggt
anosin_SG2	315	ASIS005999		ATG	*	anosin_SG2	104	0	SIG	17-18	10.384	7.82	8.599	5.84	ExpAA=22.16 First60=21.30 PredHel=1 Topology=i5-27o	1	21.2	74	4.8		77	1	13.5	19.2	13.5	.		AGAP006506-PA-like protein	2E-056	gi|668457838	99	99	100	Anopheles sinensis	AGAP006506-PA-like protein	3E-057	gi|668457838	99	99	100	Anopheles sinensis	AGAP006506-PA-like protein	6E-056	gi|668457838	99	99	100	Anopheles sinensis	PLN03192
SG2b
anoga_SG2b	522	AGAP006504	to_be_corrected	ATG	*	anoga_SG2b	173	0	SIG	18-19	17.673	8.4	15.661	7.02	ExpAA=6.20 First60=6.20 PredHel=0 Topology=o	0						1	12.1	24.3	7.5	.		AGAP006504-PA	1E-101	gi|55239274	100	100	100	Anopheles gambiae str. PEST	AGAP006504-PA	1E-102	gi|55239274	100	100	100	Anopheles gambiae str. PEST	AGAP006504-PA	1E-100	gi|58388782	100	100	100	Anopheles gambiae str. PEST	DUF4175
anoara_SG2b	525	AARA008386	to_be_corrected	ATG	*	anoara_SG2b	174	0	SIG	18-19	17.937	5.73	15.945	5.45	ExpAA=2.98 First60=2.98 PredHel=0 Topology=o	0						1	11.5	23	7.5	.		AGAP006504-PA	5E-090	gi|55239274	90	92	101	Anopheles gambiae str. PEST	AGAP006504-PA	9E-091	gi|55239274	90	92	101	Anopheles gambiae str. PEST	AGAP006504-PA	1E-089	gi|58388782	90	92	101	Anopheles gambiae str. PEST	DUF4175
anoqua_SG2b	522	AQUA006340	to_be_corrected	ATG	*	anoqua_SG2b	173	0	SIG	18-19	17.723	8.4	15.791	7.03	ExpAA=1.57 First60=1.57 PredHel=0 Topology=o	0						0	12.1	24.9	6.9	.		AGAP006504-PA	5E-093	gi|55239274	92	94	100	Anopheles gambiae str. PEST	AGAP006504-PA	9E-094	gi|55239274	92	94	100	Anopheles gambiae str. PEST	AGAP006504-PA	1E-092	gi|58388782	92	94	100	Anopheles gambiae str. PEST	DUF4175
anomer_SG2b	504	AMEM011874		ATG	*	anomer_SG2b	167	0	SIG	18-19	17.009	9.98	15.107	8.76	ExpAA=2.87 First60=2.87 PredHel=0 Topology=o	0						0	11.4	24.6	7.2	.		gSG2-like protein	1E-088	gi|13537660	92	95	99	Anopheles gambiae	gSG2-like protein	2E-089	gi|13537660	92	95	99	Anopheles gambiae	gSG2-like protein	3E-088	gi|13537660	92	95	99	Anopheles gambiae	DUF4175
anomel_SG2b	510	AMEC020566		ATG	*	anomel_SG2b	169	0	SIG	18-19	17.455	7.02	15.464	6.63	ExpAA=3.10 First60=3.10 PredHel=0 Topology=o	0						1	12.4	21.9	7.1	.		AGAP006504-PA	4E-083	gi|55239274	86	89	100	Anopheles gambiae str. PEST	AGAP006504-PA	8E-084	gi|55239274	86	89	100	Anopheles gambiae str. PEST	AGAP006504-PA	1E-082	gi|58388782	86	89	100	Anopheles gambiae str. PEST	DUF4175
anoepi_SG2b	477	AEPI014008	to_be_corrected	ATG	*	anoepi_SG2b	158	0	SIG	18-19	15.737	6.89	13.829	6.42	ExpAA=8.67 First60=8.51 PredHel=0 Topology=o	0						0	9.5	24.1	9.5	.		AGAP006504-PA	1E-044	gi|55239274	56	61	101	Anopheles gambiae str. PEST	AGAP006504-PA	2E-045	gi|55239274	56	61	101	Anopheles gambiae str. PEST	AGAP006504-PA	2E-044	gi|58388782	56	61	101	Anopheles gambiae str. PEST	DUF4175
anofun_SG2b	438	AFUN008756	to_be_corrected	ATG	*	anofun_SG2b	145	0	SIG	18-19	14.994	9.69	13.106	8.61	ExpAA=12.17 First60=12.17 PredHel=0 Topology=o	0						0	11	23.4	8.3	.		sg2a salivary protein	5E-082	gi|114864600	96	98	100	Anopheles funestus	sg2a salivary protein	1E-082	gi|114864600	96	98	100	Anopheles funestus	sg2a salivary protein	1E-081	gi|114864600	96	98	100	Anopheles funestus	DUF4175
anomin_SG2b	441	AMIN007867	to_be_corrected	ATG	*	anomin_SG2b	146	0	SIG	18-19	14.799	11	12.877	10.9	ExpAA=10.18 First60=10.18 PredHel=0 Topology=o	0						2	12.3	26	8.9	.		sg2a salivary protein	3E-054	gi|114864600	70	74	106	Anopheles funestus	sg2a salivary protein	7E-055	gi|114864600	70	74	106	Anopheles funestus	sg2a salivary protein	9E-054	gi|114864600	70	74	106	Anopheles funestus	DUF1517
anocul_SG2b	354	ACUA008035	to_be_corrected	ATG	*	anocul_SG2b	117	0	SIG	18-19	11.965	11.07	10.075	11	ExpAA=10.66 First60=10.65 PredHel=0 Topology=o	0						0	10.3	23.1	10.3	2.6		sg2a salivary protein	4E-042	gi|114864600	60	66	100	Anopheles funestus	sg2a salivary protein	6E-043	gi|114864600	60	66	100	Anopheles funestus	sg2a salivary protein	1E-041	gi|114864600	60	66	100	Anopheles funestus	PRK14712
anoste_SG2b	390		novel	ATG	*	anoste_SG2b	129	0	SIG	18-19	13.192	11	11.264	10.84	ExpAA=1.19 First60=1.19 PredHel=0 Topology=o	0						1	10.9	24	10.9	.		hypothetical salivary protein SG2A	3E-072	gi|27372901	96	96	100	Anopheles stephensi	hypothetical salivary protein SG2A	6E-073	gi|27372901	96	96	100	Anopheles stephensi	hypothetical salivary protein SG2A	1E-071	gi|27372901	96	96	100	Anopheles stephensi	DUF4175
anomac_SG2b	375	AMAM021051		ATG	*	anomac_SG2b	124	0	SIG	18-19	12.812	9.69	10.898	8.61	ExpAA=3.43 First60=3.43 PredHel=0 Topology=o	0						1	9.7	25	10.5	.		hypothetical salivary protein SG2A	2E-047	gi|27372901	73	76	101	Anopheles stephensi	hypothetical salivary protein SG2A	3E-048	gi|27372901	73	76	101	Anopheles stephensi	hypothetical salivary protein SG2A	5E-047	gi|27372901	73	76	101	Anopheles stephensi	DUF4175
SG6 family
anoga_SG6	348	AGAP000150		ATG	*	anoga_SG6	115	0	SIG	28-29	13.091	5.27	10.089	5.24	ExpAA=9.71 First60=9.71 PredHel=0 Topology=o	0						0	10.4	3.5	5.2	.		AGAP000150-PA	9E-065	gi|30178038	100	100	100	Anopheles gambiae str. PEST	AGAP000150-PA	2E-065	gi|30178038	100	100	100	Anopheles gambiae str. PEST	AGAP000150-PA	3E-064	gi|31204083	100	100	100	Anopheles gambiae str. PEST	PHA01753
anocol_SG6	348	ACOM040125		ATG	*	anocol_SG6	115	0	SIG	28-29	13.023	5.49	10.103	5.53	ExpAA=7.65 First60=7.65 PredHel=0 Topology=o	0						0	10.4	4.3	5.2	.		AGAP000150-PA	7E-063	gi|30178038	97	98	100	Anopheles gambiae str. PEST	AGAP000150-PA	1E-063	gi|30178038	97	98	100	Anopheles gambiae str. PEST	AGAP000150-PA	2E-062	gi|31204083	97	98	100	Anopheles gambiae str. PEST	PHA01753
anoara_SG6	348	AARA001017		ATG	*	anoara_SG6	115	0	SIG	28-29	13.147	5.3	10.118	5.53	ExpAA=19.81 First60=19.81 PredHel=1 Topology=i7-29o	1	19.1	74.8	6.1		86	0	10.4	3.5	5.2	.		gSG6 salivary protein	1E-064	gi|225572575	100	100	100	Anopheles arabiensis	gSG6 salivary protein	2E-065	gi|225572575	100	100	100	Anopheles arabiensis	gSG6 salivary protein	3E-064	gi|225572575	100	100	100	Anopheles arabiensis	DUF4010
anoqua_SG6	348	AQUA002523		ATG	*	anoqua_SG6	115	0	SIG	28-29	13.119	5.3	10.118	5.53	ExpAA=17.87 First60=17.87 PredHel=0 Topology=o	0						0	10.4	3.5	5.2	.		gSG6 salivary protein	3E-064	gi|225572579	99	100	100	Anopheles bwambae	gSG6 salivary protein	4E-065	gi|225572579	99	100	100	Anopheles bwambae	gSG6 salivary protein	8E-064	gi|225572579	99	100	100	Anopheles bwambae	COG2912
anomer_SG6	348	AMEM011397		ATG	*	anomer_SG6	115	0	SIG	28-29	13.175	5.32	10.174	5.55	ExpAA=16.98 First60=16.98 PredHel=0 Topology=o	0						0	9.6	3.5	5.2	.		gSG6 salivary protein	2E-061	gi|225572579	94	97	100	Anopheles bwambae	gSG6 salivary protein	3E-062	gi|225572579	94	97	100	Anopheles bwambae	AGAP000150-PA	5E-061	gi|31204083	94	98	100	Anopheles gambiae str. PEST	COG2912
anomel_SG6	348	AMEC001483		ATG	*	anomel_SG6	115	0	SIG	28-29	13.077	5.3	10.104	5.53	ExpAA=15.77 First60=15.77 PredHel=0 Topology=o	0						0	10.4	3.5	5.2	.		gSG6 salivary protein	2E-064	gi|225572581	100	100	100	Anopheles melas	gSG6 salivary protein	3E-065	gi|225572581	100	100	100	Anopheles melas	gSG6 salivary protein	4E-064	gi|225572581	100	100	100	Anopheles melas	DUF4010
anochris_SG6	330	ACHR005518		ATG	*	anochris_SG6	109	0	SIG	22-23	12.353	5.52	10.075	5.24	ExpAA=6.36 First60=6.36 PredHel=0 Topology=o	0						0	13.8	3.7	4.6	.		gsg6 salivary peptide	3E-051	gi|114864550	81	87	100	Anopheles funestus	gsg6 salivary peptide	6E-052	gi|114864550	81	87	100	Anopheles funestus	gsg6 salivary peptide	9E-051	gi|114864550	81	87	100	Anopheles funestus	PRK13825
anoepi_SG6	330	AEPI010446		ATG	*	anoepi_SG6	109	0	SIG	22-23	12.593	5.68	10.19	5.67	ExpAA=3.15 First60=3.15 PredHel=0 Topology=o	0						0	11	2.8	6.4	.		gsg6 salivary peptide	2E-050	gi|114864550	81	85	100	Anopheles funestus	gsg6 salivary peptide	3E-051	gi|114864550	81	85	100	Anopheles funestus	gsg6 salivary peptide	5E-050	gi|114864550	81	85	100	Anopheles funestus	DAGK_IM
anofun_SG6	345	AFUN003883		ATG	*	anofun_SG6	114	0	SIG	27-28	13.03	4.94	10.19	5.08	ExpAA=11.40 First60=11.40 PredHel=0 Topology=o	0						0	11.4	5.3	6.1	.		gsg6 salivary peptide	5E-065	gi|114864550	99	99	100	Anopheles funestus	gsg6 salivary peptide	9E-066	gi|114864550	99	99	100	Anopheles funestus	gsg6 salivary peptide	2E-064	gi|114864550	99	99	100	Anopheles funestus	Photosystem_II
anomin_SG6	333	AMIN005447		ATG	*	anomin_SG6	110	0	SIG	23-24	12.549	5.64	10.123	5.31	ExpAA=12.89 First60=12.89 PredHel=0 Topology=o	0						1	13.6	4.5	6.4	.		gsg6 salivary peptide	4E-053	gi|114864550	85	88	100	Anopheles funestus	gsg6 salivary peptide	6E-054	gi|114864550	85	88	100	Anopheles funestus	gsg6 salivary peptide	1E-052	gi|114864550	85	88	100	Anopheles funestus	PLN02217
anocul_SG6	330		novel	ATG	*	anocul_SG6	109	0	SIG	23-24	12.734	5.9	10.147	5.67	ExpAA=5.82 First60=5.82 PredHel=0 Topology=o	0						0	12.8	2.8	4.6	.		gsg6 salivary peptide	9E-044	gi|114864550	71	80	99	Anopheles funestus	gsg6 salivary peptide	2E-044	gi|114864550	71	80	99	Anopheles funestus	gsg6 salivary peptide	2E-043	gi|114864550	71	80	99	Anopheles funestus	GCHY-1
anoste_SG6	345	ASTE000264		ATG	*	anoste_SG6	114	0	SIG	27-28	12.946	5.1	10.161	5.1	ExpAA=16.32 First60=16.32 PredHel=1 Topology=o4-26i	1	19.3	3.5	77.2		88	0	14.9	3.5	4.4	.		gSG6 salivary gland protein precursor	5E-064	gi|29501530	100	100	100	Anopheles stephensi	gSG6 salivary gland protein precursor	8E-065	gi|29501530	100	100	100	Anopheles stephensi	gSG6 salivary gland protein precursor	1E-063	gi|29501530	100	100	100	Anopheles stephensi	PTZ00486
anomac_SG6	363	AMAM005167		ATG	*	anomac_SG6	120	0	SIG	28-29	13.678	5.12	10.863	5.12	ExpAA=14.53 First60=14.53 PredHel=0 Topology=o	0						0	11.7	4.2	4.2	.		gSG6 salivary gland protein precursor	3E-057	gi|29501530	88	94	99	Anopheles stephensi	gSG6 salivary gland protein precursor	5E-058	gi|29501530	88	94	99	Anopheles stephensi	gSG6 salivary gland protein precursor	9E-057	gi|29501530	88	94	99	Anopheles stephensi	SLC5sbd_SGLT1-l
anofar_SG6	312	AFAF016250	to_be_corrected	ATG	*	anofar_SG6	103	0	SIG	23-24	11.738	7.47	9.229	6.12	ExpAA=3.47 First60=3.47 PredHel=0 Topology=o	0						0	14.6	3.9	1.9	.		gsg6 salivary peptide	3E-030	gi|114864550	53	69	95	Anopheles funestus	gsg6 salivary peptide	6E-031	gi|114864550	53	69	95	Anopheles funestus	gsg6 salivary peptide	9E-030	gi|114864550	53	69	95	Anopheles funestus	TM_PBP1_LivH_li
anodir_SG6	324	ADIR000828		ATG	*	anodir_SG6	107	0	SIG	23-24	12.123	8.28	9.744	7.64	ExpAA=20.82 First60=20.82 PredHel=1 Topology=i5-27o	1	20.6	74.8	4.7		80	0	11.2	5.6	4.7	.		gsg6 salivary peptide	2E-034	gi|114864550	55	73	98	Anopheles funestus	gsg6 salivary peptide	4E-035	gi|114864550	55	73	98	Anopheles funestus	gsg6 salivary peptide	6E-034	gi|114864550	55	73	98	Anopheles funestus	MnhF
anoatro_SG6	345	AATE009364	to_be_corrected	ATG	*	anoatro_SG6	114	0	SIG	25-26	13.055	8	10.344	7.02	ExpAA=0.76 First60=0.76 PredHel=0 Topology=i	0						0	13.2	4.4	2.6	.		gSG6 salivary protein	7E-054	gi|229418592	84	91	100	Anopheles freeborni	gSG6 salivary protein	1E-054	gi|229418592	84	91	100	Anopheles freeborni	gSG6 salivary gland protein precursor	3E-045	gi|668461469	78	87	97	Anopheles sinensis	ycf2
anosin_SG6	327	ASIS003087	to_be_corrected	ATG	*	anosin_SG6	108	0	SIG	19-20	12.165	6.27	10.361	5.89	ExpAA=1.73 First60=1.73 PredHel=0 Topology=o	0						0	11.1	5.6	2.8	.		gSG6 salivary gland protein precursor	4E-061	gi|668461469	100	100	100	Anopheles sinensis	gSG6 salivary gland protein precursor	6E-062	gi|668461469	100	100	100	Anopheles sinensis	gSG6 salivary gland protein precursor	1E-060	gi|668461469	100	100	100	Anopheles sinensis	PHA03360
SG7 family
SG7
anoga_SG7	438	AGAP008216		ATG	*	anoga_SG7	145	0	SIG	27-28	16.303	8.58	13.573	8.36	ExpAA=13.87 First60=13.87 PredHel=0 Topology=o	0						0	11.7	3.4	4.1	.		AGAP008216-PA	2E-079	gi|55237472	100	100	100	Anopheles gambiae str. PEST	AGAP008216-PA	4E-080	gi|55237472	100	100	100	Anopheles gambiae str. PEST	AGAP008216-PA	5E-079	gi|58389748	100	100	100	Anopheles gambiae str. PEST	PLN02889
anocol_SG7	438	ACOM030344		ATG	*	anocol_SG7	145	0	SIG	27-28	16.336	8.58	13.575	8.36	ExpAA=15.62 First60=15.62 PredHel=0 Topology=o	0						0	12.4	3.4	4.1	.		gSG7 protein	7E-078	gi|13537668	97	98	100	Anopheles gambiae	gSG7 protein	2E-078	gi|13537668	97	98	100	Anopheles gambiae	gSG7 protein	2E-077	gi|13537668	97	98	100	Anopheles gambiae	PLN02889
anoara_SG7	438	AARA004918	to_be_corrected	ATG	*	anoara_SG7	145	0	SIG	27-28	16.338	8.58	13.605	8.36	ExpAA=14.01 First60=14.01 PredHel=0 Topology=o	0						0	11.7	2.8	4.1	.		AGAP008216-PA	1E-077	gi|55237472	97	99	100	Anopheles gambiae str. PEST	AGAP008216-PA	3E-078	gi|55237472	97	99	100	Anopheles gambiae str. PEST	AGAP008216-PA	3E-077	gi|58389748	97	99	100	Anopheles gambiae str. PEST	PLN02889
anoqua_SG7	438	AQUA010544	to_be_corrected	ATG	*	anoqua_SG7	145	0	SIG	25-26	16.358	8.58	13.779	8.37	ExpAA=19.86 First60=19.85 PredHel=1 Topology=i5-27o	1	15.2	81.4	3.4		118	1	11	2.8	3.4	.		AGAP008216-PA	1E-075	gi|55237472	95	97	100	Anopheles gambiae str. PEST	AGAP008216-PA	3E-076	gi|55237472	95	97	100	Anopheles gambiae str. PEST	AGAP008216-PA	4E-075	gi|58389748	95	97	100	Anopheles gambiae str. PEST	PLN02889
anomer_SG7	438	AMEM013747		ATG	*	anomer_SG7	145	0	SIG	27-28	16.374	7.64	13.641	6.99	ExpAA=14.01 First60=14.01 PredHel=0 Topology=o	0						0	12.4	2.8	4.1	.		gSG7 protein	3E-076	gi|13537668	95	97	100	Anopheles gambiae	gSG7 protein	6E-077	gi|13537668	95	97	100	Anopheles gambiae	gSG7 protein	8E-076	gi|13537668	95	97	100	Anopheles gambiae	mglC
anomel_SG7	432	AMEC001237		ATG	*	anomel_SG7	143	0	SIG	27-28	16.218	8.79	13.457	8.67	ExpAA=15.93 First60=15.92 PredHel=0 Topology=o	0						0	11.2	2.8	4.2	.		gSG7 protein	1E-073	gi|13537668	93	95	99	Anopheles gambiae	gSG7 protein	3E-074	gi|13537668	93	95	99	Anopheles gambiae	gSG7 protein	4E-073	gi|13537668	93	95	99	Anopheles gambiae	PLN02889
anochris_SG7	435	ACHR008117		ATG	*	anochris_SG7	144	0	SIG	25-26	16.407	6.88	13.734	6.05	ExpAA=14.05 First60=14.05 PredHel=0 Topology=o	0						1	13.2	2.1	2.8	.		gSG7 protein	2E-061	gi|13537668	77	86	99	Anopheles gambiae	gSG7 protein	3E-062	gi|13537668	77	86	99	Anopheles gambiae	gSG7 protein	4E-061	gi|13537668	77	86	99	Anopheles gambiae	DUF4090
anoepi_SG7	435	AEPI005590	to_be_corrected	ATG	*	anoepi_SG7	144	0	SIG	25-26	16.13	8.79	13.536	8.36	ExpAA=17.31 First60=17.31 PredHel=1 Topology=i5-22o	1	11.8	84.7	3.5		122	0	9.7	4.9	2.8	.		AGAP008216-PA	2E-054	gi|55237472	68	81	99	Anopheles gambiae str. PEST	AGAP008216-PA	5E-055	gi|55237472	68	81	99	Anopheles gambiae str. PEST	AGAP008216-PA	7E-054	gi|58389748	68	81	99	Anopheles gambiae str. PEST	C2A_Munc13-like
anofun_SG7	429	AFUN010916	to_be_corrected	ATG	*	anofun_SG7	142	0	SIG	25-26	16.151	6.81	13.506	7.03	ExpAA=19.47 First60=19.47 PredHel=1 Topology=i5-27o	1	15.5	81	3.5		115	1	12	3.5	4.2	.		gSG7 salivary protein	9E-076	gi|114864855	97	97	100	Anopheles funestus	gSG7 salivary protein	2E-076	gi|114864855	97	97	100	Anopheles funestus	gSG7 salivary protein	2E-075	gi|114864855	97	97	100	Anopheles funestus	conserved_hypot
anomin_SG7	429	AMIN006065	to_be_corrected	ATG	*	anomin_SG7	142	0	SIG	25-26	16.159	8.88	13.451	8.97	ExpAA=7.75 First60=7.75 PredHel=0 Topology=o	0						1	12	5.6	4.2	.		gSG7 salivary protein	5E-064	gi|114864855	82	87	99	Anopheles funestus	gSG7 salivary protein	9E-065	gi|114864855	82	87	99	Anopheles funestus	gSG7 salivary protein	1E-063	gi|114864855	82	87	99	Anopheles funestus	FcbT3
anocul_SG7	429	ACUA005709	to_be_corrected	ATG	*	anocul_SG7	142	0	SIG	25-26	16.304	8.74	13.595	8.61	ExpAA=12.97 First60=12.97 PredHel=0 Topology=o	0						1	10.6	5.6	3.5	.		gSG7 salivary protein	5E-061	gi|114864855	78	88	99	Anopheles funestus	gSG7 salivary protein	9E-062	gi|114864855	78	88	99	Anopheles funestus	gSG7 salivary protein	1E-060	gi|114864855	78	88	99	Anopheles funestus	PLN02727
anoste_SG7	429	ASTE005068	to_be_corrected	ATG	*	anoste_SG7	142	0	SIG	25-26	16.112	8.19	13.501	8.65	ExpAA=9.09 First60=9.09 PredHel=0 Topology=o	0						1	10.6	3.5	3.5	.		anophensin	9E-076	gi|148189823	97	97	100	Anopheles stephensi	anophensin	2E-076	gi|148189823	97	97	100	Anopheles stephensi	anophensin	2E-075	gi|148189823	97	97	100	Anopheles stephensi	PLN02236
anomac_SG7	429	AMAM002523	to_be_corrected	ATG	*	anomac_SG7	142	0	SIG	25-26	16.032	8.51	13.435	8.68	ExpAA=12.84 First60=12.84 PredHel=0 Topology=o	0						1	12	4.2	4.2	.		anophensin	2E-066	gi|148189823	85	92	100	Anopheles stephensi	anophensin	4E-067	gi|148189823	85	92	100	Anopheles stephensi	anophensin	6E-066	gi|148189823	85	92	100	Anopheles stephensi	PRK10790
anofar_SG7	429	AFAF011308		ATG	*	anofar_SG7	142	0	SIG	25-26	16.169	8.25	13.4	8.33	ExpAA=5.22 First60=5.22 PredHel=0 Topology=o	0						0	11.3	4.9	3.5	.		anophensin	2E-044	gi|148189823	60	74	100	Anopheles stephensi	anophensin	5E-045	gi|148189823	60	74	100	Anopheles stephensi	anophensin	7E-044	gi|148189823	60	74	100	Anopheles stephensi	Orbi_NS3
anoatro_SG7	438	AATE014342	to_be_corrected	ATG	*	anoatro_SG7	145	1	SIG	21-22	16.564	7.59	14.329	6.65	ExpAA=7.58 First60=7.58 PredHel=0 Topology=o	0						1	15.2	2.8	2.8	.		gSG7 salivary protein	6E-042	gi|668446947	60	76	97	Anopheles sinensis	gSG7 salivary protein	1E-042	gi|668446947	60	76	97	Anopheles sinensis	gSG7 salivary protein	2E-041	gi|668446947	60	76	97	Anopheles sinensis	PIR
anosin_SG7	432	ASIS019540	to_be_corrected	ATG	*	anosin_SG7	143	0	SIG	25-26	16.162	5.43	13.514	5.21	ExpAA=13.01 First60=13.01 PredHel=0 Topology=o	0						0	12.6	4.9	3.5	.		gSG7 salivary protein	1E-077	gi|668446947	99	99	98	Anopheles sinensis	gSG7 salivary protein	2E-078	gi|668446947	99	99	98	Anopheles sinensis	gSG7 salivary protein	3E-077	gi|668446947	99	99	98	Anopheles sinensis	Orbi_NS3
anoalb_SG7	429	AALB001854	to_be_corrected	ATG	*	anoalb_SG7	142	0	SIG	26-27	16.198	5.45	13.459	5.43	ExpAA=5.67 First60=5.67 PredHel=0 Topology=o	0						0	12	2.8	3.5	2.1		gSG7 salivary protein	9E-063	gi|208657683	78	93	100	Anopheles darlingi	gSG7 salivary protein	2E-063	gi|208657683	78	93	100	Anopheles darlingi	gSG7 salivary protein	3E-030	gi|114864855	46	66	94	Anopheles funestus	PRK07066
anodar_SG7	429	Calvo_et_al_2009		ATG	*	anodar_SG7	142	1	SIG	26-27	16.141	6.31	13.402	6.36	ExpAA=4.70 First60=4.70 PredHel=0 Topology=o	0						0	10.6	3.5	3.5	.		gSG7 salivary protein	5E-076	gi|208657683	100	100	100	Anopheles darlingi	gSG7 salivary protein	1E-076	gi|208657683	100	100	100	Anopheles darlingi	hypothetical protein AND_002979, partial	1E-035	gi|568256834	97	97	100	Anopheles darlingi	putative_protei
SG7-2
anoga_SG7-2	426	AGAP008215		ATG	*	anoga_SG7-2	141	0	SIG	25-26	16.389	9.73	13.603	9.88	ExpAA=9.25 First60=9.25 PredHel=0 Topology=o	0						0	8.5	4.3	3.5	.		gSG7-2 salivary protein	1E-053	gi|114864865	66	83	100	Anopheles funestus	gSG7-2 salivary protein	2E-054	gi|114864865	66	83	100	Anopheles funestus	gSG7-2 salivary protein	3E-053	gi|114864865	66	83	100	Anopheles funestus	Herpes_PAP
anoga_SG7-3	435	AGAP013724		ATG	*	anoga_SG7-3	144	0	SIG	25-26	16.741	9.4	14.103	9.56	ExpAA=5.90 First60=5.90 PredHel=0 Topology=o	0						0	13.9	3.5	3.5	.		putative salivary protein gSG7	1E-047	gi|27372909	62	80	101	Anopheles stephensi	putative salivary protein gSG7	3E-048	gi|27372909	62	80	101	Anopheles stephensi	putative salivary protein gSG7	4E-047	gi|27372909	62	80	101	Anopheles stephensi	PTZ00402
anocol_SG7-2	426	ACOM030347	to_be_corrected	ATG	*	anocol_SG7-2	141	0	SIG	25-26	16.447	9.73	13.661	9.88	ExpAA=8.87 First60=8.87 PredHel=0 Topology=o	0						0	9.2	3.5	3.5	.		gSG7-2 salivary protein	4E-054	gi|114864865	66	84	100	Anopheles funestus	gSG7-2 salivary protein	8E-055	gi|114864865	66	84	100	Anopheles funestus	gSG7-2 salivary protein	1E-053	gi|114864865	66	84	100	Anopheles funestus	Herpes_PAP
anocol_SG7-3	435	ACOM030347	to_be_corrected	ATG	*	anocol_SG7-3	144	0	SIG	25-26	16.767	9.47	14.128	9.62	ExpAA=5.90 First60=5.90 PredHel=0 Topology=o	0						0	12.5	3.5	3.5	.		putative salivary protein gSG7	2E-049	gi|27372909	63	82	101	Anopheles stephensi	putative salivary protein gSG7	4E-050	gi|27372909	63	82	101	Anopheles stephensi	putative salivary protein gSG7	5E-049	gi|27372909	63	82	101	Anopheles stephensi	PLN03138
anoara_SG7-2	426	AARA004918	to_be_corrected	ATG	*	anoara_SG7-2	141	0	SIG	25-26	16.5	9.84	13.714	9.99	ExpAA=8.86 First60=8.86 PredHel=0 Topology=o	0						0	9.2	3.5	3.5	.		gSG7-2 salivary protein	3E-054	gi|114864865	67	85	99	Anopheles funestus	gSG7-2 salivary protein	5E-055	gi|114864865	67	85	99	Anopheles funestus	gSG7-2 salivary protein	7E-054	gi|114864865	67	85	99	Anopheles funestus	Herpes_PAP
anoqua_SG7-2	426	AQUA010544	to_be_corrected	ATG	*	anoqua_SG7-2	141	0	SIG	25-26	16.438	9.84	13.652	9.99	ExpAA=8.22 First60=8.22 PredHel=0 Topology=o	0						0	9.2	3.5	3.5	.		gSG7-2 salivary protein	9E-055	gi|114864865	67	85	100	Anopheles funestus	gSG7-2 salivary protein	2E-055	gi|114864865	67	85	100	Anopheles funestus	gSG7-2 salivary protein	2E-054	gi|114864865	67	85	100	Anopheles funestus	Herpes_PAP
anomer_SG7-2	426	AMEM004830		ATG	*	anomer_SG7-2	141	0	SIG	25-26	16.408	9.8	13.622	9.95	ExpAA=9.25 First60=9.25 PredHel=0 Topology=o	0						0	8.5	4.3	3.5	.		gSG7-2 salivary protein	3E-054	gi|114864865	67	84	100	Anopheles funestus	gSG7-2 salivary protein	5E-055	gi|114864865	67	84	100	Anopheles funestus	gSG7-2 salivary protein	7E-054	gi|114864865	67	84	100	Anopheles funestus	Herpes_PAP
anomel_SG7-2	426	AMEC014046	to_be_corrected	ATG	*	anomel_SG7-2	141	0	SIG	25-26	16.381	9.8	13.609	9.95	ExpAA=7.92 First60=7.92 PredHel=0 Topology=o	0						0	9.2	4.3	3.5	.		gSG7-2 salivary protein	1E-053	gi|114864865	66	83	100	Anopheles funestus	gSG7-2 salivary protein	2E-054	gi|114864865	66	83	100	Anopheles funestus	gSG7-2 salivary protein	3E-053	gi|114864865	66	83	100	Anopheles funestus	Herpes_PAP
anochris_SG7-2	426	ACHR008118		ATG	*	anochris_SG7-2	141	0	SIG	25-26	16.715	9.8	13.952	9.82	ExpAA=10.71 First60=10.71 PredHel=0 Topology=o	0						0	8.5	3.5	4.3	.		gSG7-2 salivary protein	8E-059	gi|114864865	72	87	99	Anopheles funestus	gSG7-2 salivary protein	1E-059	gi|114864865	72	87	99	Anopheles funestus	gSG7-2 salivary protein	2E-058	gi|114864865	72	87	99	Anopheles funestus	Herpes_PAP
anoepi_SG7-2	426	AEPI005590	to_be_corrected	ATG	*	anoepi_SG7-2	141	0	SIG	25-26	16.697	9.62	13.886	9.71	ExpAA=20.14 First60=20.14 PredHel=1 Topology=i7-29o	1	15.6	79.4	5		112	0	9.2	2.8	3.5	.		gSG7-2 salivary protein	5E-060	gi|114864865	70	87	100	Anopheles funestus	gSG7-2 salivary protein	1E-060	gi|114864865	70	87	100	Anopheles funestus	gSG7-2 salivary protein	1E-059	gi|114864865	70	87	100	Anopheles funestus	Herpes_PAP
anofun_SG7-2	426	AFUN010916	to_be_corrected	ATG	*	anofun_SG7-2	141	0	SIG	25-26	16.696	9.76	13.976	9.87	ExpAA=15.52 First60=15.52 PredHel=0 Topology=o	0						0	12.8	2.1	2.8	.		gSG7-2 salivary protein	7E-078	gi|114864865	98	100	100	Anopheles funestus	gSG7-2 salivary protein	1E-078	gi|114864865	98	100	100	Anopheles funestus	gSG7-2 salivary protein	2E-077	gi|114864865	98	100	100	Anopheles funestus	nfrB
anomin_SG7-2	426	AMIN006065	to_be_corrected	ATG	*	anomin_SG7-2	141	0	SIG	25-26	16.511	9.63	13.711	9.73	ExpAA=16.25 First60=16.25 PredHel=1 Topology=i5-27o	1	15.6	80.9	3.5		114	0	10.6	3.5	2.8	.		gSG7-2 salivary protein	6E-062	gi|114864865	77	89	100	Anopheles funestus	gSG7-2 salivary protein	1E-062	gi|114864865	77	89	100	Anopheles funestus	gSG7-2 salivary protein	2E-061	gi|114864865	77	89	100	Anopheles funestus	LepB
anocul_SG7-2	426	ACUA017716		ATG	*	anocul_SG7-2	141	0	SIG	25-26	16.661	9.71	13.818	9.73	ExpAA=20.35 First60=20.35 PredHel=1 Topology=i5-27o	1	15.6	80.9	3.5		114	0	10.6	2.1	3.5	.		gSG7-2 salivary protein	2E-065	gi|114864865	80	90	100	Anopheles funestus	gSG7-2 salivary protein	5E-066	gi|114864865	80	90	100	Anopheles funestus	gSG7-2 salivary protein	7E-065	gi|114864865	80	90	100	Anopheles funestus	LigD_Pol_like_2
anoste_SG7-2	426	ASTE005068	to_be_corrected	ATG	*	anoste_SG7-2	141	0	SIG	25-26	16.525	9.67	13.855	9.76	ExpAA=18.78 First60=18.78 PredHel=1 Topology=i7-29o	1	15.6	79.4	5		112	0	10.6	2.1	3.5	.		putative salivary protein gSG7	5E-077	gi|27372909	97	98	99	Anopheles stephensi	putative salivary protein gSG7	9E-078	gi|27372909	97	98	99	Anopheles stephensi	putative salivary protein gSG7	1E-076	gi|27372909	97	98	99	Anopheles stephensi	CeuC
anofar_SG7-2	432	AFAF019215		ATG	*	anofar_SG7-2	143	0	SIG	26-27	16.637	9.67	13.828	9.84	ExpAA=17.55 First60=17.54 PredHel=1 Topology=i5-22o	1	11.9	84.6	3.5		121	0	9.1	4.9	2.1	.		putative salivary protein gSG7	3E-048	gi|27372909	62	79	98	Anopheles stephensi	putative salivary protein gSG7	7E-049	gi|27372909	62	79	98	Anopheles stephensi	putative salivary protein gSG7	1E-047	gi|27372909	62	79	98	Anopheles stephensi	STKc_MSK1_N
anodir_SG7-2	432	ADIR006362		ATG	*	anodir_SG7-2	143	0	SIG	26-27	16.822	9.85	14.007	9.91	ExpAA=15.08 First60=15.08 PredHel=1 Topology=i7-29o	1	15.4	79.7	4.9		114	1	10.5	2.8	3.5	.		putative salivary protein gSG7	4E-050	gi|27372909	64	79	100	Anopheles stephensi	putative salivary protein gSG7	7E-051	gi|27372909	64	79	100	Anopheles stephensi	putative salivary protein gSG7	1E-049	gi|27372909	64	79	100	Anopheles stephensi	Herpes_PAP
anoatro_SG7-2	426	AATE006599		ATG	*	anoatro_SG7-2	141	0	SIG	25-26	16.557	9.9	13.796	9.95	ExpAA=1.65 First60=1.65 PredHel=0 Topology=o	0						0	9.2	2.8	1.4	.		gSG7-2 salivary protein	6E-045	gi|114864865	59	75	100	Anopheles funestus	gSG7-2 salivary protein	1E-045	gi|114864865	59	75	100	Anopheles funestus	gSG7-2 salivary protein	2E-044	gi|114864865	59	75	100	Anopheles funestus	PHA02828
anosin_SG7-2	426	ASIS020198	to_be_corrected	ATG	*	anosin_SG7-2	141	0	SIG	25-26	16.583	9.6	13.826	9.75	ExpAA=9.29 First60=9.29 PredHel=0 Topology=o	0						0	8.5	2.1	1.4	.		gSG7-2 salivary protein	2E-043	gi|114864865	60	73	100	Anopheles funestus	gSG7-2 salivary protein	4E-044	gi|114864865	60	73	100	Anopheles funestus	gSG7-2 salivary protein	6E-043	gi|114864865	60	73	100	Anopheles funestus	PRK06380
anoalb_SG7-2	432	AALB001854	to_be_corrected	ATG	*	anoalb_SG7-2	143	1	SIG	27-28	16.214	6.41	13.336	7.58	ExpAA=17.06 First60=17.06 PredHel=0 Topology=o	0						0	9.8	2.1	3.5	.		putative salivary protein gSG7	2E-032	gi|27372909	51	67	92	Anopheles stephensi	putative salivary protein gSG7	4E-033	gi|27372909	51	67	92	Anopheles stephensi	putative salivary protein gSG7	6E-032	gi|27372909	51	67	92	Anopheles stephensi	PRK14716
[truncated: 43 more columns]
