# Supplementary material for: Anopheline salivary protein genes and gene families: an evolutionary overview after the whole genome sequence of sixteen Anopheles species
Source: BMC Genomics. 2017 Feb 13;18:153. doi: 10.1186/s12864-017-3579-8 (PMC5307786; doi:10.1186/s12864-017-3579-8)
Supplement: Additional file 16: — Divergence of orthologous salivary proteins among anophelines and in the subgenera Cellia, Anopheles and Nyssorhynchus. (Worksheet 1_salivary genes divergence) Protein name, corresponding An. gambiae accession number, size in amino acids, location on the An. gambiae chromosomes and average percent aminoacid identity ± standard deviation are reported. N, number of sequences; S, number of variable sites; d, number of amino acid substitution per site (average over all sequence pairs); dS, number of synonimous substitutions per synonimous site; dN, number of nonsynonimous substitutions per nonsynonimous site; Pi, nucleotide diversity per site; SE, standard error; SD, standard deviation. Average identities ± standard deviations were calculated for each protein from the pairwise comparisons between the different species. Only An. gambiae s.s. was included in the analysis as representative of the An. gambiae species complex. The grey shading indicates absence of the gene in the corresponding subgenus. NA, not applicable. Salivary proteins with percentage of identity below 50% (orange), between 50 and 60% (green), 60 and 70% (yellow) and above 90% (light blue) are highlighted. Identities in 12 orthologous housekeeping proteins are shown for comparison. EIF1A, Eukaryotic Initiation Factor 1A; G6PD, glucose-6-phosphate 1-dehydrogenase; GAPDH, glyceraldehyde 3-phosphate dehydrogenase; GSTT1, glutathione S-transferase theta class 1; rpL5, ribosomal protein L5; rpS7, ribosomal protein S7; SDH, succinate dehydrogenase. (Worksheet 2_sorted by dN/dS) Salivary protein genes were sorted by dN/dS ratio. The thirteen with the higher dN/dS ratio and including all the seven SG1 family members are boxed. (XLSX 94 kb) [file 12864_2017_3579_MOESM16_ESM.xlsx]

## Sheet: salivary genes divergence
Protein	Accession	Length (aa)	Chromosome	All anophelines	Cellia	Anopheles	Nyssorhynchus	N	S	d	SE (d)	dS	SE (dS)	dN	SE (dN)	dN/dS	Pi	SD (Pi)
ENZYMES
Apy/5'nuc family
Apyrase	AGAP011971	558	3L-45A	74.0 ± 8.4%	82.0 ± 3.6%	0.83	0.929	12	936	0.307	0.016	1.556	0.059	0.189	0.01	0.121465	0.27709	0.02033
5'nucleotidase	AGAP011026	570	3L-41A	76.3 ± 6.3%	80.5 ± 3.7%	0.919	0.97	13	886	0.274	0.015	1.338	0.068	0.159	0.01	0.118834	0.2547	0.01259
epoxy_hydrolase	AGAP011970	397	3L-45A	60.4 ± 9.2%	66.4 ± 7.8%	0.735	0.875	12	817	0.541	0.028	1.592	0.075	0.322	0.018	0.202261	0.34406	0.01799
Salivary amylase	AGAP006371	876	2L-24C	65.5 ± 8.9%	73.0 ± 4.4%	0.776	0.8	10	992	0.433	0.017	1.756	0.081	0.258	0.01	0.146925	0.28972	0.02515
Salivary maltase	AGAP002102	593	2R-10C	84.3 ± 4.2%	87.7 ± 3.1%	0.877	0.937	13	818	0.172	0.013	0.984	0.057	0.108	0.008	0.109756	0.20231	0.01175
Salivary Peroxydase	AGAP010735	590	3L-39C	73.6 ± 14.4%	86.2 ± 3.2%	0.896	65.9 ± 14.0%	15	1093	0.328	0.016	1.585	0.062	0.206	0.01	0.129968	0.29215	0.02531
Salivary SerPro family
SerPro1	AGAP011912	395	3L-44C	81.9 ± 5.6%	86.7 ± 2.9%	0.822	0.922	14	615	0.202	0.015	1.21	0.067	0.127	0.009	0.104959	0.24059	0.01718
SerPro3	AGAP011913	399	3L-44C	78.1 ± 5.7%	81.7 ± 5.3%	0.82	0.914	13	653	0.249	0.018	1.361	0.076	0.162	0.012	0.11903	0.2635	0.01455
Salivary trypXII		270	2R-14E	74.0 ± 7.5%	79.6 ± 4.5%	NA	0.824	12	386	0.306	0.026	1.099	0.08	0.199	0.017	0.181074	0.26021	0.01929
WIDESPREAD IN BLOOD FEEDING ARTHROPODS
Ag5 family
gVAG	AGAP006421	260	2L-24D	78.3 ± 8.4%	83.4% ± 6.1	NA	0.954	13	378	0.251	0.022	1.084	0.078	0.16	0.014	0.147601	0.23811	0.01783
Ag5r2	AGAP006419	257	2L-24D	55.9 ± 11.4%	68.4 ± 2.2%	NA	0.634	8	488	0.603	0.038	1.881	0.112	0.415	0.028	0.220627	0.39926	0.03669
Ag5r3	AGAP003354	260	2R-15A	87.9 ± 7.0%	94.9 ± 1.5%	0.902	0.983	12	302	0.132	0.015	0.95	0.088	0.085	0.01	0.0894737	0.17947	0.01506
Ag5r4	AGAP006420	267	2L-24D	66.8 ± 9.1%	69.4 ± 8.3%	NA		10	453	0.411	0.032	1.411	0.093	0.259	0.022	0.183558	0.30031	0.02937
Ag5r5	AGAP006418	266	2L-24D	57.7 ± 8.6%	69.1 ± 6.9%	NA	NA	5	442	0.522	0.038	1.73	0.17	0.394	0.032	0.227746	0.38693	0.0558
Ag5r6	AGAP013192	260	2R-15A	NA	93.9 ± 2.8%			5	194	0.064	0.011	1.137	0.141	0.034	0.006	0.0299033	0.15262	0.02194
D7 family
D7r1	AGAP008284	165	3R-30B	53.0 ± 17.9%	69.6 ± 7.7%	66.9 ± 7.3%	48.0 ± 18.1%	16	283	0.699	0.054	1.412	0.082	0.427	0.037	0.302408	0.38046	0.03163
D7r2	AGAP008282	168	3R-30B	NA	82.3 ± 4.3%			9	203	0.196	0.026	1.232	0.12	0.112	0.015	0.0909091	0.20648	0.01541
D7r3	AGAP008283	169	3R-30B	64.3 ± 8.7%	66.0 ± 8.1%	0.858	0.926	12	248	0.45	0.04	1.374	0.103	0.266	0.026	0.193595	0.31281	0.01672
D7r4	AGAP008281	165	3R-30B	NA	74.5 ± 13.4%			7	232	0.312	0.031	1.387	0.13	0.18	0.019	0.129776	0.25275	0.031
D7r5	AGAP008280	166	3R-30B	70.0 ± 8.8%	76.7 ± 6.8%	0.809	0.915	14	229	0.364	0.033	1.458	0.079	0.204	0.019	0.139918	0.28303	0.01798
D7L1	AGAP008278	311	3R-30B	59.4 ± 10.9%	64.6 ± 2.2%	0.857		5	502	0.534	0.035	1.654	0.147	0.315	0.021	0.190447	0.3441	0.04801
D7L2	AGAP008279	315	3R-30B	63.6 ± 10.7%	74.6 ± 4.4%	0.763	0.867	11	574	0.467	0.028	1.869	0.097	0.277	0.017	0.148208	0.33087	0.0221
D7L3	AGAP028120	291	3R-30B	55.3 ± 9.9%	63.2 ± 6.1%	0.697	0.804	13	566	0.609	0.036	1.532	0.095	0.385	0.024	0.251305	0.37088	0.02499
30 kDa	AGAP009974	252	3R-36B	56.7 ± 6.6%	58.6 ± 6.8%	0.717	0.791	14	349	0.573	0.036	1.473	0.078	0.335	0.023	0.227427	0.30845	0.01436
CONSERVED MOSQUITO FAMILIES
hyp37.7 family
hyp37.7	AGAP001988	267	2R-10A	51.3 ± 9.0%	50.5 ± 7.2%	0.917	0.948	14	477	0.679	0.045	1.73	0.077	0.441	0.029	0.254913	0.40266	0.0166
hyp37.7-2	AGAP001989	257	2R-10A	44.0 ± 14.4%	48.3 ± 12.7%		NA	10	529	0.875	0.043	1.59	0.099	0.572	0.029	0.359748	0.43737	0.03878
SG1 family
SG1	AGAP000612	401	X-1D	49.5 ± 9.7%	53.3 ± 7.6%	0.781		12	913	0.721	0.03	1.492	0.068	0.428	0.019	0.286863	0.39113	0.01964
SG1a	AGAP000611	415	X-1D	NA	49.3 ± 10.8%			10	918	0.729	0.031	1.353	0.07	0.453	0.02	0.334812	0.39271	0.02679
Saglin	AGAP000610	431	X-1D	50.6 ± 12.0%	57.3 ± 7.4%	NA	NA	12	905	0.711	0.029	1.221	0.063	0.443	0.02	0.362817	0.37655	0.02901
SG1-like2	AGAP000609	401	X-1D	39.5 ± 14.2%	48.8 ± 11.4%	0.468	NA	13	900	0.989	0.038	1.34	0.058	0.629	0.026	0.469403	0.44279	0.03072
SG1-like3	AGAP000607	392	X-1D	55.5 ± 13.2%	64.7 ± 8.5%	0.592	NA	13	832	0.618	0.029	1.066	0.06	0.371	0.018	0.34803	0.34132	0.0276
SG1b	AGAP000548	385	X-1D	45.16 ± 14.7%	57.4 ± 10.8%	0.53	0.857	13	839	0.811	0.033	1.562	0.081	0.516	0.022	0.330346	0.41929	0.02887
TRIO	AGAP001374	391	2R-8A	42.3% ± 14.2%	52.1 ± 12.0%	0.573	0.797	14	896	0.91	0.033	1.554	0.067	0.553	0.022	0.355856	0.43212	0.02851
SG5	AGAP004334	332	2R-19A	66.5 ± 11.7%	76.1 ± 6.4%	0.773	0.841	14	586	0.423	0.026	1.21	0.078	0.242	0.016	0.2	0.27919	0.02243
SG8	AGAP010647	224	3L-39C	63.5 ± 9.5%	70.6 ± 7.1%	0.746	0.856	14	355	0.465	0.035	0.928	0.079	0.291	0.024	0.313578	0.28569	0.0245
SG9	AGAP013423	393	2R-17B	63.5 ± 9.7%	71.2 ± 6.0%	0.737	0.828	14	727	0.465	0.023	1.707	0.072	0.292	0.016	0.17106	0.32956	0.01875
55.3 kDa	AGAP005822	513	2L-23A	67.2 ± 9.7%	76.2 ± 5.7%	0.808	0.858	12	908	0.408	0.021	0.896	0.044	0.247	0.013	0.27567	0.2842	0.01995
ANOPHELINE-SPECIFIC FAMILIES
cE5/anophelin	AGAP008004	103	3R-29C	43.5 ± 11.3%	50.2 ± 7.5%	0.463	0.881	13	108	0.863	0.087	1.691	0.096	0.582	0.061	0.344175	0.43192	0.02442
hyp6.2-hyp8.2
hyp6.2	AGAP006495	85	2L-25A	62.5 ± 10.9%	68.4 ± 8.7%	NA	0.75	13	89	0.486	0.068	1.448	0.095	0.293	0.04	0.202348	0.29961	0.02505
hyp8.2	AGAP006494	91	2L-25A	34.6 ± 14.6%	46.2 ± 11.3%	0.442	0.286	14	161	1.117	0.075	1.714	0.091	0.671	0.048	0.391482	0.47227	0.03561
hyp10/hyp12 family
hyp10	AGAP008307	90	3R-30B	NA	61.1 ± 8.5%			9	114	0.503	0.067	1.526	0.117	0.285	0.037	0.186763	0.30964	0.02401
hyp12	AGAP008306	92	3R-30B	NA	54.9 ± 8.4%			9	142	0.611	0.067	1.288	0.118	0.33	0.038	0.256211	0.33067	0.02443
hyp15/hyp17 family
hyp15	AGAP000152	78	X-4A	56.1 ± 11.2%	58.6 ± 10.4%	0.667	0.863	10	168	0.584	0.086	1.619	0.116	0.411	0.063	0.25386	0.38934	0.02332
SG2 family
SG2	AGAP006506	114	2L-25A	64.0 ± 12.5%	68.5 ± 12.5%	0.724		12	115	0.465	0.046	1.398	0.095	0.308	0.035	0.220315	0.31977	0.03373
SG2b	AGAP006504	173	2L-25A	NA	64.2 ± 8.2%			7	166	0.451	0.044	1.573	0.14	0.283	0.03	0.179911	0.32407	0.03299
SG6	AGAP000150	115	X-4A	71.3 ± 10.9%	73.6 ± 12.1%	0.852		12	148	0.35	0.044	1.166	0.12	0.212	0.028	0.181818	0.26084	0.02349
SG7 family
SG7	AGAP008216	145	3R-30A	58.8 ± 11.6%	68.2 ± 8.1%	0.607	0.81	13	256	0.55	0.051	1.328	0.073	0.349	0.034	0.262801	0.34597	0.02923
SG7-2	AGAP008215	141	3R-30A	68.7 ± 10.9%	75.7 ± 6.2%	0.819	NA	12	241	0.389	0.042	1.552	0.1	0.253	0.028	0.163015	0.31644	0.0289
HOUSEKEEPING
Actin5C	AGAP000651	376	X-1D	1	1	1	1	13	330	0	0	0.926	0.044	0.003	0.001	0.00323974	0.12084	0.01029
tubulin alpha	AGAP010971	450	3L-41A	NA	99.8 ± 0.3%	NA	NA	6	218	0.003	0.001	0.405	0.028	0.002	0.001	0.00493827	0.07733	0.00838
tubulin beta	AGAP010510	454	3L-38C	97.6 ± 2.5%	98.8 ± 1.5%	NA	NA	12	349	0.024	0.003	0.65	0.035	0.017	0.002	0.0261538	0.10837	0.00685
EIF1A	AGAP003119	148	2R-14B	99.7 ± 0.3%	99.8 ± 0.3%	1	1	14	101	0.003	0.003	0.477	0.057	0.003	0.002	0.00628931	0.07749	0.00415
G6PD	ACOM027486	546	NA	93.1 ± 2.8%	95.2 ± 1.7%	0.953	0.996	12	472	0.072	0.007	0.807	0.046	0.043	0.004	0.0532838	0.13234	0.00721
GAPDH	AGAP009623	332	3R-34D	97.3 ± 1.5%	98.7 ± 0.6%	0.982	0.997	13	209	0.027	0.005	0.32	0.023	0.017	0.004	0.053125	0.07746	0.00567
GSTT1	AGAP000761	229	X-1B	82.9 ± 5.4%	86.4 ± 4.3%	0.895	0.965	14	334	0.19	0.019	1.301	0.095	0.111	0.011	0.085319	0.21634	0.0124
integrin beta 1	AGAP010233	803	3R-37C	78.4 ± 10.2%	84.3 ± 4.0%	NA	NA	7	1223	0.252	0.012	1.419	0.122	0.145	0.007	0.102185	0.25124	0.0377
laminin gamma 1	AGAP007629	1576	2L-28C	91.9 ± 4.1%	96.0 ± 1.5%	0.945	0.978	11	1784	0.086	0.005	1.031	0.041	0.049	0.003	0.0475267	0.16224	0.01087
rpL5	AGAP009031	297	3R-32B	96.4 ± 1.1%	97.3 ± 0.6%	0.983	1	10	200	0.036	0.007	0.308	0.024	0.015	0.003	0.0487013	0.08587	0.00636
rpS7	AGAP010592	192	3L-39A	96.6 ± 2.5%	98.6 ± 1.6%	0.99	1	14	145	0.035	0.008	0.403	0.038	0.021	0.005	0.0521092	0.08816	0.00829
SDH	AGAP010429	659	3L-38B	98.0 ± 0.8%	98.5 ± 0.5%	0.989	0.994	13	642	0.02	0.004	0.955	0.046	0.013	0.002	0.0136126	0.14007	0.00669

## Sheet: sorted by dN|dS
Protein	Accession	Length (aa)	Chromosome	All anophelines	Cellia	Anopheles	Nyssorhynchus	N	S	d	SE (d)	dS	SE (dS)	dN	SE (dN)	dN/dS	Pi	SD (Pi)
SG1-like2	AGAP000609	401	X-1D	39.5 ± 14.2%	48.8 ± 11.4%	0.468	NA	13	900	0.989	0.038	1.34	0.058	0.629	0.026	0.469403	0.44279	0.03072
hyp8.2	AGAP006494	91	2L-25A	34.6 ± 14.6%	46.2 ± 11.3%	0.442	0.286	14	161	1.117	0.075	1.714	0.091	0.671	0.048	0.391482	0.47227	0.03561
Saglin	AGAP000610	431	X-1D	50.6 ± 12.0%	57.3 ± 7.4%	NA	NA	12	905	0.711	0.029	1.221	0.063	0.443	0.02	0.362817	0.37655	0.02901
hyp37.7-2	AGAP001989	257	2R-10A	44.0 ± 14.4%	48.3 ± 12.7%		NA	10	529	0.875	0.043	1.59	0.099	0.572	0.029	0.359748	0.43737	0.03878
TRIO	AGAP001374	391	2R-8A	42.3% ± 14.2%	52.1 ± 12.0%	0.573	0.797	14	896	0.91	0.033	1.554	0.067	0.553	0.022	0.355856	0.43212	0.02851
SG1-like3	AGAP000607	392	X-1D	55.5 ± 13.2%	64.7 ± 8.5%	0.592	NA	13	832	0.618	0.029	1.066	0.06	0.371	0.018	0.34803	0.34132	0.0276
cE5/anophelin	AGAP008004	103	3R-29C	43.5 ± 11.3%	50.2 ± 7.5%	0.463	0.881	13	108	0.863	0.087	1.691	0.096	0.582	0.061	0.344175	0.43192	0.02442
SG1a	AGAP000611	415	X-1D	NA	49.3 ± 10.8%			10	918	0.729	0.031	1.353	0.07	0.453	0.02	0.334812	0.39271	0.02679
SG1b	AGAP000548	385	X-1D	45.16 ± 14.7%	57.4 ± 10.8%	0.53	0.857	13	839	0.811	0.033	1.562	0.081	0.516	0.022	0.330346	0.41929	0.02887
SG8	AGAP010647	224	3L-39C	63.5 ± 9.5%	70.6 ± 7.1%	0.746	0.856	14	355	0.465	0.035	0.928	0.079	0.291	0.024	0.313578	0.28569	0.0245
D7r1	AGAP008284	165	3R-30B	53.0 ± 17.9%	69.6 ± 7.7%	66.9 ± 7.3%	48.0 ± 18.1%	16	283	0.699	0.054	1.412	0.082	0.427	0.037	0.302408	0.38046	0.03163
SG1	AGAP000612	401	X-1D	49.5 ± 9.7%	53.3 ± 7.6%	0.781		12	913	0.721	0.03	1.492	0.068	0.428	0.019	0.286863	0.39113	0.01964
55.3 kDa	AGAP005822	513	2L-23A	67.2 ± 9.7%	76.2 ± 5.7%	0.808	0.858	12	908	0.408	0.021	0.896	0.044	0.247	0.013	0.27567	0.2842	0.01995
SG7	AGAP008216	145	3R-30A	58.8 ± 11.6%	68.2 ± 8.1%	0.607	0.81	13	256	0.55	0.051	1.328	0.073	0.349	0.034	0.262801	0.34597	0.02923
hyp12	AGAP008306	92	3R-30B	NA	54.9 ± 8.4%			9	142	0.611	0.067	1.288	0.118	0.33	0.038	0.256211	0.33067	0.02443
hyp37.7	AGAP001988	267	2R-10A	51.3 ± 9.0%	50.5 ± 7.2%	0.917	0.948	14	477	0.679	0.045	1.73	0.077	0.441	0.029	0.254913	0.40266	0.0166
hyp15	AGAP000152	78	X-4A	56.1 ± 11.2%	58.6 ± 10.4%	0.667	0.863	10	168	0.584	0.086	1.619	0.116	0.411	0.063	0.25386	0.38934	0.02332
D7L3	AGAP028120	291	3R-30B	55.3 ± 9.9%	63.2 ± 6.1%	0.697	0.804	13	566	0.609	0.036	1.532	0.095	0.385	0.024	0.251305	0.37088	0.02499
Ag5r5	AGAP006418	266	2L-24D	57.7 ± 8.6%	69.1 ± 6.9%	NA	NA	5	442	0.522	0.038	1.73	0.17	0.394	0.032	0.227746	0.38693	0.0558
30 kDa	AGAP009974	252	3R-36B	56.7 ± 6.6%	58.6 ± 6.8%	0.717	0.791	14	349	0.573	0.036	1.473	0.078	0.335	0.023	0.227427	0.30845	0.01436
Ag5r2	AGAP006419	257	2L-24D	55.9 ± 11.4%	68.4 ± 2.2%	NA	0.634	8	488	0.603	0.038	1.881	0.112	0.415	0.028	0.220627	0.39926	0.03669
SG2	AGAP006506	114	2L-25A	64.0 ± 12.5%	68.5 ± 12.5%	0.724		12	115	0.465	0.046	1.398	0.095	0.308	0.035	0.220315	0.31977	0.03373
hyp6.2	AGAP006495	85	2L-25A	62.5 ± 10.9%	68.4 ± 8.7%	NA	0.75	13	89	0.486	0.068	1.448	0.095	0.293	0.04	0.202348	0.29961	0.02505
epoxy_hydrolase	AGAP011970	397	3L-45A	60.4 ± 9.2%	66.4 ± 7.8%	0.735	0.875	12	817	0.541	0.028	1.592	0.075	0.322	0.018	0.202261	0.34406	0.01799
SG5	AGAP004334	332	2R-19A	66.5 ± 11.7%	76.1 ± 6.4%	0.773	0.841	14	586	0.423	0.026	1.21	0.078	0.242	0.016	0.2	0.27919	0.02243
D7r3	AGAP008283	169	3R-30B	64.3 ± 8.7%	66.0 ± 8.1%	0.858	0.926	12	248	0.45	0.04	1.374	0.103	0.266	0.026	0.193595	0.31281	0.01672
D7L1	AGAP008278	311	3R-30B	59.4 ± 10.9%	64.6 ± 2.2%	0.857		5	502	0.534	0.035	1.654	0.147	0.315	0.021	0.190447	0.3441	0.04801
hyp10	AGAP008307	90	3R-30B	NA	61.1 ± 8.5%			9	114	0.503	0.067	1.526	0.117	0.285	0.037	0.186763	0.30964	0.02401
Ag5r4	AGAP006420	267	2L-24D	66.8 ± 9.1%	69.4 ± 8.3%	NA		10	453	0.411	0.032	1.411	0.093	0.259	0.022	0.183558	0.30031	0.02937
SG6	AGAP000150	115	X-4A	71.3 ± 10.9%	73.6 ± 12.1%	0.852		12	148	0.35	0.044	1.166	0.12	0.212	0.028	0.181818	0.26084	0.02349
Salivary trypXII		270	2R-14E	74.0 ± 7.5%	79.6 ± 4.5%	NA	0.824	12	386	0.306	0.026	1.099	0.08	0.199	0.017	0.181074	0.26021	0.01929
SG2b	AGAP006504	173	2L-25A	NA	64.2 ± 8.2%			7	166	0.451	0.044	1.573	0.14	0.283	0.03	0.179911	0.32407	0.03299
SG9	AGAP013423	393	2R-17B	63.5 ± 9.7%	71.2 ± 6.0%	0.737	0.828	14	727	0.465	0.023	1.707	0.072	0.292	0.016	0.17106	0.32956	0.01875
SG7-2	AGAP008215	141	3R-30A	68.7 ± 10.9%	75.7 ± 6.2%	0.819	NA	12	241	0.389	0.042	1.552	0.1	0.253	0.028	0.163015	0.31644	0.0289
D7L2	AGAP008279	315	3R-30B	63.6 ± 10.7%	74.6 ± 4.4%	0.763	0.867	11	574	0.467	0.028	1.869	0.097	0.277	0.017	0.148208	0.33087	0.0221
gVAG	AGAP006421	260	2L-24D	78.3 ± 8.4%	83.4% ± 6.1	NA	0.954	13	378	0.251	0.022	1.084	0.078	0.16	0.014	0.147601	0.23811	0.01783
Salivary amylase	AGAP006371	876	2L-24C	65.5 ± 8.9%	73.0 ± 4.4%	0.776	0.8	10	992	0.433	0.017	1.756	0.081	0.258	0.01	0.146925	0.28972	0.02515
D7r5	AGAP008280	166	3R-30B	70.0 ± 8.8%	76.7 ± 6.8%	0.809	0.915	14	229	0.364	0.033	1.458	0.079	0.204	0.019	0.139918	0.28303	0.01798
Salivary Peroxydase	AGAP010735	590	3L-39C	73.6 ± 14.4%	86.2 ± 3.2%	0.896	65.9 ± 14.0%	15	1093	0.328	0.016	1.585	0.062	0.206	0.01	0.129968	0.29215	0.02531
D7r4	AGAP008281	165	3R-30B	NA	74.5 ± 13.4%			7	232	0.312	0.031	1.387	0.13	0.18	0.019	0.129776	0.25275	0.031
Apyrase	AGAP011971	558	3L-45A	74.0 ± 8.4%	82.0 ± 3.6%	0.83	0.929	12	936	0.307	0.016	1.556	0.059	0.189	0.01	0.121465	0.27709	0.02033
SerPro3	AGAP011913	399	3L-44C	78.1 ± 5.7%	81.7 ± 5.3%	0.82	0.914	13	653	0.249	0.018	1.361	0.076	0.162	0.012	0.11903	0.2635	0.01455
5'nucleotidase	AGAP011026	570	3L-41A	76.3 ± 6.3%	80.5 ± 3.7%	0.919	0.97	13	886	0.274	0.015	1.338	0.068	0.159	0.01	0.118834	0.2547	0.01259
Salivary maltase	AGAP002102	593	2R-10C	84.3 ± 4.2%	87.7 ± 3.1%	0.877	0.937	13	818	0.172	0.013	0.984	0.057	0.108	0.008	0.109756	0.20231	0.01175
SerPro1	AGAP011912	395	3L-44C	81.9 ± 5.6%	86.7 ± 2.9%	0.822	0.922	14	615	0.202	0.015	1.21	0.067	0.127	0.009	0.104959	0.24059	0.01718
integrin beta 1	AGAP010233	803	3R-37C	78.4 ± 10.2%	84.3 ± 4.0%	NA	NA	7	1223	0.252	0.012	1.419	0.122	0.145	0.007	0.102185	0.25124	0.0377
D7r2	AGAP008282	168	3R-30B	NA	82.3 ± 4.3%			9	203	0.196	0.026	1.232	0.12	0.112	0.015	0.0909091	0.20648	0.01541
Ag5r3	AGAP003354	260	2R-15A	87.9 ± 7.0%	94.9 ± 1.5%	0.902	0.983	12	302	0.132	0.015	0.95	0.088	0.085	0.01	0.0894737	0.17947	0.01506
GSTT1	AGAP000761	229	X-1B	82.9 ± 5.4%	86.4 ± 4.3%	0.895	0.965	14	334	0.19	0.019	1.301	0.095	0.111	0.011	0.085319	0.21634	0.0124
G6PD	ACOM027486	546	NA	93.1 ± 2.8%	95.2 ± 1.7%	0.953	0.996	12	472	0.072	0.007	0.807	0.046	0.043	0.004	0.0532838	0.13234	0.00721
GAPDH	AGAP009623	332	3R-34D	97.3 ± 1.5%	98.7 ± 0.6%	0.982	0.997	13	209	0.027	0.005	0.32	0.023	0.017	0.004	0.053125	0.07746	0.00567
rpS7	AGAP010592	192	3L-39A	96.6 ± 2.5%	98.6 ± 1.6%	0.99	1	14	145	0.035	0.008	0.403	0.038	0.021	0.005	0.0521092	0.08816	0.00829
rpL5	AGAP009031	297	3R-32B	96.4 ± 1.1%	97.3 ± 0.6%	0.983	1	10	200	0.036	0.007	0.308	0.024	0.015	0.003	0.0487013	0.08587	0.00636
laminin gamma 1	AGAP007629	1576	2L-28C	91.9 ± 4.1%	96.0 ± 1.5%	0.945	0.978	11	1784	0.086	0.005	1.031	0.041	0.049	0.003	0.0475267	0.16224	0.01087
Ag5r6	AGAP013192	260	2R-15A	NA	93.9 ± 2.8%			5	194	0.064	0.011	1.137	0.141	0.034	0.006	0.0299033	0.15262	0.02194
tubulin beta	AGAP010510	454	3L-38C	97.6 ± 2.5%	98.8 ± 1.5%	NA	NA	12	349	0.024	0.003	0.65	0.035	0.017	0.002	0.0261538	0.10837	0.00685
SDH	AGAP010429	659	3L-38B	98.0 ± 0.8%	98.5 ± 0.5%	0.989	0.994	13	642	0.02	0.004	0.955	0.046	0.013	0.002	0.0136126	0.14007	0.00669
EIF1A	AGAP003119	148	2R-14B	99.7 ± 0.3%	99.8 ± 0.3%	1	1	14	101	0.003	0.003	0.477	0.057	0.003	0.002	0.00628931	0.07749	0.00415
tubulin alpha	AGAP010971	450	3L-41A	NA	99.8 ± 0.3%	NA	NA	6	218	0.003	0.001	0.405	0.028	0.002	0.001	0.00493827	0.07733	0.00838
Actin5C	AGAP000651	376	X-1D	1	1	1	1	13	330	0	0	0.926	0.044	0.003	0.001	0.00323974	0.12084	0.01029
