# Supplementary material for: Anopheline salivary protein genes and gene families: an evolutionary overview after the whole genome sequence of sixteen Anopheles species
Source: BMC Genomics. 2017 Feb 13;18:153. doi: 10.1186/s12864-017-3579-8 (PMC5307786; doi:10.1186/s12864-017-3579-8)
Supplement: Additional file 18: — Coding sequences in fasta format. This file includes the coding sequences of the 824 anopheline salivary proteins analyzed in this study and included in Additional file 2 (excel spreadsheet). The file is in fasta format (.fas) and can be viewed with a text editor. (FAS 736 kb) [file 12864_2017_3579_MOESM18_ESM.fas]

>anoga_30kDa|AGAP009974||
ATGAAGTTTCTACTGCTTGTGGCTAGTGTATTATGCCTTGTGCTAATCGTATCCGCCCGTCCGGCTGACGACACGTCTGATCAAGAATCATCTACTGAGCTAAGCGAAGACGCTGGGGCAGAGGAGGGTGCAGAGGATGCTGGTTCAGATGCGGAAGCCGATGCCGGTGCAGCTGACGGTGAAGAAGGAGCAACGGACACAGAGTCAGGGGCTGAGGGTGATGATAGTGAAATGGACTCCGCTATGAAAGAAGGCGAAGAAGGTGCAGGAAGCGATGATGCAGTGAGTGGAGCCGACGATGAAACCGAAGAGTCAAAGGATGACGCAGAAGAGGACAGCGAAGAGGGTGGCGAAGAGGGTGGCGATGGCGCGAGTGGCGGTGAAGGAGGTGAAAAAGAGTCCCCCCGTAACACGTACCGTCAGGTGCACAAGCTGCTGAAGAAGATCATGAAGGTTGACACCAAGGACAAGTACCTGAAGTCGTTCGTTGTGGGCCGTCTGCAGGAACGTTTGATGAACCCTACCATCGATCTGGTCAGCACTATCGAAAAGTATTCCAAGATTAAGGAGTGCTTCAGCTCACTGGACAAGGACGTATCAGCCATGGTAAAGGAGTCCGAAAAGTCGTACGAAGAGTGTAGCAAGGATAAGACCAACACTAGCTGCGGTACGGAAGGCACCCGGGAGCTGGACGATGGACTCATCGAAAGGGAGCAGGAACTGTCCGACTGTATCGTTGACAAGCGCGATGCAGAGTAG
>anocol_30kDa|ACOM029386|to_be_corrected|
ATGAAGTTTCTACTGCTTGTGGCTAGTGTATTATGCCTTGTGCTAATCGTATCCGCCCGTCCGGCTGACGACACGTCTGATCAAGAATCATCTACTGAGCTAAGCGAAGACGCTGGGGCAGAGGAGGGTGCAGAGGATGCTGGTTCAGATGCGGAAGCCGATGCCGGTGCAGCTGACGGTGAAGAAGGAGCAACGGACACAGAGTCAGGGGCTGAGGGTGATGATAGTGAAATGGACTCCGCTATGAAAGCAGGCGAAGAAGGTGCAGGTAGCGATGATGCAGTGAGTGGAGCCGACGATGAAACCGAAGAGTCAAAGGATGACGCAGAAGAGGGCAGCGAAGAGGGTGGCGAAGAGGGTGGCGATGGCGCGAGTGGCGGTGAAGGAGGTGAAAAAGAGTCCCCCCGTAACACGTACCGTCAGGTGCACAAGCTGCTGAAGAAGATCATGAAGGTTGACACCAAGGACAAGTACCTGAAGTCGTTCGTTGTGGGCCGTCTGCAGGAACGTTTGATGAACCCTATCATCGATCTGGTCAGCACTATCGAAAAGTATTCCAAGATTAAGGAGTGCTTCAGCTCACTGGACAAGGACGTATCAGCCATGGTAAAGGAGTCCGAAAAGTCGTACGAAGAGTGTAGCAAGGATAAGACCAACACTAGCTGCGGTACGGAAGGCACCCGGGAGCTGGACGATGGACTCATCGAGCGGGAACAGGAACTGTCCGACTGTATCGTTGACAAGCGCGATGCAGAGTAG
>anoara_30kDa|AARA003801||
ATGAAGTTTCTACTGCTTGTGGCCAGTGTATTATGCCTCGTGCTAATCGTATCCGCCCGTCCGGCTGACGACACTTCCGATCAAGAATCATCTACTGAACTAAGCGAAGACGCTGGGGCAGAGGAGGGTGCAGAGGATGCTGGTTCGGATGCGGAAGCCGATGCCGGTGCAGCTGACGGTGAAGAAGGAGCAACGGACACAGATTCGGGTGCTGAGGGTGATGATAGTGAAATGGACTCTGCTATGAAAGAAGGCGAAGAAGGTGAAGGTAGCGATGATGCAGTGAGTGGAGCCGACGATGAAACCGAAGAGTCAAAGGATGACGCAGAAGAGGGCAGCGAAGAGGGTGGCGATGGCGAGAGTGGCGGTGAAGGAGGTGAAAAAGAGTCCCCCCGTAACACGTACCGTCAGGTGCACAAGCTGCTGAAGAAGATCATGAAGGTTGACACCAAGGACAAGTACCTGAAGTCGTTCGTTGTGGGCCGTCTGCAGGAACGTTTGATGAACCCTACCATCGATCTGGTCAGCACTATCGAAAAGTATTCCAAGATTAAGGAGTGCTTCAGCTCACTGGACAAGGACGTATCAGCCATGGTAAAGGAGTCCGAAAAGTCGTACGAAGAGTGTAGCAAGGATAAGACCAACACTAGCTGCGGTACGGAAGGCACCCGGGAGCTGGACGATGGACTCATCGAGCGGGAACAGGAACTGTCCGACTGTATCGTTGACAAGCGCGATGCAGAATAG
>anoqua_30kDa|AQUA009087||
ATGAAGTTTCTACTGCTTGTGGCTAGTGTATTATGCCTTGTGCTAATCGTATCCGCCCGTCCGGCTGACGACACGTCTGATCAAGAATCATCTACTGAGCTAAGCGAAGACGCTGGGGCAGAGGAGGGTGCAGAGGATGCTGGTTCAGATGCGGAAGCCGATGCCGGTGCAGCTGACGGTGAAGAAGGAGCAACGGACACAGAGTCAGGGGCTGAGGGTGATGATAGTGAAATGGACTCCGCTATGAAAGAAGGCGAAGAAGGTGCAGGTAGCGATGATGCAGTGAGTGGAGCCGACGATGCAACCGAAGAGTCAAAGGATGACGCAGAAGAGGGCAGCGAAGAGGGTGGCGAAGAGGGTGGCGATGGGGCGAGTGGCGGTGAAGGAGGTGAAAAAGAGTCCCCCCGTAACACGTACCGTCAGGTGCACAAGCTGCTGAAGAAGATCATGAAGGTTGACACCAAGGACAAGTACCTGAAGTCGTTCGTTGTGGGCCGTCTGCAGGAACGTTTGATGAACCCTACCATCGATCTGGTCAGCACTATCGAAAAGTATTCCAAGATTAAAGAGTGCTTCAGCTCACTGGACAAGGACGTATCAGCCATGGTAAAGGAGTCCGAAAAGTCGTACGAAGAGTGTAGCAAGGATAAGACCAACACTAGCTGCGGTACGGAAGGCACCCGGGAGCTGGACGATGGACTCATCGAGAGGGAGCAGGAACTGTCCGACTGTATCGTTGACAAGCGCGATGCAGAGTAG
>anomer_30kDa|AMEM017930||
ATGAAGTTTCTACTGCTTGTGACCAGTGTATTATGCCTTGCGCTAATCGTATCCGCCCGTCCGGCTGACGACACTTCCGATCAAGAATCATCTACTGAGCTAAGCGAAGACGCTGGGGCAGAGGAGGGTGCAGAGGATGCTGGGTCGGATGCGGAAACCGATGCCGGTGCAGCTGACGGTGAAGAAGGAGCAACGGACACAGAGTCAGGGGCGGAGGGTGATGATAGTGAAATGGACTCCGCTATGAAAGAAGGCGAAGAAGGTGCAGGTAGCGATGATGCAGTGAGTGGAGCCGACGATGAAACCGACGAGTCAAAGGATGACACAGAAGAGGGCAGCGAAGAAGGTGGCGAAGAGGGTGGCGATGGCGAGAGTGGTGGTGAAGGAGGTGAAAAAGAGTCCCCCCGTAACACGTACCGTCAGGTGCACAAGCTGCTGAAAAAGATCATGAAGGTTGACACCAAGGACAAGTACCTGAAGTCGTTCGTTGTGGGCCGTCTGCAAGAACGGTTGATGAACCCTACCATCGATCTGGTCAGCACTATCGAAAAGTATTCCAAGATTAAGGAGTGCTTCAGCTCACTGGACAAGGACGTATCAGCCATGGTAAAGGAGTCCGAAAAGTCGTACGAAGAGTGTAGCAAGGATAAGACCAACACTAGCTGCGGCACGGAAGGCACCCGGGAGCTGGACGATGGACTCATCGAGCGGGAGCAGGAACTGTCCGACTGTATCGTTGATAAGCGCGATGCAGAGTAG
>anomel_30kDa|AMEC010268||
ATGAAGTTTCTACTGCTTGTGGCCAGTGTATTATGCCTTGCGCTAATCGTATCCGCCCGTCCGGCTGAGGACACTTCCGATCAAGAATCATCTACTGAGCTAAGCGAAGACGCTGGGGCAGAGGATGCTGGTTCGGATGCGGAAACCGATGCCGGTGCAACTGACGGTGAAGAAGGAGCAACGGACACAGAGTCGGGTGGTGAGGGTGATGATAGTGAAATGGACTCCGCTATGAAAGAAGGCGAAGAAGGTGCAGGTAGCGATGATGCAGTGAGTGGAGCCGACGATGAAACCGAAGAGTCAAAGGATGACGCAGAAGAGGGCAGCGAAGAGGGTGGTGAAGAGGGTGGCGATGACGAGAGTGGTGGTGAAGGAGGTGAAAAAGAGTCCCCCCGTAACACGTACCGTCAGGTGCACAAGCTGCTGAAGAAGATCATGAAGGTTGACACCAAGGACAAGTACCTGAAGTCGTTCGTTGTGGGCCGCCTGCAGGAACGTTTGATGAACCCTACCATCGATCTGGTCAGCACTATCGAAAAGTATTCCAAGATTAAGGAGTGCTTCAGCTCACTGGACAAGGACGTATCAGCCATGGTAAAGGAGTCCGAAAAGTCGTACGAAGAGTGTAGCAAGGATAAGACCAACACGAGCTGCGGTACGGAAGGCACCCGGGAGCTGGACGATGGACTCATCGAGCGGGAGCAGGAACTGTCCGACTGTATCGTTGATAAGCGCGATGCAGAGTAG
>anochris_30kDa|ACHR008324||
ATGAAGTCTCTACTGCTTTTGGCCAGCGTGTTATGCCTGGCGCTAATCATATCCGGACGTCCGACCGATGAGACTACGGATCAGGAATCATCTACTGAGCTAAGCGAAGACACTTCGGCAGACTATGAACAGGAAGAGGGGGAAGCGGGAACTGGTTCAGATACGGAAACAGAAGATGGTGCAGCGGAATCAGATTCGGGTGCTGAGGCAGATGATGGTGGCGAAACGGACGGTGATGCAGGTGAAATGGCATCCTCTCCTGAAGACGGTGAAGGTACCGATGATGATACAGTAAGCGGAGCCGATGAAGACACCGAAGGGGCAAAGGATGACGAATCAGGAGACAACGACGGTGACGAAGGGGAGGGTGGGTCAGACGCGAGTGGAGGCGAAGAAGAATCTCCCAGAAACACCTATCGCCAGGTGCACAAGCTACTGAAAAAGATCATGAAAGTTGACACAAAGGACAAATACCTGAAGTCGTTCGTTGTGGGTCGCCTGCAGGAACGATTGATGAATCCAACCATCGATCTGGTCAGCACTATCGAAAAGTACTCCAAGATTAAGGAATGCTTCAGCTCACTGGAAAAGGACGTGTCGGCACTGGTAAAGGAATCGGATAAGTCGTACGAAGAATGCAGCAAGGATAAGAGCAATACTGACTGTGGCACGCAAGGCACCCGGGACCTTGACGATGGACTCATCGAACGGGAGCAGGAACTGTCGGACTGTATCGTCGATAAACGCGACGCAGAATGA
>anoepi_30kDa|AEPI004621||
ATGAAGTCTCTACTGATTTTGGCGAGCGTGCTATGCCTAGCGCTGATCGTATCCGGTCGTCCGGCTGACGAGAATACCGATGCAGAATCATCCACTGAGCTGAGCGAAGACACTTCGGCAGATCAGCCACAGGAGGAAGGGGAAGCGGAAGCGGAAACGGGTTCCGAGACAGAAGGAGATGGTACTGGCGATACTGAAGGCGAATCGGAAGTCTCTCCGGACGATGCTGAAGGTGCCGACGGTACCTCGAGTGATGCCGCTGAGGGAACCGAAGAGTCAAAGGAAGACGCTGATGGAACTGAAGAGTCAAAGGAAGACGCTGAGGGAGACAGCGAGGCTAGCGATGAGGGTGCGGAAAATGGAGCAGATGGTGCCGATGATAAAGGAGGCGAAGGAGATAGCAAAGAATCCCCCAGAAATACGTATCGTCAAGTGCACAAGCTGCTGAAAAAGATCATGAAGGTTGACACCAAGGACAAGTATCTGAAGTCATTCGTTTTGGCCCGCCTCCAGGAACGTCTGATGAATCCAACCATCGATTTGGTCAGCACGATTGAAAAGTATTCCAAGATTAAGGAGTGCTTTAGCTCCCTGGAAAAGGATGTGTCCACACTGGTAAAGGATTCGGAAAAGTCGTACAAAGAATGTAGCAAGGATAAGAGCAACACAAACTGCGGTTCGGAAGGCACCCGCGAGCTCGACGACGGACTTATTGAACGGGAGCAGGAACTGTCGGACTGTATCGTTGATAAGCGCGATGCAGAATAA
>anofun_30kDa|AFUN010733||
ATGAAGTCTTTGCTTCTATTAGCCAGCGTGCTTTGCCTTGCGCTCATCGTCTCCGCTCGTCCGTCCGATGAGACTCCCGATCAAGAAACATCAACCGAGCTAAGCGAAGACACTTCGGCAGACGATACACAAGAAGAAGAGACAGTAGACACTGGTGCTGAATCAGATGCAGATTCTGAGTCAGGTGCAGATGCTGAATCAGGTGGAGATGCCAGTGAAACAGAAGATGGTACTGGCGAATCGGAAGCATCCCCGGATGAAGAACATACTGATGAGAAAGCAAGTGACGATGGTGAAGGAACCGATGATACAAAGGATGAAGATACCGAAGGACATGACGACGCTAGTGAGGAGGGAGCTGATGGAGAAGGTACAGGAGAAGATCAGCAAGGCGGTGGGGAAGGTGGTGAAGAATCGCCCAGAAATACTTACCGTCAGGTGCACAAGCTGCTAAAAAATATCATGAAGGTTGGCACGAAGGACAAATATTTGAAGTCCTTCGTGTTGGCTCGTCTGCAGGAACGTTTGATGAATCCAACAATCGATCTGATCAGCTCTGTTCAGAAGTATTCTAAGATTAAGGAATGCTTCAGCTCTCTGGCAAAGGATGTGGGTTCGCTGGTGAAGGAGTCTGATAAATCTTACGAAGAGTGCAGCAAGGACAAGAGCAATCCTAACTGCGGCTCTGAAGGCACTCGAGAGCTTGATGAAGGACTCATCGAGCGAGAGCAGGAGCTGTCCGATTGTATCGTTGAGAAGCGCGACTCCGAATGA
>anomin_30kDa|AMIN006751||
ATGAAGTTTTTGCTCTTGTTAACCAGTGTACTTTGCCTTGCGCTGATAGTGTCCGCTCGTCCGGCCGATGAGACTGACGATCAAGACACATCAACCGAGCTAAGCGAAGCGGACGACACACAGGAAGGAGAGACATCCGAACCCGATGCAGAATCAGGTGCAGATAATGCTGAAACAGGAAGTGAAGATGGCGAACTGGAATCCTCTCCTGGAGAAGAACATACGGACGATACAGTAAGTGACGGGGATGAAGAAACCAGTGGCACAAACGATGAGGATGCTGAAGGTCATGGCGCCGGCACTGAGGGTGAAGCGGGTGAAGAAGGTACAGAAGAAGAGCAGGCCGGTGAAGACGGCGCTGAAAAAGAGCAGACTGGTGAAGAAGGCGCTGAAGAAAACCAAGGCGGTGCGGAAGGTGGCGAAGAATCACGCAGCAATACCTACCACCAAGTGCACGAGCTGCTGAAAAACATCATGCAGGTTGGCACGAAGGACAACTATTTGAAGTCCTTCGTTTTGGCCCGCCTACAGGAACGTTTGATGAATCCAACAATTGACCTGGTCGGCACTATTGAGAAGTACTCGAAGATTAAAGAATGCTTCAGTGGGCTGGCAAAGGATGTAGGTGAACTGGTAAAGAAGTCGGAAGAATCGTACGCAGAGTGTAAGAAGGATAAAAACAATCCTCACTGTGGCTTTGAAGGTACTCGGGATCTTGATGATGGACTCATCGAACGGGAACAGGAACTCTCGAACTGTATCGTTGACAAGCGCGATGCACAATGA
>anocul_30kDa|ACUA010790||
ATGAAGTCTTTACTCTTACTAGCCAGCGTACTTTGCCTAGCGCTAATAGTGACTGCTCGTCCGACCGATGAGACTTCCGATGAAAAAACACTAACCGAGCTAGGCGAAGCAGACGATACACAGGAGGAAGAGACATCAGAATCAGGTGCAGACACTGCTGACACAGGAAGTGAAGATGGCGATTTGGAGTCCGCTCATGAAGTAGATCATTCTGATGATACACTAAGTGGTGAGGACGAAGAAACCAGTGCCACACACGGCGAGGATTCCAGTGAACATGACGCCGGCACTGAGGGTGAAGCTGGTGAAGGTGAAGGTGCAGAGGAAGACCAGGACGGTGAAGCAGGAGCAGAAGAAGAGCAGAGTGGCAAAGAAGAACAGGGCGGCGCGGAAGGTGGCGAAGAATCGCCCAGAAATACTTATCGCCAAGTGCACAAGCTACTGAAAAACATCATGAAGGTTAACATGAAGGATAAGTATTTGAAGTCCTTCGTTTTGGCACGCCTGCAGGAACGTTTGATGAATCCGACGATAGACCTGGTCGGCACTATCGAAAAGTATTCGAAGATTAAGGAATGCTTCAACGACCTGGCAAAGGATGTAGGTGAACTGGTGAAGAATTCGGAAAAATCTTACGAAGAGTGCACCAAGGACAAGACCAATCCTCACTGTGGTTCTGAAGGCACGCGGGAACTGGATGATGGGCTTATCGAACGGGAACAGGAACTTTCGGACTGTATCGTCGATAAGCGCGATACAGAATGA
>anoste_30kDa|ASTE004273||
ATGAAGCTTCTACTCCTACTAGCCAGCGTGCTTTGCCTTGCGCTGATCGTATCCGCACGGCCGTCCGACGAGACTACGGATCAAGAATCATCGACCGAGCTAAGCGAAGACACTTCGGATAGCTACCACCAGGAAGAGGATACATCAGAAGCCGGTGCTGATGCTGGTACAGAGGGCAGCGATTCAGAAGATGACTCCAGCGAATTAGAATCTTCTTCGGAAGAAGGACATGAGGATGGTAGCGAAGACGCTACTGGCGAGGAAGGTGGGGCAGGCGAGGAAGGTGAGGCCGGTGAGGAAGGTGAGGCAGGTGAGGAAGGAGAGGCCGGCGAAGAAGGTGAAGCAGGTGAAGAAGGTGGAGCAGGTGAAGAAGGTGGTGCAGGTGAAGAAGGCGGTGCAGAAGGTGGCGAAGAATCCCCCGTTAATACCTACCATCAGGTGCACAACTTGCTGAAGAACATCATGAACGTTGGCACGAAGAACAATTACTTGAAGTCGTTCATTTTGGCCCGCCTGCAGGAACGTCTCATGAACCCCACGATCGACCTGGTCGGCAGTATCTCCAAATATTCCAAGATTAAGGAATGCTTCGACTCGCTGGCCGACGATGTGAAATCTCTGGTGGAGAAGTCCGAAACATCGTACGAAGAGTGCAGCAAGGACAAGAATAACCCTCACTGCGGCAGTGAAGGTACACGCGAGCTTGACGAGGGACTCATCGAACGGGAACAGAAGCTATCGGATTGCATCGTCGAAAAGCGTGATTCAGAGTAG
>anomac_30kDa|AMAM018273||
ATGAAGTCTCTACTCCTATTAGCCAGCGTGCTTTGCCTTGCGCTGATCGTATCCGCACGTCCGTCCGATGAGACTACGGATCAAGAATCATCCACCGAGCTGAGTGAAGGCACCTCCGATGACTACTCCCAGGAAGACGATACATCAGAAACCGGTACTGATGCTGGTACAGAGGGTAGTGAATCAGAAGGTGACACTGGCGAGTTAGAATCTTCGTCGGAAGAAGATCATGCCGACGGTACTGGTGATGAAGCACAGGAAGATGGTAGTGCAGATGCCAGTGGCGAAGAAGGTGAAGCCGGTGAAGAAGGCCAAGCCGGTGAAGAAGGCGAAGCCGGCGAAGAAGGCGAAGCAGGTGAAGCCGGTGAAGCAGGTGAAGCCGGCGGAGAAAGCGGTGCGGAAGGTGGCGAAGAATCTCCTATAAATACCTACCGTCAGGTGCACACGTTGCTGAAAAACATCATGAAGGTTGGCACGAAGGATAATTACTTGAAGTCGTTCATATTAGCCCGCCTTCAGGAACGTCTCATGAATCCGACAATCGAACTGGTCGGCTCTATCTCAAAATATTCCAAGATCAAGGAGTGCTTCAACTCCCTAGCGAAGGATGTGGGCACACTGGTGAAGGATTCCGAAAAATCTTACGAAGAATGCAGCAAGGACAAGAGTAACCCTAGCTGCGGCACTGACGGTACGCGAGATCTTGATGATGGACTCGTCGAACGAGAACAGCAACTATCAGATTGTATCGTTGAAAAGCGTGATTCACAGTAA
>anofar_30kDa|AFAF008536||
ATGAAGTTGGTACTACTGTTGGCAGGCGTGCTTTGTCTGGCACTTATCGTAACCGCACGGCCACAGGATGAAAGCGCAGAGGAAGCATTGGCGGAGCTTAGTGAAGATGCTTCGAAAGAAGACGCAGGAGCAGAAGATGGAAGCACTGGAACAGAGGATGATTCTGATTCGGATGCCGGTGGTAGCGAAGGTGACGAAAGTGCTGGCGATGGAGAAGCAGAAGCTAAAGAGGACGATGTAAATGATAGCGACGATGGAGCCGATAAGGAAGGAGAGCAATCCGAAGGAGATGAGGCGGCGGGTGGTGATGCGGCAGGTGGTGATGCAGAAGGGGGTGATGCGGAAGGCGGTGATGGAGACGGTAGTAATGGAGACGGTGGTAGCGCGGAAGGTGGTGACGGCGAAGGTGGTAATGCGGAAGGTGGGGATGGTGGTGATGGGGAAACTGGTGAGGCAGATGGGGGCGATAAAGGCGACAAAGGAACTGATGCTGGATCAGATGGTGAAGAAGAGGACGATCGAGTAAATACTTACAATCAAGTACACAGTCAGCTGAAAAAGATTATGGAGGTCAGCACGAAGGATGAGTACCTGAAGTCTTACGTTGTGGGCTCTCTGCAGGAGCGTCTGATGAATCCGACGATCGATCTCGTTGGCACGATTGGAAAGTATTCGAAGATCAAGGAATGCTTCAGCTCTTTGGCGAAAGATGTGGACGCCCTGGTGAAGGGATCCGATAAATCGTACGAGGAATGTACCAAAGATAAGACCAAAACAAACTGTGGCAGCGAAGGTACTCGCGATCTTGACGAAGGGCTCATTAAACGCCAGCAGGAATTGTCCAATTGTATCGTTGAAAAGCGCGATGCGTAA
>anodir_30kDa|ADIR009422||
ATGAAGTTCCTACTACTGCTGGCAGGCGTGCTTTGCCTGGCATTAATCGTCACCGCACGGCCACAGGATGAAAGCGCAGACGAAACAACGACGCAGCTAAGTGAAGATGCATCAGAGGAAGGCACACATGAAGAAGGAGAATCGGAGGAAGAATCGGATTCCGAAGCCGGTGGTAGCAAAGGTGACGAAGAAGGTACGGAAGGTGGAGAGGAGGACGAAGTAAGTGATTCACATGATGGACCGGATGAGGAAGAAGAGCATTCTGAAGGAGATGATGCGGGCGGCGACGATACAAGTGAAGATGCAGAAGAAGGTGAAGGAGGCGATGATGGGGAAAGTGATGATTCAGCAGAAGGTGATGATAAAAGTGATGCTGGAGCAGGTGGAAAGGGTGGTGAAGAAAAGGATGATCCCCGAAATACGTACCGTCAGGTGCACGACCAGCTGAAAAAGATCATGAAGGTCGGAACGAAAGACGGGTACCTGAAGTCGTTCGTTGTGGCCCGCCTCCAGGAGCGTCTGATGAATCCGACCATTGATCTGATAGGCACGATCGGAAAGTACTCGAAGATCAAGGAATGCTTCAGCTCGCTGGCGAATGATGTGGCCGCCCTGGTGAAGGGATCGGAGAAATCTTACGAAGAATGTACCAAGGATAAGACCAACCCTAGCTGTGGCAGTGAAGGCACCCATGATCTCGACGAAGGACTCGTCGACCGGCAGCAGACCCTGTCCGATTGCATCGTTGAGAAACGGGATGCACAATAG
>anoatro_30kDa|AATE019098||
ATGAAGTTCCTGCTAGTGCTGGCCGGTGTGCTCTGTGTCGCGCTGATCGTATCCGCCCGACCAGCGGACGAGGAGGCTGATACAGAGGATTCTACCGATGCAAGTGAAGTAGATGGAACTGATTCCGGCACGCCGGTGGGAGATACGGACGGAGAAGATGACACGGCGGCAGCAGAAGACGACACTGCAACAGATGAAGGCACTGATGATGACGGTACTGAAGGCATTGATGGTACTGAGGGTCCTGATGGTACCAAGGGTGATGACGGTGCTCAGGAGGAGGGCGATGGTACTGAGACTGAAGATGCCGAAGAGGGTGAAGGTGGTGCTGAGGGTGATGATGGCGCAGAAGGTGCTGCAGGCGACAAAGGTGGAGAAGGGGGAGAAGGAGGTGCCAAGGAAACGGCCCGGAACACCTACCGCCAGGTGCACAAGCTGCTGAAGAAGATCATGAAGGTGAACATGAAGGATAAATATCTTAAATCGTACGTCGTGGGCCGTCTGCAGGAGCGTCTGATGAATCCAACGATCGATCTGGTCAATACTATCGAAAAGTACTCAAAGATCAAGTCATGCTTCAACTCGCTGGAGAAAGACGTCCAAGGGTTGGTGAAGGAATCGGAAAAGTCCTACGCCGAGTGCAAGAAGGAAAACAGCAACGGTGACTGCGGCAATGAAGGAACGCGCGAGCTCGACGAGGGCCTCATCGATCGGGAGCTGGAGCTGGCGGATTGCATCGTGGATAAACGCGATTCCGAATAA
>anosin_30kDa|ASIS009633||
ATGAAGTTCCTGCTAGTATTGGCCGGTGTGCTCTGCGTGGCGCTGATCGTATCCGCCCGACCGGCGGATGAGGAAGCCGATCAGGAGACCTCAACGGACGGAGGTGATGAAGAAGCAGGTGCACAAGAGGGCGGTGATGAAGCGGCCGCAGGAGACGATAGCGATGCGGGCGAGGAAGGCACAGGTGGGGATGACACACAGGATGGCGAAGGAACTGGCGATACTGAAGGAGCTGATGGTGCGCAGGACGAAGCTGGAGGCGATGCTGAAGGGGAAGGAGAGGCTACCGAGGGTGATGAGGGTAGTGAAGGTGGAGAGGCTGGAACAGGTGAAGAAGGTGGTGAGGGCGGAGAGGGTGGAGAAGGCGGAGAGGGCGGAGAGGGCGGAGAAGGTGGTGCAAAGGAAACGGCCCGGAACACCTACCGCCAGGTGCATAAGCTGCTGAAGAAGATCATGAAGGTGAACATGAAGGACAAATACCTTAAATCGTACGTCGTAGGCCGTCTGCAGGAGCGTTTGATGAACCCAACGATCGATCTGGTCAACACGATCGAAAAGTACTCGAAGATCAAATCGTGCTTCAGCTCGTTGGAAAAGGATGTGCAAGGGCTGGTGAAGGAATCGGAAAAGTCCTACGCGGAGTGCAAGAAGGAGAACAGCAACGGAGACTGTGGCAATGAGGGAACCCGCGAGCTCGACGAGGGTCTGATCGATCGCGAGCAGGAACTATCGGATTGCATCGTGGACAAGCGTGATGCCGAGTAG
>anoalb_30kDa|AALB000058||
ATGAAGCTCTACCTTCTTTTAGTAAGCACTCTCTGCCTCGCATTAATTGTGGCGGCCCGACCAAACGAGGATACGACCGAGGAAACATCCGCCTTAGGACCAGAAGACGGAGATGCGAGTGATGCTCCGAGGGGAGATACCCCTGAGGATACTACTGACGAAGGAGATGCGGACACCTCTGAGGAGCATGACATGCTAACATCCGATGATGAAGTAGAAGATCATGGCAAGGAATCCGAGAATGGCGATGATACTGCGGATGGAACGGACGAGGCAGAGTCAACCGATGGCGAAAGTGATGGATCTGCTGAAGACGGAGCAGGAGGCTCTGGAGAGGGTGGAAAGGGTGGCAAGGAATCGGCGAGGAATACGTATCGCCAGGTGCACAAGCTCTTGAAGAAGGTGATGAAGGTGGACGTTAAGGACAAATACCTCAAGTCGTTCATCGTTGCTCGCCTACAGGAGCGACTCATGAACCCTACGATCGATCTGGTCGGCAACATCGAAAAGTACTCGAAGATCAAAGAATGCTTCAGTTCGGTCGAGAAAGATACCAAGGACCTAGTCAAGGAGTCGGAAAAGGCTTACAAAGAATGCTCGGAGGACAAGAGCAACACCAGCTGCGGTTCCGAAGGTACTAGAGAGCTCGACGACGGACTCATCGATTTGGAGCAGGAACTATCGGACTGTATCGTTGAGAAGCGTGACGCCGACTCTGAGTAG
>anodar_30kDa|ADAC001757||
ATGAAGTTCTATCTTCTCTTAGCTAGCACTCTCTGCCTCGCATTAATTGTGACGGCTCGGCCAAATGAGGATACGACCGAGGATGGATCCTCTGATACCACAGGGGACGAAGATGGGGATCCAAGTGATGACCCGAGGGGAGATACCCCTGAAGATACGACTGATGCGGGAGATGCGGACACCTCTGACGGCCATGATTTGCTAACATCCGATGATGAAGTAGAAGGTTATGGTGGTGAATCCGGGGATGGCGATGGTACCGCCGAGGGTGAGGACGATGCTGAATCAGCCGATGGCGAAGGAGGTTCTGGAGAGGGTGGAAAGGGTGGCGCTGGTGGGAAGGAATCGAGGCGGAATACGTATCGCCAGGTGCACAAGCTCTTGAAAAAGGTGATGAAGGTGGACGTTAAGGACAAGTACCTCAAGTCGTTCATCGTAGCCCGTCTGCAGGAGCGACTCATGAACCCTACGATCGATCTGGTCAGCACTATTGAAAAGTACTCGAAGATCAAGGAATGCTTCAGTTCAGTCGAGAAAGATACCAAGGAGCTGGTAAAGGAGTCGGAAAAGTCTTACAAAGAATGTGCAAAGGACAAGAGAAACACTCACTGCGGTTCCGAAGGAACCAGAGATCTCGACGAGGGACTCATCGATTTGGAGCAGGAACTATCGGACTGTATTGTTGAGAAGCGTGACGAGGACTCTGAGTAG
>anoga_55.3kDa|AGAP005822||
ATGAAGTATCGGTTCGCCCTGCTCACTGTGCTGGTGGCCGTCGTTCCACGTCCCAGTGCAGCATTGCCCGACTTTGCGGTACCGGCACGCATGACCGGCGTCGCCAGCGGTAGCCTCGACTCGTCCGGTAATGTGGTGCAAAACACGGCCCGCGTCCTGCACCTGCTCGACCAATTCCAATCGATCACCGAGTCGCTGTACGGGCTGCAAACCCCGACGCTCTACCGGCTGGCGACGGGCCTGCGGGTCGTGCTGGACAGTCTGGTCGAGTCGGGCAGTCCCATCTTCCAGGGCCTGTCGAATGCGGCCCGCCTCTCCACCGGCAACATTACGACCGTGTTCGACGGCATTCGCCGCAGCATCAATGGTACGATCGCGCTGCACGAGCTACACCAGTCGGCCCTCAACGGGACGGTGCTGCTGCTCGGTACGGGCGGTGTGCACAACATTAGCACCGTGCTGCACCAACTGGTGCGTAATGTGGCCAACCTGACCGGGGCGCTGGACGAGATCGAGCCGGCAATCGTCGCCATCCAGGAGCAGGAGCTGTCCCGACCGACCCAGGCACAGGTGGATGGGCGGTATCCGCGCGCCGCCATACGCAGGCTGAACGGCATCCTGCTCGACTACGTCAACATTGGGCAGGCCACGGTACCACAAATCAACGCCGTTGTCAATCGCATCCGCATGATGGATGGTTTCATCGGCCGGCTAGCCGCGGTGACGGGTGGGCTGTGGAGCGACCTGAACCGCACACTGGCCGCCGTCAACGGGAGTGTCTACGCGGGAGTACAGCAACGACTGCACACCACCGCCCGTACGATTCGCAACAGCTTCAATGCGACCGTGCTCGGGACGGCAAGAAAGTTGAAGCTCTTCTTTCTGGACGATCTGGAGGAGCTGCAGCTGGTGGCACGCAATGCGAGTGCGCTGCTTGTCAAACGACTCACCAACGTCACCGGGGCGTTGGATGGGCTGGTCAACCGCACCGAGGTGCGGCTGGAAGGCTACGAGTCGGAGCTGGTGCTGAATCGAACCATTGCCGCCGTCACGGATCTGGCCTGGAGGTTAGCGCTGTCCGTTACCTCGTCCGTGCCGGGAGCGGACATTTGTTACGCCCGGTACAACTACGAGTTCGACAAGATACCGCGGCTTATCTACGGTTCGCTCGTGGCCTGCGGCCAGGGTGAGGCACGGACGCTGCAGTCCGTTGGAGGTGGTTTGAGTGGTGCGCTTTCCCTCACCCAGGCACAGCTGGACGCGGAGACGAGTAATTACGAGCAGTGTTTGGGTGGACTGGTGCCCGGATCGTCGGATGTGTTGAAGCGCCAGCGCATCGTTTGTCTGCGTGGTGCCGAGCGGTTCTCGGGCGTGCTGGGTGACGCCGTGGTCGATGCACAGTTGAGCGCGTTCCAGGCGCTGCTGCAGAAGGAGCTGAGCTACAGTGCCGAACGACATCGTCAGTGTGTTCGGACGAGCGGTCACTTGATGGTTGCCGAAGTGAAGCGCCTGTGGAGTTCGATTGCCAACTGTTTGAGTTAG
>anoara_55.3kDa|AARA007686||
ATGAAGTATCGGTTCGCCCTGCTCACTGTGCTGGTGGCCGTCGCTCCACGTCCCAGTGCAACCTTGCCCGACTTTGCGGTACCGGCACGCATGACCGGCGTCGCCAGCGGTAGCCTCGACTCGTCCGGTAATGTGGTACAAAACACGGCCCGCGTCCTGAACCTGCTCGACCAATTCCAATCGATCACCGAGACGCTGTACGGGCTGCAAACCCCGACGCTCTACCGGCTGGCGACGGGCCTGCGGGTCGTGCTGGACAGTCTGGTCGAGTCGGGCAGTCCCATCTTCCAGGGCCTGTCGAATGCGGCCCGCCTCTCCACCGGCAACATTACGACCGTGTTCGACGGCATTCGCCGCAGCATCAATGGTACGATCGCGCTGCACGAGCTGCACCAGTCGGCTCTCAACGGGACGGTGCTGCTGCTCGGTACGGGCGGTGTGCACAACATTAGCACCGTGCTGGACCAACTGGTGCGTAATGTGGCCAACCTGACCGGTGCGCTGGACGAGATCGAGCCGGCCATCGTCGCCATCCAGGAGCAGGAGCTGTCCCGACCGACCCAGGCACAGGTGGATGGGCGGTATCCGCGCGTCGCCATACGCAGGCTGAACGGCATACTGCTCGACTACGTCAACATTGGGCAGGCCACGGTACCACAAATCAACGCCGTTGTCAATCGCATCCGCATGATGGATGGTTTCATCGGCCGACTAGCCGCGGTGACGGATGGACTGTGGAGCGACCTGAACCGCACACTGACCGCCGTCAACGGGAGTGTCTACGCGGGAGTACAGCAACGACTGCACACCATCGTCCGCACGATTCGCAACAATTTCAATGCAACCGTGCTCGGGTCGGCAAGAAAGTTGAAGCTCTTCTTTCTGGACGATCTGGAGGAGATGCAGCTGGTGGCACGCAATGCGAGTGCGCTGCTTGCCAAACGTCTCACCAACGTCACCGGGGCGTTGGATGAGCTGGTCAACCGCACCGAGGTGCGGCTGGAAGGCTTCGAGTCGGAGCTGGTGCTGAATCGAACCATTGCCGCCGTCACGGATCTGGCCTGGAGGTTAGCGCTGTCCGTTACCTCGTCCGTGCCGGGCGCGGACATTTGCTACGCCCGGTACAACTACGAGTTCGACAAGATACCGCGGCTTATCTACGGTTCGCTCGTGGCCTGTGGCCAGGGTGAGGCACGAACGCTGCAGACCGTTGGAGGTGGTTTGAGTGGTGCGCTTTCCCTCACCCAGGCACAGCTGGACGCGGAGACGAGTAATTACGAGCAGTGTATGGGCGGACTGGTGCCCGGTTCGTCGGATGTGTTGAAGCGCCAGCGCATCGTTTGTCTGCGGGGTGCCGAGCGGTTCTCGGGCGTGCTGGGTGACGCCGTGGTCGCTGCACAATTGAGCGCGTTCCAGGCGCTACTGCAGAAGGAGATGAGCTACAGTGCCGAACGACATCATCAGTGTGTTCGGACGAGCGGTCACTTGATGGTTGCCGAAGTGAAGCGCCTGTGGAGTTCGATTGCCAACTGTTTGAGTTAG
>anoqua_55.3kDa|AQUA011055||
ATGAAGTATCGGTTGGCCCTGCTCACTGTGCTGGTGGTGGCCGTCGCTACACGTCCCAGTGCAGCCTTGCCCGACTTTGCGGTACCGGCACGCATGACCGGCGTCGCCAGCGGTAGCCTCGACTCGTCCGGTAATGTGGTGCAAAACACGGCCCGCGTCCTGAACCTGCTCGACCAATTCCAATCGATCACCGAGTCGCTGTACGGGCTGCAAACCCCGACGCTCTACCGGCTGGCGACGGGCCTGCGGGTCGTGCTGGACAGTCTGGTCGAGTCGGGCAGTCCCATCTTCCAGGGCCTGTCGAATGCGGCCCGCCTCTCCACCGGCAACATTACGACCGTGTTCGACGGCATTCGCCGCAGCATCAATGGTACGATCGCGCTGCACGAGCTGCACCAGTCGGCCCTCAACGGGACGGTGCTGCTGCTCGGTACGGGCGGTGTGCACAACATTAGCACCGTGCTGCACCAACTGGTGCGTAATGTGGCCAACCTGACCGGGGCGCTGGACGAGATCGAGCCGGCAATCGTCGCCATCCAGGAGCAGGAGCTATCCCGACCGACCCAGGCACAGGTGGATGGGCGGTATCCGCGCGCCGCCATACGCAGGCTGAACGGCATCCTGCTCGACTACGTCAACATTGGGCAGGCCACGGTACCACAAATCAACGCCGTTGTCAATCGCATCCGCATGATGGATGGTTTCATCGGCCGGCTAGCCGCGGTGACGGGTGGACTGTGGGGCGACCTGAACCGCACACTGGCCGCCGTCAACGGGAGTGTCTACGCGGGAGTACAGCAACGACTGCACACCACCGCCCGTACGATTCGCAACAGCTTCAATGCGACCGTGCTCGGGACGGCAAGAAAGTTGAAGCTCTTCTTTCTGGACGATCTGGAGGAGCTGCAGCTGGTGGCACGCAATGCGAGTGCGCTGCTTGTCAAACGTCTCACCAACGTCACCGGGGCGTTGGATGGGCTGGTCAACCGCACCGTGGTGCGGCTGGAAGGCTACGAGTCGGAGCTGGTGCTGAATCGAACCATTGCCGCCGTCACGGATCTGGCCTGGAGGTTTGCGCTGTCCGTTACCTCGTCCGTGCCGGGAGCGGACATTTGTTACGCCCGGTACAACTACGAGTTCGACAAGATACCGCGGCTTATCTACGGTTCGCTCGTGGCCTGCGGCCAGGGTGAGGCACGAACGCTGCAGTCCGTTGGAGGTGGTTTGAGTGGTGCGCTTTCCCTCACCCAGGCACAGCTGGACGCGGAGACGAGCAATTACGAGCAGTGTTTGGGTGGACTGGTGCCCGGATCGTCGGATGTGTTGAAGCGCCAGCGCATCGTTTGTCTGCAGGGTGCCGAGCGGATCTCGGGCGTGCTGGGTGACGCCGTGGTCGATGCACAGTTGAGTGCGTTCCAGGCGCTGCTGCAGAAGGAGATGAGCTACAGTGCCGAACGACATCATCAGTGTGTTCGGACGAGCGGTCACTTGATGGTTGCCGAAGTGAAGCGCCTGTGGAGTTCGATTGCCAACTGTTTGAGTTAG
>anomer_55.3kDa|AMEM018002||
ATGAAGTATCGGTTCGCCCTGCTCACTGTGCTGGTGGTGGCCGTCGCTACCCGTCCCAGTGCAACCAGCCCCTTGCCCGACTTTGCGGTACCGGCACGCATGACCGGCGTCGCCAGCGGTAGCCTCGACTCGTCCGGTAATGTGGTGCAAAACACGGCCCGCGTCCTGAACCTGCTCGACCGATTCCAATCGATCACCGAGTCGCTGTACGGGCTGCAAACCCCGACGCTCTACCGGCTGGCGACGGGCCTGCGGGTCGTGCTGGACAGTCTGGTCGAGTCGGGCAGTCCCATCTTCCAGGGCCTGTCGAATGCGGCCCGCCTCTCCACCGGCAACATTACGACCGTGTTCGACGGCATTCGCCGCAGCATCAATGGTACGATCGCGCTGCACGAGCTGCACCAGTCGGCCCTCAACGGGACGGTGCTGCTGCTCGGTACGGGCGGTGTGCACAACGTTAGCACCGTGCTGGACCAACTGGTGCGTAATGTGGCCAACCTGACCGGTGCGCTGGACGAGATCGAGCCGGCAATCGTTGCCATGCAGGAGCAGGAGCTGTCCCGACCGACCCAGGCACAGGTGGATGGACGGTATCCGCGCGCCGCCATACGCAGGCTGAACGGCATACTGCTCGACTACGTCAACATTGGGCAGGCCACGGTACCACAAATCAACGCCGTTGTCAATCGCATCCGCATGATGGATGGTTTCATCGGCCGGCTAGCCGCGGTGACGGGTGGACTGTGGAGCGACCTGAACCGCACGCTGGCCGCCGTCAACGGGAGTGTCTACGCGGGAGTACAGCAACGCCTGCACACCACCGCCCGTACGATGCGCAACAATTTCAATGCGACCGTGCTCGGGACGGCAAGAAAGTTGAAGCTCTTCTTTCTGGACGATCTGCAGGAGATGCAGCTGGTGGCACGCAATGCGAGCGCGCTGCTTGTCAAACGTCTCGCCAACGTCACCGGGGCGTTGGATGGGCTGGTCAACCGCACCGAGGTGCTGATGGAAGGCTACGAGTCGGAGCTGGTGCTGAATCGAACCATTGCCGCTGTCACGGATCTGGCCTGGAGGTTAGCGCTGTCCGTTACCTCGTCCGTGCCGGGAGCGGACATTTGTTACGCCCGGTACAACTACGAGTTCGACAAGATACCGCGGCTTATCTACGGTTCGCTCGTGGCCTGTGGCCAGCGGGAGGCCCGAACGCTGCAGTCCGTTGGCGGTGGTTTGAGTGGTGCGCTTTCCCTCACCCAGACACAGCTGGACGCGGAGACGAGTAATTACGAGCAGTGTTTGGGCGGACTGGTGCCCGGATCGTCGGATGTGTTGAAGCGCCAGCGCATCGTTTGTCTGCGGGGTGCCGAGCGGTTCTCGGGCGTGCTGGGTGACGCCGTGGTCGCTGCACAATTGAGCGCGTTCCAGGCGCTACTGCAGAAGGAGATGAGCTACAGTGCCGAGCGACATCATCAGTGTGTTCGTACGAGCGGCCACTTGATGGTTGCCGAAGTGAAGCGCCTGTGGAGTTCGATTGCCAACTGTTTGAGTTAG
>anomel_55.3kDa|AMEC005302||
ATGAAGTATCGGTTCGCCCTGCTCACTGTGCTGGTGGCCGTCGTTCCACGCCCCAGTGCAGCCTTGCCCGACTTTGCGGTACCGGCACGCATGACCGGCGTCGCCAGCGGTAGCCTCGACTCGGCCGGTAATGTGGTGCAAAACACGGCCCGCGTCCTGAACCTGCTCGACCAATTCCAATCGATCACCGAGTCACTGTACGGGCTGCAAACCCCGACGCTCTACCGGCTGGCGACGGGTCTGCGGGTCGTGCTGGACAGCCTGGTCGAGTCGGGCAGTCCCATCTTCCAGGGCCTGTCGAATGCGGCCCGCCTCTCCATCGGCAACATTACGACCGTGTTCGACGGCATTCGCCGCAGCATCAATGGTACGATCGCGCTGCACGAGCTGCACCAGTCGGCCCTCAACGGGACGGTGCTGCTGCTCGGTACGGGCGGTGTGCACAACGTTAGCACCGTGCTGCACCAACTGGTGCGTAATGTGGCCAACCTGACCGGGGCGCTGGACGAGATCGAGCCGGCAATCGTCGCCATCCAGGAGCAGGAGCTGTCCCGACCGACCCAGGCACAGGTGGATGGACGGTATCCGCGCGCCGTCATACGCCGGCTGAACGGCATACTGCTCGACTACGTCAACATTGGGCAGGCCACGGTACCACAAATCAACGCCGTTGTCAATCGCATCCGCATGATGGATGGTTTCATCGGCCGGCTAGCCGCGGCGACGGGTGGACTGTGGAGCGACCTGAACCGCACACTGGCCGCCGTCAACGGGAGTGTCTACGCGGGAGTACAGCAACGACTGCACACCACCGCCCGTACGGTGCGCAACAACTTCAATGCGACCGTGCTCGGGACGGCAAGAAAGTTGAAGCTCTTCTTTCTGGACGATCTGGAGGAGATGCAGCTGGTGGCACGCAATGCGAGTGCGCTGCTTGTCAAACGTCTCACCAACGTCACCGGGGCGTTGGATGGGCTGGTCAACCGCACCGAGGTGCGGCTGGAAGGCTACGAGTCGGAGCTGGTGCTGAATCGAACCATTGCCGCTGTCACGGATCTGGCCTGGAGGTTAGCGCTGTCCGTTACCTCGTCCGTGCCGGGAGCGGACATTTGTTACGCCCGGTACAGCTACGAGTTCGACAAGATACCGCGGCTTATCTACGGTTCGCTCGTGGCCTGCGGCCAGGGTGAGGCACGAACGCTGCAGTCCGTTGGAGGTGGTTTGAGTGGTGCGCTTTCCCTCACCCAGGCACAGCTGGACGCGGAGACGAGTAATTACGAGCAGTGTTTGGGCGGACTGGTGCCCGGTTCGTCGGATGTGTTGAAGCGCCAGCGCATCGTTTGTCTGCGGGGTGCCGAGCGGTTCTCGGGCGTGCTGGGTGACGCCGTGGTTGATGCACAGTTGAGCGCGTTCCAGGCGCTGCTGCAGCAGGAGATGAGCTACAGTGCCGAACGGCATCATCAGTGTGTTCGGACGAGCGGCCACTTGATGGTTGCCGAAGTGAAGCGCCTGTGGAGTTCGATTGCCAACTGTTTGAGTTAG
>anochris_55.3kDa|ACHR005317||
ATGAAGTATCTGGTCGCCTTTCTCACGCTGGCCATTGCCAGCTTGCCACAGCATGCTGAAACTAGCCCCATGCCGGACTTTGCGGTACCGGCACGGATGACCGGCGTTGCGAGCGGAACACTCGACTCGTCCGGCAATGTAGTGCAAAACACGAACCGCGTCCTGAGCGTACTGGACCAATTCCAATCGATCACCGAGACGCTGTACGGGTTGCAAACTCCCATCCTGTACCGGCTGGCGACGGGCTTTCGGGTCGTGCTGGACAGTCTGGTCGAGTCGGGCAGTCCCATCTTCCAGGGTCTCTCGAATGCGGCCCGCCTCTCCACCGGCAACATCACAACCGTGTTCGATGGAATTCGCCGCAGCATCAATGCAACGATTGCGCTGAACGAGCTGCACCAGTCGGCCATCAACGGGACGGTACTGCTGCTCGGTACCGCCAGCGTACAAAACATTAGCACCGTGCTGGACCAACTGGTGCGTAATGTGGCCAACCTGACCGGTGCACTGGACGAGATCGAGCCGGCAATCGTTGAGATCCAGCGGGAGGTGTCTCGTCCTACCCAGGCCCAGGTGAACGCACGGTATCCGCGATCCAGCATTCGCAAGCTGAACGGTATACTGCTGGACTACGTCAACATTGGGCAGACGACGGTACCGCAAATCAACGCCGTTGTCAATCGCATCCGAATGATGGATGGTTTCATCGGCCGGCTTGAGTCGGTGACGGGTGGTCTGCAGAATGATCTGAACCGTACCCTGGCCGCCGTGAACGGGAGTGTCTACACGGGTGTACAGCAACGGCTACAAACCACCATCCGGACGATTTGCAACAACTTCAATGCTAGTGTGCTTGGGACAGCAAGAAAGTTGAAGCTGTTCTTTCTGGACGATTTGGAGACGATACGCCTGGTGGCACTGAATGCGAGCGGGCAGCTTGGTGAACGGCTCACCAATGTCACCCAGCAGCTGGACGAGCTGGTCAACCGCACCGAGGTGTGGATGGCTGGTGACGAATCGGAGTTGGTGATGAACCGAACCGTTGCCGCCGTCACAGATCTGGTGTGGAGGTTGGCCCTGTCCGTTACCTCCTCGGTGCCGGGAGCCGACAGTTGCTACACACGGTACAACTACGAGTTCGACAAGATACCGCGACTCATCTACGGTACTCTGGTGAGCTGTGGTCAGGGTGAGGCACGAACGTTGCAGAGCGTTGGCAGTGGTTTGAGTGGAATGCTTACGCTCGTCCAGGCACAGTTGGATGCGGAGACGAATAATTACAACCAGTGTCTGAACGGACTAGTGCCAGGATCTTCGGATGCGTTGAAGCAGCAGCGAAGCGTTTGCCTGCGGGGTTCCGAGCGATTCTCGGACGAATTGGGCAATGCAGTGGTCAATGCACAACTGACCGCGTTTGAGGCAGTTCTACAGGGGGAGGTGAAGCTCAGTGCCGAACGGCATCATCAGTGTGTCCGTACAAGCGACCATTTGATGATTGAGGAGGTAAGAAGTCTGTGGAGTTCGATTGCAAAATGTTTGAGTTAG
>anoepi_55.3kDa|AEPI006718||
ATGAAGTATCTGTTCACCCTGCTCGCCCTGGCGGTCATCGCCACCTGTCCTCAGTATGCGGTATCAAGCCCCCAGCCGGACTTTGCGGTACCGGCACGCATGACTGGTGTCGCCAGCGGAAGTCTCGACTCGTCCGGTAACGTGGTGCAAAACACGGCCCGCGTCCTGACCGTACTCGACCAATTCCAATCGATCACCGAGTCGCTGTACGGGCTGCAAAATCCCATTCTGTACCGGCTGGCGACGGGCTTTCGTGTCGTGCTGGACAGTCTGGTCGAGTCGGGCAGTCCCATCTTCCAGGGGCTCTCCAATGCGGCTCGCCTCTCCACCGGCAACATCACGACCGTGTTCGATGGAATCCGCCGCAGCATCAATGCAACGATTGCGCTCAATGAGCTGCACCAGTCGGCAATCAATGGCACGGTGCTGCTGCTCGGTACCGCCGGTGTCCAGAACATCAGCTTCGTGCTGGACCAACTGGCGCGTAATGTGGCCAACCTGACCGGTGCGCTGGACGAGATCGAACCGGCCATCGTCGAGATCCAGGACGTGGGGTCTCGTCCGTCCCAGGCCCAGGTGGACGCCCGGTATCCGCGGTCCGCCGTTCGCCGGCTGAACGGCATACTGCTAGACTACGTCAACATCGGGCAGGCCACGGTACCGCAAATCAACGCCGTTGTCAATCGCATCCGAATGATGGATGGTTTCATCGGCCGGCTAGTGTCGGTGAGGGATGGGCTGCGTTACGATCTGAACCGCACCCTGACCGCCGTCAACGGGAGTGTCTACGCCGGGGTGCAGCAACGTCTACACGCTACAATTCGCACCGTGGGCAACAATCTGAACGCCAGTGTGCTGGGGACGATGAGAAAGTTGAAGCTGTTCTTTCTGGATGACGTGGAGGAGATCCGACTGGAGGCGAGGAACGCGAGCGCACTGCTTAGCCAGCGTCTCACCAATGTCACCCGCCAGCTGGACGAGCTTGTTAACCGCACCGAGGTGCGGATGGACGGGTACGAGACGGAGCTGGTAATGAACCGAACCATTGCCGCCGTCACAGATCTAGCCTGGAGGTTGGCTCTGTCCGTTACCTCCTCCGTACCGCGGGCGGACAGTTGCTATGCGCGGTACAACTACGAGTTTGACAAGCTACTGCGACTTATCTACGGCACCCTGGTAGCCTGTGGCCAGGGCGAGGCACGAACGCTGCAAAGCGTTGGGAGTGGACTGGGTGGATCGCTTACACTCGTCCAGGCACAGCTGGACGCGGAGATGAACAGTTACGGTCAGTGTTTGAATGGGCTCGTGCCGGGATCTTCGGATGCGCTGAAGCTCCAGCGAAGCGTCTGTCTGAAGGGTGCCCAGCACTTTTCGCACATTTTGGGTGACGCAGTGGTCTATGCACAGCGGAGCGCGTTTGAAGCGTTACTGCGCGACGAGATGCAGCACAGTGCCGAACGTCATTATCAGTGCGTTCGCGCAAGTGACCAGTTAATGATTGCCGAGGTAAAGGGTCTGTGGACATCCATTGCAGTCTGCATGAACTAA
>anofun_55.3kDa|AFUN000965||
ATGAAGTATCATCTGGTTCTCGCTTGCATCGTACTGTGCATCGTCACATTCCCGCACCATGGAAACGCAAGCCCAAAGCCGGACTTTGCGGTACCGGCACGAATGACCGGTGTCGCTAGCGGCAGCCTCGATTCGACCGGAAACGTGGTACAAAACACGAACCGCGTCCTGAACCTGCTTGACCAGTTCCAATCGATCACCGAAACGCTGTACGGTTTGCAAACTCCCGACCTGTACCAGTTGGCGACGGGCTTTCGGCTGGTGCTGGACAGTCTGGTAGAGTCGGGCAGTCCCATCTTTCAGGCGCTCTCGAATGCGGCCCGTCTCTCGAGCGGTAACATAACGACCGTCTTCGATGGAATCCGACAAAGCATCAATGCAACGATTGCCCTGAACGAGCTGCACCAGTCGGCAATCAATGGGACGGGTCTGCTGCTCGGGACGGCGGGCGTACAAAACATCAGCACCGTGCTGGACCAACTGGTGCGTAATGTGGCCAACCTAAGTGTGGCGCTGGATGAGATAGAACCGACACTGGTAGAGATCCAGCAATTGTCCCGTCCGAGCCAGGCACAGGTTGACAGTCTCTACCCGCGGAATGGCATTCGGAAGTTGAACGCCATTCTGCTGGACTACGTCAACATTGGGCGGACTACGGTACCGCAAATCAACGCCGTTGTCAATCGTATCCGCATGATGGATGGTTTCATCGCCCGGCTAACATCGGTAACGAGCGGACTGCGAAACTATCTGAACAGTTCCCTGATCGCCGTGAACGGGAGCGTCCAGAGCGGTGTCGAGCAGCGGCTGCAAACTGCCCTGCGTACAATTCGTACCAACTTCAATACCGGTGTAACTGCGGCTACGAGAAAGCTGAAACTGTTCTTTCTCGACGATCTGGACACCGTTCGGATGGAGGCGCAGAATGCAAGCGGACTACTTGTCAAACGTCTCTCCAACGTCACCCAATCGTTGGACGAACTTGTCAACCGCACGGCGGTAATAATGGAGGGGCAAGAAACGGAATGGGTGATGAATCGTACCATCGCGTCCGTCCTAGATCTGGCCTGGCGAATGGCCCTGTCCGTTACCTCATCGCTACCGAAGGCAGACACTTGCTTTTCAAGGTTTAACTACGAGTTCGACAAGCTACCGCGGCTCATCTACAGTTCACTGTCGAGCTGCGGTCAGCAGGAGGTCCGCACGTTGCAGAGCGTTGCGAGTGCACTCGTCGGGTACCTGGGTGTTGTCCAGGCTCAGCTCGATTCGGAGACGAACCAGTACAACCAATGTTTAAATGGAGTAGTTCCGAGTTCTTCTGATGAGCTAAAGCTCCAGCGTGCCGTTTGTCTCCAGGGTGCCCAGCGGCTGTCGTACATCTGGGGTAACATAGTGGTCGATAATCAACTGAAAGCGTTTGAAGAAATAATGCAGGACGAGATAGGTTACAGTGCCGAGCGACATCATCAGTGTGTACGAACGAGCTATCTCTTGATGGCTGCCGAGATAAAGAATTTGTGGAGCGCTATTGCAAACTGTTTGAACTAA
>anomin_55.3kDa|AMIN011164||
ATGAAGTATCACCGTCTTGTCGTTTGCATCGTGCTCGGAATTGTCACATTCCCACAGCATGGAGACACCAGCCCGAAGCCGGACTTTGCTGTACCGGCACGCATGACTGGAGTTGCGAGCGGAAGCCTCGATTCGACCGGTAACGTGGTACAAAACACGAACCGCATCCTGAACCTGCTTGACCAGTTCCAATCGATCACCGAAACGTTGTATCGTTTGCAAACTCCGGACCTGTACCAGTTGGCGACGAGCTTCCGGCTGGTGCTGGACAGTCTAGTGGAGTCGGGCAGCCCCATCTTTCAGGCGCTCTCGAATGCGGCCCGTCTCTCCAGCGGTAACATCACGACCGTGTTCGATGGAATCCGGCGTAGCATTAATGCAACGATTGCCCTGAACGAGCTGCACCAGTCGGCAATCAATGGGACGGGGCTGCTGCTTGGGACGGCGGGCGTACAAAACATCAGCACCGTGCTGGACCAACTGGTGCGTAATGTGGCCAACCTGAGTATCGCGCTGGACGAGATCGAACCATCGCTCGTGGAGCTGCAGCAGTTGTACCGTCCCAGCCAATCGCTGGTAGACAGTAGATACCCGCGGAATGGCGTTCGGAAGTTGAACGGTATCCTGCTGGACTACGTCAACATTGGACAATCCACGGTACCGCAAATCAACGCCGTTGTCAATCGTATCCGCATGATGGATGGTTTCATCGCCCGGCTAGCGTCGGTAACGAGCGGGTTGCAAAACTATCTCAACAGTTCCCTCATCGCCGTGAACGGGAGTGTCTACAGCGGTGTCCAGCAGCGACTCCAGACCGCCATCCGTACAATTCGTACGAACTTCAATACCACTGTAACTGCCACTACACGGAAGCTGAAACAGTTCTTTCTAGACGATCTGGACACCGTCCGGTTGGTGGCGAGGAATGCAAGCGGACTGCTTGTCCAACGGCTCACCAATGTCACCCAATCATTGGACGAACTTGTCAACCGCACCACCGTTCGGATGGAGAGGCGCGAAACGGAATGGGTGATGAACCGTACCATTGCAGCCGTCACAGGTCTTGCCTGGAGGATGGCCCTGGCCGTTACCTCATCCGTCCCGCGGGCGGACACTTGCTTCGCACGGTACAACTACGAGTTCGACAAGTTACCGCGGCTTATCTACGGTACACTATCGAGCTGCGGTCAGCAGGAGGTTCGCACGTTGCAGAGTGTTGCTGGTGCGCTGGCCGCATACCTTGGAGTCGTCCAGGCACAGCTCGATGCGGAGACGAACCAATACACCCAATGCTTGAATGGGGTCGTTCCAAGTTCTTCGGATGAACTTAGGCTCCAGCGTGCCGTTTGTCTGCAGGGAGCCGAACGAATCTCGGACATCTGGGGTGGCGCAGTGGTCGATAATCAACTGAACGCGTTCGAAGGATTAATGCACGATGAGGTGAATTACAGTGCCGCGCGACATCATCAGTGTGTTCGTACGAGCGACCAGTTGATGATTGCCGAGGTGAAGAATTTGTGGAGCACTGTAGTGAATTGCTTGAATTAA
>anocul_55.3kDa|ACUA027649||
ATGAAGTATGGCCATCTTTTCGCTTGCATCCTGCTCGGGATGCTCATATTCCCCCAGCATGGAGATACCAGCCCAAGGCCGGACTTTGCGATACCAGCACGAATGACTGGCGTGGCAAGCGGAAGTCTCGATTCAACCGGTAACGTGGTACAAAACACGAACCGCATCCTGGCCCTGCTTGACCAGTTCCAATCGATCACCGAAACACTGTATCGTTTGCAAACACCCGACCTGTACCGGTTGGCAACGGGCTTCCGCCTCGTGCTGGACAGTCTGGTAGAGTCGGGCAGTCCCATCTTCCAAGCCCTGTCGAATGCGGCCCGTCTCTCCAGCGGTAACATCACGACCGTGTTCGATGGAATTCGTCGTAGCATTAATGCAACGATTGCCCTGAACGAGCTGCACCAGTCGGTTATCAATGGGACGGGTCTGCTGCTGGGGTCGGCGGGCGTACGGAACATCAGCATCGTGCTGGACCAACTGGTGCGTAATGTGGCCAACCTGAGCACTACGCTGGACGAGATCGAACCGACGCTCGTCGAGCTGCAGCAGTTGTCCCGCCCCAGCCAGTCGGTCGTTGACAGCCAATACCCGCGCAATGGCATTCGGAAGTTGAACGGTATCCTGCTGGACTACGTCAACATTGGACAATCCACGGTACCGCAAATCAACGCCGTTGTCAATCGTATCCGCATGATGGATGGTTTCATCGCCCGGCTAGCATCGGTAACGAGCGGGTTGCAAAACTATCTGAACAGTTCCCTCATAGCCGTGAACGGGAGTGTCTACAGCGGTGTCCAGCAGCGCCTACAGACCTCCATCCGAACGATTCGTACAAACTTCAATGCGAGTGTAACTGCAACTACGCGGAAGCTGAAACTCTTCTTTCTAGACGATCTGGACACCGTACGGACGGTGGCGAGAAATGCGAGCGGATTGCTTGTCCAACGGCTCACCAACGTCACCCAATCATTGGACGAACTTGTCAACCGCACCACGGTACGCATGGAGGGACGTGAAAGCGAGTGGGTGATGAACCGTACCATTGCCGCCGTTAGTGGGCTTGCGTGGAGGTTGGCTCTGACGGTTACCTCCTCCGTCCCCGGAGCGGACACTTGCTTTGCACGGTACAACTACGAGTTCGACAAGCTACCGCGGCTTATCTACGGTACCCTATCGAGCTGCGGTCAGCAGGAGGTGCGAACGTTGCAGAGTGTGGCGAGTGCACTGGCCGCGTACCTTGGCGTCGTCCAAGCGCAGCTCGATGCAGAAACGAACCAGTACAACCAATGCTTAAGTGGGGTAGTTCCGAGCTCTTCGGATGAACTAAGGCTCCAGCGAGCCGTTTGTCTGCAGGGAGCCGAACGAATCTCGGACATCTGGGGTGGCACCGTGGTCGATAATCAACTGAGCGCGTTCGAAGGGCTAATGCACGATGAGGTAAATTACAGTGCCGAGCGACATCATCAGTGTGTACGGACGAGTGATCAGTTGATGATTGCCGAGGTGAAGAATTTGTGGAGCGCTATTGCGAGCTGCTTGCATTAA
>anoste_55.3kDa|ASTE007423||
ATGAAGAAGTATCATCACTTGCTCGTCTGTCTCGTGCTGTGCATCGTCACCATCCCGCAGCGTGGTGACACAAACCCTTGGCCGGACTTTGCGGTCCCCGCACGCATGACCGGAGTCGGTAGCGGGAGCCTCGATTCGACTGGGAACGTGGTACAAAACACGAACCGCGTCCTGAACCTGCTTGACCAGTTCCAATCGATCACCGAAACACTGTACGGGCTGCAAACTCCCGAACTGTACCGGTTGGCAACGGGCTTTCGGTTGGTGCTGGACAGTTTGGTCGAGTCGGGCAGTCCCATCTTTCAGGGGCTCTCGAATGCGGCCCGCCTTTCCAGCGGTAACATAACGACCGTCTTCGATGGAATCCGCCAGAGCATCAATGCAACGATTGCACTGAACGAGCTGCACCAGGCAGCAATCAACGGGACGAGTCTGTTGCTCGGTACGGCGGGTGTACAAAACATTTCCACCGTGCTGGACCAACTGGTGCGTAATGTGGCCAACCTGAGCGTTACGCTGGACGAGATAGAACCGGCACTGGTTGAGATACAGCAGTTGGTCCGCCCGAGCCAAGCGCTGGTGGACAGTCGGTATCCGCGGGACGGCATTCGGAAGCTGAACGGTATCCTGCTGGACTACGTCAACATTGGGCGGTCGACGGTACCGCAAATCAACGCCGTTGTCAATCGTATCCGAATGATGGATGGTTTTATCACCCGGCTAGCGTCGGTAACGGGTGGGTTGCGAAGCTATCTGAACAGTACGCTCGCCACTGTGAACGGGACCATCTACAACGGGGTCCAGCTACGACTGCAGAACGCGCTGCGTACAATTCGTACCAACTTTAACGGGACAGTTACGAGCACTACGAGAAAACTGAAACAGTTCTTTCTAGATGATCTGGAATCGGTACAGCTAGCGGCAAGGAATGCGAGCGGGCTGCTTGTCAAACGTCTCACCAATGTCACCGAATTGTTGGATGAAGTTGCCAACAACACCACGGTGGTGATGGAGGGCCACGAGACGGAATGGGTGATGAATCGTACCATCGCAATCGTCACAGAGCTTGCTTGGAGGATGGCACTGTCCGTTACCTCCTCGGTACCGGGGGCGGATAGTTGCTTTGCGAAGTTTAACTACGAGTACGACAAGATACCGCGGCTTATCTACGGATCGCTGGTGAGCTGCGGTCAGGGTGAGGCTCGCTCACTGCAGAGCGTAGCGAATGCACTGGTCGGGTACTTGGGAGTTGTACAGGCACAGCTCACCTCGGAAGCGGATCAATACAATCAATGTTTGAGTGGGTTGGTGCCGGGGTCTGCCGATGCACTGAAGCTTCAGCGTGCCGTTTGTCTGCAGGGAGCCGAACAGCTCTCCGCTATCTGGGGTGACACAGTGGTCGATAATCAACTGCAAGCGTTCGAAGAGTTGGTGCGCGAAGAGGTAGGCTATAGTGCAACTCGCCATTATCAGTGCGTTCAAACGAGTGATCAGTTGCTGTTGACGGAGGTAAGGAGCCTGTGGAGAGCTATTGCCGGTTGCTTCAGCTAA
>anodir_55.3kDa|ADIR007794||
ATGAAGTATTTCGCGATGTTCATCCCACTGGCGATGGCCACGTTGGCACAGTACGGGGAAACCAGTCCGAGTCCGGACTTTGCGGTACCGGCACGCATGGCCGGTGTGGCCAGCGGAAGCCTGCCCGGGTCGTCCGGAAACGTGGTACAAAACACGAACCGCGTTCTCGCCGTGCTCGGCCAGTTCCAATCGATCACGGAGTCACTGTACGGTTTACAAACTCCCGTGCTGTACCGGCTGGCGACGGGCTTCCGCGTCGTCATGGACAGCCTGGTGGAGTCGGGCAGTCCCATCTTCCAGGCCCTTTCGAACGCCGCCCGGCTCTCCAGCGGCAACATCACGGCCGTCTTCGATGGGATCCGGCGGACCATTAACGCGACGGTTGCGCTGAACGAGCTGCACGATGCGGCCCTCAACGGGACGCAGGCTCTGCTGGGCAGCGGGGGCGTCCAAAACATCAGCACCGTGCTGGACCAACTGGTGCGCAATGTGGCTAACCTGAGCACCGTGCTCGATGAGATCGAGCCGGCAATCGTGCGCATCCAGCGGTTGGGACGACCGACCCAGACGCAGGTTGACAGTATGTACCCGCGGGCCGGCGTCCGGAAGTTAAATGGCATTCTGCTGGACTACGTCAACATCGGTGCGTCCACCGTACCGCAAATCAACGCCGTTGTCAATCGCATCCGTCTGATGGATGGTTTCATCGGGCGCCTCACCGCAGTCGCCGGCGCACAGCGAACGGCGCTGAACAGCACCACGGCCGCCGTCAACGCGAGCGTCCAGTCGGGCGTGCAACTTCGTCTGCAGAACACACTCCGAGCGATGCGGACCAACTTCAACGGCACCGTGCTGGTGGTGACGCGCAAGCTGAAGCTTTTCTTCCTCGACGATGTGACCGCCATCCGGCAGGTGGCACGAAACGCGAGCGCAACGCTTACCGAGCGGCTCACGAACGTCACCGGATCGCTGGACGCAGTGTCCAACCGCACCCGGGTGACGGTCGATGGCCGTGCGTCGGAGTGGGTGATGAATCGGACGAACGGCGTCGTCATGGGTCTCGCCTGGAGGACGGCCCTGGCAGTTACCTCCGGCGTCCCGCGGGCCGACACTTGTTTCGCGCGGTTTAACTACGAGTTCGACAAGATACCGCGACTCATCCAAGGTGCGCTGGCGGCCTGCGGCCAGGAGGAGACACGAACGCTGCAAAGTGTCGCGAATGCCCTGGCGGGATATCTTGGCGTGGTGCAGGCACAGCTAAACGCGGAAACGAAGCGTTATGACCAATGTGTGGGTGGGCTAGTTCCGGATTCTTCCGATGCGTTGAAGCGACAGCGCGCTCTTTGTCTTCGCGGAGCGGAGCAATTCTCGCACCAGCTTGGGAGCTATGTGGTGAACGATCAACTGCAGGCGTTTGAAGAGTTGTTGCGCCATGAGGTGCAATATAGTGCCGAGAGGCACCGTGAGTGCGTTCGGGTTAGTGATCGGATCATGGTGGCTGAGGTTAGGAACTTGGAGAGATCAATCGCGAACTGTTTGAACTAG
>anoatro_55.3kDa|AATE019916|to_be_corrected|
ATGGAAAGAGTAAGGTATGCGTTGGTCCTGGCCGTGCTGGTCGGCTCGTTGGTACGGTTCGGTGCGGCAAGTCCGAAGCCGGACTTTGCGGTGCCGGCTAGGATGACCGGAGTGGCCAGTGGAAGCTTGGACTCGACTGGGAACGTGGTGCTGAACACGAACCGTGTCCTGAACGTACTTGGTCAATTCCAATCGATCACCGAGTGGCTGTACAGTTTGCAAACTCCCGAGCTGTACCAGTTGGCGTCGAACTTTCGTGCGGTCATGGACAGTCTGGTCGAGTCGGGGAGCCCCATCTTCCAGGGGCTATCGAACGCGGCCCGCATATCCAGCGGCAACATATCGACGGCCTTCGCTGGCATCCAGCGCAGTATTAACGCAACGATTGCACTTAACGACCAGCATCAGGCGCTGCTCAACGGCACGCAGTTGTTCCTGGGAAGCGCGGGCGTGGGCAACTTCAGTGCCGTGCTGGACCTGCTGGTGCGTAACGTGGGAAATCTGAGTGCCGTGCTGGACGAGATCGAGCCGGCAATCGTGGACATCCAGCGGTTGCCCCGACCCACGCAAGCGCTAGTGGACAGCATGTACCCGAAGGATGCCGTTCGGAGGCTGAACGCAAACCTGCAGGAATATGTCAACGTTGGAACGTCTACGGTACCGCAAATCAACGCCGTTGTCAATCGCGTCCGACTGGTGGACAGTTTCATCTCGCGGCTCTCCTCGGTGGCCACCCTGCAGCAGAGCAATCTGAACAACTCGATGCGCGCTGTCAACGGTTCCGTTTACACCGGTGTCCGGTTGCGTCTGCAGAACGCCGTACGGGCGATCCGAACCAGCTTCAGCGGCAGCATGGCTACGGCCTCGCGAAAGCTGCGACCGTTCACGGTGGACGAGGTCGCAATTCTCCGGCAGGTGGCGCAGAATTCCACCGGTCTGCTCGATGGACGGCAGAGCAACGTCACGCAAACACTCGACGTGCTGACCGACCGCGTCCAGGTGCGTCTTGCCGAGCGAATGGCACGCGGTGTGCTGAACCGCACCGTGGATGCCATCACCAACCTAGCCTGGCGATTCGCGCTGAGCGTAACTTCCGCCGTGCCACGGGCGGATACGTGCTTCTCGCGGTACAACTACGAGTTTGACAAGATACCGCGCCTCATCTACGGTTCGCTGGAAGGCTGCGGTCAGGACGAGATGAGAACGCTGCAGACTGTGGCCGGAGCACTAGTTGGATACCTGGGCGTTCTGCAGGCGCAGCTCGATGCCGAGGCGCGCAACTACAACCAGTGTCTAAATGGGCTGTCCGCGACCTCGTCGTACGAGTTGAAGCTGCAGCGAAGCGTGTGCCTGTGGGGAGCGCATCGATTCTCCGAACTTGTCGGCGGCATTGTGGTGGACAGTCAGGTTGGCGCATTCCAGGAGCAGCTGCAGGACGAGATGCGCTATAGTGCGGCCCGCTATCACGAGTGCCTACACGTCGTCGACCAGCTGAGCGCGGCGGAGGTAGTTAACTTGAGTAACTCGATTGTAAACTGTTTAAACAATACCGCTACCTAG
>anosin_55.3kDa|ASIS012753||
ATGGAGCGAGCGAAGTACGCGATAGTGTTGACCGTGCTGGTCGCATCGATGGTACGGTTGGGTGTGGCAAGTCCAAAGCCTGACTTTGCCGTACCGGCCAGGATGACCGGGGTGGCCAGCGGCAGCCTGGACTCGACGGGGAACGTGGTGCTGAACACGAACCGTGTGCTGAACATTCTCGGCCAGTTCCAATCGATCACCGAGTGGCTGTACAGTTTGCAAACACCGGAGCTGTACCAGCTGGCGTCGAACTTTCGCGCGGTGATGGACAGTCTGGTCGAGTCGGGCAGTCCCATCTTTCAGGGGTTGTCGAACGCCGCCCGCATTTCCAGCGGCAACATCACCGCCATCTTCGGCGGTATTCAGCGCAGTATTAACGAAACGATTGCCCTTAATGACCAGCACCAGGCGAGTCTGAACGGGACGCAGCTTTTCCTGGGCAGCGACGGGGTGGGTAACTTCAGTGCCGTGCTGAACCAGCTTGCGCGCAATGTGGCCAACCTGAGCGACGTGCTGGACGAGATCGAACCGGCCATCGTCGACATCCAGCGGTTGCCCCGGCCAACGCAAGCCCTGGTAGACAGCATGTACCCGAAGGATGCCGTACGGCGGTTGAACGTGAACCTGCAGGACTACGTCAACGTCGGCACGGCCACGGTACCGCAAATCAACGCCGTTGTCAATCGCGTTCGGCTGGTGGACGCATTCATCGCGCGGCTCGCGTCGGTCGGCAGCGTGCAGCAGAACAACCTGAACAACTCGATCCGCGCCTTCAACGGGACGGCCTACAACGGAGTTCAGTTGCGGCTGCAGAGCGCCGTGCGGGCGGTTCGGGTCAGCTTCGGGGATGCCATGAGCGTTGCCTCCCGAAAGCTGCGCCCGTTCACCGTGGATGAGGTGGACATTCTCCGCCAAGTGGCCCAGAATTCCACCGGTCTGCTCGAGGAGCGGCTGAGTAACGTTACGCAAACACTCGATGTCGTGGGCGGCCGCATCGTGCTGCATGTGGCCGAGCGGAGTGCGGAGGGTGTGCTGAACCGTACGCTGGCAGCCGTCAACGATCTGGCCTGGCGGCTCACCCTGTCCGTCACCTCCGACGTGCCACGCGCGCAGACTTGCTTCTCCCGGTACAACTACGAGTTCGACAAGATACCGCGCCTCGTGTACGGAGCGCTGGATGGGTGCGGCCAGGACGAGGGCAGAACGCTGCAGAACGTGGGTGCCGGGCTCGCCGGGTATCTGGCCGTGCTTCAGGCGCAGCTCGATGCCGAGGCGCGAAACTACAATCAGTGCCTGAACGGGCTGACCGCTACCTCGGCATACGAGCTGAAACTTCAGCGAAGCGTGTGCCTCTGGGGAGCTCATCGATTTTCGGAACTAATCGGTTCCCATATGGTGGATAATCAGATCGGTGCGTTCCAAGAGCTGCTGGAGGATGAAATGCGCTATAGTCCGGCTCGCTATAACGCGTGTCTGCACGTCACCGAGCGGATGAGTGTGGCCGTGGTTATCGATCTGAGCAACTCCATTGCAAAGTGTTTAAACGAAACATCTACTTAG
>anoalb_55.3kDa|AALB005741|to_be_corrected|
ATGATGACGACGGGCGTGCTGGTGGTCAGCATGATGATGATAGTGGGTGCGATGGCCATTCCGGACTTTGCCGTCCCGGCACGGTTGACCGGAGTTGGCAGTGGTAACCTCGAGCGAACCGGAAACGTGGTGCAGAATGCGAACCGGGTGCTGGCCGTACTCGAGCAATTCCAATCGATCACCGAGTGGCTGTACAGTTTGCAGACGCCCGACCTCTACCACCTAGCGGCCCGGTTCCGCACCGTCATGGACAGTCTGGTCGAGACGGGCAGTCCCATCTTTCAGGGGCTCTCGAATGCGGCCCGCCTTTCGAGCGGTAACATTACGTCGCTCTTCGCCGGCATCCAGCGCAGTATCGACGTGACGGTCGCGCTCAACAATCTGCACCAGCTGACGATCAACGAGACGCGCCCGTTCCTGGGGGAGGCCGGTGTCCGCAACATCAGCACCGTGCTCGATCTGCTGGTGCGTAATGTGCGCAATCTGAGCACGGTACTCGACGAAATCGAACCCGCGCTCGCGGACCTGCAGCTGCGGTTGCTGGCCGGTGCTGCATCGTCACCTGCATCGGCATCGGCGGCGCTCGTGGAGCGCCTGTACCCGCGGGCGGCCGTCCGGCAGTTGAACGATATTTTGCTGGACTACGTCAACATCGGTGTGGCGACGGTACCGCAAATCAACGCCGTTGTCAATCGCGTCCGGCTGATGGATGGTTTCATCGGCCGGCTTGACTCGGTCGCGACCACTCAGCAGCGCTCGCTGAACGCTTCCCTGGCCACCGTCAACGGGACGCTGCGGAACTACGTGCAAGACCGTCTAAGGGCTGCCGTGCGCGGGCTCGCACCCGCCTTCAATCGCAGCATAACGGAGGCGACGAGAAAGTTGCGACCACTGATGGCCGATCAGGTGTTGCAGGAGGTGGCCCGGAATGCGACCGACCGCTTGACCGGGCGGCTCGCCAATGTCACCGAAACACTCGACACGCTAGCCGACCGCATCGTGGTACAGTTCGAGCAGGCGGACCGTACCACGCGGCTGATAATGAATCTCACCGTCGCCGCCATCGGCGAGCTGGCCTGGAATCTTACGCTCGCCGTTACGTCGGCCCAACCCGGCGCAGAAGGATGCTTCCGGCGGTACGGGTACGAGTTCGACAAGCTCGCCCGACAGCTGTACGACAGTCTGTCTGGTTGCGGTCAGGGTGAGGCGAGAGCACTGCAGGGTGTCACCGGTGCGTTGATTGGATTCCTTGGCGTCGTCCAGACGCAGCTCGATGCTGAAGCGCGCACGTACGGTCAGTGTCTCGGTGGCTTGACCGCCGACTCGTCGGCCGATCTGAAACGGCAGCGCCGCTTGTGCCTTGAGGTTGCGGTTCAGTATTCGCAGCTCGTGGGCGGTACCGTGGTCGCCAATCAGTTGGCATCGTTCGATGGTGTGCTGCAGCGTGAGCTCGGCTACAGTATGGATCGTCATGGTGCGTGTCTGCTCGGTAGCTATCGATTGCTCGTTACAGAGGTTGCGTATCTGGGGGATTCACTCGCTGCCTGTTTGAATCCGTCTACTAGGTAG
>anodar_55.3kDa|||
ATGATGGCGGCGATGGCGGTCAGCATGATGGTAGTGGGTGCGGTAGCGAGCCCGGACTTTGCCGTACCGGCACGGATGACCGGCGTCGGTAGCGGGAACCTCGACCGCACCGGGAACGTGGTACAGAACGCGAACCGAGTGCTGGCCATACTCGAGCAATTCCAATCGATCACCGAGTGGCTGTACAGTTTGCAGACACCCGACCTCTACCGCCTGGCGACCCGGTTCCGCACCGTCATGGACAGTCTGGTCGAGACGGGCAGTCCCATCTTTCAGGGTCTCTCGAATGCGGCCCGCCTTTCGAGCGGTAACATTACGGCGCTCGTTGCCGGCATCCAGCGTAGCGTGAACGTGACCATCGCGCTGAACAATCTGCACCAGCTGACGATCAACGAGACGCGCCCGTTCCTCGGTGAAACCGGTGTCCACAACATTAGCACCGTGCTCGATCTGTTGGTGCGTAATGTGCGCAATCTGAGCACGGTGCTCGACGACATCGAACCCGCCATCGCGGACCTGCAGTTGCGGTTGCATCAGGCCGCATCGTCGCCAGGGGCGACGGCACTCGCCGATCGTCTGTACCCGCGGGCGGCCGTCCGGAAGTTGAATGACATTCTGCTGGAGTACGTCAACATTGGTGTGGCCACGGTACCGCAAATCAACGCCGTTGTCAATCGTGTCCGGCTGATGGATGGTTTCATCGGTCGGCTTGACTCGGTCGCGGCCACCCAGCAGCAGTCGCTGAATGCGTCCCTGGCCTCGGTTAACGGGACGTTGCGGAACTACGTGGAAGGCCGCCTGCGGGGTGCGGTACGTGGGCTCGCACCTGCCTTCAATCGGAGCGTAACGGAAGCGACGAGAAAGTTGCAACCATTGCTCGATGATCCCGCGCTGCTGGGAGTGGCTCGGAATGCGACCGACCGCTTGACCGAACGGTTGGCCAACGTTACCCAAACACTCGAGTCGCTCGCGGCCGACCACATCGTGGTGCCGTTCGAGCGCGGGGACCGTACGACGCGGCTGATAATGAATCTCACCGTCGCGGCCATCGGTGAGCTGGCGTGGAATCTTACGCTCGCCGTTACGTCGGCCCAACCCGGCGCGGAAGGCTGCTTCCGGCGGTACGGTTACGAGTTCGACAAACTCGCCCGTCAGCTGTACGACAGTCTGTCCGGGTGCGGTCAGGGTGAGGCGCGAGCGCTGCAGAGTGTCACCGGTGCGTTGATTGGATTCCTTGGCGTCGTCCAGACGCAGCTCGATGCCGAAACGCGTACGTACGGTCAGTGTCTCGGTGGGTTGAGTGTGAACTCGACGCCCGAACTGAAACGGCAGCGGGCGGTGTGCCTTGAGGTTGCGGTTCAATATTCGCAGCTTGTGGGCGGTACCGTGGTCGCCAATCAGTTGGCATCGTTCGGTGAGGAGCTGCAGCGTGAGCTCAGCTACAGCGCGGATCGTCACGGTGCCTGTCTGTTGGGTAGCTATCGATTGCTCGTTACAGAGGTTTTGTATCTGAGGAATTCGCTGGCTGCCTGTCTGACTCCGTTCGGCTAG
>anoga_gVAG|AGAP006421||
ATGGCCATCTGGATAGCTTGTTCTACACTCCTGGTGGTCGTCCTCTCGGTGGTCAGCGCCGGCGGGCAATACTGTAGCAGCGATCTTTGCCCGCGCGGTGGTCCACACGTTGGCTGCAATCCACCCAGCTCCTCGGGCGGACCAACGTGCCAGGGCAAGCAGAAAGCACGGAAAGTGCTGCTAACACCGGCCCTGCAAGCCTACATCATGGACGAGCACAATCTGAACCGCTCGAACATTGCGCTGGGCCGGATCCGGCCCTACCCATCGGCGGTCAAGATGCCGACGCTTACCTGGGACCCGGAGCTGGCCTCGCTGGCCGACGCAAATGCACGCTCCTGCAACTACGGTCACGATCGGTGCCGGGCGACGAAGAAGTTCCCGTACGCCGGGCAAAACATTGCCATCACCCAGTTCTTCGGCTACCGGTTCACCGAGAAGGATCTGATCCACAAGTTTGTGTCGAGCTGGTGGAGCGAATATCTGGATGCACGCCCCGAGCACGTGCGAAAGTATCCATCGTCGTACAGTGGAAAACCGATCGGACACTTCACCCAGATTGCCAGCGATCGTAGCACGAAGGTAGGCTGCTCCATGTGGTACTGGAAGGATGGACAGATGGATGTGTACTACTTCGTGTGCAACTACTCGTTTACCAACATCATGGATCGTTCGGTTTACCAGTCTGGGCCAACCGCGTCGCAGTGCAAAACGGGACGGAACTCCAAATTCCCCGGACTCTGCAACGCCAGCGAAGAGCCCCGCTCGATTATGGATCCTTAG
>anocol_gVAG|ACOM039767||
ATGGCCATCTGGATAGCTTGTGCTACACTCCTGCTGGTCGTCCTCTCGGGGGTAAGCGCTGGCGGGAAATACTGTAGCAGCGATCTTTGCCCGCGCGGTGGTCCACACGTTGGCTGCAATCCACCCAGCTCCTCGGGCGGACCAACGTGCCAGGGCAAGCAGAAAGCACGGAAAGTGCTGCTAACACCGGCCCTACAAGCCTATATCATGGACGAGCACAATCTGAACCGCTCAAACATTGCGCTTGGCCGAATCCGGCCCTACCCATCGGCGGTCAAGATGCCAACCCTTACCTGGGACCCGGAGCTGGCCTCGCTGGCCGACGCGAATGCACGCTCCTGCAACTACGGTCACGATCGGTGCCGGGCGACGAAGAAGTTCCCGTACGCCGGGCAAAACATTGCCATTACCCAGTTCTTTGGCTACCGGTTCACCGAGAAGGATCTGATCCACAAGTTTGTGTCGAGCTGGTGGAGCGAATATCTGGATGCACGCCCCGAGCACGTGCGAAAGTATCCATCGTCGTACAGTGGAAAACCCATCGGACACTTCACCCAGATTGCCAGCGATCGTAGCACGAAGGTAGGCTGCTCCATGTGGTACTGGAAGGATGGACAGATGGATGTGTACTACTTCGTGTGCAACTACTCGTTTACCAACATCATGGATCGTTCGGTTTACCAGTCTGGTCCCACCGCGTCGCAGTGCAAAACGGGACGGAACTCCAGATTCCCCGGACTCTGCAACGCCAGCGAAGAGCCACGCTCGATTATGGATCCTTAG
>anoara_gVAG|AARA008299|to_be_corrected|
ATGGCCATCTGGATAGCTTGTGCTACACTCCTGCTGGTCGTCCTCTCGGGGGTAAGCGCCGGCGGGAACTACTGTAGCAGCGATCTTTGCCCGCGCGGTGGTCCACACGTTGGCTGCAATCCACCCAGCTCCTCGGGCGGACCAACGTGCCATGGCAAGCAGAAGGCACGGAAAGTGCTGCTAACACCGGCCCTGCAAGCCTACATCATGGACGAGCACAATCTGAACCGCTCAAACATTGCGCTTGGCCGAATCCGGCCCTACCCATCGGCGGTCAAGATGCCGACCCTTACCTGGGACCCGGAGCTGGCCTCGCTGGCCGACGCGAATGCACGCTCCTGCAACTACGGTCACGATCGGTGCCGGGCGACGAAGAAGTTCCCGTACGCCGGGCAAAACATTGCCATCACGCAGTTCTTCGGCTACCGGTTCACCGAGAAGGATCTGATCCACAAGTTTGTGTCGAGCTGGTGGAGCGAATATCTGGATGCACGCCCCGAGCATGTGCGAAAGTATCCATCGTCGTACAGTGGAAAACCGATCGGACACTTCACCCAGATTGCCAGCGATCGTAGCACGAAGGTAGGCTGCTCCATGTGGTACTGGAAGGATGGACAGATGGATGTGTACTACTTCGTGTGCAACTACTCGTTTACCAACATCATGGATCGTTCGGTTTACCAGTCTGGGCCAACCGCGTCGCAGTGCAAAACGGGACGGAACTCCAAATTTCCCGGACTCTGCAACACCAGCGAAGAGCCACGCTCGATTATGGATCCTTAG
>anoqua_gVAG|AQUA006260|to_be_corrected|
ATGGCCATCTGGATAGCTTGTTCTACACTCCTGCTGGTCGTCCTCTCGGTGGTCAGCGCCGGCGGGCAATACTGTAGCAGCGATCTTTGCCCGCGCGGTGGTCCACACGTTGGCTGCAATCCACCCAGCTCCTCAGGCGGACCAACGTGCCAGGGCAAGCAGAAAGCACGGAAAGTGCTGCTAACACCGGCCCTGCAAGCCTACATCATGGACGAGCACAATCTGAACCGCTCGAACATTGCGCTGGGCCGGATCCGGCCCTACCCATCGGCGGTCAAGATGCCGACGCTTACCTGGGACCCGGAGCTGGCCTCGCTGGCCGACGCGAATGCACGCTCCTGCAACTACGGTCACGATCGGTGCCGGGCGACGAAGAAGTTCCCGTACGCCGGGCAAAACATTGCCATCACCCAGTTCTTCGGCTACCGGTTCACCGAGAAGGATCTGATCCACAAGTTTGTGTCGAGCTGGTGGAGCGAATATCTGGATGCACGCCCCGAGCACGTGCGAAAGTATCCATCGTCGTACAGTGGAAAACCGATCGGACACTTCACCCAGATCGCAAGCGATCGTAGCACGAAGGTAGGCTGCTCCATGTGGTACTGGAAGGATGGACAGATGGATGTGTACTACTTCGTGTGCAACTACTCGTTTACCAACATCATGGATCGTTCGGTTTACCAGTCCGGTCCTACTGCGTCGCAGTGCAAAACGGGACGGAACTCCAAATTCCCCGGACTCTGCAACGCCAGCGAAGAGCCACGCTCGATCATGGATCCTTAG
>anomer_gVAG|AMEM017124||
ATGGCCATCTGGATAGCTTGTGCTACACTCCTGCTGGTCGTCCTCTCGGGGGTCAGCGCCGGCGGGAAATACTGTAGCAGCGATCTTTGCCCGCGCGGTGGTCCACACGTTGGCTGCAATCCACCCAGCTCGTCGGGCGGACCAACGTGCCAGGGCAAGCAGAAAGCCCGGAAAGTGCTGCTAACACCGGCCCTGCAAGCCTACATCATGGACGAGCACAATCTGAACCGCTCGAACATTGCGCTGGGCCGGATCCGGCCCTACCCATCGGCGATCAAGATGCCGACGCTTACCTGGGACCCGGAGCTGGCCTCGCTGGCCGACGCGAATGCACGCTCCTGCAACTACGGTCACGATCGGTGCCGGGCGACGAAGAAGTTCCCGTACGCCGGGCAAAACATTGCCATCACGCAGTTCTTCGGCTACCGGTTCACCGAGAAGGATCTGATACACAAGTTTGTGTCGAGCTGGTGGAGCGAATATCTGGATGCACGCCCCGAGCACGTGCGAAAGTATCCATCGTCGTACAGTGGAAAACCGATCGGACACTTCACCCAGATTGCCAGCGATCGTAGCACGAAGGTAGGCTGCTCCATGTGGTACTGGAAGGATGGACAGATGGATGTGTACTACTTCGTGTGCAACTACTCGTTTACCAACATCATGGATCGTTCGGTTTACCAGTCCGGTCCTACCGCGTCGCAGTGCAAAACGGGACGGAACTCCAAATTCCCCGGACTCTGCAACGCCAGCGAAGAGCCACGCTCGATTATGGATCCTTAG
>anomel_gVAG|AMEC012577|to_be_corrected|
ATGGCCATCTGGATAGCTTGTGCTACACTCCTGCTGGTCGTCCTCTCGGGGGTCAGTGCCGGCGGGCAATACTGTAGCAGCGACCTTTGCCCGCGCGGTGGTCCACACGTTGGCTGCAATCCACCCAGCTCCTCGGGCGGACCTACGTGCCAGGGCAAGCAGAAAGCACGGAAAGTGCTGCTAACACCGGCCCTGCAAGCCTACATCATGGACGAGCACAATCTGAACCGCTCGAACATTGCGCTGGGCCGGATCCGGCCCTACCCATCGGCGGTCAAGATGCCGACGCTTACCTGGGACCCGGAGCTGGCCGCGCTGGCCGACGCGAATGCACGCTCCTGCAACTACGGTCACGATCGGTGCCGGGCGACGAAGAAGTTCCCGTACGCCGGGCAAAACATTGCCATCACGCAGTTCTTCGGCTACCGGTTCACCGAGAAGGATCTGATCCACAAGTTTGTGTCGAGCTGGTGGAGCGAATACCTAGATGCACGCCCCGAGCACGTGCGAAAGTATCCATCGTCGTACAGTGGAAAACCGATCGGACACTTCACCCAGATTGCCAGCGATCGTAGCACGAAGGTAGGCTGCTCCATGTGGTACTGGAAAGATGGACAGATGGATGTGTACTACTTTGTGTGCAACTACTCGTTTACCAACATCATGGATCGTTCGGTTTACCAGTCTGGTCCCACCGCGTCGCAGTGCAAAACGGGACGGAACTCCAAATACCCCGGGCTCTGCAACGCCAGCGAGGAGCCACGCTCGATTATGGATCCTTAG
>anochris_gVAG|ACHR009568|to_be_corrected|
ATGGCCACCTGGATAGCTTGTGTTTCGCTCCTGCTGTTCGTCCTCTCGGAGGTGAGCGCTGGTGGTCAGTACTGTAGAAGCGAGCTGTGCCCACGCGGCGGTCCACACGTTGGCTGTAAACCACCATCCACCTCGGGCGGTCCAACGTGCCGGGGCAAAAAGAACGCGCGAAAGGTGTTGCTAACACCCGCCCTGCAAGGTTACATTATGGACGAGCACAATCTAAACCGTTCCAACATTGCACTGGGTCGGATCCGTCCCTACCCATCCGCAGTCAAGATGCCAACGCTTACATGGGACACAGAATTGGCCGCCCTAGCCGATGCAAATGCACGCTCCTGCAACTATGGTCACGATAGGTGCCGTGCGACGGACAAGTTCCCGTACGCTGGGCAGAACATTGCCATCACACAGTTCTTCGGCTATCGGTTCACGGAGAAGGATCTGATACACAAGTTTGTGTCGAGCTGGTGGAGCGAATATCTGGATGCACTGCCCGAGCACGTCCGCAAGTATCCCTCATCGTACAGTGGAAAACCGATCGGACACTTTACACAGATTGCCAGCGATCGTAGCACAAAGGTAGGCTGCTCCATGTGGTACTGGAAGGATGGACAGATGGATGTGTACTACTTTGTGTGCAACTACTCGTTTACCAACATTATGGATCGCTCGGTTTACCAATCCGGTCCGGCTGGGTCGGAGTGCAAGAAGGGTCGGAACTCGAAATTCCCCGGACTGTGTAATGCCAACGAGGAGCCACGCTCCATTATGGATCCTTAG
>anoepi_gVAG|AEPI005724|to_be_corrected|
ATGGCCATCAGGATAGCATGCGTTACGATCCTCCTGGCCGTTCTCTCGACGCAGGTCAGTGCGAACGGCAAGTACTGCAGTAGCGACCTTTGCCCACGCGGTGGTCCCCACGTCGGCTGTAATCCCCCACCTTCCTCCGGTGGTTCGACCTGCCGCTCCAAGAGCAATGCAAAGAAGGTCAACCTAACGCCGGCCCTACAGGCCTACATCCTCGACGAGCACAATCTGAACCGCTCGAACATTGCGCTGGGCAGGATCCGGCCCTACCCGTCCGCGGTCAAGATGCCCACGCTCACCTGGGACGCGGAACTGGCCGCCCTAGCCGACGCGAACGCACGCTCCTGCAACTACGGTCACGATCGGTGCCGTGCGACGAAAACGTTCCCGTACGCTGGGCAAAACATCGCCATCACGCAATTCTTCGGTTATCGGTTCACGGAGAAGGATTTGATCCACAAGTTCGTGTCGAGCTGGTGGAGTGAGTATCTGGATGCACGCCCGGAGCACGTCCGCAAGTATCCGTCCTCGTACAGTGGCAAACCGATCGGACACTTTACGCAGATCGCTAGCGACCGTAGCACGAAGGTGGGCTGCTCCATGTGGTACTGGAAGGATGGACAGATGGATGCGTACTACTTCGTGTGTAACTACTCGTTCACGAACATCATGGACCGGTCAGTCTACCAGTCTGGACCCGTTGGCTCACAGTGCAAAACCGGCAGGAACTCTAAATTCCCTGGACTTTGTAACGCTAACGAACAGCCACGCACTATAATGGATCCTTAA
>anofun_gVAG|AFUN007481|to_be_corrected|
ATGGGCATCTGGATAACATGCGTCACTGTTCTTCTTGTTGTCCTCGTGGAGGTTAATGCGGGCGGCAAGTACTGTCGAAAAGATCTATGCCCCCGTGGAGGTCCTCACGTTGGATGTAATCCACCACCATTTTCCGGTGGTCCAACATGCCGTGGTAAGCAGAACGCAAAGAAGGTCCCTCTAACACTCGCCCTGCGAACGTTCATTGAGGATGAGCACAATCTTAACCGTTCCAACATTGCACTGGGAAGGATATCGCCCTACCCGAAAGCTGTGAAGATGCCAACACTTACCTGGGATGAGGAACTTGCCCAGCTGGCTGATGCGAATGCACGTTCATGTAACTACGGTCACGATAGGTGCCGTGCTACGGACAAATTCCCGTACGCGGGACAAAACATTGCCATCACACAATTCTTTGGATATCGGTTTACGCAGAAGGACATCATCCATAAGTTCATCTCGAGCTGGTGGGGTGAATATTTGGATGCACATCCGGAACATATTAAAAAGTATCCGTCATCGTACAGTGGAAAACCCATCGGTCACTTCACACAGATCGCTAGCGATCGTAGCACGAAGGTGGGCTGCTCCTTGTGGTACTGGAAGGATGGACAGATGGATGTGTACTATTTCGTGTGTAACTACTCCATGACGAACATTATGGATCGCTCCGTATACCAGTCTGGACCAACTGGGTCACAGTGCACAAAACGAAGGAACCCCAAATTCCCCGGACTTTGTAATCTCAATGAAGAACCACGTTCTATTATGGATCCTTAA
>anomin_gVAG|AMIN007945|to_be_corrected|
ATGGCCATCTGGATAGCATGTGTCACTGTTCTACTCTTTGCCCTCGCGGAGGTTAATGCCGGCGGCAAGTACTGTTCCAGTGATCTATGTCCTCGCGGCGGTCCTCACGTCGGATGTAGCCCACCACCGTTTTCCGGTGGTCCAACGTGCCGCAGTAAGAAGAACGCCAGGAAGGTTCAACTAACGCCCGAGCTACGATCGTTCATCATGGACGAGCACAATCTGAACCGTTCCAATATTGCGCTGGGAAGGATACCGCCCTACCCGCGAGCGGTCAAGATGCCAACGCTCACCTGGGATGCGGAGCTTGCCGAGCTGGCGGATGCGAATGCACGCTCGTGTAACTACGGGCACGATAGGTGCCGCGCAACGGATAAGTTCCCGTACGCGGGCCAAAACATTGCCATCACGCAGTTCTATGGCTATCGGTTCAAGGAGAAGGAACTGATCCACAAGTTCATCTCGAGCTGGTGGGGTGAATATTTGGATGCACGCCCGGAACACATCGCCAAGTATCCGACATCGTACAGTGGTAAACCCATTGGACACTTTACACAGATCGCTAGCGATCGCAGTACGAAGGTGGGCTGCTCCATGTGGTACTGGAAGGATGGACAGATGGACTCGTACTACTTCGTGTGCAACTACTCCACGACTAACATTATGGACCGTTCCGTGTATCAATCCGGTCCTACCGGTTCACAGTGCAAAAGTGGCAGGAACTCCAAATTTCCAGGACTCTGTAATCCTAAGGAAGTACCTCGCTCTATTATGGATCCTTAA
>anocul_gVAG|ACUA004641|to_be_corrected|
ATGGCCATCTGGATAGCATGTGTCTCGGTTCTTCTCCTTGCCCTCGTGGAGGTTAATGCACGTGGCAACTACTGTTCCAGTGAGCTGTGTCCCCGTGGGGGTCCTCACGTCGGATGTAACCCACCGTCGTCTTCCGGTGGACCAACATGCCGCAGTAAGAAGAACGCCAAGAAGGTCCCACTAACGCCCGCACTGCAAGCGTTCATTATGGATGAGCACAATCTTAACCGTTCCAACATTGCACTGGGACGGATACCACCGTACCCGCGGGCGGTCAAGATGCCAACGCTTACCTGGGATCCGGAGCTTGCCGAGCTGGCGGATGCAAATGCACGCTCCTGTAACTACGGTCACGATCGATGCCGTGCGACGGACAAGTTCCCGTACGCAGGACAAAACATTGCCATCACGCAGTTCTACGGGTATCGGTTTAGTGAGAAGGATCTGATCCACAAGTTCGTCTCGAGCTGGTGGGGTGAATATTTGGATGCTCGTCCGCAACACATTGCCAAGTATCCGACATCGTACAGTGGCAAACCTATTGGACACTTTACGCAGATCGCTAGCGATCGTAGCTCGAAGGTTGGTTGCTCCATGTGGTACTGGAAGGATGGACAGATGGATTCATACTACTTCGTGTGCAACTACTCCACGACGAACATTATGGACCGTTCCGTGTACCAGTCTGGTCCTACCGGTTCTCAGTGCAAAAAGGGAAGGAACTCCAAATTCCCTGGACTTTGTAACCCGAATGAGGAACCTCGCTCCATTATGGACCCTTAA
>anoste_gVAG|ASTE001082|to_be_corrected|
ATGGCTATCTGGATCGCTTGTGTTTCAGTTCTGCTGCTTGTCCTGCTGGATGTAACCGCGGGCGGTAAATACTGTCGAAGCGATCTTTGTCCACGCGGCGGTCCGCATGTCGGCTGTAATCCACCACCATTTTCCGGCGGTCCAACGTGCCGCAGCATGAAGGGCGCAAAGAAGATTTCCCTTAAGAATTTAAAATCCTTCATCACGGATGAGCACAATCTTAACCGGTCGAACATTGCGCTGGGCCGGATTGCACCCTATCCGAAGGCGGTCAAGATGCCAACGCTTACGTGGGACGCGGAGCTTGAGGCGCTTGCCGATGCGAATGCACGGTCCTGCAACTATGGGCACGACAGGTGTCGAGCGACGGACAAGTTCCCGTACGCCGGGCAAAACATTGCCATCACGCAGTTCTTCGGGTACAAGTTCACCGAGAAGGATCTGATCCATAAGTTTGTCTCGAGCTGGTGGAGTGAATATTTGGATGCCAGGCCGGAACACATCGCGAAGTATCCGACGTCGTACAGAGGGAAACCCATCGGTCACTTCACGCAGATCGCCAGTGATCGTAGCACGAAGGTGGGTTGCTCGATGTGGTACTGGAAGGATGGTCAGATGGATGTGTACTACTTCGTGTGCAACTACTCGACGACAAACATCATGGATCGATCAGTGTATCAGTCCGGTCCAACCGGTTCACAGTGCAAAACCGGACGGAACTCCAAATTCCCTGGCCTCTGCAATTCGAACGAGGAACCACGCTCTATTATGGATCCTTAA
>anomac_gVAG|AMAM004433||
ATGGCCATCTGGATCGCGTGTGTTACCGTGCTGCTGTTTGCACTGTCGGAGGTTAACGCAGCCGGCAAATACTGTCGCAGCGATCTTTGCCCTCGCGGAGGTCCTCACGTCGGCTGTAATCCGCCCCCGTTTTCCGGTGGTCCAACATGCCGTAGCAAGAAGGGTGCCAAGAAGATTCAACTTAACAGTTTCAAATCTTTCATTATGGACGAACACAATCTTAACCGTTCCAACATTGCGCTGGGCAGGATTTCACCCTATCCGAAGGCGGTCAAGATGCCAACGCTTACGTGGGATGCGGAGCTTGAGGCGCTTGCCGATGCTAATGCACGCTCGTGTAATTACGGACACGATAAGTGTCGGGCGACGGACAAGTTCCCGTATGCTGGGCAAAACATTGCCATCACCCAGTTCTTCGGTTATCGGTTCACGGAGAAGGATCTGATCCATAAGTTCATCTCGAGCTGGTGGGGTGAATATTTGGATGCGTATCCGGAACACATCGCCAAGTATCCGTCGTCGTACAGAGGAAAACCCATCGGACACTTCACACAGATCGCCAGTGATCGTAGCACGAAGGTGGGCTGCTCGATGTGGTACTGGAAGGATGGCCAGATGGATGTGTACTACTTCGTGTGCAACTACTCGATGACAAACATTATGGATCGTTCGGTGTATCAGTCCGGTCCCACCGCTTCACAGTGCAAAACCGGAAGGAACTCCAAATTCCCTGGACTCTGCAATCCTAACGAAGAGCCACGCTCTATTATGGATCCCTAA
>anofar_gVAG|AFAF021038|to_be_corrected|
ATGGTTGCTTGGGTAGGAAGTGTCGCCCTTTTGCTGGTCGTCTTGGCCCGAGTGGACGCCGGTGGTCGCTACTGTAACAGCGAGCTCTGTCCACACGGTGGCCCACACGTTGGCTGCAATCCGCCACCGTTCTCCGGCGGTCCCACCTGCCGCAGCAAGCAATCGCCCAAGAAGGTGTTCATCACACCCGAGCTGCGGGCGTTCATCCTGGACGAGCACAACCAGAACCGGTCGAACATTGCGCTCGGCAAGATCCGTCCGTACCCGCGGGCAGCCAAGATGCCGACGCTCACCTGGGACACGGAGCTGGCCGAGCTGGCGGACGCGAACGCGCGGTCCTGCGACTACGGGCACGATCGGTGCCGCGCGACGGACAAGTTCCCGTACGCCGGGCAGAACATTGCCATCACGCAGTTCTACGGCTACCGGTTCAAGGAGAAGGAACTGATCCACAAGTTCATCCTGAGCTGGTTCGGAGAGTATCTGGACGCGCGCAAGGAGCACATCGCGAAGTACCCGACGTCGTACAGTGGAAAACCCATCGGCCATTTCACGCAGATCGTCAGCGATCGCACGACGAAGGTGGGCTGCTCGATGTGGTACTGGAAGGACGGCAAGACGGAGGCGTACTACTTCGTGTGCAACTACTCGGTGACGAACATTATGGACCGCTCGATCTATCTGGAGGGTGCGACTACTTCAAAGTGCAAAAAGGGCAATAACTCCAAGTATCCCGGGCTGTGCAACGCCAACGAGGAGCCACGCTCGATAATGGATCCTTAG
>anodir_gVAG|ADIR007691|to_be_corrected|
ATGGCCGGCTGGATAGCAATCGTAATTCTGCTGTTTGCCCTGGCGGAAGCGAACGCCACCGGTCGCTACTGTGACAAGGAGCTCTGTCCCCGTGGTGGTCCACACGTTGGCTGCAAACCCCCACCCTTCTCCGGTGGTCCCGCGTGTCGCGGCAACCAGGATGTCAAGCAAATTTCCATACCACCCAAGCTGCGTGCCTACATCCTGGACCAGCACAACCAGAACCGCTCGAACATCGCGCTGGGCAAGATCGCGCCGTACCCACCTGCGGTGAAGATGCCAACGCTCACCTGGGATTCGGAGCTGGCCGAGCTGGCGGACGCGAACGCGCGCTCCTGCCAGTACGGGCACGATCGGTGCCGTGCGACGGTTAAGTTCCCGTACGCCGGCCAGAACATTGCCATCACACAGTTCTACGGCTACAAGTTCACGGAGAAGGAGCTGATCCACAAGTTCATCTCGAGCTGGTTCGGCGAGTATAAGGACGCGCGGAAGAGTCATATCCAAAGCTATCCGTCGACGTACAGTGGAAAACCCATCGGCCATTTTACGCAGATCGTAAGCGATCGCACCACGCAGGTCGGCTGCTCGATGTGGTACTGGAAGAAAGGCCAGACGGAGGCGTACTACTTCGTGTGCAACTACTCGGTGACGAACATTATGGATCGAACGGTTTACAAGCAGGGGGAGACTGGTTCGGAGTGCAAAAAGGGGAAGAACCCCAAGTACCCGGGGCTCTGCAAGGTCAATGAGAAGCCTCGCTCTATTATGGATCCTTAA
>anosin_gVAG|ASIS013026||
ATGGGTTCCTGGAAGGTAGAAGGGATTGTTCTCATTCTCGGTCTCGTGTTGGCGAGTGCGGACGGGCAATACTGCAGCCGTGACCTGTGCCCTCACGGAGGGCCTCACGTCGGTTGTGACCCGCCACCGTACGCCGGAGGATCGCGTTGCCGTGGAATGGGCGCTGCCAGGAAGGTGGTCCTTTCGCCCCAGATGCAGTCGTACATCCTCGATCAGCACAACCTGAACCGGTCGAACTTGGCGCTGGGAAAAATCCGACCCTACCCGCAAGCGGCCAAAATGCCCACCCTCGTCTGGGACACGGAGCTGGCCGAGCTGGCCGACGCGAATGCCCGGTCCTGCAACTACGGCCACGATCGCTGCCGCGCCACCAAGCAGTTCCCGTACGCCGGCCAGAACATTGCGATCACGAAGTACTTCGGCTACAAGTTCACCGAGAAGCAGCTGGTGCTGAAGTTTATCTCCAGCTGGTTCGGCGAGTATCTGGATGCCCGCCCGCAGCATGTCGCCAAGTACCCTACGTCGTACAGTGGAAAACCGATCGGACACTTCACGCAGATCGCCAGCGATCGCAGCACGAAGGTAGGATGCTCCCTGTGGTACTGGAAGGACGGTCAGTACGACGTTTACTACTTCGTCTGCAACTACTCGGTCACGAACATTATGGACAAATCGGTGTACCAGGCCGGGGCAGCCGCGTCCAAGTGTCAACGCGGTCGGAACTCCAAATTCCCGGGACTCTGCAATCCGGGCGAGAAACCGCGCACCCTGATGGACTCGTAG
>anoalb_gVAG|AALB005083|to_be_corrected|
ATGGCGACTTGGATCACCGGTACCGTTGCATTTCTGCTGTTTGCCCTACTGCAGGGCAGTGCGCTGGGGTACGATTACTGCTCGACCAGCGATTGCCACCGGCAGGGCGAGCATGTCGGTTGTCGCCCTCCCGCTACGTCCGGTGGTCCGACCTGTAAAGGGATGACGGGTGCCCGGAAGGTGCGCATCAGCCCCGAGCTACAGCAGTTCATCCTCGACGAGCACAACAAGAATCGTTCCCGGTTGGCACTGGGCCAGGTATCGCCGTACCGGAAGGCGCAGAAGATGCCTACGCTCGTCTGGGACCCCGAGCTGGCCAGCTTGGCCGATGCGAACGCGCGCTCCTGCAACTACGGTCACGATCGCTGCCGCAGCACGCAACAGTTCCCGTACGCGGGCCAGAACATTGCCATCACCAAGTTCTACGGGTACAAGTTCACGGATAAGGAGCTGGTGACACGCTTCGTTTCTGGCTGGTGGTCGGAGTATCTGGACGCGCGGCCACAGCACATCACCGAGTATCCTTCCTCGTACAGTGGCAAACCGATTGGACACTTTACGCAAATCGCTAGCGACCGCACGACCAAGGTCGGTTGCTCGATGTGGTACTGGAAGGACGGTCAGTTCGATGTGTACTACTTCGTGTGCAACTACTCGGTGACGAACATTATCAAAAAATCCGTCTACCTGGCGGGCGACCGTACCGGTGCCCAGTGCAAGAAGGGACTCAACTCCAAGTTCCCGGGCCTGTGCAACGCCGGTGAGGTGCCTCGTACGTTGAACGATGCGTAA
>anodar_gVAG|ADAC003516||
ATGGCGACTTGGATCACCGGTACCGTTGCATTCCTACTGTTTGCCCTGCTGGAGGGTACACTGGGGTACGATTACTGCTCCACCAGCGACTGCCACCGGCAGGGCGAGCATGTCGGTTGTCGACCGCCCGCTACCTCCGGTGGTCCCACCTGTAAAGGTCTGAAGGATGCCAGAAAGGTGCGCATCAGCCCCGAGCTACAGCAGTTCATCCTCAACGAGCACAACAAAAATCGTTCGCGGTTGGCACTGGGCCAGGTATCACCGTACCGTAAAGCGCAGAAGATGCCAACGCTCGTCTGGGACCCCGAGCTGGCCAGTTTGGCCGATGCGAATGCACGCTCCTGTAACTACGGTCATGATCATTGCCGCAGCACGCAACAGTTCCCGTACGCGGGCCAAAACATTGCCATCACCAAGTTCTACGGGTACAAGTTCACGGATAAAGAGCTCGTAACACGCTTCGTTTCTGGCTGGTGGTCGGAGTATGTGGACGCGAGGCCCCAGTACATCACCGCGTATCCTTCGTCATACAGTGGCAAACCAATTGGACACTTTACGCAAATCGCGAGTGACCGCACCACGAAAGTCGGTTGCTCCATGTGGTACTGGAAGGATGGCCAGTTCGATGTGTACTACTTCGTGTGCAACTACTCGGTAACGAACATTATCAAAAAATCGGTCTACCTAGCGGGTGATCGGACCGGTTCCCAATGCAAGAAGGGACTCAATTCCAAGTTCCCGGGGCTGTGCAATGTCGGTGAGGCACCTCGTACGTTGAACGACGCGTAA
>anoga_Ag5r2|AGAP006419||
ATGGCATCATGGATATTCGTGGCGATTGTGAGCTGTCTGGTAAGTGGACTGCAGGCTCAAATCAACTACTGTAGCACTAGCTACTGCCGGAACGGTCGTCAGAACGTTGGTTGCAATCCTCCAGGCATCCCGGGAGGACCGGCCTGCGCTGGGTTGAAACCCATGGTTATAACGATCAACTCTACGCTACAAACGTTGATCCTTTCCGAGCACAATACGCGCCGATCGCAACTAGCTCTAGGTCAACTGAAACCGTTCCTGCCGGCCGTTCGTATGCCTACCCTTACCTGGGACGAGGAACTTGCCAAACAGGCTGGTAATAATGCACGCAGCTGCCAGTACCAACATGATAGCTGCCGTAACACGCCCATTTATGCGTGGGCTGGACAAAATATTGCACTGGCGCAGTATTCCCGCATGACCAATACGATATCGCAGCTAATAAGCTCCAACATCGCTTCCTGGTGGAATGAGTACAGCTTTACTAAGCAGGAACAACTGAACTCCTATCCATCGAGCAATTCGGGACCTGCCATTGGACATTTCACACAGATGGCAAGTGACCAGACCGCCAAGATTGGGTGTGCCATGCAGAATTGGGTGAGTGGCAACTGGCAGACGTACTACTTCGTGTGTAACTATGCTGTCACCAACATTATTGACCGTCCAGTCTACAAAGCTGGAGCGGTTGCTTCGAAATGTACTACGGGTCGCAATCCAACGCTGCCTGGACTGTGCTCAGTATCAGAAACTATCAAACCTGTTCCAAACTAA
>anocol_Ag5r2|ACOM039768|to_be_corrected|
ATGGCATCATGGATATTCGTGGCGATTGTGAGCTGTCTGGTGAGTGGATTGCAGGCTCAAATAAACTACTGTACCACTAGCTATTGCCGGAACGGTCGTCAGAACGTTGGTTGCAATCCTCCAGGCATCCCGGGAGGACCGGCCTGCGCTGGGTTAAAACCCGTGGTTATAACGATCAACTCTACGCTACAAACGTTGATCCTTTCCGAGCACAACACGCGCCGATCGCAACTGGCTCTAGGTCAACTGAAACCGTTCCTGCCGGCCGTTCGTATGCCCACCCTTACCTGGGACGAGGAACTTGCCAAACAGGCTGGTAATAATGCACGCAGCTGCCGGTACCAACACGATAGCTGCCGTAACACTCCCGTTTATGCGTGGGCTGGACAAAATATTGCACTGGCGCAGTTTTCCCGCATGACCAATACGATATCGCAGCTAATAAGCACCAACATCGCTTCCTGGTGGAATGAGTACAGCTTTACTAAGCAGGAACAACTGAACTTCTATCCATCGAGTAATTCGGGACCTGCCATTGGACATTTCACGCAGATGGCAAGCGACCAGACGGCCAAGATTGGGTGTGCCATGCAGAATTGGGTGAGTGGCACCTGGCAGACGTACTACTTCGTGTGTAACTATGCTGTCACTAACATTATTGACCGTCCAGTCTACAAAGCTGGAGCGGTTGCTTCGAAATGTACTACGGGTCGCAATCCAACGCTACCTGGACTGTGTTCAGTATCAGAAACTATCAAACCTGTTCCAAACTAA
>anoara_Ag5r2|AARA008299|to_be_corrected|
ATGGCGTCATGGATATTCGTGGCGATTGTGAGCTGTCTGGTGAGTGGACTGCAGGCTCAAATCAACTACTGTACCACTAGCTATTGCCGGAACGGTCGTCAGAACGTTGGTTGCAATCCTCCAGGCATCCCGGGAGGACCGGGATGCGCTGGGTTGAAACCCGTGGTTATAACGATCAACTCTACGCTACAAACGTTGATCCTTTCCGAGCACAACACGCGCCGATCGCAACTGGCTCTAGGTCAACTGAAACCGTTCCTGCCGGCCGTTCGTATGCCCACCCTTACCTGGGACGAGGAACTTGCCAAACAGGCTGGTAATAATGCACGCAGCTGCCGGTACCAACACGATAGCTGCCGTAACACTCCCGTTTATGCGTGGGCTGGACAAAATATTGCACTGGCGCAGTTTTCCCGCATGACCAATACGATATCGCAGCTAATAAGCACCAACATCGCTTCCTGGTGGAATGAGTACAGCTTTACTAAGCAGGAACAACTGAACTTCTATCCATCGAGTAATTCGGGACCTGCCATTGGACATTTCACGCAGATGGCAAGCGACCAGACGGCCAAGATTGGGTGTGCAATGCAGAATTGGGTGAGTGGCACCTGGCAGACGTACTACTTCGTGTGTAACTATGCTGTCACTAACATTATTGACCGTCCAGTCTACAAAGCTGGAGCGGTTGCTTCGAAATGTACTACGGGTCGCAATCCAACGCTACCTGGACTGTGCTCAGTATCAGAAACTATCAAACCTGTTCCAAACTAA
>anoqua_Ag5r2|AQUA006260|to_be_corrected|
ATGGCATCATGGATATTCGTGGCGATCGTGAGCTATCTGGTAAGTGGACTGCAGGCTCAAATCAACTACTGTAGCACTAGCTATTGCCGGAACGGTCTTCAGAACGTTGGTTGCAATCCTCCACGCTTCCCGGGAGGACCGGCCTGCGCTGGGTTGAAACCCGTGGTTATAACGATCAACTCTACGCTACAAACGTTGATCCTTTCCGAGCACAACAAGCGCCGATCGCAACTGGCTCTAGGTCAACTGAAACCGTTTCTGCCGGCAGTTTGTATGCCCACCCTTACCTGGGACGGGGAACTTGCCAAACAGGCTGGTAATAATGCACGCAGCTGCCGGTACCAACACGATAGGTGCCGTAACACGCCCGTTTATACGTGGGCTGGACAAAATATTGCACTTGCGCAGTTTTCCCGCATGACCAATTTGAACCAGCAAATATCGCAGCTAATAAGCTCCAACATTGCTTCCTGGTGGAATGAGTACAGCTTTACTAAGCAGGCACAACTGAACTCCTATCCATCGAGCAATTCGGGACCTGCCATTGGACATTTCACGCAGATGGCCAGTGATCAGAGCAACAAAATTGGATGTGCTATGCAAAATTGGGTGAGGGGCAACTGGCAGACGTACTACTTCGTGTGTAACTATGGCGTCACAAACATTGCTGACCGTCCAGTCTACAAAGCTGGAGCGGTTGCTTCAGAATGTTCTACGGGCCGCAATCCAACGTTACCTGGACTGTGCTCAGTATGGGAACCTATCAATCCTGTTCCAAACTAA
>anomer_Ag5r2|AMEM007398||
ATGGCACCATGGATATTCGTGGCGATCGTGAGCTGTCTGGTAAGTGGACTGCAGGCTCAAATCAACTACTGTAGCACTAGCTATTGCCGGAACGGTCGTCAGAACGTTGGTTGCAATCCTCCAGGCATTCCGGGAGGACCGGCCTGCGCTGGGTTGAAACCCGTGGTTATAACGATCAACTCTACGCTACAAACGTTGATCCTTTCCGAGCACAATATGCGCCGATCGCAACTAGCCCTAGGTCAACTGAAACCGTTCCTGCCGGCTGTTCGTATTCCTACTCTTAGCTGGGACGTGGAACTTGCCAAACAGGCTGGCAATAATGCACGCAGCTGCCGGTACCAACACGATAGCTGCCGTAACACGCCCGTCTATGCGTGGGCCGGACAAAATATTGCACTTGCGCAGTTTTCCCGCATGGCCAATACGATATCGCAGCTAATAAGCTCCAACATCGCTTCCTGGTGGAATGAGTACAGCTTTACTAAGCAGGAACAACTGAACTCCTATCCATCGAGCAATTCGGGACCTGCCATTGGACATTTCACACAGATGGCAAGCGACCAGACGGCCAAGATTGGGTGCGCCATGCAGAATTGGGTGAGTGGCAACTGGCAGACGTACTACTTCGTGTGTAACTATGCTGTCACTAACATTATTGACAAGCCAGTCTACAAAGCTGGAGCGGTTGCTTCAAAATGTACTACGGGCCGCAATCCAACGCTACTTGGACTGTGCTCAGTGTCAGAAACTATCAACCCTGTCCCAAACTAA
>anoepi_Ag5r2|AEPI005725||
ATGGAAAGCAAGATAATCATAACGATCGTATGGTGTCTAGTCGGAGGAATTCAGGCGCAAACCAACTACTGTGTCACTAGCTACTGCTCGAACAACCTCATCAACGTTGGCTGTAATCCTCCCGGTTTTCCGGGTGGTCCCGGTTGCAATGGTCTAAGCCCTGTAGTTGTGACACTCGACTCCTCGATACAGTCTTTGATCCTTTCCGAGCACAACAGGCGTCGGTCGAAACTCGCCCTGGGTCAACTAAAACCGTTCCAACCAGCAATTCGTATGCCCACTCTAACCTGGGACACGGAGCTTGCCAATCAGGCCGGTAACAATGCACGCGACTGCACGTTTAGGCATGATAGCTGCCGCAACACGGCGGTCTATGCGTGGGCAGGACAGAACCTCTGGATGACACAGTTTTACGGTTCAACCCAAACGATTGCACAGCTGGTAAGCAGCGCCATCGATATGTGGTGGAGTGAACGCAACGTAACGACACAGGCACAAATGAACAGCTATCCATCCAATTACACAGGAGCTGCCATTGGACATTTCACGCAGATGGCAAGTGATCAGACGGCCAGGATTGGATGCGCAATGCAGCGCTGGAAGAATGGCCCGTGGCTAGAGTATTACTTAGTGTGCAACTATGCCGTCACTAACGTCATAGAACGTCCAATTTATAAGCGTGGATCCACCGCTTCTGGGTGTACTACCGGTCGCAATCCATCGCTACCAGGCCTGTGTTCTCTTTCCGAAAAGATAAAACCAGTCCCGAACTAA
>anomin_Ag5r2|AMIN007945|to_be_corrected|
ATGGCAAGCTGGATATTCGTGACGATCGCCTGCTGCTTAGTCAATGGATTGCAGGCCCAAACCAACTACTGCACCACAACTTACTGCCGTACTGGTGTCCAGAACGTCGGTTGTAATCCGCCCGCAACACCTGGTGGTGTTGGATGCAATGGCAAGAGTCCTGTAGTTATAGCGATGAACTCTACCGTGCAGTCGTTGATCCTTTCCGAGCATAACACCCGTCGATCACAGCTTGCTCTGGGACAGTTGGCGTCGTTCCTCCCTGCAACCCGTATGCCCACGATCGCCTGGGATACGGAGTTGGCAAAGCAAGCTGGAAACAATGCACGAAGCTGCGTCTATGGACATGATCGTTGTCGTAATACCCCTATTTACGCATGGGCTGGACAGAACATTGCCATTTCACAATTCTACGGCATGACCAGAACCGTTTCCGAGCTGATTAAGGAAGGTATCAACTCCTGGTGGAGTGAATACAACGTTACTACGCAAGCTCAGTTAAACAGCTATCCATCAGGTTACACAGGACCAGCGATTGGACACTTCACCCAGATGGCGAATGATCAAACAGCGAGAATCGGATGCGCAATGCAGCACTGGTCTGAAACCCCATGGAAGGTGTACTACTTGGTTTGTAACTATGCCGTAACGAACGTTCTCGGTCGTGCAACGTACAAGAACGGAACTGTCGCATCCGGATGTACTACGGGACGTAATCCGAATGCATCTCTGAGAGGTTTGTGCTCGACGGCAGAAAAGATAAATCCAGTTCCTAACTAG
>anoste_Ag5r2|ASTE001082|to_be_corrected|
ATGGCAACCTGGATACTCGTGGCGATCGCATCCTGCTTGATTGGTGGACTACAAGCCCAAACCAACTACTGCACCACATCTTACTGCCGTAGCGGACTCCCGAACATCGGTTGTAAACCGCCTGGAACACCCGGTGGACCTGGCTGTAATGGAAAAAGTCCCGAGGTGATAGTGCTAAACTCTACCTACCATTCGTTCATCCTCAACGAGCACAACACACGCCGATCGCAGTTTGCTTTGGGTCGGTTATCGTCGTTCCTTCCGGCACGCCGCATGCCCACGCTCACCTGGGATGCGGAGCTGGCAAAGCAGGCCGGCAACAATGCACGTAACTGCACCTTTGCAAACGATCCCTGCCGTAATACGGCCGTGTACGCATGGGCTGGACAAAATCTTGCATTTACAAAGTTTTTCGGCATAACCAAGACGATCGAGCAGTTGCTTAAGGAGGCGATTGAAGGCTGGTGGAGTGAGAACAGTGTTACCACACAGGCGCAACTAAACAGCTATCCAAGAACGACTACTGGACCAAGAATTGCCCAGTTTACACAGATGGTGAGTGATCAAACTGCCCGTATGGGATGCGCACTGCAGCACTGGCTGCAGTCACCGTTGAAAGTGTACTACCTTGTCTGTAACTATGCCGTAACCAACGTCGTGGGTACTCCTGTGTACAAGCGCGGTGCCGTCGGCTCGGGCTGTACTACTGGCCGCAATCCAAATCCTACTCTTAATGGGTTGTGCTCGGTAGCTGAAAAAATCAACCCCGTGCCCAACTGA
>anodir_Ag5r2|ADIR007691|to_be_corrected|
ATGGCTAACTGGATATTCGTAACGTTCGTCTGCTGCTTGTTCAGCGGGATTCAGGCGCAGATAAACTACTGTGCCAAGAGTTATTGCAACAATGGATACCAGAACATCGGTTGCAAGCCTCCCGGTGTTTCAGGTGGTGCCCGTTGCAGTGGTAAGAGTCCTGCCGTTGTAACGCTCACCTCCGCACAGCAAACGCTTATCCTGAACGAGCATAACACTCGTCGGTCGCAGCTCGCCCTGGGTAATCTGAAGCCATTCACGTCGGCAAAACGCATGCCCACGCTCACCTGGGACACGGAGCTGGCAAAGCAGGCGGGTAACAATGCGCGAAGCTGTGTCTTTGCGCACGACAGATGTCGCAACACGCCCGTGTACAGCTGGTCCGGACAGAATCTTGCTATATCACAGTTCTACGGTATGACCAAGACGATCGAGGAGTTGCTGAAGGAAGGCATTGCAGGTTGGTGGAGCGAGTACAACGTTACCACCCAAGCTCAACTGAACAGCTATCCCAGCAATTATGTGGGCCCGGCGATCGGACACTTCACCCAGATGGCCAGCGATCAGTCGAACAAAGTCGGATGCGCCATGCAGCACTGGTTGGATAATTCGTGGAAATCCTACTACTTGGTCTGTAACTACGGTGTCACGAATGTTATCGGCACTCCGGTCTATAAGAGTGGTACTGTTGCATCCGGCTGTACCACTGGACGTAACCCGGATCGAAAGTTCAACGGCCTGTGCAAGCAAACCGAACCCATCAAACCTGAACCAAATCCGAAAACTCGGGACTGA
>anosin_Ag5r2|ASIS011197||
ATGTCTGGAGGGATAATGTTCGCATGTTTCGTTCTTGGTGGCGTAGTGCCTCCCTACTGTAAAGAATCCTACTGTCCGTCGGGCAAAACGAACGTCGGCTGTATGCCTCCCCCACCGGCTGGTGGTCCGGCTTGTGACCCATCTAATATACCATTCGCAATGGGCGCGGACTTGCAGGCTTTAATTCTACAACTTCACAACAACCACCGTTCTTTGCTGGCCAATGGCGGCCTAGGCTCATTCCCTAAGGCGAGGCGCCTGCCCGAACTCAAGTGGGACGATGAGTTGGCTTCTCAGGCGGAACACCTCACCCGCTCCTGCGTCATCACGATCGATAAGTGCCTCAATACGGCTCAGTTCCGAAATACTGGGCAGAATATTGGGTATACAACACAAGCAACAACATCCGACCTCAACGCCTTGATTAGGCAATTCGTGAACGAATGGTGGAATGAGAACCAGTTCACCAACGAGGCACAAATCGCCAGCTTTCCCAGCGATCCGCAAATACCACCGATTCGAGAGTTCGCTCATATGGCCAACGATCGCGCCTTGAAGGTTGGATGTGCCATGCATTTCTGGAAAGAGGAAGGTACCATCGACACGTACTATTTCGTGTGCAACTACTCGTCCACCATTATCGCTGGGGAACCCGTCTACGTAGCAGGTCCAACAGTTTCGGGCTGCGAGAATAACATGAGCGAGGATTACCTGGGACTTTGCTTGGTCGACGGAACGAACTAA
>anoalb_Ag5r2|AALB005083|to_be_corrected|
ATGCCAGTATCATCAGTAGCAGTGCGCATCACTATCGTGGTGTTTTGTGGCCTTATCGTGGGACTGTTGGGCCAAGAGTATTGCAATCCCTCTTACTGTGGTACCCGCATCAACGTTGGCTGCAATCCTCCACCCTTGGCCGGTGGACCGCTCTGCGCTGCCATTAGTGGCCGTGTCGTCGAGATTAATGCCACCATTCAGGCGCTTATCCTCTCCGAGCACAACCAGCTGCGCAACCAGCTGGCGACCGGGAGCTTAACTGGATTCGCGAGTGCCGTTCGTATGCCTACGCTAGCCTGGGATGACACCCTCGCTGCTCAGGCTGGCCATAACGCTCGGTCTTGTGATTTTAAACACGATTCGTGCCGTAACACAGCAAAGTATGCGTATGCAGGACAGAACCTAGCCATCCAGTACTTCTACGGCATGAGCAAATCGGTAGAAAGGTTGGTAAAGGAAATGGTGACCTCTTGGTGGAATGAGTATCAGGATGCGACACAGGCGCAAGTCGACAAATATCCTCGTGGCTACACCGGACCAGCGATCGGTCATTTCACACAGATGGCTAGCGATCGTACGTCGACCATTGGATGTGCGATGCAGTACTGGTTGGATCAAGGCTGGGAAACCTACTACCTGGTGTGCGACTACGGTTTGACCAACATTGTTGATCGAGCTGTCTACAAGAAGGGCACTACCGCTGCCTTATGCATCACTGGCACGAATCCCGACTTCCCTGGACTATGCTCGACGAGTGAATCGGTTCCACCACTACCGAACACAGCGTAA
>anodar_Ag5r2|ADAC003517||
ATGAAGAACAATACATACCTGATGCATCCGATATCTGCTACGATCGTGTGTGGTTTTATTGGCTTATTGCTTGCCCAGGAGTACTGTGACCCTTCATACTGTAACGGCCAGTCTAACGTTGGATGCAATCCTCCACCATTGACCGGCGGACCGTTTTGCACGGGCAAAAATGCAAGTGTCATAACCATTGATGCCACGATTCGCGGTCTCATCGTCTCCGAGCACAATCGGCTACGCAACCAGCTGGCGATCGGTAACTTAACCGGATTTGCGAGCGCAGTTCGCATGCCTACGCTGGCCTGGGATGATACTCTCGCTGACCAGGCGGGTCATAATGCACGGTCTTGCGTCTTTTCTCACGATGCTTGCCGTAATACAGCAAAGTATGCGTACGTTGGACAGAACCTTGCGGCACAAAGCTTTTACGGTCAAACCAACGCACCAACATCGCTGGTAAGGAATATGGTGGCCACTTGGTGGAGCGAGTACAAAGATGCGACACAGGCACAGCTTGATCACTTTCCTAGCAATTACACCGGACCACCGATTGGGCACTTCATTCAAATGGCGAGTGACCGAACGTCGCTTATAGGTTGTGCGATGCAGTATTGGCTGCAAGATATGTTCGCGATGTACTATCTGGTGTGCAATTACGAACGGTCTCCCTTTATCAGTGAAGCAGTGTATAAGAAGGGAGCCGTTGCATCCGAGTGCACTGCCGGCACTAATGCAAAGTACGTTGGACTTTGCGCTGCGAGTGCAAATGAACAGAATGCACGGGCCTTCCCGTACCTAATTTGTTAA
>anoga_Ag5r3|AGAP003354||
ATGTCGAGTGGAAAAGGCAAGATGGTGCTGCTGCTGGCAGTGCTTGTTGCAGCGGCCTTGAAAACAACTGTGGCCCAGGACTACTGCAATCCCGATCTGTGCGATCCAGGCGATGATCATATTGGGTGCAACAACCCGGGAGGCTTCACCAGCAACTGTCCGTCCGGTGCCAAGGTGATCAAGATGACCGACGAGCTGAAGAAGATCATCCTGGACGAGCATAACAAGTATCGTAGCACCGTCGCCACCGGTGGCTTGAAGTGGCTGCCGAAGGCCAAGCAGATGACCACGATGACCTGGGACGACGAGCTGGCCAAGTTGGCCAAGCTGAATGCAAATCGGTGCGTGCAGAAGCATGACGACTGCCACAACACTGCCAAGCATCGGTACTCGGGCCAGAACCTGAATCATATCATGACCACCGCACCATCGATCGACAACATTCCGCAGGTGGTCAAGGACCTGATCTCGTCCTGGTGGGATGAGCGTTTCGATGTGAACTCGCGCATGGTTAAGGCCATGTACGATCCGGGCAGACACACCATGATCTTCCACTTTGCCGTGATGGCCGCGGATAAGGCGAACAAGATCGGATGCGCTATCAGCCAGTGGCCGGAGAATGGCAATCCTTACCTGTACCTGGTGTGCAACTATTCCTTCACGGATATTGTCGGTCTGCCGATGTATGCTAAGGGTGAACCGTGCTCTGGTTGTACCAAGGGCTGCAACTCCGCCTACGAAGGACTCTGCAACCCAGACGAACCAGTCTCGGTGCCGTACTAA
>anocol_Ag5r3|ACOM028249||
ATGTCGAGTGGAAAAGGCAAGATGGTGCTGCTGCTGGCAGTGCTTGTTGCAGCGGCCTTGAAAACAACTGTGGCCCAGGACTACTGCAATCCCGATCTGTGCGATCCAGGCGATGATCATATTGGGTGCAACAACCCGGGAGGCTTCACCAGCAACTGTCCGTCCGGTGCCAAGGTGATCAAGATGACCGACGAGCTGAAGAAGATCATCCTGGACGAGCATAACAAGTATCGTAGCACCGTCGCCACCGGTGGCTTGAAGTGGCTGCCGAAGGCCAAGCAGATGACCACGATGACCTGGGACGACGAGCTGGCCAAGTTGGCCAAGCTGAATGCAAATCGGTGCGTGCAGAAGCATGACGACTGCCACAACACTGCCAAGCATCGGTACTCGGGCCAGAACCTGAATCATATCATGACCACCGCACCATCGATCGACAACATTCCGCAGGTGGTCAAGGACCTGATCTCGTCCTGGTGGGATGAGCGTTTCGATGTGAACTCGCGCATGGTTAAGGCCATGTACGATCCGGGCAGACACACCATGATCTTCCACTTTGCCGTGATGGCCGCGGATAAGGCGAACAAGATCGGATGCGCTATCAGCCAGTGGCCGGAGAATGGCAATCCTTACCTGTACCTGGTGTGTAACTATTCCTTCACGGATATTGTCGGTCTGCCGATGTATGCTAAAGGTGAACCGTGCTCTGGTTGTACCAAGGGCTGCAACTCCGCCTACGAAGGACTCTGCAATCCCGACGAACCAGTCTCGGTGCCGTACTAA
>anoara_Ag5r3|AARA015775||
ATGTCGAGTGGAAAAGGCAAGATCGTGCTGCTGCTGGCAGCGCTTGTTGCAGCGGCCTTGAAAACAACTGTGGCCCAGGACTACTGCAATCCCGATCTGTGCGATCCAGGCGATGATCATATTGGGTGCAACAACCCGGGAGGCTTCACCAGCAACTGTCCGTCCGGTGCCAAGGTGATCAAGATGACCGACGAGCTGAAGAAGATCATCCTGGACGAGCATAACAAGTATCGTAGCACCGTCGCCACCGGTGGCTTGAAGTGGCTGCCGAAGGCCAAGCAGATGACCACGATGACCTGGGACGACGAGCTGGCCAAGTTGGCAAAGCTGAATGCAAATCGGTGCGTGCAGAAGCATGACGACTGCCACAACACTGCCAAGCATCGGTACTCGGGCCAGAACCTGAATCATATCATGACCACCGCACCATCGATCGACAACATTCCGCAGGTGGTCAAGGACCTGATCTCGTCCTGGTGGGATGAGCGTTTCGATGTGAACTCGCGCATGGTTAAGGCCATGTACGATCCGGGCAGACACACCATGATCTTCCACTTTGCCGTGATGGCCGCGGATAAGGCGAACAAGATCGGATGCGCTATCAGCCAGTGGCCGGAGAATGGCAATCCTTACCTGTACCTGGTGTGCAACTATTCCTTCACGGATATTGTCGGTCTGCCGATGTATGCTAAGGGTGAACCGTGCTCTGGTTGTACCAAGGGCTGCAACTCCGCCTACGAAGGACTCTGCAATCCCGACGAACCAGTCTCGGTGCCGTACTAA
>anoqua_Ag5r3|AQUA010315|to_be_corrected|
ATGTCGTGTGGAAAAGGCAAGATGGTGCTGCTGCTGGCAGTGCTTGTTGCAGCGGCCCTGAAAACAACTGTGGCCCAGGACTACTGCAAACCCGATCTGTGCGATCCGGGCAATGATCATATTGGGTGCAACAACCCGGGAGGCTTCACCAGCAATTGCCCGTCCGGGGCCAAGGTGATCAAGATGACCGACGAGCTGAAGAAGATCATCCTGGACGAGCACAACAAGTATCGTAGCACCGTCGCCACCGGTGGCTTGAAGTGGCTGCCGAAGGCCAAGCAGATGACCACGATGACCTGGGACGACGAGCTGGCCAAGTTGGCCAAGCTGAATGCAAATCGGTGCGTGCAGAAGCATGACGACTGCCACAACACTGCCAAGCATCGGTACTCGGGCCAGAACCTGAATCATATCATGACCACCGCACCATCGATCGACAACATCCCGCAGGTGGTGAAGGACCTGATCTCGTCCTGGTGGGATGAGCGTCTCGATGTAAACTCGCGCATGGTTAAGGCCATGTACGATCCGGGCAGACACACCATGATCTTCCACTTTGCCGTGATGGCCGCGGATAAGGCGAACAAGATCGGATGCGCCATCAGCCAGTGGCCGGAGAATGGCAATCCTTACCTGTACCTGGTGTGCAACTATTCCTTCACGGATATTGTCGGTCTGCCGATGTACGCTCAGGGTGAACCGTGCTCTGGTTGTACCAAGGGCTGCAACTCCGCCTACGAAGGACTCTGCAACCCCGACGAACCAGTCTCGGTGCCGTACTAA
>anomer_Ag5r3|AMEM008216||
ATGTCGAGTGGAAAAGGCAAGATGGTGCTGCTGCTGGCAGTGCTTGTTGCAGCGGCCCTGAAAACAACTGTGGCCCAGGACTACTGCAAACCCGATCTGTGCGATCCGGGCAATGATCATATTGGGTGCAACAACCCGGGAGGCTTCACCAGCAACTGTCCGTCCGGGGCCAAAGTGATCAAGATGACCGACGAGCTGAAGAAGATCATCCTGGACGAGCACAACAAGTATCGTAGCACGGTCGCCACCGGTGGCTTGAAGTGGCTGCCGAAGGCCAAGCAGATGACCACGATGACCTGGGACGACGAGCTGGCCAAGTTGGCCAAGCTGAATGCAAATCGGTGCGTGCAGAAGCATGACGACTGCCACAACACTGCCAAGCATCGGTACTCGGGCCAGAACCTGAATCATATCATGACCACCGCACCATCGATCGACAACATCCCGCAGGTGATCAAGGACCTGATCTCGTCCTGGTGGGATGAGCGTCTCGATGTGAACTCGCGCATGGTTAAGGCCATGTACGATCCGGGCAGACACACCATGATCTTCCACTTTGCCGTGATGGCCGCGGACAAGGCGAACAAGATCGGATGCGCTATCAGCCAGTGGCCGGAGAATGGCAATCCTTATCTGTACTTGGTGTGCAACTATTCCTTCACGGATATTGTCGGTCTGCCGATGTATGCTCAGGGTGAACCGTGCTCTGGTTGTACCAAGGGCTGCAACTCCGCCTACGAAGGACTCTGCAACCCAGACGAACCAGTCTCGGTGCCGTACTAA
>anomel_Ag5r3|AMEC019365||
ATGTCGAGTGGAAAAGGCAAGATGGTGCTGCTGCTGGCAGTGCTTGTTGCAGCGGCCCTGAAAACAACTGTGGCCCAGGACTACTGCAAACCCGATCTGTGCGATCCAGGCAATGATCATATTGGGTGCAATAATCCGGGAGGCTTCACCAGCAACTGTCCGTCCGGGGCCAAGGTGATCAAGATGACCGACGAGCTGAAGAAGATCATCCTGGACGAGCACAACAAGTATCGCAGCACCGTCGCCACCGGTGGCTTGAAGTGGCTGCCGAAGGCAAAGCAGATGACCACGATGACCTGGGACGACGAGCTGGCCAAGTTGGCCAAGCTGAATGCAAATCGGTGCGTGCAGAAGCATGACGACTGCCACAACACTGCCAAGCATCGGTACTCGGGCCAGAACCTGAATCATATCATGACCACCGCACCATCGATCGACAACATCCCGCAGGTGGTGAAGGATCTGATCTCGTCCTGGTGGGATGAGCGTCTCGATGTGAACTCCCGCATGGTTAAGGCCATGTACGATCCGGGCAGACACACCATGATCTTCCACTTTGCCGTGATGGCTGCGGATAAGGCGAACAAGATCGGATGCGCTATTAGCCAGTGGCCGGAGAATGGCAATCCTTACATGTATCTGGTGTGCAACTATTCCTTCACGGATGTTGTCGGTCTGCCGATGTATGCTCAGGGTGAACCGTGCTCTGGCTGTACCAAGGGCTGCAACTCCGCCTACGAAGGACTCTGCAACCCCGACGAACCAGTCTCGGTGCCGTACTAA
>anochris_Ag5r3|||
ATGTCGAGTGGAAAAGGCAAGATGGTACTGCTGCTTGCGGTGCTTGGTGCAGCAGCCTTGAAGACAACTGTGGCCCAAGATTACTGTAACCCCGATCTGTGCGACCCCGGGAATGATCATATTGGATGCAACAACCCGGGAGGTTTCACCAGCAACTGTCCGGCCGGGGCTAAAGTGATCAAGATGACCGACGAGCTGAAGACGATCATCCTGGACGAGCACAACAAGTATCGTAGCACGGTGGCAACCGGTGGGATAAAGTGGCTTCCGAAGGCTAAGCAGATGACCACGATGACCTGGGACGATGAGCTGGCAAAGATGGCCAAACTGAATGCGAACCGGTGTGTGCAGAAGCATGACGATTGCCACAATACTGCCAAGCATCGGTACTCGGGCCAGAACCTGAACCACATCACCACCACCGCACCATCGATCGACAACATCCCGCAGGTCGTCAAGGACTTGATCTCGTCCTGGTGGGACGAACGAACCGATGTAAACAAGCGCATGGTTAAGGCCATGTACGATCCAGGCAGACATACCATGATCTTCCACTTTGCCGTGCTGGCTGCGGATAAGGCAAACAAGATCGGATGTGCTATCAGCCAGTGGCCGGAGAATGGCAACCCCTACCTGTATCTGGTGTGCAACTATTCCTTCACGGATGTGGTCGGTCTGCCAATGTATGCCCAGGGTGAACCATGCTCCGGATGTACCAAGGGCTGTAACTCGGCCTACGCCGGTCTCTGCAATCCCGACGAACCCGTCTCGGTACCGTACTAG
>anoepi_Ag5r3|AEPI011018||
ATGTCGAGTGGAAAAGGCAAGATGGTGCTTCTCCTGGCCGTACTTGTTGCGGCTGCACTGAAGACCACCGAAGCGCAGGATTACTGTAATCCCGATCTGTGCGATCCTGGAAACTCTCACATTGGATGCAACAATCCGGGAGGCTTCACCAGCAACTGCCCATCCGGAGCAAAGACGATTAAGATGACCGATGAGCTGAAGAAAATCATCCTGGATGAGCACAACAAGTATCGTAGTACGGTCGCCACCGGAGGTCTGAAGTGGCTGCCGAAGGCTAAGCAGATGACCACGATGACCTGGGACGACGAGCTGGCCAAGATGGCCAAGCTGAATGCGAACCGGTGTGTGCAGAAGCATGACGACTGCCACAACACTGCCAAGCATCGCTATTCGGGCCAGAACCTGAACCACATCATGACCACCGCACCGTCGATCGATAACATCCCGCAGGTGATCAAGGACCTTATCTCGTCCTGGTGGGATGAGCGTCTCGATGTGAACTCGCGCATGGTTAAGGCCATGTACGATCCGGGCAGACACACCATGATCTTCCACTTTGCTGTGATGGCTGCGGACAAGGCGAACAAGATCGGATGCGCCATCAGCCAGTGGCCGGAGAATGGCAACCCTTACATGTACCTGGTGTGCAACTATTCCTTCACGGACATAATCGGTCTGCCGATGTACGCTCAGGGTGAACCGTGCTCTGGCTGTACCAAGGGTTGCAACTCCGCCTACGAAGGTCTCTGCAATCCCGATGAGCCAGTTTCGGTTCCGTATTAA
>anofun_Ag5r3|AFUN004172|to_be_corrected|
ATGTCGAGTGGAAAGGGCAAGATGATGTTGCTCCTGGCAGTCCTTGTTGCAGCTGCAATGAAGACAAGTGTCGCTCAGGACTATTGTAAACCGGATTTGTGTGATCCCGGCAATGATCACATTGGATGTAACAATCCGGGTGGCTTCACCAGTAACTGTCCCGCCGGAGCAAAGGTTATTAAAATGACGGACGAGCTGAAGAAGATTATTCTGGACGAGCATAACAAGTACCGCAGTACTGTGGCAACTGGTGGAATAAAATGGCTTCCGAAAGCTAAGCAGATGACGACGATGACTTGGGATGATGAGTTAGCTAAGCTGGCCAAGCTGAACGCCAATCGGTGTGTACAGAAGCATGACGATTGCCACAACACTGCCAAACATCGTTACTCAGGACAGAACTTGAACCACATCACTACCACGGCTCCATCGATCGACAACATCCCGCAGGTGATCAAGGATCTCATCTCGTCCTGGTGGGATGAGCGTCGCGATGTGAACTCGCGCATGGTCAAGGCGATGTACGATCCGGGCAGACACACCATGATCTTCCATTTCGCCGTGTTGGCTGCGGATAAGGCAAACAAGATCGGTTGCGCCATCAGTCAGTGGCCGGAGAATGGCAACCCCTACCTGTATCTGGTGTGCAACTATTCCTTCACGGACATTGTTGGCCTGCCGATGTATGCACAGGGTGAACCGTGTTCGGGATGTACGAAGGGCTGTAACTCCGCTTACGCTGGTCTCTGCAATCCTGATGAACCCGTTTCCGTTCCGTACTAA
>anomin_Ag5r3|AMIN003044|to_be_corrected|
ATGTCGAGTGGAAAGGGCAAGATGATGCTGCTGCTGGCAGTCCTTGTTGCAGCTGCAATGAAGACAAGTGTGGCTCAAGACTATTGTAATCCGGATTTGTGTGATCCTGGCAACGATCACATTGGATGCAATAACCCGGGAGGTTTCACCAGCAATTGTCCGACCGGGGCGAAGGTGATTAAAATGACAGACGAGCTGAAGAAGATCATCCTGGACGAGCACAACAAGTATCGTAGTACCGTCGCTACTGGAGGTGTTAAATGGCTTCCGAAGGCCAAGCAGATGACCACGATGACGTGGGATGACGAGCTGGCTAAACTGGCCAAGCTGAATGCCAATCGGTGTGTGCAGAAGCATGACGATTGTCACAACACTGCCAAACATCGTTACTCAGGACAGAACTTGAACCACATCATGACCACGGCTCCATCGATCGACAACATCCCGCAGGTGATCAAGGATCTCATCTCATCCTGGTGGGACGAACGTTTCGATGTGAATTCGCGCATGGTTAAGGCGATGTACGATCCGGGCAGACACACCATGATCTTCCACTTCGCCGTGCTGGCGGCGGATAAGGCAAACAAGATTGGATGTGCCATCAGTCAGTGGCCGGAAAATGGCAACCCTTACCTGTACCTGGTGTGCAACTATTCCTTCACGGACGTGGTTGGGCTACCAATGTATGCTCAGGGTGAACCGTGTTCGGGCTGCACGAAGGGCTGCAATTCCGCCTATACCGGTCTCTGCAATCCCGATGAACCTGTTTCCGTTCCATACTAA
>anocul_Ag5r3|ACUA025302|to_be_corrected|
ATGTCGAGCGGAAAGGGCAAGATGATGCTGCTGCTGGCAGTCTTTGTTGCGGCTGCCATGAAGACAAGCGTTGCGCAGGACTACTGCAATCCGGACTTGTGTGATCCAGGCAACGATCATATTGGATGTAACAATCCAGGAGGCTTCACCAGCAACTGTCCAGCCGGTGCGAAGGTTATCAAAATGACGGACGAGCTGAAGAAGATCATACTGGACGAGCACAACAAGTATCGTAGTACTGTCGCCACTGGAGGTGTTAAATGGCTTCCGAAGGCCAAGCAGATGACTACCATGACCTGGGACGATGAGCTAGCCAAACTGGCCAAACTGAACGCCAATCGGTGTGTGCAGAAGCATGACGATTGTCACAACACTGCCAAACATCGTTACGCAGGACAGAACTTGAATCACATCACTACGACGGCTCCATCGATCGACAACGTCCCGCAGGTGATCAAGGATCTCATCTCATCCTGGTGGGACGAACGTCTCGATGTGAACTCCCGCATGGTTAAGGCGATGTACGACCCGGGCAGACATACCATGATCTTCCACTTCGCTGTGCTGGCTGCGGATAAGGCAAACAAGATTGGATGCGCCATCAGTCAGTGGCCGGAAAATGGTAACCCTTACCTGTACCTGGTGTGCAACTATTCCTTCACGGACGTCGTTGGGCTGCCCATGTATGCACAGGGTGAGCCGTGTTCTGGCTGCACGAAGGGCTGTAATACTGCCTATGCAGGTCTCTGCAATCCCGATGAGCCAGTGTCGGTTCCATACTAA
>anofar_Ag5r3|AFAF001108||
ATGTCGAGTGGAAAGTGTAAGTGGATGCTGCTCCTGGCAGTTCTCGTTGCCGCGGCAATGAAGACGAGCGTTGCTCAGGATTACTGCAACCCGGATCTGTGTGATCCTGGAAATGATCACATCGGGTGCAACAATCCGGGCGGTTTCACCAGCAACTGTCCGGCAGGGGCAAAGGTGATCAAGATCACGGACGAGCTGAAGACGATCATCCTGGACGAACACAACAAGTATCGTAGCACGGTCGCCACCGGAGGACTCAAGTGGCTCCCGAAGGCGAAGCAGATGACGACGATGACTTGGGACAGTGAGTTGGCCAAGTTGGCACTGCTGAATGCAAACCGGTGCGTGCAGAAGCATGATGACTGCCACAACACGGCCACACATCGGTACTCGGGCCAGAACTTGAACCACATCATGACGACGGCACCGTCCATCGACAACATCCCGCAGGTGGTTAAGGATCTGATTTCGTCCTGGTGGGACGAGCGTAAGGATGTGAACTCGCGCATGGTGAAGGCCATGTACGATCCGGGCAGACACACCATGATCTTCCACTTCGCCGTCTTGGCTGCGGATAAGGCCAACAAGATCGGTTGCGCTATCACGCAGTGGCCGGAAAATGGCAACCCGTATCTGTACCTGGTGTGCAACTATTCCTTCACCGACGTGGTGGGACTGCCGATGTACGCCAAGGGTGAACCGTGCTCGGGCTGTACGACTGGCTGCAACTCTGCCTACGAGGGTTTGTGCAACCCCGACGAGCCCGTCTCCGTTCCGTACTAA
>anodir_Ag5r3|ADIR010711|to_be_corrected|
ATGTCGAGTGGAAAGTGCAAGTGGATGCTGCTCCTGGCAGTGCTCGTGGCCGCGGCACTGAAAACGAGTGTTGCTCAGGACTACTGCAGCCCGGATCTGTGCGATCCTGGCAATGATCACATCGGTTGCAACAACCCGGGTGGCTTCACCAGCAACTGCCCGGCCGGAGCCAAGGTCGTTAAGGTGACCGACGAGCTGAAGCAGATCATCCTGGACGAGCACAACAAGTACCGCAGCACGGTCGCCACCGGCGGACTTAAGTGGCTGCCGAAGGCTAAGCAGATGACGACGATGACCTGGGACGACGAGCTGGCCAAGTTGGCTTTGCTGAATGCCAATCGGTGCGTACAGAAGCATGACGACTGTCACAACACTGCCAAGCATCGGTACTCGGGCCAGAACTTGAACCACATCATGACGACGGCCCCATCGATCGACAACATTCCGCAGGTGATCAAGGACCTGATCTCGTCCTGGTGGGATGAGCGCAAGGATGTCAACTCGCGCATGGTTAAGGCCATGTACGACCCTGGCAGACACACGATGATCTTCCACTTCGCCGTGATGGCTGCGGACAAGGCCAACAAGATCGGATGTGCGATCACCCAGTGGCCTGAGAATGGCAACCCGTACATGTACCTGGTGTGCAACTATTCCTTCACCGACATCGTCGGTCTGCCGATGTACGCGAAGGGTGAACCGTGCTCGGGCTGCACGACTGGCTGCAACTCTGCGTACGAGGGTCTCTGCAACCCCGATGAGCCAGTTTCCGTTCCGTACTAG
>anoatro_Ag5r3|AATE010641||
ATGGCAAGCGGAAAGTGCAAGTGGATGTTGCTCCTGTCGGTCCTGCTGGCGGCTGCGTTGAAGACAACCGTCGCCCAGGACTACTGCAATCCGGACCTGTGCGATCCTGGCGATGATCATATTGGATGCAACAACCCCGGAGGATTTGTGCCGTCCTGCCAGAAGGCCAAGAAGATCGACATCACCGATGAGTACAAGAAGATCATTCTGGATGAGCACAACAAGTACAGAAGTACGGTCGCCACCGGAGGCGTTAAATGGCTGCCGAAGGCGAAGAAGATGTCCACGATGACTTGGGACGATCAGCTGGCTCAGTTGGCCCAGCTAAATGCCAACCGTTGCGTGCAGAAGCACGACGCGTGCCACAACACGGCCAACTTCCGCTATTCGGGTCAGAACCTGAACCACATCAAGACGTTCGGAGCTGGCGATGACATCGGCAACATTCCGCAGGTGATCAAGGACCTGATTTCGTCCTGGTGGGACGAGCGGAAGGACGTGCCGTCGCGCATGATCGACTCCATGTACGATCCGGGCAGACACACCATGATCTTCCACTTCGTCGTCCTTGCCGCCGAGAAGTCAAACAAGATTGGCTGCGCACTGTCGCAGTGGTCGGACGAAGGAAATCCCTTCCTGTACCTGGTGTGCAACTATTCGTTCACCGACATTATTGGCCTGCCGGTGTACCAGCGGGGCGAGCCCTGCTCGGCATGTACGACGGGTTGCAATTCCGCCTACGCAGGACTCTGCAATCCCGACGAACCGGTCACGTATCCGTTCTAG
>anosin_Ag5r3|ASIS014590||
ATGGCCAGTGGAAAGTGCGTGTGGATGCTGCTCCTGTCGGTGCTGCTGGCAGCTGCCTTGAAGACGACCGTGGCGCAGGATTACTGCGATCCGAACCTCTGCGATCCGGGTGATGATCACATCGGATGCAACAATCCCGGTGGATTCGTACCGGGCTGCCAGAAGGCCAAGAAGATCGAAGTGACCGACGAGTATAAGAAGATCATCCTGGATGAGCACAATAAGTACCGGAGTACCGTCGCGACTGGAGGCGTTAAATGGCTGCCAAAGGCCAAGCAGATGGTCACGATGAGCTGGGACGATGAGCTGGCTCAGCTGGCTCAGCTGAACGCCAACCGGTGCACGCAGAAGCACGACCAGTGCCACAACACGGCCAACTTCCGCTACTCGGGCCAGAACCTGAACCACATCAAGACATTCGGTGCCGGCGATGACATCGGTAACATCCCGCAGGTGATCAAGGACCTGATCTCGTCCTGGTGGGACGAACGAAAGGATGTGAATTCCCGCATGGTCGACAGCATGTACGACCCGGGCAGACACACGATGATCTTCCACTTTGCCGTGATGGCCGCCGAAAAGGCAAACAAGATTGGCTGCGCGTTGTCGCAGTGGTCCGATGAGGGCAACCCCTTCCTGTACCTGGTTTGCAACTATTCGTTCACCGACATTGTTGGCCTTCCGATGTACCAGCGTGGTGCACCGTGCTCGGGATGTACGAAGGGATGTAATTCCGACTACGCCGGTCTCTGCAACGCCGACGAACCGGTTACGTATCCGTTCTAG
>anoalb_Ag5r3|AALB002581||
ATGTCTGGTTGCAAGGGCAAGTGGTTTGTGTTGCTGCTGGCAGCGGCCGCGTTGAAGTTGGCCGAATCCCAGGACTACTGCGATCCGGATCTGTGCGACCCCGGTGATGACCATATCGGGTGTAACAATCCGGGCGGTTTCCTTAGCAACTGCGTCGACCCGAAGGTGATCCCGATGTCGGACGAGCTGAAGACGATTATACTGGATGAGCACAACAAGTACCGCAGCACGGTGGCGACCGGTGGTGTCAAGTGGCTACCGAAGGCCAGCAAGATGACGACGATGGTCTGGGATGATGAGCTGGCGAAGCTCGCGCAGCTGAACGCCAATCGATGCGTGCAGAAGCATGACGCTTGCCACAATACGGCCAACCATCGTTACTCGGGCCAGAACTTGAACCACATCACCACGACGGCACCATCGATCGACAATGTACCGCAGGTGATCAAGGATCTGATCTCGTCCTGGTGGGACGAAAAGGCCGACGTCAACAAGCGCATGGTGAAGAGCATGTACGATCCGGGCAGACACACGATGATCTTCCACTTTGCCGTACTGGCCGCCGACAAAGCCAACAAGCTGGGTTGCGCCGTATCCCAGTGGAAGGACAATGGCAACCCTTACCTGTACCTGGTGTGCAACTATTCGTTCACCGATATCGTCGGTCTGCCGATGTACGCCTCGGGAGAACCGTGCTCGGCCTGTACCAAGGGCTGCAACTCGGCCTACGCCGGTCTCTGCAACCCGGATGAGCCGGTTTCGGTGCCGTACTAA
>anodar_Ag5r3|ADAC006142||
ATGTCTGGTAGCAAGGGTAGCAAGTGGTTCGTGCTGTTGCTGGCGGCGGCTGCATTGAAGTTGGCGGAATCCCAGGACTACTGCGATCCCGAGCTGTGCGATCCAGGTGATGACCATATCGGATGTAACAATCCGGGCGGTTTCCTTAGCAACTGCGTCGATCCGAAGGTGATTCCGATGTCGGACGAGCTGAAGACGATTATACTGGATGAGCACAACAAGTACCGTAGCACGGTTGCGACCGGCGGTGTCAAGTGGCTACCGAAGGCGAGCAAAATGACGACGATGGTCTGGGATGATGAGCTGGCGGCGCTGGCACAGTTGAACGCTAATCGGTGCGTGCAGAAGCATGACGCTTGCCACAATACGGCCAACCATCGTTACTCGGGCCAGAACCTGAACCACATCACGACGACGGCCCCGTCGATCGACAATGTACCGCAGGTGATCAAGGATCTGATCTCGTCCTGGTGGGACGAAAAGGCTGACGTCAACAAGCGCATGGTGAAGAGCATGTACGATCCGGGCAGACATACCATGATCTTCCACTTTGCCGTGCTGGCTGCCGACAAGTCCAACAAGCTGGGTTGCGCCGTATCGCAGTGGAAGGACAACGGTAACCCCTACCTGTACCTGGTGTGCAACTACTCGTTCACCGATATCGTCGGTCTGCCGATGTACGCCTCCGGGGAACCGTGTTCGGCCTGTACCAAGGGTTGCAACTCGGCCTACGCCGGTCTCTGCAACCCGGAGGAGCCAGTTTCGGTGCCGTACTAA
>anoga_Ag5r4|AGAP006420||
ATGCATTATTCATCATCCAGCACACTGGCCCTACTGTTTCTCGCGCTCGTCCGCAACAGTCACCAGCAGTCTTGGAACTACTACTGTGAGGCGGACTTTTGTGAGCCGGGGCTGAAAAACGTTGGCTGTGATCCGCCACCAGCAGAAGGAGGGCCAGCCTGCAGTGGAAAGCAGGCCGAAAGTGTGAACTTCAACTTTGTCGTACAGGCGGCAATTGTGAACGAGAATAATCGACTGCGCTCCCTGCTGGCCACGGGCCGGTTGGGTAAGTTTGCTCCCGCTTCCCGCATGCCGCAACTCGTGTGGGACACGGAGCTGGCGAACCAAGCCGAACGCAACGTGCGCTCGTGTGTCTACGGGCACGATGAGTGTCGCAATACGGCCCAGTTCCGGTTCGTGGGCCAGAACATTGCCATCGTTCGCTATTCCGGCCCGCGGAAAAGTGTGCTGGAGCTGTTGCACGAGGAAATATACGGCTGGTGGAGTGAGGCTAACAGTACGACGCAAGCCAACCTTAGGCGATTTCCCTCCGAAGAGCCGTTATCGCAAATTGGACACTTCACGCAGATGGTTAGCGATCGGACGTGGAAAATGGGCTGTGCCGCCCAACAGTGGACGGAGAACAAGGTGTTCAACGTGCTTTACTTCGTGTGTAACTACTCTTTCACCAACATGGTAGGCGAACCGGTGTATGTGGCGGGGCCTCCAGCGTCCCGTTGTGCCACCGGAGAAGATAAACTGTATCCTGGGCTGTGTTTGAAATCGGAGCGAATTTATTCCACACCCTTTGCGGTTGTTAACTAA
>anocol_Ag5r4|ACOM039766||
ATGCATTATTCATCATCCAGCCCACTGGTCCTACTGTTTCTCGCGCTCGTCCGCAACAGTCACCAGCAGTCCTGGAACTACTACTGTGAGGCGGACTTTTGCGAGCCGGGGCTGAAAAACGTTGGCTGTGATCCGCCACCCGCAGAAGGGGGGCCAGCCTGCAGTGGAAAGCAGGCCGAAAGTGTGAACTTCAACTTTGTCGTACAGGCGGCAATTGTGAACGAGCATAATCGACTGCGCTCCCTGCTGGCCACGGGCCGGTTGGGTAAGTTTGCTCCCGCTTCCCGCATGCCGCAGCTCGTGTGGGACACGGAGCTGGCGAACCAAGCCGAACGCAACGTGCGCTCGTGTGTCTACGGGCACGACGAGTGTCGCAATACGGCCCAGTTCCGGTTCGTGGGCCAGAACATTGCCATCGTTCGCTATTCTGGTCCGCGGAAAAGTGTGCTGGAGCTGTTGCACGAGGAAATATATGGCTGGTGGAGTGAGGCTAACAGTACGACGCAAGCCAACCTCAGGCGATTTCCCTCCGAAGAGCCGTTATCGCAAATCGGACACTTCACGCAGATGATTAGCGATCGGACGTGGAAAATGGGCTGTGCCGCCCAACAGTGGACCGAGAACAAGGTGTTCAACGTGCTTTACTTCGTTTGTAACTACTCTTTCACCAACATGGTAGGCGAACCAGTCTATGTTGCGGGGCCTCCAGCGTCTCGATGTGCTACCGGGGAAGATAAACTGTATCCCGGGCTGTGTTGA
>anoara_Ag5r4|AARA008299|to_be_corrected|
ATGCATTATTCATCATCCAGCACACTGGTCCTACTGTTTCTCGCGCTCGTCCGCAACAGTCACCAGCAGTCCTGGAACTACTACTGTGAGGCGGGCTTTTGCGAGCCGGGGCTGAAAAACGTTGGCTGTGATCCGCCACCCGCAGGAGGGGGGCCAGCCTGCAGTGGAAAGCAGGCCGAAAGTGTGAACTTCAACTTTGTCGTACAGGCGGCAATTGTGAACGAGCATAATCGACTGCGCTCCCTGCTGGCCACGGGCCGGTTGGGTAAATTTGCACCCGCTTCCCGCATGCCGCAGCTCGTGTGGGACACGGAGCTGGCGAACCAAGCCGAACGCAACGTGCGCTCGTGTGTCTACGGGCACGACGAGTGTCGCAATACGGCCCAGTTCCGGTTCGTGGGCCAGAACATTGCCATCGTTCGCTATTCTGGTCCGCGGAAAAGTGTGCTGGAGCTGTTGCACGAGGAAATATATGGCTGGTGGAGTGAGGCTAACAGTACGACGCAAGCCAACCTCAGGCGATTTCCCTCCGAAGAGCCGTTATCGCAAATCGGACACTTCACGCAGATGGTTAGCGATCGAACGTGGAAAATGGGCTGTGCCGCCCAACAGTGGACCGAGAACAAGGTGTTCAACGTGCTTTACTTCGTGTGTAACTACTCTTTCACCAACATGGTAGGCGAACCGGTGTATGTGGCGGGGCCTCCAGCGTCCCGTTGTGCCACCGGGGAAGATAAGCTGTATCCTGGGCTGTGTTTGAAATCGGAGCGAATTTATTCCACACCCTTTGCGGTTGTTAACTAA
>anoqua_Ag5r4|AQUA006260|to_be_corrected|
ATGCATTATTCATCATCCAGCACACTGGCCCTACTGTTTCTCGCGCTCGTCCGCAACAGCCACCAGCAGTCCTGGAACTACTACTGTGAGGCGGACTTTTGCGAGCCGGGGCTGAAAAACGTTGGCTGTGATCCGCCACCCGCAGAAGGGGGGCCAGCCTGCAGCGGAAAGCAGGCCGAAAGTGTGAGCTTCAACTTTGTCGTACAGGCGGCAATTGTGAACGAGCATAATCGACTGCGCTCCCTGCTGGCCACGGGCCGGTTGGGTAAGTTTGCACCCGCTTCCCGCATGCCACAGCTCGTGTGGGACACGGAGCTGGCGAACCAAGCCGAACGCAACGTGCGCTCGTGTGTCTACGGGCACGACGAGTGTCGCAATACGGCCCAGTTCCGGTTCGTGGGCCAGAACATTGCCATCGTTCGCTATTCCGGCCCGCGGAAAAGTGTGCTGGAGCTGTTGCACGAGGAAATGTATGGCTGGTGGAGTGAGGCTAACAGTACGACGCAAGCCAACCTCAGGCGATTTCCCTCCGAAGAGCCGTTATCGCAAATCGGACACTTCACGCAGATGGTTAGCGATCGGACGTGGAAAATGGGCTGTGCCGCCCAACAGTGGACCGAGAACAAGGTGTTCAATGTGCTTTACTTCGTGTGTAACTACTCTTTCACCAACATGGTAGGTGAACCGGTGTATGTGGCGGGGCCTCCAGCGTCCCGTTGTGCCACCGGGGAAGATAAACTGTATCCCGGGCTGTGTTTGAAATCGGAGCGAATTTATTCCACACCCTTTGCGGTTGTTAACTAA
>anomer_Ag5r4|AMEM000805||
ATGCATTATTCATCATCCAGCACACTGGCCCTACTGTTTCTCGCGCTCGTCCGCAACAGCCACCAGCAGTCCTGGAACTACTACTGTGAGGCGGACTTTTGCGAGCCGGGGCTGAAAAACGTTGGCTGTGATCCACCACCCGCAGAAGGGGGGCCAGCCTGCAGTGGAAAGCAGGCCGAAAGTGTGAACTTCAACTTTGTCGTACAGGCGGCAATTGTGAACGAGCATAATCGACTGCGCTCCCTGCTGGCCACGGGCCGGTTGGGTAAGTTTGCTCCCGCTTCCCGCATGCCGCAGCTCGTGTGGGACATTGAGCTGGCGAACCAAGCCGAACGCAACGTGCGCTCGTGTGTCTACGGGCACGATGAGTGTCGCAATACGGCCCAGTTCCGGTTCGTGGGCCAGAACATTGCCATCGTTCGCTATTCCGGCCCGCGGAAAAGTGTGCTGGAGCTGTTGCACGAGGAAATATATGGCTGGTGGAGTGAGGCTAACGGTACGACGCAAGCCAACCTCAGGCGATTTCCCTCCGAAGAGCCGTTATCGCAAATCGGACACTTCACGCAGATGGTTAGCGATCGGACGTGGAAAATGGGCTGTGCCGCCCAACAGTGGACCGAGAACAAGGTGTTCAACGTGCTTTACTTCGTGTGTAACTACTCTTTCACCAACATGGTAGGCGAACCGGTGTATGTGGCGGGGCCTCCAGCGTCTCGATGTGCCACTGGGGAAGATAAACTGTATCCCGGGCTGTGTTTGAAATCGGAGCGAATTTATTCCACACCCTTTGCGGTTGTTAACTAA
>anomel_Ag5r4|AMEC012577|to_be_corrected|
ATGCATTATTCATCATCCAGCACACTGGTCCTACTGTTTCTCGCGCTCGTCCGCAACAGTCACCAGCAGTCCTGGAACTACTACTGTGAGGCGGACTTTTGCGAGCCGGGGCTGAAAAACGTTGGCTGTGATCCGCCACCCGCAGAAGGGGGGCCAGCCTGCAGTGGAAAGCAGGCCGAAAGTGTGAACTTCAACTTTGTCGTACAGACGGCAATTGTGTACAAGCATAATCGACTACGCTCCCTGCTGGCCACGGGCCGGTTGGGTAAATTTGCTCCCGCTTCCCGCATGCCGCAGCTCGTGTGGGACACTGAGCTGGCGAACCAAGCCGAACGCAACGTGCGCTCGTGTGTCTACGGGCACGATGAGTGTCGCAATACGGCTCTGTTCCGCTTCGTGGGCCAGAACATTGCCATCGTTCGCTATTCCGGCCCGCGGAAAAGTGTGTTGGAGCTGTTGCACGAGGAAATATATGGCTGGTGGAGTGAGGCTAACAGTACGACGCAAGCCAACCTCAGGCGATTTCCCTCCGAAGAGCCGTTATCGCAAATCGGACACTTCACGCAGATGGTAAGCGATCGGACGTGGAAAATGGGCTGTGCCGCCCAACAGTGGACCGAGCACAAGGTGTTCAACGTGCTTTACTTCGTTTGTAACTACTCTTTCACCAACATGGTAGGCGAACCGGTCTATGTGCCGGGGCCTCCAGCATCCCGTTGTGCCACCGGGGAAGATAAACTGTATCCCGGGCTGTGTTTGAAATCGGAGCGAATTTATTCCACACCCTTTGCAGTTGTTAACTAA
>anochris_Ag5r4|ACHR009568|to_be_corrected|
ATGCATTATTCATTGTCGAACACATTTGTGCTACTGTTTGTGCTGGTTCCTTACAGCCACCAGCAGGGCGGGAAGTACTGTGAGGCAGACTTTTGTGAGCCTGGGCTAAAAAACGTTGGCTGTAATCCACCACCCACAGAAGGAGGTCCAGCATGCAGTGGAAAGCAAGCGCAAAGTATGAGTTTCAACTTCGTTGTGCAGGCGACAATTGTGAATGAACATAACAAACTGCGCTCCCTGCTAGCTAGGGGTGGGTTGGGAAATTTTGCTCCCGCCTCCCACATGCCGCAGCTTGTGTGGGACACGGAGCTTGCAAATCAAGCGGCGCACAATGTGCGTTCGTGCGCTTTCGGACACGACGAGTGTCGCAATACGGAACAGTTCCAATTTGTGGGACAGAACATTGCGTTAACTCGCTACTCCGGGCCTCCGAAAAGCGTGATTAAGCTGGTGCTGCACGAGATAAATGCCTGGTGGAGTGAGGCCAACATCACCACGCAGGCCTACTTGGATAAGTTTCCCTCCGAGGAACCGATATCGCAAATCGGACACTTTACGCAGATGGTTAGTGATCGTGCGTGGAAAGTTGGATGTGCCGCGCAACATTGGACGGAGAACAGGTTGTACAATGTGTTTTATCTGGTTTGTAACTACTCTTTCACAAACATGGTTGGCGAACCGGTGTATGTGCAGGGGCCACGAGCGTCCCGTTGTACCACCGGCGAGGATAAACTGTATCCCGGCTTGTGTTCAAGAATGGAAAGGATCTATTCGACACCGTTTGCAATTGTAAACTAA
>anofun_Ag5r4a|AFUN007481|to_be_corrected|
ATGTACATTCTAGCCAAAGTGTTCGGTAGTTTTCTTCTGGTCCTATTGCTTGTATTGGGCATCGTGCCTGGTAGTCACCAAACCACCAAAAATGCGTACTGTGATGCGGATTACTGTGAACCGGGACTGCCAAATGTAGGCTGTAATCCACCTCCAGAAGCAGGAGGTCCAGCATGCCGTGGAAAGCAAGCATTTAATGCAAACCTAACTATGTTTGGACAAACGATTATTCTGCACGAGCACAATAAGCTGCGGTCGCTGCTTGCCAGTGGACAGCTGGTACCGTTTGCTGCTGCTTCCCGTATGCCACAACTCGTGTGGGACATTGAACTTGCCAACCAAGCGGCACACAATGTGCGCTCCTGCATCTTTAACCACGACGAGTGTCGAAATACGGAGCAATTCCGGTTCGTGGGACAAAACATCGCATACTATCGTTATACCGGGGCACGGAAAAGCTTAAAAGACATGCTGGTTAAGGAAATCCATCTGTGGTGGAGTGAGCATAACGTGACGACACAGCAACAGTTGGATGAATACCCTTCAGAAGCACCGGAACCGAAAGTTGGACACTTCACGCAGATGGTTAGTGATCGTACGTGGAAGATCGGATGTTCCGCTCAACAGTGGATCGACCATGGCGAGTACAATGTGTTTTACTTCTTGTGTAACTACTCGTTCAGCAACATGGATGGCCAGTCAGTGTACGTGAAGGGTAAACCAGCCTCTAAATGTACTACCGGAGAAAACAATCTATATCCCGGGTTGTGTTCGATACATGAGCGCATTTACTCTACACCGCGAGCTATTTTAAATTGA
>anofun_Ag5r4b|AFUN007481|to_be_corrected|
ATGTACATTCTAGCCAAAGTGTTCGATAGTTTTCTTCTGGTCCTATTGCTTGTATTGGGCATCGTGCCTGGTAGTCACCAAACCACCAAAAATGCGTACTGTGATGCGGATTACTGTGAACCGGGACTGCCAAATGTAGGCTGTAATCCACCTCCAGAAGCAGGAGGTCCAGCATGTCGTGGAAAGCAAGCATTTAATGCAAACCTAACCATGTTTGGACAAACGATTATTCTGCACGAGCACAATAAGCTGCGGTCGCTGCTTGCCAGTGGACAACTGGTACCGTTTGCTGCTGCTTCCCGTATGCCACAACTCGTGTGGGACATTGAACTTGCCAACCAAGCGGCACACAATGTGCGCTCCTGCATCTTTAACCACGACGAGTGTCGAAATACGGAGCAATTCCGGTTCGTGGGACAAAACATCGCATACTATCGTTATACCGGGGCACGGAAAAGCTTACAAGACATGCTGGTGAAGGAAATCCATCTGTGGTGGAGTGAGCATAACGTGACGACACAGCAACAGTTGGATGAATACCCTTCAGAAGCACCGGAACCGAAAGTTGGACACTTCACGCAGATGGTTAGTGATCGTACGTGGAAGATCGGATGTTCCGCTCAACAGTGGATCGACCATAGCGAGTACAATGTGTTTTACTTCTTGTGTAACTACTCGTTCAGCAACATGGATGGCCAGTCAGTGTACGTGAAGGGTAAACCAGCCTCTAAATGTACTACCGGAGAAAACAATTTATATCCCGGGTTGTGTTCGATACATGAGCGCATTTACTCTACACCGCGAGCTATTTTAAATTGA
>anomin_Ag5r4|AMIN007945|to_be_corrected|
ATGTTTTATTCATTGCTCGGTGAGTATGAAGTAGAAAAAGCAAACCTGTGTTTAGCAGTGAAAGTGAGGGATATTTTTCTTTTAGTTATAGTCATAGCTCTTGGGTTCCTGCCAGGTAGTCATCATCTTACCACGAACGACTACTGCGTTGCGGATTACTGTGAACCGGGACTGCGGAATGTGGGATGCAGTACGCCACCCATCGAAGGAGGTCCAGCATGCCAAGGCAAGCAAGCGCGTAACGCGAATTTAACCATCTCCGGACAAAAGATTATTCTGCACGAACATAACAGGTTACGCTCCCTGCTAGCCAGTGGACAGTTGGGAACGTTTGCTTCCGCTTCCCGGATGCCACAGCTCGTGTGGGACGTTGAGCTTGCGAACCAAGCAGCACACAATGTGCGTTCCTGCCGCTTCCATCACGACGAATGTCGCAATACGGAACAATTCCGGTTCGTTGGCCAAAACATTGCGGAATATCGCTATACCGGTTCCCGGAAGGATTTGAAAGAACTGATGGTAAAAGAAATCCATCTGTGGTGGAGTGAGCATAACGTGACGACACAACGGCAGTTGGATGAATTCCCTACCGAAGAACCGGAACCCCAAATCGAACACTTCACGCAGATGGTTAGTGATCGTACGTGGAAGCTCGGATGCTCCGCTCAACAATGGAACGAACCTGGGGAGGACAATGTGTTTTACTTCGTGTGCAACTACTCGTTTAGCAACATGGAAGGCCAGCCGGTGTACGCGAAAGGGAAACAAGCGTCTCGATGCACTACCGGAGGAAATGCACTGTATCCCGGGTTGTGTTCAATTAAAGAACGCATTTATTCTACACCGAAGGCAATTTCAAATTGA
>anocul_Ag5r4|ACUA016170|to_be_corrected|
ATGTTTTATTCATTGCTCGCCCTTTTCTCGATGCTTTGGTTTTTCCCCGCCAGTCAGCAGCAGCTTTCCACCGATGTCTACTGTAAAGCGGACTACTGTGAACCGGGACTGCAGAATGTGGGCTGCAGTACGCCACCCCTAGCAGGAGGTCCAGCATGCCAAGGAAAGCAAGCGTTTAATGTGAATTTAACCATCTTTGGACAAACGTTTATTCTGCACGAACATAACAAGCTACGGTCACTGCTGGCCAGCGGACAGCTGGGTACGTTTGCTTCCGCTGCCCGTATGCCACAGCTCGTGTGGGACGTTGAGCTAGCGAACCAAGCGGCACACAATGTGCGCTCGTGCAACTTTCACCATGACGAGTGTGCAAATACGGAACAGTTCCGTTTCGTGGGTCAAAACATTGCGTACTACAGTTATGGTGGTGGCCGGAAGGATTTGCGAGAACTGGTGGTAAAAGAAATCCGTCTGTGGTGGAGTGAGCATAATGTGACGACACAGCAGCAGTTGGATGCATTTCCTTCAGAAGAACCGGCATCCCCAATCGGACACTTCACGCAGATGGTTAGTGATCGTGCGTGGAAGATCGGATGCTCCGCACAGCTGTGGATCGAGGATGGGAAGGACAATGTGGTTTACTTGTTGTGCAACTACTCGTTCAGCAATATGGAAGGGCAGCCGGTCTATACGAAGGGGAAACCGGCGTCTCGATGCACTACCGGAGGGAACACACTGTATCCTGGGTTGTGTTCAATTCGAGAACGCATTTACTCTACACCGAGAGCTATTTCGAATTGA
>anoste_Ag5r4|ASTE001082|to_be_corrected|
ATGTTTTATTCAGTGTTGGCTATACTTTCTGTGCTGGGACTTTTCCCTGGCAGTTATCAGCTAACCAACAAATACTGTGAGGCGGATTACTGTGAGCCGGGATTGACCAATGTGGGCTGTAATCCACCACCGAAAGAAGGAGGCCCTGAATGCCGTGGAAAGCAAACCGTTAATGCTAACTTAACCATATTTGGTCAAACGTTTGTGTTGCACGAGCATAATAAGTTACGATCGCAGCTTGCCAGTGGTCTGCTGGGATCGTTTGCCGCCGCTTCCCGTATGCCACAGCTCGTTTGGGACAGTGAGCTAGCGAGCCAAGCGGCACACAACGCGCGCTCGTGCCGGTTTGAACACGACGATTGTAGAAATACGGAACAGTTCCGGTTTGTGGGACAAAATATCGCTTTGATCCGATACATGGGTCCACGGAAGGGCTTAAACGAGCTGATGGGTAGAGAGATCGCTCTGTGGTGGAGTGAACATAACGTGACGGTGCAGGAACATTTGGATAAATTTCCCTCCGAAGAACCAGAACCCGAAATCGGCCACTTCACGCAGATGGTTAGTGATCGTACGTGGAAGATCGGATGCTCCGCACAGCAGTGGATCGACAGTGAGCAGTACAATGTGTTTTACTTCGTGTGCAACTACTCGTTTACCAACATGATTGGACAGCCGGTGTACTTGAAGGGGAAACCGGCGTCCCGATGCGCTACCGGTGAAAGCAAACTCTATCCCGGGTTGTGTTCGATCCACGAGCGCGTTTACTCCACACCGACTGCAATTACGAACTAG
>anofar_Ag5r4|AFAF001464|to_be_corrected|
ATGTTTTATTCATCGCTTCTCACATTAGTGTTGTCGCTGTTCCTGCCGACGCTGGCCGGAGCCCACACCAGCGACTACTGCGATGCGGACTTCTGTGAGCCGGGTGAGAAGAACGTTGGCTGCAATCCACCACCGGAACGCGGAGGTCCAGCCTGTTTGACGCATGATGCAGCGTTCAACGTCAATCTAACCGCGTCCGAACAGCAGCGCATCGTTGACGAACACAACCGGCTGCGGTCGCTGCTGGCCAGTGGACGGTTGGGCTCGTTTGCTCCGGCCTCGCGTATGCCACTCCTCGTCTGGGATAATGAGCTCGCCCGGCAAGCGTCCCACAACGCTCGATCGTGTATGTACGGGCATGACGAATGCCGAAACACGCACCAGTTCCGTTTCGCGGGACAAAACATCGCCCTCCATCGTGGTCCCAACCAGTCAGCGATATCGTTCGGCGAGCGGATGCTCAAACAAATTCACAGTTGGTGGGAAGAGTACAACACAACCACACAGGAACAACTCGATACGTACCCCAAGAACGAACCGGAATCTCCGATCGGGCACTTCACCCAAATGGTCAGTGATCGTACGTGGAAGATCGGTTGCTCAGCGCAGCATTGGAAAGAATCGAACGACTCCACCGCTTTCTACTTCGTGTGCAACTACTCCTTCACCAACATGATCGGACAGCCAGTGTACGTTAAAGGATCGCCGGCGTCCCGATGTCTCACCGGGCAGGATGGGCAATATTCGGGGTTGTGTTCGAAGAAGGAGGTGATTTTTTCAACACCAAGTGCTATTATAAATTAA
>anodir_Ag5r4|ADIR007691|to_be_corrected|
ATGTTTTATTCAACGCTTTTCACCGTTTCGCTGTTGGCGCTCTGCTTTCCCGGGCGACTCGCCCGAGACTACTGCGATGCGGACTACTGTGAGCCGGGCGAGAAGAACGTGGGCTGCAGCCCACCACCGGAACGCGGTGGGCCGGTTTGTTTGACGCATGACGCGGTGTTCAACGTGAACCTGTCCACGTCCGAACAGCTGCTCGTCTTGCACGAACACAACAAGTTGCGTTCTCAGCTGGCCAGCGGACGGCTGGGCTCGTTTGCTCCGGCCTCGCGTATGCCGCTGCTCGTTTGGGACAGTGAGCTCGCCCGTCAAGCGTCCCACAATGCACGCTCGTGTGTGAACGGGCATGACGAATGCCGCAACACGCAGAAGTTCCGTTTCGTGGGACAGAACATAGCCCTCGAACGCCATTCCAGACATTCGAATGACTCTTTCGGAGAGCTGATGCGGCTGGAGATCAACAGCTGGTGGAGAGAGTATAACGCAACAACACAGGCACAGCTCGATAGGTATCCGGAGGATGAGCCTGAACCTCCTATCGGGCACTTCACGCAGATGGCCAGTGATCGTACGTGGAAGATTGGATGCTCAGCCCAGCATTGGCACGAAGAGAACGAACTAACCGTGTTCTACTTCGTGTGCAACTACTCCTTCACCAACATGATCGGGCAGCCTGTGTATGTTAAGGGAACCCCGGCGGCTCGGTGCATCACAGGCCAGGATGGTGAATATCCAGGGTTGTGTTCGAAGAAAGAAGTGATTTTTTCAACACCTAGTGCGATTATCAATTGA
>anosin_Ag5r4|ASIS005129|to_be_corrected|
ATGTCTTACACTTTTTGTGTCGTAGTTGGAGTGCTGTTACTTGGCAGTGCCATTGGTCAAGAGGTAGATGACTACTGTCGGGAAAACTACTGCCTACCGGAACAGCAAAATGTAGGCTGTAATCCACCGCCAACCTCCGGAGGACCCGCTTGTGTCGAAAAACGTGCTTCTAGGGTCAATCTGTGGGCATTACGAAGCCAGATTCTGAGCCAACATAACAAGCTTCGTTCGCAGCTTGCAACCGGAAAGCTAGGGGCGTTTGATTCCGCCGTACGAATGCCAACTCTCAGCTGGGACGACGAGCTTGCCCGCCAAGCTGGCCACAATGCACGTTCCTGTGTTTATGCTCATGATGTGTGCCGCAATACGAAGCTTTTTCGATATGTTGGACAAAACCTGGCACACGTGAGCACTACTGCTATTTTACACTTTGAGGAGCTGGTACAAATAAGCATTCAGAGCTGGTGGGATGAGTTCAACGTAACAACGCAAGCTCAGTTGGATCGTTTTCCAGAGAAACAGCCAGGCCATCCGATCGGTCACTTCACGCAAATGATCAGTGATCGTGCTTGGAAAATGGGATGTGCAGCACAAACGTGGTTCGAAGGGAAAGTGAATTCTATCTTCTACATGGTGTGCAACTATTCGTTTGCAAACTATGAAGGACAACCCGTCTACCGGCGGGGTCTTCCCGCTTCCCGCTGCCGCACCGGCGAAAATGCCGATTATCCAGGATTGTGCTCGACGAAGGAGCACATATTTTCCACACCAAATGCAATAACAAATTAA
>anoga_Ag5r5|AGAP006418||
ATGGCCCATCAATGGCATTGGACATTTGTTATGATCGTGAGCTGTCTAGTCGACGTACTGCAAGCTCAAACTGACTACTGTGCCAATAGCAACTGCCGGAACGGTCGACCAAACGTTGGTTGCAATCCCCCCGCCAGTCCGGGCGGACCGGCCTGCGCTGGTCTGAATCCAGAGGTTAAAACGTTCAGCCCTGAAGAACAAACGTTGATCCTTTCCGAGCACAATAAGCGCCGATCGCAACTGGCGCAGGGTGAACTGAAACCGTTCCAACCAGCCGTTCGTATGCCCACCCTTACCTGGGACGAGGAACTTGCCAAACAGGCTGGCAATAATGCACGCAGCTGTACGTACCAACACGATAGCTGCCGCAACACGCCCGTCTTTGCGTGGGCCGGACAGAACCTTGCGCTGTCGCAATCTTCCGGCATGAACAAAACGGTATCGGAGGTTATAAGCAGCAGCATCGCGTCCTGGTGGAGTGAGCATAACGTTACTAGGGAAGAACAACTCAACACCTATCCATCGAGCTATTCTGGACCTGCCATTGGACATTTCACGCAGATGGCCAGTGATCAGAGCGACAAAATTGGATGTGCCATGCAGAATTGGGTGAGTGACAACTGGCAGACGTACTACTTCGTGTGTAACTATGGCGTCACAAACATTGCTGACCGTCCAGTCTACAAAGCTGGAGCTGTCGCTTCAAAATGTACTACCGGGCGCAATCCGACGCTGCCTGGGCTATGTTCAGAAACGGAAACTATCAATCCTGTTCCAAACGAACCTAAAGAACCAAAATAA
>anocol_Ag5r5|ACOM039768|to_be_corrected|
ATGGCCCTTCAATGGCATTGGACATTCGTTGCGATCGTGAGCTGCCTAGTCGGCGTACTGCAAGCCCAAACTGACTACTGTGCCAATAGCAACTGCCGGAACGGTCGACCAAACGTTGGTTGCAATCCCCCCGCCAGTCCGGGCGGACCGGCCTGCGCTGGTCTGAATCCAGAGGTTAAAACGTTCAGCCCTGAAGAACAAACGTTGATCCTTTCCGAGCACAATAAGCGCCGATCGCAACTGGCGCAGGGTGAACTGAAGCCGTTCCAACCGGCCGTTCGTATGCCCACCCTTACCTGGGACGAGGAACTTGCCAAACAGGCTGGTAATAATGCACGCAGCTGTACGTACCAACACGATAGCTGCCGTAACACGCCCGTCTTTGCGTGGGCTGGACAGAACCTTGCGCTGTCGCAATCTTCCGGCATGAACAAAACGGTATCGGAGGTTATAAGCAGCAGCATCGCCTCCTGGTGGAGTGAGCACAACGTTACTAGGGAAGAACAACTCAACACCTATCCATCGAGCTATTCTGGACCTGCCATTGGACATTTCACGCAGATGGCCAGTGATCAGAGCGACAAAATAGGATGTGCCATGCAGAAATGGGTGAGTGACGACTGGCTGACGTACTACTTTGTGTGTAACTATGGCGTCACAAACATTGCTGACCGTCCAGTCTACAAAGCTGGAGCAGTTGCTTCCAAATGTACTACCGGGCGCAATCCAACGCTGCCTGGGCTATGTTCAGAATCGGAAACTATCAACCCTGTTCCAAACGAACCTAAAGAACCAAAATAA
>anoara_Ag5r5|AARA008299|to_be_corrected|
ATGGCCCTTCAATGGCATTGGACATTCGTTATGATCGTGAGCTGTCTAGTCGGCGTACTGCAAGCCCAAACTGACTACTGTGCCAATAGCAACTGCCGGAACGGTCGACCAAACGTTGGTTGCAATCCCCCCGCCAGTCCGGGTGGACCGGCCTGCGCTGGTCTGAATCCAGAGGTTAAAACTTTCAGCCCTGAAGAACAAACGTTGATCCTTTCCGAGCACAACACGCGCCGATCGCAACTGGCGCAGGGTGAACTGAAACCGTTCCTGCCGGCAGTTCGTATGCCCACCCTTACCTGGGACGAGGAACTTGCCAAACAGGCTGGTAATAATGCACGCAGCTGTACGTACCAACACGATAGCTGCCGTAACACGCCCGTCTTTGCGTGGGCTGGACAGAACCTTGCGCTGTCGCAATCTTCCGGCATGAACAAAACGGTATCGGAGGTTATAAGCAGCAGCATTGCCTCCTGGTGGAGTGAGCACAACGTTACTAGGGAAGAACAACTCAACACCTATCCATCGAGCTATTCTGGACCTGCCATTGGACATTTCACGCAGATGGCCAGTGATCAGAGCGACAAAATAGGATGTGCCATGCAGAAATGGGTGAGTGACGACTGGCAGACGTACTACTTCGTGTGTAACTATGGCGTCACAAACATTGCTGACCGTCCAGTCTACAAAGCTGGAGCAGTTGCTTCCAAATGTACTACCGGGCGCAATCCGACGCTGCCTGGACTATGTTCAGAATCGGAAAGTATCAACCCTGTTCCAAACGAACCTAAAGAACCAAAATAA
>anoqua_Ag5r5|AQUA006260|to_be_corrected|
ATGGCCCATCAATGGCATTGGACATTCGTTGCGATCGTGAGCTGTCTAGTCAGCGTACTGCAGGCTCAAACTGACTACTGTGCCAATAGCAACTGCCGGAACGGTCGACCAAACGTTGGTTGCAATCCCCCCGCCAGTCCGGGCGGACCGGCCTGCGCTGGTCTGAATCCAGAGGTTAAAACGTTCAGCCCTGAAGAACAAACGTTGATCCTTTCCGAGCACAATAAGCGCCGATCGCAACTGGCGCAGGGTGAACTGAAACCGTTCCAACCGGCCGTTCGTATGCCCACCCTTACCTGGGACGAGGAACTTGCCAAACAGGCTGGCAATAATGCACGCAGCTGTACGTACCAACACGATAGCTGCCGTAACACGCCCGTCTTTGCGTGGGCCGGACAGAACCTTGCGCTGTCGCAATCTTCCGGCATGAACAAAACGGTATCGGAGGTTATAAGCAGCAGCATCGCGTCCTGGTGGAGTGAGCACAACGTTACTAAGGAAGAACAACTCAACACCTATCCATCGAGTTATTCTGGACCTGCCATTGGACATTTCACACAGATGGCCAGTGATCAGAGCGACAAAATTGGATGTGCCATGCAGAATTGGGTGAGTGACAACTGGCAGACGTACTACTTCGTGTGTAACTATGGCGTCACAAACATTGCTGACCGTCCAGTCTACAAAGCTGGAGCTGTCGCTTCCAAATGTACTACCGGGCGCAATCCGACGCTGCCTGGGCTATGTTCAGAAACGGAAACTATCAACCCTGTTCCAAACGAACCTAAAGAACCAAAATAA
>anomer_Ag5r5|AMEM017902|to_be_corrected|
ATGGCCCATCAATGGCATTGGACATTCGTTGCGATCGTGAGCTGTCTAGTCAGCGTACTGCAGGCTCAAACTGACTACTGTGCCAATAGCTACTGCCGGAACGGTCGTCAGAACGTTGGTTGCAATCCCCCCGCCAGTCCGGGTGGACCGGCCTGCGCTGGTCTGAATGCAGAGGTTAAAACGTTCAGCCCCGAAGAACAAACGTTGATCCTTTCCGAGCACAACAAGCGCCGATCGCAACTGGCGCAGGGTGAACTGAAACCCTTCCAACCGGCCGTTCGTATGCCCACCCTTACCTGGGACGAGGAACTTGCCAAACAGGCGGGCAATAATGCACGCAGCTGTACGTACCAACACGATAGCTGCCGTAACACGCCCGTCTTTGCTTGGGCCGGACAGAACCTTGCGCTGTCGCAATCTTCCGGCATGAACAAAACGGTATCGGAGGTTATAAGCAGCAGCATCGCTTCCTGGTGGAGTGAGCACAACGTTACTAGGGAAGAGCAACTCAACACCTATCCATCGAGCTACTCGGGCCCTGCCATTGGACATTTCACGCAGATGGCCAGTGATCAGAGCGACAAAATTGGATGTGCCATGCAGAATTGGATGAGTGACAACTGGCAGACGTACTACTTCGTGTGTAACTATGGCGTCACAAACATTGCTGACCGTCCAGTCTACAAAGCGGGAGCGGTTGCTTCCAAATGTACTACCGGGCGCAATCCGACGCTGCCTGGACTATGTTCAGAATCGGAAAGTATCAATCCTGTTCCAAACGAACCTAAAGAACCAAAATAA
>anomel_Ag5r5|AMEC020481|to_be_corrected|
ATGGCCCATCAATGGCATTGGACATTCGTTGCGATCGTGAGCTGTCTAGTCGGCGTACTGCAAGCTCAAACTGACTACTGTGCCAATAGCAACTGCCGGAACGGTCGACCAAACGTTGGTTGCAATCCCCCCGCCAGTCCAGGCGGACCGGCCTGCGCTGGTCTGAATCCAGAGGTTAAAACGTTCAGCCCCGAAGAACAAACGTTGATCCTTTCCGAGCACAATACGCGCCGATCGCAACTAGCTCTAGGTCAACTGAAACCGTTCCTGCCGGCCGTACGTATGCCCACCCTTACCTGGGACGAGGAACTTGCCAAACAGGCTGGCAATAATGCCCGCAGCTGTACGTACCAACACGATAGCTGCCGTAACACGCCCGTCTTTGCGTGGGCCGGACAGAACCTTGCGCTGTCGCAATCTTCCGGCATGAACAAAACGGTATCGGAGGTTATAAGCAGCAGCATCGCGTCCTGGTGGAGTGAGCACAACGTTACTAGCGAAGAACAACTCAACACCTATCCATCAAGCTACTCTGGACCTGCCATTGGACATTTCACGCAGATGGCCAGTGATCAGAGCGACAAAATTGGATGTGCCATGCAGAATTGGGTGAGTGACAACTGGCTGACGTACTACTTTGTGTGTAACTATGGTGTCACAAACATTGCTGACCGTCCAGTCTACAAAGCTGGAGCAGTTGCTTCCAAATGTACTACCGGGCGCAATCCGACGCTGCCTGGACTTTGTTCAGATTCGGAAATTATTAATCCTGTTCCAAACGAACCTAAAGAACCAAAATAA
>anoste_Ag5r5|ASTE001082|to_be_corrected|
ATGGCTAGCTGGATATTCGTGGCGATCGTCTGCCTTATGGTCAGTGGACTTCAGGCCCAAACCAACTACTGCACCACAACGTACTGCCGTGCTGGAGTCGCGAACGTCGGTTGTAACCCACCAGGAACACCTGGTGGCACTAGCTGCACTGGCAAGAGTCCCGTGGTGATCGTGCTAAACTCTACCTTCCAATCGTTGGTCCTGACCGAGCACAATACCCGCCGATCGCAGCTTGCTCTTGGGCAGCTTAATTCGTTCCTTCCGGCACGCCGCATGCCCACAATCACCTGGGATGCCGAGCTGGCAAAGCAGGCCGGCAACAATGCACGCAGCTGCGTCTACGGCCATGATCGTTGCCGTAATACGCCGGTGTACGCGTGGGCCGGACAGAACATCTACATGTCCCAGTTTTACGGTATGACCAAAACGATTGACCAGCTGCTTAAGGAAGGTATCAACTCTTGGTGGAGTGAGTTTAACGTCACCACGCAAGCTCAGCTGAACAGCTATCCGTCAAACTATGTTGGACCGGCGATTGGACACTTCACACAGATGGCAAGCGATCAAACAGCCAAGTTGGGGTGCGCCATGCAGAACTGGTTGGATGGTCAGTGGAAAACGTACTACCTGGTGTGTAACTATGCCGTCACAAATGTCCTCGGTCGTGCCACTTACAAGAATGGAACCGTCGCTTCCTCATGTACTACTGGACCTAATCCGACCGCAGGTCTTAGTGGACTGTGCTCAACAGCAGAAACGATCAATCCTGTTCCGAACTAA
>anofar_Ag5r5|AFAF006174|to_be_corrected|
ATGGCATGCTGGATATTCGTGACGATCGTCAGTTGCCTGATCGGTGGGCTTCAGGCGCAAGTCGACTACTGTGCTAAAACTTATTGCACCAATACTTACCCGAACGTCGGTTGCAATCCTCCCGCGACTCCTGGTGGTCCCAGCTGTAATGGTAAGAGCCCTGCCGTTGTTGCGTTCACCGCCGCCCAGCAGACTCTCATCCTGAACGAGCACAACACACGCCGATCGCAACTGGCGTCGGGAAATCTGAATTCTTTCGCACCGGCTAAGCGTATGCCAACGCTCACCTGGGACACGGAGCTGGCAAAGCAGGCGGGTAATAATGCGCGTAGCTGTGTCTACGGGCACGACAGATGCCGCAACACACCCGTTTTCGCCTGGGCCGGACAGAACATTTTCATGTCGCAGTTCTACGGTACGACCAGGACCATTGAGGCGCTGCTTCAGCAAGGTATTACAGGCTGGTGGAGCGAGTTCAACGTTACTACCCAGGCGCAGCTCAACAGCTATCCGAAAAATTACGTAGGTCCGGCGATTGGACACTTCACGCAGATGGCAAGCGATCAGACGGACAAAATTGGATGTGCCATGCAGTACTGGTTGGATGGACAATGGAAGACGTACTACCTGGTTTGTAACTACGCTGTCACGAATGTCATCGGTACTGCTGTTTACAAGAGTGGTTCGGTTGCTTCCGCCTGTTCAACTGGCCGCAATCCGGTTGCTGAATTGAATGGGCTGTGCTCGCCGGCAGAAACAATCAACCCGGTTCCGAATCCCTCAGTAGCAAGCGGTTAA
>anosin_Ag5r5|ASIS001015|to_be_corrected|
ATGGCACAACTGTGGATGTCTGCTTATTCATGTTTCCTTCTTGGTGGCGTAGTACCTCCCTCAACGGATTACTGTACCGTTTCCTACTGTTCCGCGGGCAAAAAGAATGTCGGTTGTGATCCTCCCCCATTGGCAGGAGGTCCGTCCTGTGGCGCATCTCCGATGACAGTGCCAATTACCGCGGCTTTGAAGGCCCGTTTCCTAGACCAACACAACACTCGCCGTTCGACGCTGGCCACCGGAAACCTGGCCTCATTCTCTCCGGCGAGGCGCATGCCCACACTCCAGTGGGACGATGAGCTTGCCTCCCAGGCTGGGCACAACGCTCGTTCCTGCACGTTTGCGCACGATCAATGCCGTAACACGAAGCAGTTCAGCTACGCCGGGCAAAACATTGGCATGCAGCAGTTCTCCGGTGATTCGTGGAACGTGGAGAGCACGGTCGATCTGTTCGTAGAATTGTGGTGGACAGAGTACATGGATGCTACCACGGCTCAAACCGACAGCTATCCGAGCAGTCCTCCAATATTCCCGATTGGACACTTCACACAGATTGCAAGCGATCGCACCTGGAAGGTTGGCTGTGCAATGCAGTTCTGGATTGATGGAACGTGGCGCAAGGTTTACGGCGTGTGCAACTACTCGTTCACCAACATCGTCGGCCAACCCGTCTACGTCACTGGCACAACAGCTTCGGGCTGCACGACCAACCAGAATCCGCAATACCCCGGACTGTGCTCGGTCGACGAAACGATCCTGTCTGAACCATAA
>anodar_Ag5r5|ADAC003518||
ATGGCGAGTCAGATGTTAGTCACTATCGTGTTGTTTTGTGGTCTCATCGCGGGACTGTCGGGGCAGGAGTACTGTAATCCTTCTTATTGTGGTCTCACCAAAAACGTTGGATGCAATCCTCCACCATTGACCGGTGCACCGTATTGCGCTTTCGTTAAGGGCCGTGTCGTAGAAGTTAATGCCACCATTCAGGAGCTCATCCTCTCCGAGCACAACCGGTTACGCAACCAACTGGCGATCGGAAATTTAACCGGATATGCGAGCGCAGCTCGTATGCCTACGCTTGCCTGGGATAATATTCTCGCTGCCCAGGCGGGTCACAACGCCCGGACTTGTACCTTTGCTCACGATACTTGCCGTAACACAGCGAAGTATGCGTACGCAGGGCAGAATATAGCTAGCCAGTCCTTCTACGGGACGACCAAATCGGTAGATACGTTGGTAAGAGAAATGGTAGCCGCTTGGTGGAATGAGAACCAAGATGCGACGCAGGCACAGGTTGACAAATATCCTAAAGGATGGACGGGGAATGCGATTGGACATTTCACACAGATGGTTAGCGATCGTACATCGACCATTGGATGTGCAATGCAGTACTGGGTGGAACAAGAGATCTGGGACACGTACTACCTGGTGTGCAACTACGGATTGACCAACATTGTTGAGCGAGCGGTCTACAAGAAGGGCACTACCGCTTCCTCGTGCAACACTGGAACAAATCCTACCTACCCTGGTCTGTGCTCGACGAACGAATCGGTTCCACCACTACCGAACATATCGTAA
>anoga_Ag5r6|AGAP013192||
ATGGCGTATGGAAAAGGCAAGATGGTGCTGCTGCTGGCAGTGCTTGTGGCAGCGGCCATGAAGACGACGGAAGCTCAGGATTACTGTAATCCCGATCTGTGCGATCCTGGAGACGCTCACATTGGGTGCAACAACCCGGGAGGCTTCACCAGCAACTGTCCCGAAGGGGCACAGGTGATCGAGGTTACCGAGGAGTACAAGAAAATTATGCTCGACGAGCACAACAAGTATCGTAGCACCGTCGCCACCGGTGGCGTGAAGTGGCTCCCAAAAGCCAAACAAATGACCACGATGACCTGGGACGACGAACTGGCAAAAATGGCTCAGTTGAACGCGAATCGGTGCGTGCAGAAGCATGACGCCTGTCACAACACGGATACGATTCGCTATTCGGGCCAGAATCTGAACCACATCAAAACGACAGCCCCGTCGATCGACAACATCCCGCAGGTGATCAAGGACCTGATCTCGTCCTGGTGGGATGAGCGTCTCGATGTGAACTCGCGCATGGTCAACAGCATGTACGATCCGGGAAAACATACCATGATCTTCCACTTTGCCGTAATGGCTGCGGATAAATCGAACAAGCTGGGTTGCGCGATGTCCCAGTGGTCCGATAATGGTGACCCTTTCCTGTACCTGGTGTGCAACTATTCGTTTACCGATTTCGTTGGATTGCCGATGTATGCGGCAGGCGATCCGTGCACTGGCTGTACTACTGGTTGCAACTCGGCTTACGAAGGCCTCTGCAATCCTGACGAACCGGTTTCGGTGCCGTTCTAG
>anocol_Ag5r6|ACOM028250||
ATGGCGTATGGAAAAGGCAAGATGGTGCTGCTGCTGGCAGTGCTTGTGGCAGTGGCCATGAAGACGACGGAAGCTCAGGACTACTGCAATCCCGATCTGTGCGATCCTGGAGACGCTCACATTGGGTGCAACAACCCGGGAGGCTTCACCAGCAACTGTCCCGAAGGGGCACAGGTGATCGAGGTTACCGAGGAGTACAAGAAAATTATGCTCGACGAGCACAACAAGTATCGTAGCACCGTCGCCACCGGTGGCGTGAAGTGGCTCCCGAAAGCCAAGCAAATGACTACGATGACCTGGGACGACGAGCTGGCAAAAATGGCTCAGTTGAACGCGAATCGGTGCGTGCAGAAGCATGACGCCTGTCACAACACGGATACGATTCGCTATTCGGGTCAGAACCTGAACCACATCAAAACGACGGCCCCGTCGATCGACAACATCCCGCAGGTGATCAAGGACCTGATCTCGTCCTGGTGGGATGAGCGTCTCGATGTGAACTCGCGCATGGTCAACAGCATGTACGATCCGGGAAAACATACCATGATCTTCCACTTCGCCGTAATGGCTGCGGATAAATCGAACAAGCTGGGTTGCGCGATGTCCCAGTGGTCCGATAATGGTGACCCTTTCCTGTACCTGGTGTGCAACTATTCGTTTACCGATTTCGTTGGATTGCCGATGTATGCGGCAGGCGATCCGTGCACTGGCTGTACTACTGGTTGCAACTCGGCTTACGAAGGCCTCTGCAATCCTGACGAACCGGTTTCGGTGCCGTTCTAG
>anoara_Ag5r6|AARA015774||
ATGGCGTATGGAAAAGGCAAGATGGTGCTGCTGCTGGCAGTGCTTGTGGCAGCGGCCATGAAGACGACGGAAGCTCAGGATTACTGCAATCCCGATCTGTGCGATCCTGGAGACGCTCACATTGGGTGCAACAACCCGGGAGGCTTCACCAGCAACTGTCCCGAAGGGGCACAGGTGATCGAGGTTACCGAGGAGTACAAGAAAATTATGCTCGACGAGCACAACAAGTATCGTAGCACCGTCGCCACCGGTGGCGTGAAGTGGCTCCCGAAAGCCAAGCAAATGACTACGATGACCTGGGACGACGAGCTGGCAAAAATGGCTCAGTTGAACGCGAATCGGTGCGTGCAGAAGCATGACGCCTGTCACAACACGGATACGATTCGCTATTCGGGTCAGAACCTGAACCATATCAAAACGACGGCCCCGTCGATCGACAACATCCCGCAGGTGATCAAGGACCTGATCTCGTCCTGGTGGGATGAGCGTCTCGATGTGAACTCGCGCATGGTCAACAGCATGTACGATCCGGGAAAACATACCATGATCTTCCACTTCGCCGTAATGGCTGCGGATAAATCGAACAAGCTGGGTTGCGCGATGTCCCAGTGGTCCGATAATGGTGACCCTTTCCTGTACCTGTTGTGCAACTATTCGTTTACCGATTTCGTTGGATTGCCGATGTATGCGGCAGGCGATCCGTGCACTGGCTGTACTACTGGTTGCAACTCGGCTTACGAAGGCCTCTGCAATCCTGACGAACCGGTTTCGGTGCCGTTCTAG
>anoqua_Ag5r6|AQUA010315|to_be_corrected|
ATGGCGTATGGAAAAGGGAAGCTGGTGCTTCTGCTGGCAGTGCTTGTGGCAGCGGCCATGAAGACGACGGAAGCTCAGGATTACTGCAATCCCGATCTGTGCGATCCTGGAGACGCTCACATTGGGTGCAACAACCCGGGAGGCTTCACCAGCAACTGTCCCGAAGGGGCACAGGTGATCGAGGTTACCGAGGAGTACAAGAAAATTATGCTCGACGAGCACAACAAGTATCGTAGCACCGTCGCCACCGGTGGCGTGAAGTGGCTTCCGAAAGCCAAGCAAATGACTACGATGACCTGGGACGACGAGCTGGCAAAAATGGCTCAGTTGAACGCGAATCGGTGCGTGCAGAAGCATGACGCATGTCACAACACGGATACGATTCGCTATTCGGGTCAGAACCTGAACCACATCAAAACGACGGCCCCGTCGATCGACAACATCCCGCAGGTGATCAAGGACCTGATCTCGTCCTGGTGGGATGAGCGTCTCGATGTGAACTCGCGCATGGTCAACAGCATGTACGATCCGGGAAAACATACCATGATTTTCCACTTCGCCGTAATGGCTGCGGATAAATCGAACAAGCTGGGTTGCGCGATGTCCCAGTGGTCCGATAATGGTGATCCTTTCCTTTACCTGGTGTGCAACTATTCGTTTACTGATTTCGTTGGATTGCCGATGTATGCGGCAGGCGATCCGTGCACTGGCTGTACTACTGGTTGCAACTCGGCTTACGAAGGCCTCTGCAATCCTGACGAACCGGTTTCGGTGCCGTTCTAG
>anomer_Ag5r6|AMEM000557||
ATGGCGTATGGAAAAGGCAAGCTGGTGCTTCTGCTGGCAGTGCTTGTGGCAGCGACCATGAAGACGACGGAAGCTCAGGATTACTGCAATCCCGATCTGTGCGATCCTGGAGACGCTCACATTGGGTGCAATAACCCGGGAGGCTTCACTAGCAACTGTCCCGAAGGGGCACAGGTGATCGAGGTTACCGAGGAGTACAAGAAAATTATGCTCGACGAGCACAACAAGTATCGTAGCACCGTCGCCACCGGTGGCGTGAAGTGGCTTCCGAAAGCCAAGCAAATGACTACGATGACCTGGGACGACGAGCTGGCAAAAATGGCTCAGTTGAACGCGAATCGGTGCGTGCAGAAGCATGACGCCTGTCACAACACGGATACGATTCGCTATTCGGGCCAGAACCTGAACCACATCAAAACAACGGCCCCGTCGATCGACAACATCCCGCAGGTGATCAAGGACCTGATCTCGTCCTGGTGGGATGAGCGTCTCGATGTGAACTCGCGCATGGTCAACAGCATGTACGATCCGGGAAAACATACCATGATCTTCCACTTTGCCGTAATGGCTGCGGATAAATCGAACAAGCTGGGCTGCGCGATGTCCCAGTGGTCCGATAATGGTGACCCTTTCCTGTACCTGGTGTGCAACTATTCGTTTACCGATTTCGTTGGATTGCCGATGTATGCGGCAGGCGATCCGTGCACTGGCTGTACTACTGGTTGCAACTCGGCTTACGAAGGCCTCTGCAATCCAGACGAACCGGTTTCGGTGCCGTTCTAG
>anomel_Ag5r6|AMEC015417|to_be_corrected|
ATGGCGTATGAACAAGGCAAGCTGGTGCTTCTGCTGGCAGTGCTTGTGGCAGCGGCCATGAAGACGACGGAAGCTCAGGATTACTGCAATCCCGATCTGTGCGATCCTGGAGACGCTCACATTGGGTGCAACAACCCGGGAGGCTTCACCAGCAACTGTCCCGAAGGGGCACAGGTGATCGAGGTTACCGAGGAGTACAAGAAAATTATGCTCGACGAGCACAACAAGTATCGTAGCACCGTCGCCACCGGTGGCGTGAAGTGGCTCCCGAAAGCCAAGCAAATGACTACGATGACCTGGGACGACGAGCTGGCAAAAATGGCTCAGTTGAACGCGAATCGGTGCGTGCAGAAGCATGACGCCTGTCACAACACGGATACGATTCGCTATTCGGGTCAGAACCTGAACCACATCAAAACGACGGCCCCGTCGATCGACAACATCCCTCAGGTGATCAAGGACCTGATCTCGTCCTGGTGGGATGAGCGTCTCGATGTGAACTCGCGCATGGTCAACAGCATGTACGATCCGGGAAAACATACCATGATTTTCCACTTCGCCGTAATGGCTGCGGATAAATCGAACAAGCTGGGTTGCGCGATGTCCCAGTGGTCCGATAATGGTGACCCTTTCCTGTACCTGGTGTGCAACTATTCGTTTACCGATTTCGTTGGATTGCCGATGTATGCGGCAGGCGATCCGTGCACTGGCTGTACTACTGGTTGCAACTCGGCTTACGAAGGTCTCTGCAATCCTGACGAACCGGTTTCGGTGCCGTTCTAG
>anoepi_Ag5r6|AEPI011019||
ATGTCAAGTGGAAAGGGCAAGATGGTGCTACTCTTGGCCGTGCTTGTTGCGGCTGCACTGAAGACAAGCGTAGCTCAGGACTATTGCGATCCCGAGCTGTGCGATCCTGGTGACGCGCACATTGGATGCAACAATCCGGGAGGCTTCACCAGCAACTGTCCGGAAGGGGCTCAGGTGATTGAGCTGACAGAGGAGTACAAGAAAATTATGCTGGACGAGCACAACAAGTATCGCAGCACGGTCGCTACTGGAGGCGTGAAGTGGCTGCCGAAGGCTAAGCAGATGACCACGATGACCTGGGACGACGAGCTGGCCAAGATGGCTCAGTTGAATGCGAACCGGTGTGTGCAGAAGCATGACGCATGTCACAACACACCCAGCATTCGGTACTCGGGTCAAAATCTGAACCACATCACGACCACCGCACCATCGATCGACAACATCCCGCAGGTGATCAAGGACCTGATCTCGTCCTGGTGGGATGAGCGTCTCGATGTGAACTCGCGCATGGTCAACAGCATGTACGATCCAGGCAGACATATCATGGTCTTCCACTTTGCTGTAATGGCTGCGGATAAATCGAACAAGCTGGGCTGTGCTATGTCACAGTGGTCCAACAATGGCAACCCGTACCTGTATCTCGTGTGCAACTATTCGTTTACTGATTTCGTTGGTTTGCCGATGTATGCTGCGGGAGATCCATGCACTGGCTGTACGACGGGCTGCAACTCGGCGTACGAAGGACTCTGCAATCCAGACGAACCGGTTTCGGTGCCGTTTTAG
>anofun_Ag5r6|AFUN004172|to_be_corrected|
ATGTCGAGTGGAAAAGGCAAGATGGTTTTGCTCCTGGGAGTCCTAGTTGCAGCTGCTCTGAAGACGGCTATCGCTCAGGATTATTGTGATCCGGAATTGTGTGATCCCGGAGATGCTCATATTGGATGTAACAATCCGGGTGGCTTCACCAGCAATTGTCCGGAAGGGGCTCAGGTGATCGAAGTTACTGAGGAATATAAGAAGATCATGCTGGACGAACACAACAAGTATCGCAGTACTGTTGCAACTGGCGGAGTAAAATGGCTTCCGAAAGCAAAGCAGATGACGACGATGACATGGGATGATGAGCTGGCAAAGATGGCACAGTTGAATGCCAATCGCTGTGTGCAGAAGCACGATGCCTGCCACAACACTGCGAACCACCGATACTCTGGACAGAACTTGAACCACATCACTACCACGGCTCCATCGATCGACAACATCCCGCAGGTGATCAAGGATCTCATCTCGTCCTGGTGGGATGAGCGTCTCGATGTGAACTCGCGCATGGTCAACAGCATGTACGATCCGGGCAGACACATTATGATCTTCCACTTCGCTGTAATGGCTGCGGACAAATCGAACAAACTAGGCTGTGCTATGTCACAATGGTCCGATAATGGCAACCCCTACCTGTATCTGGTGTGCAACTATTCATTTACCGATTTCGTCGGTCTGCCGATGTATGCTGCAGGAGATCCGTGTACTGGCTGCACGACCGGCTGCAATTCCGCTTACGAAGGTCTCTGCAATCCTGACGAGCCTGTTTCTGTGCCGTTCTAA
>anomin_Ag5r6|AMIN003044|to_be_corrected|
ATGTCGTGCGGTAAGGGAAAGATGGTGCTGCTGTTGGCAGTTCTTGTTGCAGCTGCTCTGAAGACAACTGTAGCTCAGGATTACTGTGATCCGGAACTGTGCGATCCCGGCGATGCTCACATTGGATGTAACAACCCGGGTGGTTTCACCAGTAATTGTCCGGAAGGAGCAGAGGTGATCGAAATTACAGAGGAGTACAAGAAGATCATGCTGGACGAGCACAACAAGTATCGTAGTACCGTCGCTACTGGAGGTGTTAGCTGGCTCCCGAAGGCTAAGCAGATGACCACGATGACATGGGACGATGAACTGGCAAAGATGGCACAGTTGAATGCAAATCGGTGTGTGCAGAAGCATGATGCCTGTCACAACACTGCTAACCATCGTTACTCAGGACAGAATTTGAATCACATCACGACTACGGCTCCATCGATCGACAACATCCCGCAGGTGATCAAGGATTTGATCTCATCCTGGTGGGATGAACGTCTCGATGTGAATTCGCGCATGGTCAATAGCATGTATGATCCGGGAAGACACATCATGATCTTCCACTTCGCTGTAATGGCTGCGGATAAATCGAACAAGCTTGGCTGCGCTATGTCACAGTGGTCCAACAATGGTAACCCTTACCTGTACCTGGTGTGCAACTATTCTTTCACCGATATCGTCGGTCTGCCAATGTATGCCGCCGGAGATCCGTGTACCGGCTGCACGAAGGGTTGCAATTCTGCGTACGAAGGTCTCTGCAATCCCGATGAGCCAGTATCTGTACCGTTCTAA
>anofar_Ag5r6|AFAF019076||
ATGTCGAGTGGAAAGAGTAAGTGGATGCTGCTCCTGGCAGTTCTCGTTGCCGCGGCAATGAAGACGAGCGTTGCTCAGGATTACTGCAACCCGGATCTGTGTGATCCTGGAGATGCTCATATCGGTTGCAACAATCCGGGCGATTTCACCAGCAACTGTCCGGACGACGCTCAGGTGATCGAGGTTACTGAGGAGTACAAGAAGATTATGCTAGACGAGCACAACAAGTATCGTAGCACGGTCGCCACCGGTGGCGTTTCGTGGCTCCCGAAGGCGAAGCAGATGACGACGATGACTTGGGACGACGAGTTGGCGAATATGGCCCAGCTAAATGCGAACCGGTGCGTGCAGAAGCACGACGCGTGCCACAATACCGACAACCATCGGTATTCGGGCCAGAACTTGAACCACATCACTACGACGGCACCGTCGATCGACAACATCCCGCAGGTGATCAAGGACCTGATTTCGTCCTGGTGGGACGAGCGCATGGATGTGAACTCACGCATGGTGAAGGCCATGTACGATCCGGGCAAACACACGATGATCTTCCACTTCGCTGTAATGGCTGCGGATAAGGCCAACAAGCTAGGCTGTGCGATGTCCCAGTGGTCTAATAATGGAAATCCGTATCTGTACCTGGTGTGCAATTATTCTTTCACTGACTTTATCGGACTGCCGATGTACGCCAAGGGTGAACCGTGCTCGGGTTGTACGACTGGCTGTAATTCAGATTACGAAGGTCTCTGCAATCCCGACGAACCTGTCTCTGTACCTTTTTAA
>anoga_apy|AGAP011971||
ATGGCGAAAGTGCTGCTGCTAATCGGTACGCTGGCTTGGGTTGCTTCGATGCAGCGGTGCAGTGCGACGGATCATCTGCCGCCCGATCAACGCCAGCTAGCGGAGCTGTTTCCACTAACGATCATACACATGAACGATCTTCACGCGAGATTTGCAGAAACCTCGGAACGATCGTCCAAGTGTAAGGCGGCGGAGGAAGGTGACACCTGCATTGCGGGCATTGCGCGCGTATTTCACACGGTGCAGGAGCTGAGAAAGCGCCACCGCAATGCACTGTTCTTCAACGTGGGTGACAACTTCCAGGGTACGATCTGGTACAACTATCACCGGTGGCGGGTGGTGGCACGATTCATCAAGCTGCTGCATCCAGATGCGATGACACTTGGCAATCATGAGTTCGATGATGGACTGAAGGGTTTGAGGCCGTACCTGAGCGCACTGGCAAAGAAAGACATTCAAACGGTAGCGACGAACCTGATCCGCTCTACAGATCCATTTCCAGCCTTGCCACGATCGGTTACTATCAAGCGAAAGGGACGATCGATTGGTATCATTGGTGTGATTGCGGACAAAACGCATGAACTTTCCAACACCGAAAGCATCACATTCTCCGACTCGGTGGCCGCGGTACGCGAAGAAGCAGCCGCCCTGAAGAAGCGGGACGTGAACATCATCCTCGTACTGTCACACTGTGGCCTGGAGGTGGACAAGCGTATCGCGCTGGAAGCGGGTGACGATGTGGACGTAATCATTGGTGGCCATTCGCATTCGTTTCTGTTTCCGAACGCGTCCAGCAAGCCTCACAACCAGCAAGACACCATCCTGGGCGACTATCCTGTGGTTGTGAGCAATGCGAATGGGCGAAAGATTCTAATTGTGCAAGCGTATGCCTACGGTAAGTATGTAGGCCGGTTGACGGCGTACTTCGATGCGCAAGGCGAAGTGCAACACTGGGAAGGGTTCCCCGTCTATCTGTCCAACAGTGTGCCGCAAAGTCCGGTGGCACTGCGCATTCTTGCACCGTATCGCAGACAGGTGGAAGCTTACGGTGCAACCAAGATTGCCCAAACTACGGTCGATCTGGTGCAGGCAACCTGTCGGCTGGGCGAGTGTAGTCTGGGATGTTTGGTGGCGGATGCCATTGCCGATTACTACACCAACCATACCTTCCATCCGGTAGCGATCATCAATGCGGGAAACTTCCGATCTCCAATACCGAAAGGCGACATCACGAATGAAGAAGCGATCGGTGCGAGCCCGTTCTCGAACACGGTCGATCTGCTGACGCTCCGCGGTGACGCACTGTGGCAGCTCGTCGAGCACTCGCTCGTGTGGGACAGCGTGAAGCGGCTGAACGTGGCCCAGGTGGCGGGACTGCGCGTGGTGGCCGATCTCGATCGTGCGCCGTATGGCCGGGTACTGTCGATCGATGTGCGCAACCTGAACGATGGTGTAAGCTACGAACCGTTGAATCGCACCGCAAACTATCGGGTGGTGACGATGTCGTTCATTGCCACCGGTAAGGATGGATTCCGGTGGGCGTTGGAGCGATCGGAGCGGCAGATCGGTCCGCTCGATTCCGATACGTTCATCCAGTATCTGAAGAAGCTGAAGGTGGTGAACGAAAGCAATCTCGTCGGGGGAAGAATGATACTGAACGGTACGGTAAAATCGTAG
>anocol_apy|ACOM032249||
ATGGCGAAAGTGCTGCTGCTAATCGGTACGCTGGCTTGGGTTGCTTCGATGCAGCGGTGCAGTGCGACGGATCATCTGCCGCCCGATCAACGCCAGCTAGGGGAGCTGTTTCCACTAACGATCATACACATGAACGATCTTCACGCGAGATTTGCAGAAACCTCGGAACGATCGTCCAAGTGTAAGGCGGCGGAGGAAGGTGACACCTGCATTGCGGGCATTGCACGCGTATTTCACACGGTGCAGGAGCTGAGAAAGCGCCACCGCAATGCACTGTTCTTCAACGTGGGCGACAACTTCCAGGGTACGATCTGGTACAACTATCACCGGTGGCGGGTGGTGGCACGATTCATCAAGCTGCTGCATCCAGATGCGATGACACTTGGCAATCATGAGTTCGATGATGGACTGAAGGGTTTGAGGCCGTACCTGAGCGCACTGGCAAAGAAAGACATTCAAACGGTAGCGACGAACCTGATCCGCTCTACAGATCCATTCCCAGCCTTGCCACGATCGGTTACTATCAAGCGAAAGGGACGATCGATTGGTATCATTGGTGTGATTGCGGACAAAACGCATGAACTTTCCAACACCGAAAGCATCACATTCTCCGACTCGGTGGCCGCGGTACGCGAAGAAGCAGCCGCCCTGAAGAAGCGGGACGTGAACATCATCCTCGTACTGTCGCACTGTGGCCTGGAGGTGGACAAGCGTATCGCGCTGGAAGCGGGTGATGATGTGGACGTAATAATTGGTGGCCATTCGCACTCGTTTCTGTTTCCGAACGCGTCCAGCAAGCCTCACAACCAGCAAGACACCATCCTGGGCGACTATCCTGTGGTTGTGAGCAATGCGAATGGGCGAAAGATTCTAATTGTGCAAGCGTATGCCTACGGTAAGTATGTAGGCCGGTTGACGGCGTACTTCGATGCGCAAGGCGAAGTGCAACACTGGGAAGGGTTCCCCGTCTATCTGTCCAACAGTGTGCCGCAAAGTCCGGTGGCACTGCGCATTCTTGCACCGTACCGCAGACAGGTGGAAGCTTACGGTGCAACCAAGATTGCCCAAACTACGGTCGATCTGGTGCAGGCAACCTGTCGGCTGGGCGAGTGTAGTCTGGGATGTTTGGTGGCGGATGCCATTGCCGATTACTACACCAACCATACCTTCCATCCGGTAGCGATCGTCAATGCAGGAAACTTCCGATCTCCGATACCGAAAGGCGACATCACGAATGAAGAAGCGATCGGTGCGAGCCCGTTCTCGAACACGGTCGATCTGCTGACGCTCCGCGGTGACGCACTGTGGCAGCTCGTCGAGCACTCGCTCGTGTGGGACAGCGTGAAGCGGCTGAACGTGGCCCAGGTGGCGGGACTGCGCGTGGTAGCCGATCTCGATCGTGCGCCGTACGGCCGGGTACTGTCGATCGATGTGCGCAACCTGAACGATGGTGTAAGCTACGAACCGTTGAATCGCACCGCAAACTATCGGGTGGTGACGATGTCGTTCATTGCCACCGGTAAGGATGGATTCCGGTGGGCGTTGGAGCGATCGGAGCGGCAGATCGGTCCGCTCGATTCCGATACGTTCATCCAGTATCTGAAGAAGCTGAAGGTGGTGAACGAAAGCAATCTCGTCGGGGGAAGAATGATACTGAACGGTACGGTAAAATCGTAG
>anoara_apy|AARA000759|to_be_corrected|
ATGGCGAAAGTGCTGCTGCTAATCGGTACGCTGGCTTGGGTTGCTTCGATGCAGCGGTGCAGTGCGACGGATCATCTGCCGCCCGATCAACGCCAGCTAGCGGAGCTGTTTCCACTAACGATCATACACATGAACGATCTTCACGCGAGATTTGCAGAAACCTCGGAACGATCGTCCAAGTGTAAGGCGGCGGAGGAAGGTGACACCTGCATTGCGGGCATTGCGCGCGTATTTCACACGGTGCAGGAGCTGAGAAAGCGCCACCGCAATGCACTGTTCTTCAACGTGGGTGACAACTTCCAGGGTACGATCTGGTACAACTATCACCGGTGGCGGGTGGTGGCACGATTCATCAAGCTGCTGCATCCAGATGCGATGACACTTGGCAATCATGAGTTCGATGATGGACTGAAGGGTTTGAGGCCGTACCTGAGCGCACTGGCAAAGAAAGACATTCAAACGGTAGCGACGAACCTGATCCGCTCTACAGATCCATTTCCAGCCTTGCCACGATCGGTTACTATCAAGCGAAAGGGACGATCGATTGGTATCATTGGTGTGATTGCGGACAAAACGCATGAACTTTCCAACACCGAAAGCATCACATTCTCCGACTCGGTGGCCGCGGTACGCGAAGAAGCAGCCGCCCTGAAGAAGCGGGACGTGAACATCATCCTCGTACTGTCACACTGTGGCCTGGAGGTGGACAAGCGTATCGCGCTGGAAGCGGGTGACGATGTGGACGTAATCATTGGTGGCCATTCGCATTCGTTTCTGTTTCCGAACGCGTCCAGCAAGCCTCACAACCAGCAAGACACCATCCTGGGCGACTATCCTGTGGTTGTGAGCAATGCGAATGGGCGAAAGATTCTAATTGTGCAAGCGTATGCCTACGGTAAGTATGTAGGCCGGTTGACGGCGTACTTCGATGCGCAAGGCGAAGTGCAACACTGGGAAGGGTTCCCCGTCTATCTGTCCAACAGTGTGCCGCAAAGTCCGGTGGCACTGCGCATTCTTGCACCGTATCGCAGACAGGTGGAAGCTTACGGTGCAACCAAGATTGCCCAAACTACGGTCGATCTGGTGCAGGCAACCTGTCGGCTGGGCGAGTGTAGTCTGGGATGTTTGGTGGCGGATGCCATTGCCGATTACTACACCAACCATACCTTCCATCCGGTAGCGATCATCAATGCGGGAAACTTCCGATCTCCAATACCGAAAGGCGACATCACGAATGAAGAAGCGATCGGTGCGAGCCCGTTCTCGAACACGGTCGATCTGCTGACGCTCCGCGGTGACGCACTGTGGCAGCTCGTCGAGCACTCGCTCGTGTGGGACAGCGTGAAGCGGCTGAACGTGGCCCAGGTGGCGGGACTGCGCGTGGTGGCCGATCTCGATCGTGCGCCGTATGGCCGGGTACTGTCGATCGATGTGCGCAACCTGAACGATGGTGTAAGCTACGAACCGTTGAATCGCACCGCAAACTATCGGGTGGTGACGATGTCGTTCATTGCCACCGGTAAGGATGGATTCCGGTGGGCGTTGGAGCGATCGGAGCGGCAGATCGGTCCGCTCGATTCCGATACGTTCATCCAGTATCTGAAGAAGCTGAAGGTGGTGAACGAAAGCAATCTCGTCGGGGGAAGAATGATACTGAACGGTACGGTAAAATCGTAG
>anoqua_apy|AQUA010060|to_be_corrected|
ATGGCGAAAGTGTTGCTGCTAATCGGTACGCTGGCTTGCGTTGCTTCGATGCAGCGGTGCAGTGCGACGGATCATCTGCCGCCCGATCAACGCCAGCTAGGGGAGCTGTTTCCACTAACGATCATACACATGAACGATCTTCACGCGAGATTTGCAGAAACCTCGGAACGATCGTCTAAGTGTAAGGCGGCGGAAGGTGACACCTGCATTGCGGGTATTGCACGCGTATTTCACACGGTGCAGGAGCTGAGAAAGCGCCACCGCAATGCACTGTTCTTCAACGTGGGCGACAACTTTCAGGGTACGATCTGGTACAACTATCACCGGTGGCGGGTGGTGGCACGATTCATCAAGCTGCTGCATCCAGATGCGATGACACTTGGCAATCATGAGTTCGATGATGGACTGAAGGGTTTGAGGCCGTACCTGAGCGCACTGGCAAAGAAAGACATTCAAACGGTAGCGACGAACCTGATCCGCTCTACAGATCCATTCCCAGCCTTGCCACGATCGGTTACTATCAAGCGAAAGGGACGATCGATTGGCATCATTGGTGTGATTGCGGACAAAACGCATGAACTTTCCAACACCGAAAGCATCACGTTCTCCGACTCGGTGGCCGCGGTACGCGAAGAAGCAGCCGCCCTGAAGAAGCGGGACGTGAACATCATCCTCGTACTGTCGCACTGTGGCCTGGAGGTGGACAAGCGTATCGCGCTGGAAGCGGGTGACGATGTGGACGTGATCATTGGTGGCCATTCGCATTCGTTTCTGTTTCCGAACGCGTCCAGCAAACCGCACAACCAGCAAGACACCATCCTGGGCGACTATCCTGTGGTTGTGAGCAGTGCGAATGGGCGAAAGATTCTAATTGTGCAAGCGTATGCCTACGGTAAGTATGTAGGCCGGTTGACGACGTACTTCGATGCGCAAGGCGAAGTGCAACACTGGGAAGGGTTCCCCGTCTATCTGTCCAACAGTGTGCCGCAAAGTCCGGTGGCACTGCGCATTCTTGCACCGTACCGCAGACAGGTGGAAGCTTACGGTGCAACCAAGATTGCCCAAACTACGGTCGATCTGGTGCAGGCCACCTGTCGGCTGGGCGAGTGTAGTCTGGGATGTTTGGTGGCGGATGCCATTGCGGATTACTACACCAACCATACCTTCCATCCGGTGGCGATCGTCAATGCGGGAAACTTCCGATCTCCAATACCGAAAGGCGACATCACGAATGAAGAAGCGATCGGTGCGAGCCCGTTCTCGAACACGGTCGATCTGCTGACGCTACGCGGTGACGCACTGTGGCAGCTCGTCGAGCACTCGCTCGTGTGGGACAGCGTGAAGCGGCTGAACGTGGCCCAGGTGGCGGGACTGCGCGTGGTGGCCGATCTGGATCGTGCGCCGTACGGCCGGGTACTGTCGATCGATGTGCGCAACCTGAACGATGGGGTAAGCTACGAACCGTTGAATCGCACCGCAAACTATCGGGTGGTGACGATGTCGTTCATTGCCACCGGTAAGGATGGATTCCGGTGGGCGTTGGAGCGATCGGAGCGGCAGATCGGTCCGCTCGATTCCGATACGTTCATCCAGTATCTGAAGAAGCTGAAGGTGGTGAACGAAAGCAATCTCGTCGGGGGGAGAATGATACTGAACGGTACGGTCAAATCGTAG
>anomer_apy|AMEM008494||
ATGGCGAAAGTGCTGCTGCTAATCGGTACGCTGGCTTGCGTTGCTTCGATGCAGCGGTGCAGTGCGACGGATCACCTGCCGCCCGATCAACGCCAGCTAGAGGAGCTGTTTCCACTAACGATCATACACATGAACGATCTTCACGCGAGATTTGCAGAAACCTCGGAACGATCGTCCAAGTGCAAGGCGGCGGAGGAAGGCGACACCTGCATTGCGGGCATTGCGCGCGTATTTCACACGGTGCAGGAGCTGAGAAAGCGCCACCGCAATGCACTGTTCTTCAACGTGGGCGACAACTTCCAGGGTACGATCTGGTACAACTATCACCGGTGGCGGGTGGTGGCACGATTCATCAAGCTGCTGCATCCAGATGCGATGACACTTGGCAATCATGAGTTCGATGATGGACTGAAGGGTTTGAGGCCGTACCTGAGCGCACTGGCAAAGAAAGACATTCAAACGGTAGCGACGAACCTGATCCGCTCTACGGATCCATTCCCAGCCTTGCCACGATCCGTTACTATCGAGCGAAAGGGACGATCGATTGGCATTATAGGTGTGATTGCGGACAAAACGCATGAACTTTCCAACACCGAAAGCATCACGTTCTCCGACTCGGTGGCAGCGGTACGCGAAGAAGCAGCCGCCCTGAAGAAGCGGGACGTGAACATCATCCTCGTACTGTCGCACTGTGGCCTGGAGGTGGACAAGCGTATCGCGCTGGAAGCGGGTGACGATGTGGACGTAATCATTGGTGGCCATTCGCATTCGTTTCTGTTTCCGAACGCGTCCAGCAAACCGCACAACCAGCAAGACACCATCCTGGGCGACTATCCTGTGGTTGTGAGCAATGCGAATGGGCGAAAGATTCTAATTGTGCAAGCGTATGCCTACGGTAAGTATGTAGGCCGGTTGACGACGTACTTCGATGCGCAAGGCGAAGTGCAACACTGGGAAGGGTTCCCCGTCTATCTGTCCAACAGTGTGCCGCAAAGTCCGGTGGCACTGCGCATTCTTGCACCGTACCGCAGACAGGTGGAAGCTTACGGTGCAACCAAGATTGCCCAAACTACGGTCGATCTGGTGCAGGCAACCTGTCGGCTGGGCGAGTGTAGTCTGGGATGTTTGGTGGCGGATGCCATTGCCGATTACTACACCAACCATACCTTCCATCCCGTAGCGATCATCAATGCGGGAAACTTCCGATCTCCAATACCGAAAGGCGACATCACGAATGAAGAAGCGATCGGTGCGAGCCCGTTCTCGAACACGGTCGATCTGCTGACGCTGCGCGGTGACGCACTGTGGCAGCTCGTCGAGCACTCGCTCGTGTGGGACAGCGTGAAGCGGCTGAACGTGGCCCAGGTGGCGGGAATGCGCGTGGTGGCCGATCTCGATCGTGCGCCGTACGGTCGGGTACTGTCGATCGATGTGCGCAACCTGAACGATGGTGTAAGCTACGAACCGTTGAATCGCACCGCAAGCTATCGGGTGGTGACGATGTCGTTCATTGCCACCGGTAAGGATGGATTCCGGTGGGCGTTGGAGCGATCGGAGCGGCAGATCGGTCCGCTCGATTCTGATACGTTCATCCAGTATCTGAAGAAGCTGAAGGTGGTGAACGAAAGCAATCTCGTCGGGGGGAGAATGATACTGAACGGTACGGTCAAATCGTAG
>anomel_apy|AMEC016732|to_be_corrected|
ATGGCGAAAGTGCTGCTGCTAATCGGTACGCTGGCTTGGGTTGCTTCGATGCAGCGGTGCAGTGCGACGGATCATCTGCCGCCCGATCAACGCCAGCTAGGAGAGCTGTTTCCACTAACGATCATACACATGAACGATCTTCACGCGAGATTTGCAGAAACCTCGGAACGATCGTCCAAGTGTAAGGCGGCGGAAGGTGACACCTGCATTGCGGGCATTGCACGCGTATTTCACACGGTGCAGGACCTGAGAAAGCGCCACCGCAATGCACTGTTCTTCAACGTGGGTGACAACTTCCAGGGTACGATCTGGTACAACTATCACCGGTGGCGGGTGGTGGCACGATTCATCAAGCTGCTGCATCCAGATGCGATGACACTAGGCAATCATGAGTTCGATGATGGGCTGAAGGGTTTGAGGCCGTACCTGAGCGCACTGGCAAAGAAAGACATTCAAACGGTAGCGACGAACCTGATCCGCTCTACAGATCCATTCCCAGCCTTGCCACGATCGGTTACTATCAAGCGAAAGGGACGATCGATTGGTATCATTGGTGTGATTGCGGACAAAACGCATGAACTTTCCAACACGGAAAGCATCACATTCTCTGACTCGGTGGCAGCGGTACGCGAAGAAGCAGCCGCCCTGAAGAAGCGGGACGTGAACATCATCCTCGTACTGTCGCACTGTGGCCTCGAGGTGGACAAGCGTATCGCGCTGGAAGCGGGTGATGATGTGGACGTGATCATTGGTGGCCATTCGCATTCGTTTCTGTTTCCGAACGCGTCCAGCAAGCCTCACAACCAGCAAGACACCATCCTGGGCGACTATCCTGTGGTTGTGAGCAGTGCGAATGGGCGAAAGATTCTAATTGTGCAAGCGTATGCCTACGGTAAGTATGTAGGCCGGTTGACGACGTACTTCGATGCGCAAGGCGAAGTGCAACACTGGGAAGGGTTCCCCGTCTATCTGTCCAACAGTGTGCCGCAAAGTCCGGTGGCACTGCGCATTCTTGCACCGTATCGCAGACAGGTGGAAGCTTACGGTGCAACCAAGATTGCCCAAACTACGGTCGATCTGGTGCAGGCAACCTGTCGGCTGGGCGAGTGTAGTCTGGGATGTTTGGTGGCGGATGCCATTGCCGATTACTACACCAACCATACCTTCCATCCGGTAGCGATCGTCAATGCGGGAAACTTCCGTTCTCCAATACCGAAAGGCGACATCACGAATGAAGAAGCGATCGGTGCAAGTCCGTTCTCGAACACGGTCGATCTGCTGACGCTTCGCGGTGACGCACTGTGGCAGCTCGTCGAGCACTCGTTCGTGTGGGACAGTGTGAAGCGGCTGAACGTGGCCCAGGTGGCGGGACTGCGCGTGGTGGCCGATCTCGATCGTGCGCCGTACCACCGGGTACTGTCGATCGATGTGCGCAACCTGAACGATGGTGTAAGCTACGAACCGTTGAATCGCACCGCAAACTATCGGGTGGTGACGATGTCGTTCATTGCCACCGGTAAGGATGGATTCCGGTGGGCGTTGCAGCGATCGGAGCGGCAGATCGGTCCGCTCGATTCCGATACTTTTATCCGGTATCTGAAGAAGCTGAAGGTGGTGAACGAAAGCAATCTCGTCGGGGGAAGAATGATACTGAACGGTACGGTCAAATCGTAG
>anochris_apy|ACHR000919|to_be_corrected|
ATGGTGCAGATGCAACTACTGATCGGTGCAACGGTGTGGATTGCGCTGCTGGTAGCGTTGCAGTGCAGTGCGACCGACAGCTTACCAGCCGATCCAAGCCGGCTGAGTAAGCTGTTTCCACTGACGATCATTCACATGAACGATCTTCACGCGAGATTTGCAGAAACCTCAGAACGTTCGTCCAAGTGTAAGGTGGAGGAAGGTGACAGATGCATCGCGGGTATTGCACGCATCTTTCACACCGTGCAGGAGCTCAGAAAGCGGCACCGAAATGCACTCTTCTTCAATGTGGGCGACAACTACCAAGGGACGATTTGGTACAATTATCATCGGTGGCGTGTGGTGGCACGATTCATCAAGCTAATGCATCCAGATGCGATGACACTCGGCAACCACGAGTTTGATGATGGGTTGAAAGGTTTAAGGCCGTACCTGGACGCACTGGCAGAGAGCAAGATTTCAACGGTGGTGACGAACCTTATTAGAGGGAAGGATGCATTTCCAACCTTACCTCGATCGGTTACCATTAAGCGCAGGGGACGATTGATAGGCATCGTAGGCGTGATAGCCGACAAAACGCATGAGCTTTCCAACACCGAAAGCATCACGTTTTCTGACTCGGTGGCTGCCGTACGGGCTGAAGCGTCCGCACTAAAGCAACGAGGCGTCCACATCATACTCGTACTGTCGCACTGTGGTCTAGAAGTTGACAAGCGCATTGCACTGGAAGCGGGCGAACAGGTCGATGTGATTGTTGGGGGTCATTCGCATTCGTTTCTGTTTTCAAACTCGTCCACCAAACCGTACAACAAGCAGGACACCATTTTGGGCGACTATCCCGTGGTCGTGAGCAATAGCAATGGACGTAAGATTCTGATCGTGCAAGCCTATGCCTACGGTAAGTATGTTGGACGGCTGACAACATATTTCGATGCGCAAGGAGAAGTGCAACACTGGGAAGGATACCCCGTGTACCTTTCGAGCAGCATCCCACAGAGCCCGGTGGCACTGCGCATTCTTGAGCCGTATCGCAAACAGGTGCAAGCTTACGGTGCTACAAAGATTGCCGAAACGATGGTCGATCTAGTGCAGGCAAGCTGTCGGGTTGGCGAATGTAACCTGGGCTGCCTGGTGGCGGATGCAATTGCGGACCACTACACGAACGAAACGTTCCATCCGGTAGCGATCATCAATGCGGGAAACTTCCGTGCACCAATACCTAAAGGCAATATCACTAACGAGGAAGCAATCGGTGCGAGTCCATTCTCGAACACGGTCGATCTGCTGACGCTTAGTGGGGACGCACTGTGGAAGCTCGTCGAGCACTCGCTCGTGTGGGACAGTGTGAAGCGACTGAATGTGGCACAGGTGGCAGGTTTGCGAGTGGTAGCCGATCTCGATCGGCCCCCGTACAGCCGTGTGCTTTCGATCGCGGTACGTAACTTGCACGATGGTATCGGCTACGAGCCGTTGAAGCGCACCGCTAACTACAAGGTAGTGACAATGTCGTTTATTGCCACCGGGAAAGATGGTTTCCGGTGGGCACTGGAGCGATCCGAACGGCTGATCGGTCCGCTCGATTCGGACGTCTTTATCAAGTACCTAAAGAAGCTAAAGGTGGTGAACGAAGGCAATCTTGTGGGAGGGAGAATGGTACTAAACGGTACGGTTAAATCGTAA
>anoepi_apy|AEPI000215|to_be_corrected|
ATGACGAAAGTGCTACTGATCGGTGCAACGGTGTGGCTTACGGTGCTTGTATCGTTGCAGCGCTGCAATGCAACGGATAATGTACCGACGGTACGGAAACAGTTGGATAAGCTGTTCCCACTGACGATCATTCACATGAACGATCTTCATGCGAGATTTGCAGAAACCTCGGAGAGATCGTCCAAATGTAAGACGGCAGAAGGTGACACATGCATCGCTGGAATAGCGCGCGTATTTCACACCGTGCAGGAGCTTCGTAATCGACACCGTAATGCGCTCTTCTTCAACGTGGGCGACAACTTTCAGGGAACGATCTGGTACAACTATCATCGGTGGCGTGTGGTGGCACGCTTCATCAAACTGATGCATCCAGACGCGATGACTTTAGGTAATCACGAGTTTGATGACGGTCTGAAAGGTTTAACACCGTACCTGGAAGCACTGGCAGAGGAAAACATTCCAACCGTGGTGACGAATCTCGTTAGATCGAGAGACAAATTTCCTACTCTTCCGCCATCGGTCACGATCAAGCGAGAAGGACGTTCGATAGGTATCGTGGGAGTGATAGCCGACAAAACACATGAGCTTTCCAACACCGAAAGCATCACGTTCACCGACTCGGTGGCCGCGGTGCGCGCTGAAGCAGCCGCTCTTAAGCAGCGGGGCGTAAACATCATACTGGTACTGTCGCACTGCGGCCTCGAGGTGGACAAGCGTATCGCGATGGAGGCGGGTGATCATGTTGATGTGATCGTTGGAGGACATTCACATTCGTTCCTGTTTCCGAACGCGTCCAGCCAGCCGCACAACAAGCAGGACACTATTTTGGGTGATTATCCAGTGGTTGTGACCAACAATCGTGGACGTAAGATTCTAATTGTACAAGCCTACGCTTACGGTAAGTATGTGGGCCGACTAACGACGTATTTCAATGCGCGTGGAGAAGTGCAGCACTGGGAAGGGTTCCCGGTCTATCTGTCCAACAGTATCCCACAGAGTCCAGAGGCGCTACGAATTCTCGAACCCTATCGGAAGCAGGTGGAAGCGTACGGAGCTACCAAGATTGCGGAAACGACCGTCGATCTGGTGCAGGCAACCTGTCGGCTTGGTGAATGCAACTTGGGATGCCTAGTGGCGGATGCAATTGCTGATCACTACACGAACCAATCGTTCCATCCGGTAGCGATCATCAATGCGGGCAACTTCCGTGCACCAATACCGAAAGGACATATCACCAACGAGGAAGCGATCGGTGCAAGTCCATTCTCCAACACGGTCGATCTGCTGACACTGCGCGGTGACTCGCTGTGGAACATCGTCGAACACTCGCTCGTGTGGGACAGCGTAAAGCGACTGAACGTGGCACAGGTGGCGGGATTGCGCGTGGTAGCAGATCTCGATCGCGCACCATACAGTCGAGTGCTCTCGATCGAGGTACGTGATTTGAACGATGGTATCACCTACGAGCCGTTAAACAGTGCCGCTACCTACAAGGTGGTGACAATGTCGTTCATTGCCACCGGGAAGGATGGGTTCCGGTGGGCACTGGAGCGATCCGACCGGCAGATTGGCCCGCTTGATTCGGATGTCTTCATAAAGTATCTGAAGAAGCTTCGGGTGGTAAACGAAAACAATCTTGTTGGAGGGAGAATGATACTGAACGGCACGGTGAAAGTGTAG
>anofun_apy|AFUN006729|to_be_corrected|
ATGTGGAAAGTACTGCTGATCGGATCGACGGTGTTGGCTTTTGTAGCGTTGCAGTGCCATGCGACGGATAATTTACCAAAAGATCGTACTAAGCTACGCAAGCTGTTCCCACTAACGATCATACATATGAACGATCTTCATGCAAGATTTGCGGAAACTTCCGAAAGATCGTCCAAGTGTAAGGGAAGCGAGGGTGACACATGTATCGCCGGTATTGCACGTGTATTCCACACCGTACAGTCGCTAAGAAAGAAGCATCCAAATCCACTCTTTTTTAACGTCGGTGACAATTACCAAGGAACGATCTGGTACAACTACCACCGATGGAAAGTAGTCGCTCGGTTCATCACACTAATGCGTCCAGATGCGATGACACTCGGAAACCATGAGTTTGATGATGGATTGAAAGGTTTAAGACCATATCTGAACGCTCTCGCAAACAAGACGATACCAACGGTAGCGACGAACTTAATCCGATCGAAGGACCCGTTTCCTACCTTACCTGCTTCGGTGATCCTCAACCGAGATGGACGATCGATTGGCATTATAGGGGTGATAGCTGACAAAACACACGAACTTTCCAACACCGAAAGCATCACATTTTCTGATTCTGTCGCTGCAGTACGCACAGAATCGGAATCCCTAAAGAAACGTGGTGTGGACATTATATTGGTGTTGTCCCACTGTGGTCTGGAGGTTGACAAGCAGATCGCAAAAGAAGCGGGTGATCACGTGGACGTGATCGTTGGAGGACATTCGCATTCATTTCTTTTCCCCAGCGCTTCCAAACTGCCCCACAGCAAATTGGATAACATTCTCGGCGATTACCCAGTGGTAGTAAACAATAAGAACGGACGTAAGATTTTGATTGTTCAGGCCTATGCATATGGGAAGTATGTAGGCCGTTTGACGGCTTACTTTAATGCGCAAGGAGAAGTGAGACACTGGGACGGATTTCCGGTGTACCTTTCGAACAGAATTCCACAGAGTCGGGCGGCGCTTACCATTCTGGAACCATATCGGAAGCAGGTGGAAGCTTACGGAGCAACCAAAATTGCCGAAACGCAGGTCGATCTTGTGCAGAACAGCTGTCGTCTAAGGGAGTGCAACTTGGGATGTCTTGTGGCGGATGCAATTGCCGATTACTATACCAACAAAACGTTCCACCCGATCGCTCTTATCAATGCCGGAAATTTCCGTGCCCCAATACCCAAAGGATATATTACAAATGAGGAAGCAATCGGAGCGAGTCCATTCTCGAACACCGTCGATCTGGTGACACTGCGCGGTGATGCACTGTGGAACATCGTCGAGCACTCGATCGTGTGGGATAGTGTGAAGCGTATGAATGTGGCACAAGTGTCGGGAATGCGTGTGGTGGCGGATCTTGATCGCGCACCGTATAATCGGGTACTCTCGATCGAGGTGCGTAATTTGCACGATGGTATCACCTACGAACCATTGGATTGCAAGGCTAATTATAAGCTGGTGACAATGTCGTTCATTGCCACCGGTAAGGATGGATTCCGTTGGGCGTTGGAGCGACTCGATCGTCAAATTGGTCCACTCGATTCGGATGTTTTTATCCGATACCTGAAGAAGCTTCAGGTGATAAACGAAACGAATCTGATCTGTGGGAGAATGATCATAAACGGTACGATCAAATCGTAA
>anomin_apy|AMIN004390|to_be_corrected|
ATGTGGAAAGTATTACTAATCGGATCGACGGTGTGCGCCTTTGTAGCGTTGCAGTGTCATGCGACGGATAATTTGCCAACCGATCGTGCCAAGCTGCGCGAGCTGTTCCCACTGACGATCATACATATGAACGATCTTCATGCGAGATTTGCGGAAACTTCCGAAAGATCGTCCAAGTGTAAAGCTGCTGAGGGTGACACATGCATAGCCGGCATTGCACGGGTATTCCAAACCGTGCAGACGCTAAGAAAGAGGCATCAAAATCCCCTCTTTTTCAACGTCGGTGACAATTACCAAGGAACCATCTGGTACAACTATCACCGGTGGAAAGTAGTCGCTCGGTTCATCAAACTAATGCATCCAGATGCGATGACGCTCGGGAACCATGAGTTTGATAATGGATTAAACGGTTTGAGACCGTATCTGAACGATCTGGCAAAGAAAAAGATACCAACGGTAGCAACGAATTTAATCAGATCGAAGGAACAATTTCCTAGCCTTCCTCGTTCGGTAATTCTCAAGCGGAAGGGACGATCGATCGGTATTATAGGCGTAACAGCTGACAAAACACACGAACTTTCCAATACCGAAGGTATTACGTTTTCCGACTCCATCGCTGCGGTGCGCACTGAATCGAAAGCCCTAAAGCAAAAGGGTGTCAATATCATACTGGTTTTGTCACACTGTGGTCTGGAGGTTGATAGACAGATCGCACAAGCAGCGGGTGATGACGTGGATGTGATCATTGGAGGACATTCACATTCGTTCCTGTTTCCTAACGCTTCCACTGTGCCGTACAACAAAATGGATACCATTCTTGGTGATTATCCGGTAGTGGTGAACAATAAGAATGGACGAAAGGTTTTGATTGTCCAGGCCTACGCATACGGTAAGTATGTAGGCCGGTTGACGGCTTACTTCAATTCGCAAGGAAACGTAGAATACTGGGACGGATTTCCGGTGTACCTATCCGACAGAATTCCGCAGAGTCCAACGGCGCTAAAAATTCTTGAACCATATCGGAAGCAGGTTGAAGCTTACGGATCAACCAAAATAGCCAAAACCGACGTCGATCTAGTGCAGCACAGCTGTCGTCTTAGGGAGTGCAATTTAGGATCTCTCGTGGCGGATGCCATTGCCGATTACTACACTAACCAAACGTTCCACCCGGTAGCCATTATCAATGCCGGGAATTTCCGTACACCAATACCCAAAGGATATATTACCAACGAGGAAGCAATCGGTGCGAGTCCCTTCTCGAATACGGTCGATCTGGTAACGCTGCGTGGTGATGCACTGTGGAACATCGTCGAGCACTCGATCGTGTGGGACAGTGTAAAGCGCATGAATGTGGCACAGGTGGCGGGATTGCGAGTGGTTGCAGATCTCGATCGCGAACCGTACGATCGGGTGCTTTCGATCGAGGTACGCAACTTGCACGATGGTAGCACCTACGAACCATTGAATTGTACGGCTAATTACAAGCTGGTGACACTATCGTTTATTGCCACCGGGAAGGATGGGTTCCGTTGGGCATTGGAGCGACTCGACCGTCAAATTGGTCCACTCGATTCGGATGTCTTTATTCAGTACCTAAAGAAGCTTAAGGAGGTAAACGACACGAATCTGATTGGTGGCCGAATGATCGTCAATGGTACGATCAAATCGTAA
>anocul_apy|ACUA012978|to_be_corrected|
ATGTGGAAAGTATTACTGATCGGATCGACGGTGTGCGCCTTTGTAGCGTTGCAGTGCCATGCGACGGATAATTTGCCAAACGATCGTGGTAAGCTGCGTGAGCTGTTCCCACTAACGATCATACATATGAACGATCTTCATGCGAGATTTGCGGAAACTTCCGAAAGATCGTCCAAGTGTAAGGCTAGTGAGGGTGACACATGCATTGCCGGGATAGCACGGGTGTTCCAAACTGTGCAGACGCTTAGAAAGAAGCATCCAAATCCACTCTTTTTCAACGTCGGTGACAATTACCAAGGAACGATCTGGTACAACTATCACCGGTGGAAAGTTGTCGCTCGGTTCATCAACCTAATGCATCCAGATGCGATGACGCTCGGAAACCATGAGTTTGACAATGGATTAAACGGCTTAAGACCATATCTGCACGCTCTGGCAAAGAAGAAGATTCCAACGGTAGCAACGAATTTAATCAGATCGAAGGATCCATTTCCTAAACTGCCTCGTTCGGTGATCCTCAAACGGAAAGGACGATCGATCGGTATTATAGGCGTAACAGCTGACAATACACACGAACTTTCCAACACTGAAAGCATCACGTTTTCCGACTCTATCGCTGCGGTGCGATCTGAATCGAAAGCCCTGAAGCAAATGGGTGTAAACATCATACTGGTTTTGTCACACTGCGGTCTGGAGGTCGATAAACAGATCGCACAGACAGCGGGTGACGACGTGGATGTGATCATTGGAGGACATTCACATTCGTTTCTATTTCCTAACGCTTCCACCGTGCCGTACAACAAAATGGATACCATTCTCGGGGATTACCCGGTAGTGGTAAACAACAGTAACGGACGTAAGATTTTGATTGTCCAGGCCTATGCATACGGTAAGTATGTAGGCCGGTTGACGGCATACTTTAATACGCAAGGAAGCGTAGAGTACTGGGACGGATTTCCGGTGTACCTCTCCGACAGAATTCCACAGAGTCAGATGGCGCTAAAAATTCTCGAACCATACCGGCAGCAGGTGGAAGTTTATGGATCAACCCAAATTGCCAAAACCAACGTCGATCTTGTGCAGAACAGCTGTCGTCTCAGGGAGTGCAACTTGGGATCCCTGGTGGCGGATGCGATTGCCGACTACTACACCAACGAAACCTTCCACCCGGTAGCCATTATCAATGCTGGGAATTTCCGTGCACCAATACCCAAGGGTTATATTACCAACGAGGAAGCGATCGGTGCAAGTCCCTTCTCGAACACGGTCGATCTATTGACACTGCGCGGGGACGCACTGTGGAACATCGTCGAGCACTCGCTCGTGTGGGATAGTGTGAAGCGCATGAATGTGGCACAAGTGGCGGGATTGCGGATAGTAGCGGATCTCGACCGTGCACCGTACCATCGGGTGCTCTCGATCGAAGTACGCAACTTGCACGATGGTATCACCTACGAGCCATTGAATCGTACGGCTAATTATAAGCTGGTGACAATGTCGTTCATTGCCACCGGGAAGGATGGGTTCCGTTGGGCATTGGAGCGACTAGACCGTCAAATTGGTCCACTTGATTCGGATGTCTTTATCCAGTACCTAAAGAAGCTTAAGGAGGTAAATGAATCGAATCTGGTCGGTGGTCGAATGATCATCAACGGTACCATCAAATCTTGA
>anoste_apy|ASTE008470|to_be_corrected|
ATGGGGAAAGCTTTGCTGATCAGTGTGACGACCGCAGTGGTGTGGGCTTTGGTAGCGACGCTACAGTGTCATGCGACGGATAACTTGCCCAGCAATCTCGGTAGGCTGAACGAGCTTTTTCCACTCACGATCATTCATATGAACGATCTTCATGCAAGATTTGCGGAAACTTCCGAGAGATCGTCCAAGTGTAAGGAAAGCGGGGGTGACAGCTGCATTGCCGGTATAGCGCGCGTTTTTCACACCGTACAAAAGCTAAGAAAGAAGCATCCGAACCCACTCTTCTTCAATGTCGGCGATAACTACCAGGGAACGATCTGGTACAACTATCACCGTTGGCGAGTGGTGGCACGATTCATGAAGCTGTTACATCCAGATGCGATGACGCTCGGAAACCATGAGTTCGATGATGGGCTGCAAGGGTTACGGCCCTACCTGATGGCTCTGGCGGAGGAAAAGATTCCAACAGTAGCGTCGAACCTTATCCGTTCGAAAGATCCTTTCCCGGACCTGCCACGCACGGTGATCCTGGAGCGGGATGGACGTTCGATAGGCATTATTGGGGTGACAGCTGATAACACTCACGAACTCTCCAAAACTGAAAGCATCACGTTTGCCGATTCTGTCGCCACGGTGCGCAACGAATCGCAAGCCCTGAAGCAACGGGGTGTGAACATCATACTGGTACTGTCACACTGTGGGCTGGAGGTTGATAAACGGATTGCGCAGGAGGCGGGCGATCATGTGGACGTGATCGTCGGAGGACATTCACATTCGTTTCTTTTCCCGCACGGTTCCAGCCCGGTGCCGCACAGCAAGTTGGACAACATTCTGGGCGATTACCCAGTAGTTGTGGAGAGTAAGAATGGACGTAAGATACTGATTGTGCAAGCTTACGCCTACGGTAAGTACGTAGGCCGTTTGACGGTCTATTTCAATCGGGACGGAGAAGTGAAACACTGGGATGGATTCCCGGTGTACCAATCGAACCGAGTACCGCAGAGTCGTTGGGCGTTAAAAGTTCTGGAACCGTACCGCAAGCAGGTGGAATCTTACGGAGCAACCAAAATTGCCGAAACGACGATCGATCTAGTGCAGGACACCTGTCGCCTAAGGGAGTGTAACTTGGGCAGCTTGGTGGCGGATGCGATTGCCGATTACTACACGAACGAAACGTTTCATCCGATAGCGGTTATTAATGCCGGCAACTTCCGTGCTCCAATACCTAGAGGATTTATTACCAACGAGGAAGCAATCGGTGCGAGCCCATTCTCGAACACGGTCGATCTAGTGACGCTACGCGGCGATGCACTGTGGAACATCATCGAGCACTCGATCGTGTGGGACAGTGTGAAGCGGATGAACGTTGCCCAAGTGTCCGGATTGCGAGTCGTGGCAGATCTCGATCGAGCACCGTACAATCGGGTGCTCTCGATCGAGGTGCGCAACCTGGCCGATGGTACCAAGTACGAGCCGTTAAGCAAAAAGGTAACTTACAAGCTCGTGACACTGTCGTTCATTGCCACCGGGAAGGATGGGTTCCGTTGGGCATTGGAGCGACTGGACCGAAAGATTGGACCACTCGATTCGGATGTGTTTATAGCGTATCTGAAGAAGCTGAAGGTGGTGAATGAAAACAATCTGAAAGGGGGAAGAATGATCGTAAACGGAACGATCAAAACATAA
>anodir_apy|ADIR001999|to_be_corrected|
ATGTGGAAAGTGTTGCTAATCGGTGTGACGGTGTGGGCTTTGGTAGTGCCGCACAGCAGTGCAACGCAAAGCTTGCCGGCAGATCGCAGCAAGCTGGCAGAGCTGTTCCCGTTGACGATCATACACATGAACGATCTTCATGCAAGATTTGCAGAAACTTCCGAACGATCGTCCAAGTGTAAGGTGAATGAAGGCGACACCTGCATAGCCGGCATTGCACGCGTCTTCTACATGGTGCAAGCGTTACGCAAGGAGCATCCGAATGCGCTCTTCTTCAACGTGGGTGATAACTTCCAGGGCACGATCTGGTACAACTATCACCGGTGGAGAGTAGTGGCCCGGTTCATTGAACTGCTGGGCCCAGATGCAATGACGCTCGGAAACCATGAGTTCGATGATGGACTGGAGGGGTTAAAACCGTACCTGAAGTCTCTAGCGGCCAAGAATATTTCCACGGTGGTGACTAACTTGATCCGATCGAAAGCCAAATTTCCCTCGCTGCCGCGCTCGGTGATCATCGAGCGTGGGGGACGATCGATCGGCATCATTGGCGTTATATCTGACACGACGCACGAGCTATCCAACACCGGCAGTATCACTTTCTCCGACTCGATTGCCGCGGTGCGCAACGAATCGGAAGCACTGAAGCGGCAGGGTGTGAACGTGATAGTGGTGCTGTCGCACTGCGGGCTGGCCGTTGACAGGCGCATCGCGAACGAAGCGGGCGAGCATGTGGATGTGATCGTCGGGGGCCATTCGCACTCGTTTCTGTTCTCCAACTCCTCCCGCAAGCCGTACAGCAAACTCGACACCATTGTGGGCGATTATCCGGTGGTTGTGGAGAACACAAATGGACGAAAGATTCTTATTGTGCAAGCCTACGCTTACGGGAAGTACATCGGACGACTGACCACGTACTTCGACTCGAACGGGGAGATACAGCACTGGACCGGATATCCGGTGTATTTGTCGAGCGAGATCCCGCAGAGCAAGGAGGCCCTGCGCATCCTAGAACCGTACCGGAAGCAGGTGACGGCTTTTGGTGCAACAAAAATAGCCAAAACGAGCGTCGACCTCGTACAGGACAGCTGCCGGCGTGCCGAGTGCAACTTGGGCAGCCTCGTGGCAGATGCGATCGCGGATCACTACACCAACGAAACGTTCCACCCGGTAGCCGTCGTAAACGCCGGAAACTTTCGTTCTCCCATCCCGAAAGGAAATATCACAAACGAAGAGGCGATCGGTGCCAGTCCCTTCTCCAACACGGTCGATCTCCTGACGCTGCCCGGTGCCGCACTGTGGAACATCATCGAGCACTCGCTCGTGTGGGACAGTGCGAAGCGATTGAATGTGGCGCAGGTGTCGGGACTGCGCGTCGTTGCCGATTTCGATCGGGCACCGTACGAACGGGTGCTCTCGATCAAGGTGCGCAACTTGCAGGATGGATCTACCTACGAGCCATTGAATCGCACGGCTTATTATAAGGTGGTGACAATGTCATTCTTGGCCACCGGTAAAGATGGTTTCCACTGGTCACTGGAACGGCTCGATCGACAAATCGGTCCGCTCGATTCGGATGTCTTCATCAAGTACTTGCGAAAGCTGAAGGTGGTGAACCAATCGTCCCTGACGGGGGGCAGGATGATTCTAAACGGTACGGTCAAATCGTAG
>anoatro_apy|AATE008433||
ATGGGAAAAGTGTTCCTCCTCCGTGCAATCGTGTTGTGTTTGGTGTTGTTGCAGTGCTCTGCGACGGACTTTTTGCCGACCGATCGCGGACAGCTTGTTGAATTATATCCCTTGACGATCATACACATCAATGATCTTCATGCCAGATTCCATGAAACGTCTGAGAGATCCGGAAAATGTGATGGTGAGGGCTGTATAGCCGGCATTGCACGCGTTTTCCACACCGTTCAGGAGCTGCGGAAAGCGCACAAAAACGCGCTGTTCCTGAACGCGGGGGACAATTTCCAGGGCACTATCTGGTACAACTATCACCGGTGGAAGGTGGTGGCGCATGCCATGAAACTACTGCGCCCTGATGCGATGACCCTAGGAAATCACGAGTTCGACGATACATTGGATGGTTTGAAGCCGTATCTGCAGGCGCTAGCTAAAGCGAACATTAAAACGGTTGTGGCCAATTTAGACAGCACGCAGGAGGAAAAGTTTCCTCGTTTGCCCCCAACCACAATAATAGAGCGCGACAGTCGGAAGATCGGCATTATTGGCGTGATTTACGACCAAACGCATCAACTGTCCAAAACTGGAGCTATCACCTTCGCCGACTCTGTGGCGACCGTTCGACATGAGGCTGAAAAGCTGAAGAAAACCGGTGTGCACATCATCGTGGTCCTATCACACTGTGGGCTGGAGATTGACAAAAGGATCGCACGGGAAGCCGGAGATCATGTGGACGTGATCGTTGGCGGTCATTCGCACTCGTTCCTCTTCCCGGAGTCCTCCGGCAAACCTCGCTATAAGGACGATAAGGTCCAGGGCGACTATCCGTTGGTTGTGACAAACGATAATGGACGAAAGATTCTCATCGTTCAAGCATACGCGTATGGTAAGTATGTGGGACGGTTGACGGCGTACTTTAATACCGAAGGAGAAATACAATACTGGGAAGGATTCCCCATCTACATGTCGCATGGGGTGACGCAGAACGGCCAAGCCTTGCGCACACTAGAACCATTCCGGAAGGCAGTGGACAAGTTTGCGTCAATGCGCATCGCCAAAACCACGATCGATCTGGTTCAGAGTACCTGTCGCGTACAAGAGTGCAACTTGGGCAGCCTTGTGGCGGACTCGCTGGCGGATTACTACACCAATGACTCATTCCATCCGATCGCAGTTATTAACGCGGGAGAGATTCGATCTCCTATCTCGAAAGGAGAAATAACCAACGAGGAGGCAATCGGTGCGAGCCCATTCTCCAACACCGCCGATCTGCTGACACTACGCGGGGACGCCCTGTGGAACATTATCGAGCACTCGCTGGTGCTGGATGCCGTCAAGCGCACGAACACGGCACAGGTGGCCGGCCTGCGGATTGTGGCGGACCTCGGTCGAGAGCCCTACCATAGGGTTATCTCGCTTGAGGTACGAGATCTGCACGATGGGACAACGTATCGGCCGCTGAATCGATCGGCTAATTATAAAGTGGCGATGAAGTCGTTCATCGCCTCCGGGAAGGACGGATTTCGATGGGCGCTCGAGCGACTCGATCGGCAAATTGGCCCACTGGACTCGGACGTGTTCATAAGCTATCTGAAGAAATTGAAAGTCGTCAACGAAGCAAACCTTGTTAGCGGAAGGTTCAACATTACCGGACAGTTAAAATCACAATGA
>anosin_apy|||
ATGTTTCTCGTCTGTGCAGTAGTTTTACTGTCCTTCTTCCAGTGCCATGCAACGAACTTCATGCCTGGTGATCGCGAACAGCTCCACAACCTGTATTCTCTGACGATCATTCACATAAACGATCTTCATGCTAGATTTGACGAAACATCTGAGAGATCAGCAAAATGTAAAGCAACTGAAGGCGAACTCTGCATTGCAGGAGTCGCCCGTGTTTACCACTCCGTTCAAGAGCTGAGAAAACAGTACGAAAACGCTCTTTTTCTGAACGCGGGTGACAATTTTCAGGGCACGATCTGGTACAACTATCACCGGTGGAAGGTTGTGGCGCAAACTATGAAACTTCTGCGACCGGATGCGATGACTCTAGGCAATCATGAGTTCGACGATGGGCTGGATGGTTTGACGCCGTACCTGCATTCGCTGGCGGAAGGAAACATTAAGACGGTGGTGGCTAATTTGAATCGATCAATGGAGAACAAGTTTCCCAAACTTCCCGGGACGACGATCATCCGTAGATCGAAACGGAGGATCGGGATTATTGGTGTGATATACGACCAAACACATCAAATGTCCAAAACTGGGGCCATAACGTTCGAAAACTCGGTGAAAACGGTGCGCAAAGAGGCTGAAAAGTTGGAACAACAAGGGGTTGATATCGTGGTGGTCCTGTCGCACTGTGGGTTAGAGGTCGACAAGCAGATTGCACTTGAGGCCGGTGACCATGTGGACGTGATCGTAGGTGGTCACTCACATTCTTTCCTGTTTCCGGAGTCCTCCGGTGAGCCACGTAATAGGGACGATAAAATCCAGGCTGACTATCCACTGGTGATTACCAACAGTAATGGAAGGAAGATACTCATCGTTCAAGCTTATGCGTACGGTAAGTATGTTGGACGCTTGACGACGTACTTCGATGCCGATGGTGAGATTAAGTACTGGGAAGGGTTCCCGGTGTACATGTCACACCGGGTGACGCAGAACAAACAAGCCCTACGCACGCTGGAACCCTACAGGCAGGCGGTGGCCAAGTTTGGCTCAAGGCGTATCGCCAACACGACCATCGATCTCGTCCAGAGTACTTGCCGTGTGCAGGAGTGCAACTTGGGTAGCCTGGTAGCGGATTCTCTAGCGGACTACTACACCAATGACTCATTTCACCCGGTCGCACTGATAAACGCGGGTGAAATTCGTGCTCCTATAGCAAAGGGAGAAATAACCAACGAAGAGGCAATCGGTGCCAGTCCATTTTCCAACACCGTCGATCTGCTGACACTTCCCGGCGACGCCCTGTGGAACATTGTCGAGCACTCGCTGGTGCCGGATGCCGTGAAGCGCACGAACACGGTCCAGGTAGCGGGCCTACGGATGGTGGCGGACCTCAACCGTGCGCCCTACCAAAGGGTGATCTCGATCGAGGTGCGCGATCTGCACGATGGGACAACGTACCGGCCGCTGAATCGATCGGCTAATTATAAAGTGGCGATGAAATCGTTCATTGCCTCCGGTAAGGATGGATTTCGTTGGGCACTAGAGCGACTCGATCGGCACATTGGACCACTGGACTCGGACGTGTTCATTAACTATCTGAAGAAATTGAAAGTGGTGAACGAATCCAATTTAATTGGCGGAAGGTTTAATATTACTGGGAAATTAAAATCAAAATAA
>anoalb_apy|AALB009940|to_be_corrected|
ATGTGGCAGGTGCTGATAATTGTGGCCACATTTATTGGCAAGCTCCGGGCAGCGGATAATCTTCCTGCAAATCGCGTTGAGCTCGACCAGTTGTTCCCCGTAACACTCATTCACATGAACGATCTGCATGCTAGATTCGATGAGACATCAAACAAATCATCAAAATGTAGGGCCGATCTAGGCGAAGAGTGCATCGCAGGCATAGCACGCATTCAGTATGCTGTGTCTAAGCTAAGGAGTGAGTTCTTCAATCACACGCCTCTACTCTTAAATGCCGGAGATAACTATCAGGGAACGATTTGGTACAACTATCACCGCTGGAAAGTCGTAGCCCAGTTCATGGAACTGCTGCATCCCGATGCGATGACCCTAGGTAATCACGAGTTCGACGATGGTTTGGAGGGCTTGGCACCATATTTGAGCCATCTTCAATCAGTGGGCATTCCAACGGTGGTTTCAAATTTGATCGACAAATCGGGCGGAATTCCGAAGCTACCTCCATCGCTGATCATTGAACGTCAGAAACGGTTAATCGGAATCATTGGAGTCATCTACGATAAAACGAATGAATTATCCAAAACAGGCGAGCTGGAGTTTACAGATTCCATTGCCACGGTGCGTGCTGAAGCCGAGAAGCTCAAGCAACGTGGAGTCAACATCATTATCGTTCTTTCCCACTGTGGGCTAGAGATCGATAAGCAAATTGCGGTTGAAGCAGGCGATCATGTTGATGTGATCGTCGGTGGCCATTCACATTCATTCCTGTTTTCGCCAGCCTCTGATCAACCGTATAACGAACAGGATACCATCCAGGGCGACTATCCGGTGGTGATCGAGAACGACAATGGTAGAAAGATACTGATTGTGCAGGCGTATGCGTACGGTAAGTATATCGGCCGCTTGACGACGTATTTCGATGCGGACGGTGAAATTGTGTACTGGGAAGGGTATCCGGTGTACATGCGGCACGATGTTTATCAGCATGGCAGCACGTTTAGGCTGGTCAAGAAGCTTCGCAAGCAAGTTCAGTCCTACGCGTCGACCAAGATCGCCGAAACGAGAATCGATCTTGAGCAGGAGACGTGCCGTACGCGTGAGTGTCGACTGGGTAACATCTTTGCGGATGCAATCGCCGATTACTACACGAACGAAACGTTCCATCCGGTAGCGATTGTTAATGCCGGGAACTTCAGGACACCGATCCCAAGCGGAGACATCACTAATGAAGATGCTATCGGTGCTGCTCCGTTTTCGAACTCCGTCGAGCTGCTGACGCTTCGGGGTGATTCGCTGTGGAACCTCATCGAGCATTCGGTGGTGTGGAGCGCTTCCAAGCGCCTGAACGTAATGCAGGTCTCGGGGATCAAGATCGTGGCCGATCTCAATCGTAAACCCTACGCTAGGGTACTTACGATCGAGGTGCAAGATCTGCGCAGTAAGCTCTACAAGCCCTTGAACCGAACGGCCACCTATAAAGTGGTGACACTGTCCTTTCTCGCCTCGGGCAAAGATGGATTTAAGTGGGCTCTAGAGTGTACCGATCGGCAGATTGGACCGCTAGATTCGGATGTTTTCATCGGATATTTGAAAAAGTTAAAAGTAATCACCGAGCAGAACCTGCGCAGTGGTAGATTTTTCCTCAATGGAACTGTTACATCCTGA
>anodar_apy|ADAC004611||
ATGTGGCAGTTATTAATAGTTGTGACCCTGCTTAGTGTGCAACAGCTTGGTGCAACGGATCATCTTCCTGAAAATCGGGATGAGCTTAGCGATTTGTTTCCCGTAACACTCATTCACATGAACGATCTACACGCTAGATTCGATGAGACATCAAACAAATCGTCAAAATGTAGGTCCGATCTAGGCGAAGAGTGCATTGCGGGCATAGCACGCATTCAGTATGCCGTGTCAAAGTTAAAGAGTGAGTTCTACAACCACACGCCCCTGTTCTTAAACGCCGGCGATAACTATCAGGGAACAATTTGGTACAACTACTACCGATGGAAAGTCGTAGCCCAATTCATGGAACTGCTGCATCCCGATGCGATGACGCTTGGCAATCACGAGTTCGATGATGGTTTAGAGGGCTTGGCACCATATTTGAGCCGTCTTCAATCCGTGGGTATTCCGACTTTGGTATCAAATTTGATCGACAGTTCAGGCGGAATTCCGAAGCTTCCTGCTTCGCTTATTATTGAACGTCGAAAACGGTTAATCGGAATCATAGGAGTCATTTACGATAAAACCAATGAACTATCCAAAACGGGTGACTTGAAGTTTACAGATTCCATTGCCACGGTGCGTGCCGAAGCCGAGAAGCTCAAGCAGCGCGGAGTTAACATTATTATCGTGCTTTCACACTGCGGGCTAGAGATCGACACGCAAATCGCGGCCGAAGCAAGCGATCATGTTGATGTGATCGTTGGTGGACATTCACATTCGTTTCTGTTTTCGCCAGACTCTGATCAACCGTATAACAAGCAGGATACCATCCAGGGCGAATATCCAGTGGTGATTAAGAACGCCAATGGTAGAAAGATATTGATTGTGCAAGCGTATGCGTACGGTAAGTATATTGGCCGCTTGACGACCTATTTCGATTCGGCTGGTGAGATTGTGTACTGGGAAGGGTATCCCGTGTACATGCGACACGACGTTTATCAGCATGACAGCACATTTCGGTTGGTTAAAAAGCTTCGAAAGCAAGTGAAGTCTTACGCGTCGACAAAGATCGCTGAAACGAGGATCGATCTTGAGCAGGAAACGTGCCGTATGCGAGAGTGCCGGCTGGGTAGCATCTTTGCGGATGCAATCGCCGATTACTACACGAATGAAACATTCCATCCGGTAGCGATTGTTAATGCCGGGAACTTCAGAACACCCATCCCAAGCGGAGACATCACGAATGAAGATGCTATCGGTGCGGCTCCGTTTTCGAACTCCGTCGAGCTGCTGACGCTTCGTGGTGATGCACTCTGGAATCTCATCGAGCACTCGGTGGTGTGGAGCGCGAGCAAAAGACTCAACGCGATGCAGGTGTCGGGGATCAAGATCGTAGCCGATCTCAATCGTAAACCGTATGCCAGGGTACTTACGATCGAGGTGCAAGATCTGCGCAGTAAGCACTACAAGCCCTTGAGCCGAACGGCCACTTATCAAGTGGTGACACTGTCCTTTCTCGCCTCGGGCAAAGATGGATTCAAATGGGCCCTAGAATGTACCGATCGGCAAATTGGGCCGCTAGATTCGGATGTTTTCATCGGATATTTGAAAAAGTTGAAAGTAATCACCGAGCAGAACCTTCGCAGTGGTAGGTTCTTCATCAATGGAACTGTTACATCGTGA
>anoga_5nuc|AGAP011026||
ATGGCACTGGTACGCTTCGCTACGATCATTACGGTGCTCTGCCACTTAGCCATCCAGGACGGTGCGGCCAAAAGTTTCCCGCACGGCGAGAAAGCACCCTTCCCGCTGACGCTTATCCACATTAACGATCTGCATGCACGTTTCGACGAAACGAACCAGAAGTCGTCCACCTGCACCAACTCGAAGGAATGTATCGCTGGGATAGCGCGCGTGTACCACACGATCAAGCAGCTGAAGAGTGAGTACAAGACGAAGAACCCACTCTACCTGAATGCGGGCGACAACTTCCAGGGAACGCTCTGGTACAATCTGCTGCGCTGGAATGTGACGGCGTACTTCATCAAGGAGCTGCCCCCGGATGCGATGACTCTAGGCAACCATGAGTTCGACCACAGCCCGAAAGGTCTCGCCCCGTACCTGGCTGAGCTGGAGAAGATGAAGATCCCCACGGTTGTCGCTAATCTGGAGAAGAACGGTGAGCCGGCGCTGAAGGACTCCAAGATTGCGCGCAGCATCGTGCTGAAGGTTGGCAATCGAAAGGTCGGAGTGATTGGAGCACTGTATGATAAAACGCATCTGGTAGCACAAACCGGTATGGTAACGCTGACCAACTCGATCGAAGCCGTCCGCAAGGAGGCGCAAGAGTTGAAGAAGAAAAATGTGAACATTATCGTGGTGCTGTCCCACTGCGGGCTGGACGGCGATAAGCAGCTAGCGGAGGAGGCGGGCGATCTGATCGACGTGATCGTCGGTGCCCACTCCCACTCGCTGCTGCTGAACAAGGATGCGAAGGTACCGTACGACACCAAGTACGACACGATCGAGGGAGACTATCCGCTGGTGGTGAAGAAGAGCAATAACCACACGGTGCTCATTACGCAGGCCCGCTCCTTCGGCAAGTACGTGGGCCGGCTGACGGTCAACTTTGACTGCGAAGGTGAGGTACAGAGCTGGGAGGGCTATCCGATCTACATGAACAACTCGGTCAAACAGGACGAGGAAGTGTTGCGCGAGCTGGAACCGTGGCGGGCGGAGGTCAAGCGACTCGGTACGCAGGTGATCGGCACGACCGAAGTGTTCCTCGATCGCGAATCCTGCCGCTGGTGCGAGTGTACCCTGGGCGATCTGATTGCCGATGCGTACGCAGATCAGTACACAAACAGCACGGTTCAACCGGTAGCGTTCGTACAGGCTGGCAACTTCCGCAATCCGATCGAGAAAGGAGACATCACAAACGGTCTAGCGATTGAGGCTGCCCCGTACGGCTCGTCGGTCGACATGATCAAGCTTAGCGGTGCCGACCTGTGGAGTGCCATCGATCACTCCTTCACACTGGACGATGAGTTCCGCTACAACACGGCACAGGTGTCGGGCATGGCCGTGGTGGCGGATCTGTCCAAAAAACCGTACGAACGTGTACAGAGCATCGACATTGTCGGTGCCAACGGAGCAAAGACTGCGCTTAAGAAGGACCAGATCTACTACGTCGTGGTACCGTCCTATTTGGCTGATGGTAAGGATGGCTTCGCCATGCTGAAGAAGGGTACGAATCGTGTGACGGGACCGCTGGATTCGGATGTGCTAATCGAGTACGTGCGCAAGCGTCAAACCATCGCGAAGACCATGTTCCAGGAGAAGCGTGTGGTGATTGAGAACCACACCAACGGTACCTGCTCGTGGGATCTGGATAGCCAGCGGTATAAGCCTAAATAG
>anocol_5nuc|ACOM022921||
ATGGCACTGGTACGCTTCGCTACGATCATTACGGTGCTCTGCCACTTAGCCATCCAGGACGGTGCGGCCAAAAGTTTCCCGCACGGCGAGAAAGCACCCTTCCCGCTGACGCTTATCCACATCAACGATCTGCATGCACGTTTCGACGAAACGAACCAGAAGTCGTCCACCTGCACCAACTCGAAGGAATGTATCGCTGGGATAGCGCGCGTGTACCACACGATCAAGCAGCTGAAGAGTGAGTACAAGACGAAGAACCCGCTCTACCTGAATGCGGGCGACAACTTCCAGGGAACGCTCTGGTACAATCTGCTGCGCTGGAATGTGACGGCGTACTTCATCAAGGAGCTGCCCCCGGATGCGATGACTCTTGGCAACCATGAGTTCGACCACAGCCCGAAAGGTCTCGCCCCGTACCTGGCCGAGCTGGAGAAGATGAAGATCCCCACGGTCGTCGCTAATCTGGAGAAGAACGGTGAGCCGGCGCTGAAGGACTCCAAGATTGCGCGCAGCATCGTGCTGAAGGTTGGCAATCGAAGGGTTGGAGTGATTGGAGCACTGTACGATAAAACGCATCTGGTAGCACAAACCGGTATGGTAACGCTGACCAACTCGATCGAAGCCGTCCGCAAGGAGGCGCAAGAGTTGAAGAAGAAAAATGTGAACATTATCGTGGTGCTGTCCCACTGCGGGCTGGACGGCGATAAGCAGCTAGCGGAGGAGGCGGGCGATCTGATCGACGTGATCGTCGGTGCCCACTCCCACTCGCTGCTGCTGAACAAGGATGCGAAGGTACCGTACGACACCAAGTACGACACGATCGAGGGAGACTATCCGCTGGTGGTGAAGAAGAGCAATAACCACACGGTGCTCATTACTCAGGCCCGCTCCTTCGGCAAGTACGTGGGCCGGCTGACGGTCAACTTTGACTGCGAAGGTGAGGTACAGAGCTGGGAGGGCTATCCGATCTACATGAACAACTCGGTCAAACAGGACGAGGAAGTGTTGCGCGAGCTGGAACCGTGGCGGGCGGAGGTCAAGCGACTCGGTACGCAGGTGATCGGCACGACCGAAGTGTTTCTCGATCGCGAATCCTGCCGCTGGTGCGAGTGTACCCTGGGCGATCTGATTGCCGATGCGTACGCAGATCAGTACACAAACAGCACGGTTCAACCGGTAGCGTTCGTACAGGCTGGCAACTTCCGCAATCCGATCGAGAAAGGAGACATCACAAACGGTCTAGCGATTGAGGCTGCCCCGTACGGTTCGTCGGTCGACATGATCAAGCTTAGCGGTGCCGACCTGTGGAGTGCCATCGATCACTCCTTCACACTGGACGATGAGTTCCGCTACAACACGGCACAGGTGTCGGGTATGACCGTGGTGGCGGATCTGTCCAAAAAACCGTACGAACGTGTACAGAGCATCGACATTGTCGGTGCCAACGGAGCAAAGACTGCGCTTAAGAAGGACCAGATCTACTACGTCGTGGTACCGTCCTACCTGGCTGACGGTAAGGATGGCTTTGCCATGCTGAAGAAGGGTACGAATCGTGTGACGGGACCGCTGGATTCGGATGTGCTGATCGAGTACGTGCGCAAGCGTCAAACCATCGCGAAGACCATGTTCCAGGAGAAGCGTGTGGTGATTGAGAACCACACCAACGGTACCTGCTCGTGGGATCTGGATAGCCAGCGGTATAAGCCTAAATAG
>anoara_5nuc|AARA005456||
ATGGCACTGGTACGCTTCGCTACGATCATTACGGTGCTCTGCCACTTAGCCATCCAGGACGGTGCGGCCAAAAGTTTCCCGCACGGCGAGAAAGCACCCTTCCCGCTGACGCTTATCCACATCAACGATCTGCATGCACGTTTCGACGAAACGAACCAGAAGTCGTCCACCTGCACCAACTCGAAGGAATGTATCGCTGGGATAGCGCGCGTGTACCACACGATCAAGCAGCTGAAGAGTGAGTACAAGACGAAGAACCCGCTCTACCTGAATGCGGGCGACAACTTCCAGGGAACGCTCTGGTACAATCTGCTGCGCTGGAATGTGACGGCGTACTTCATCAAGGAGCTGCCCCCGGATGCGATGACTCTTGGCAACCATGAGTTCGACCACAGCCCGAAAGGTCTCGCCCCGTACCTGGCTGAGCTGGAGAAGATGAAGATCCCCACGGTTGTAGCTAATCTGGAGAAGAACGGTGAGCCGGCGCTGAAGGACTCCAAGATTGCGCGCAGCATCGTGCTGAAGGTTGGCAATCGAAGGGTTGGAGTGATTGGAGCACTGTACGATAAAACGCATCTGGTAGCTCAAACCGGTATGGTAACGCTGACCAACTCGATCGAAGCCGTCCGCAAGGAGGCACAAGAGTTGAAGAAGAAAAATGTGAAAATTATCGTGGTGCTGTCCCACTGCGGGCTGGACGGCGATAAGCAGCTAGCGGAGGAGGCGGGCGATCTGATCGACGTGATCGTCGGTGCCCACTCCCACTCGCTGCTGCTGAACAAGGATGCGAAGGTACCGTACGACACCAAGTACGACACGATCGAGGGAGACTATCCGCTGGTGGTGAAGAAGAGCAATAACCACACGGTGCTCATTACGCAGGCCCGCTCCTTCGGCAAGTACGTGGGCCGGCTGACGGTCAACTTTGACTGCGAAGGTGAGGTACAGAGCTGGGAGGGCTATCCGATCTACATGAACAACTCGGTCAAACAGGACGAGGAAGTGTTGCGCGAGCTGGAACCGTGGCGGGCGGAGGTCAAGCGACTCGGTACGCAGGTGATCGGCACGACCGAAGTGTTCCTCGATCGCGAATCCTGCCGCTGGTGCGAGTGTACACTGGGCGATCTGATTGCCGATGCGTACGCAGATCAGTACACAAACAGCACGGTTCAACCGGTAGCGTTCGTACAGGCTGGCAACTTCCGCAATCCGATCGAGAAAGGAGACATCACAAACGGTCTAGCGATTGAGGCTGCCCCGTACGGCTCGTCGGTCGACATGATCAAGCTTAGCGGTGCCGACCTGTGGAGTGCCATCGATCACTCCTTCACACTGGACGATGAGTTCCGCTACAACACGGCACAGGTGTCGGGCATGGCCGTGGTGGCGGATCTGTCCAAAAAACCGTACGAACGTGTACAGAGCATCGACATTATCGGTGCCAACGGAGCAAAGACTGCGCTTAAGAAGGACCAGATCTACTACGTCGTAGTACCGTCCTATTTGGCTGACGGTAAGGATGGCTTCGCCATGCTGAAGAAGGGTACGAATCGTGTGACGGGACCGCTGGATTCGGATGTGCTGATCGAGTACGTGCGCAAGCGTCAAACCATCGCGAAGACCATGTTCCAGGAGAAGCGTGTGGTGATTGAGAACCACACCAACGGTACCTGCTCGTGGGATCTGGATAGCCAGCGGTATAAGCCTAAATAG
>anoqua_5nuc|AQUA001199||
ATGGCACTGGTACGCTTCGCTACGATCATTACGGTGCTCTGCCACTTAGCCATCCAGGACGGTGCGGCCAAAAGTTTCCCGCACGGCGAGAAAGCACCCTTCCCGTTGACGCTCATCCACATCAACGATCTGCATGCACGTTTCGACGAAACGAACCAGAAGTCGTCCACCTGCACCAACTCGAAGGAATGTATCGCTGGGATAGCGCGCGTGTACCACACGATCAAGCAGCTGAAGAGTGAGTACAAGACGAAGAACCCGCTCTACCTGAATGCAGGCGACAACTTCCAGGGAACGCTCTGGTACAATCTGCTGCGCTGGAATGTGACGGCGTACTTCATCAAGGAGCTGCCCCCGGATGCGATGACTCTTGGCAACCATGAGTTCGACCACAGCCCGAAAGGTCTCGCCCCATATCTGGCTGAGCTGGAGAAGATGAAGATCCCCACGGTTGTCGCTAATCTGGAGAAGAACGGTGAGCCCGCGCTGAAGGACTCCAAGATTGCGCGTAGCATCGTGCTGAAGGTTGGCAATCGAAGGGTTGGAGTGATTGGAGCACTGTACGATAAAACGCATCTGGTAGCTCAAACCGGATTGGTAACGCTGACCAACTCGATCGAAGCCGTCCGCAAGGAGGCACTGGAGTTGAAGAAGAAAAATGTGAAAATTATCGTGGTGCTGTCTCATTGCGGGCTGGACGGCGATAAGCAGCTAGCGGAGGAGGCGGGCGATCTGATCGACGTGATCGTCGGTGCCCACTCCCACTCGCTGCTGCTGAACAAGGATGCGAAGGTACCGTACGACACCAAGTACGATACGATCGAGGGAGACTATCCGCTGGTGGTGAAGAAGAGCAATAACCATACGGTGCTCATTACTCAGGCCCGCTCCTTCGGCAAATACGTGGGCCGGCTGACGGTCAACTTTGACTGCGAAGGTGAGGTACTGAGCTGGGAGGGCTATCCGATCTACATGAACAACTCGGTCAAACAGGACGAGGAAGTGTTGCGCGAGCTGGAACCGTGGCGGGCGGAGGTCAAGCGTCTCGGTACGCAGGTGATCGGCACGACCGAAGTGTTTCTCGATCGCGAATCCTGCCGCTGGTGTGAGTGTACCCTGGGCGATCTGATTGCCGATGCGTACGCAGATCAGTACACAAACAGCACGGTTCAACCGGTAGCGTTCGTACAGGCTGGCAACTTCCGCAATCCGATCGAGAAAGGAGACATCACAAATGGTCTAGCGATTGAGGCTGCCCCGTACGGCTCGTCGGTCGACATGATCAAGCTTAGCGGTGCCGACCTGTGGAGTGCCATCGATCACTCCTTCACACTGGACGATGAGTTCCGCTACAACACGGCACAGGTGTCGGGCATGGCCGTGGTGGCTGATCTGTCCAAAAAACCATACGAACGTGTACAGAGCATCGACATTGTCGGTGCCAACGGAGCAAAGACTGCGCTTAAGAAGGACCAGATCTACTACGTCGTGGTACCGTCCTATCTGGCTGACGGTAAGGATGGCTTTGCAATGCTCAAGAAGGGTACAAATCGTGTGACGGGACCGCTGGATTCGGATGTGCTGATCGAGTACGTGCGCAAACGTCAAACCATCGCGAAGACCATGTTCCAGGAGAAACGTGTGGTGCTTGAGAACCACACCAACGGTACCTGCTCGTGGGATCTGGATAGCCAGCGGTATAAGCCTAAATAG
>anomer_5nuc|AMEM004850||
ATGGCACTGGTACGCTTCGCTACGATCATTACGGTGCTCTGCCACTTAGCCATCCAGGACGGTGCGGCCAAAAGTTTCCCGCACGGCGAGAAAGCACCCTTCCCGCTGACGCTTATCCACATCAACGATCTGCATGCACGTTTCGACGAAACGAACCAGAAGTCGTCCACCTGCACGAACTCGAAGGAATGTATCGCTGGGATAGCGCGCGTGTACCACACGATCAAGCAGCTGAAGAGTGAGTACAAGACGAAGAACCCGCTCTACCTGAATGCGGGCGACAACTTCCAGGGAACGCTCTGGTACAATCTGCTGCGCTGGAATGTGACGGCGTACTTCATCAAGGAGCTGCCCCCGGATGCGATGACTCTTGGCAACCATGAGTTCGACCACAGCCCGAAAGGTCTCGCCCCATATCTGGCTGAGCTGGAGAAGATGAAGATCCCCACGGTTGTCGCTAATCTGGAGAAGAACGGTGAGCCGGCGCTGAAGGACTCCAAGATTGCGCGCAGCATCGTGCTGAAGGTTGGCAATCGAAGGGTTGGAGTGATTGGAGCACTGTACGATAAAACGCATCTGGTAGCTCAAACAGGTATGGTAACGCTGACCAACTCGATCGAAGCCGTCCGCAAGGAGGCACAAGAGTTGAAGAAGAAAAATGTGAAAATTATCGTGGTGCTGTCCCACTGCGGGCTGGACGGCGATAAGCAGCTAGCGGAGGAGGCGGGCGATCTGATCGACGTGATCGTCGGTGCCCACTCCCACTCGCTGCTGCTGAACAAGGATGCGAAGGTACCGTACGACACCAAGTACGACACCATCGAGGGAGACTATCCACTGGTGGTGAAGAAGAGCAATAACCATACGGTGCTCATTACTCAGGCCCGTTCCTTCGGCAAGTACGTTGGCCGGCTGACGGTCAACTTTGACTGCGAAGGTGAGGTACAGAGCTGGGAGGGCTATCCGATCTACATGAACAACTCGGTCAAACAGGACGAGGAAGTGTTGCGCGAGCTGGAACCGTGGCGGGCGGAGGTCAAGCGACTCGGTACGCAGGTGATCGGCACGACCGAAGTGTTTCTCGATCGCGAATCCTGCCGCTGGTGCGAGTGTACCCTGGGCGATCTGATTGCCGATGCGTACGCAGATCAGTACACAAACAGCACGGTTCAACCGGTAGCGTTCGTACAGGCTGGCAACTTCCGCAACCCGATCGAGAAAGGAGACATCACAAACGGTCTAGCGATTGAGGCTGCTCCGTACGGCTCGTCGGTCGACATGATCAAGCTTAGCGGTGCCGACCTGTGGAGTGCCATCGATCACTCCTTCACACTGGACGATGAGTTCCGCTACAACACGGCACAGGTGTCGGGCATGGCCGTGGTGGCTGATCTGTCCAAAAAACCGTACGAACGTGTACAGAGCATCGACATTGTCGGTGCCAACGGAGCAAAGACTGCGCTTAAGAAGGACCAGATCTACTACGTCGTGGTACCGTCCTATCTGGCTGACGGTAAGGATGGCTTTGCCATGCTAAAGAAGGGTACAAATCGTGTGACGGGACCGCTGGATTCGGATGTGCTGATCGAGTACGTGCGCAAGCGTCAAACCATCGCGAAGACCATGTTCCAGGAGAAGCGTGTGGTGATTGAGAACCACACCAACGGTACCTGCTCGTGGGATTTGGATAGCCAGCGGTATAAGCCTAAATAG
>anomel_5nuc|AMEC019957||
ATGGCACTGGTACGCTTCGCTACGATCATTACGGTGCTCTGCCACTTAGCCATCCAGGACGGTGCGGCCAAAAGTTTCCCGCACGGCGAGAAAGCACCCTTCCCGCTGACGCTCATCCACATCAACGATCTGCATGCACGTTTCGACGAAACGAACCAGAAGTCGTCCACCTGCACCAACTCAAAGGAATGTATCGCTGGGATAGCGCGCGTGTACCACACGATCAAGCAGCTGAAGAGTGAGTACAAGACGAAGAACCCACTCTACCTGAATGCGGGCGACAACTTCCAGGGAACGCTCTGGTACAATCTGCTGCGCTGGAATGTGACGGCGTACTTCATCAAGGAGCTGCCCCCGGATGCGATGACTCTTGGTAACCATGAGTTCGACCACAGCCCGAAAGGTCTCGCCCCGTACCTGGCCGAGCTGGAGAAGATGAAGATCCCCACGGTGGTCGCTAATCTGGAGAAGAACGGTGAGCCGGCGCTGAAGGACTCCAAGATTGCGCGCAGCATCGTGCTGAAGGTTGGCAACCGAAGGGTTGGAGTGATTGGGGCACTGTACGACAAAACGCATCTGGTAGCTCAAACCGGCATGGTAACGCTGACCAACTCGATCGAAGCCGTCCGCAAGGAGGCACAAGAGTTGAAGAAGAAAAATGTGAAAATTATCGTGGTGCTGTCTCACTGCGGGCTGGACGGCGATAAGCAGCTAGCGGAGGAGGCGGGCGATCTGATCGACGTGATCGTCGGTGCCCACTCCCACTCGCTGCTGCTGAACAAGGATGCGAACGTGCCGTACGACACCAAGTACGACACGATCGAGGGAGACTATCCGCTGGTGGTGAAGAAGAGCAATAACCATACGGTGCTCATTACTCAGGCCCGCTCCTTCGGCAAGTACGTTGGCCGGCTGACGGTGAACTTTGACTGCGAAGGTGAGGTACAGAGCTGGGAGGGCTACCCGATCTACATGAACAACTCGGTCAAACAGGACGAGGAAGTGTTGCGCGAGCTGGAACCGTGGCGGGCGGAGGTCAAGCGACTCGGTACGCAGGTGATCGGCACGACCGAAGTGTTCCTCGATCGCGAATCCTGCCGCTGGTGCGAGTGTACCCTGGGCGATCTGATTGCCGATGCGTACGCAGATCAGTACACAAACAGCACGGTTCAACCGGTAGCGTTCGTACAGGCTGGCAACTTCCGCAATCCGATCGAGAAAGGAGACATCACAAACGGTCTAGCGATTGAGGCTGCCCCGTACGGCTCGTCGGTCGACATGATCAAGCTTAGCGGTGCCGACCTGTGGAGTGCCATCGATCACTCCTTCACACTGGACGATGAGTACCGCTACAACACGGCACAGGTGTCGGGCATGACCGTGGTGGCTGATCTGTCCAAAAAACCGCAGGAACGTGTACAGAGCATCAACATTGTCGGTGCCAACGGAGCAAAGACTGCGCTTAAGAAGGACCAGATCTACTACGTTGTGGTACCGTCCTATCTGGCTGACGGTAAGGATGGCTTTGCCATGCTGAAGCAGGGTACGAATCGTGTGACGGGACCGCTAGATTCGGATGTGCTGATCGAGTACGTGCGCAAGCGTCAAACCATCGCAAAGACCATGTTCCAGGAGAAGCGTGTGGTGATTGAGAACCACACCAACGGTACCTGCTCGTGGGATCTGGATAGCCAGCGGTATAAGCCTAAATAG
>anochris_5nuc|ACHR002755||
ATGGCACTGGTACGCTTCGTTACGCTCGCGGTACTGTTGTGCCACTTTGCCGTCCGCGGCGGTGAGTCAAAAAGTGTTTCGCAGCGTGAAAAAGAACTCTTCCCGCTGACGTTCATCCACATCAACGATCTGCATGCACGTTTTGAGGAAACGAACCAAAAATCGGCCTCCTGCACCAACTCGAAGGAATGTATTGCTGGGATAGCGCGGGTGTACCACACGATCAAGCAGCTGAAGCGTGAGTACAAGGAGAAGAACCCACTGTACTTGAATGCAGGCGACAACTTCCAGGGTACGCTGTGGTACAATCTGCTCCGCTGGAACGTGACCGCTTACTTTATTAAGGAGCTGCCACCGGATGCAATGACCCTTGGCAATCATGAGTTTGATCACAGCCCGAAAGGACTAGCCCCGTACCTGGCAGAGCTGGAGAAGAGCAAAATTCCAACAGTTGTCGCCAATCTGGAGCTGAACGGAGAGCCGGCACTGAAAGACTCCAAGATTGCCCGTAGCATCGTGCTGAAAGTTGGCAAACGGAAGGTTGGCGTGATTGGAGCGCTGTATGACAAAACGCACCTGGTAGCTCAAACTGGCAAGGTAACGCTGACCAACTCCATCGAAGCGGTGCGCAAGGAAGCACAGCGACTGAAGGAGAAAAAGGTAAACATTATCGTCGTTCTGTCCCACTGTGGACTGGACGGTGATAAGCAACTAGCAGCAGAGGCTGGCGATCTGCTGGACGTGATTGTTGGGGCACACTCGCATTCGCTGCTGCTGAACAAGACGGCTAACGTGCCGTACGACACCAAGTACGATACAATCGAGGGCGACTATCCGATAGTGGTGCAGAAGAACAATAGTCATAAAGTGCTCATTACTCAGGCACGCTCCTTCGGCAAGTACGTTGGTCGACTGACGGTGAACTTTGACTGCGATGGGGAGGCACAGAGCTGGGAAGGCTATCCGATCTACATGAACAATTCGGTCAAACAGGACGAAGAGGTACTGCGCGAGCTGGAACCGTGGCGTGCAGAGGTGAAGCGTCTCGGCACGCAAGTGATCGGTACTAGTGATGTATTGCTGGATCGCGAATCCTGCCGTTGGTGCGAATGTACCCTGGGCGATCTTATTGCCGATGCGTACGCTGATCAGTACACAAACAGTACCGTGCAACCGGTGGCGATTGTACAGGCCGGTAACTTTCGGAATCCGATCGAGAAAGGAGACATCACAAATGGGCTAGCGATTGAGGCTGCACCGTACGGTTCTTCGGTCGACATGATCAAGCTTAGCGGTGCCGACCTTTGGAGTGCAATCGACCACTCGTTCACGCTGGACGATGAGTTCCGCTACAATACGATGCAGGTGTCGGGCATGGCAGTGGTGGCTGACCTATCCAAAAAACCGTACGAACGTGTGCAAAGCATCGACATCGTCGGTGCCTTCGGTGAGCGTAAAGCGCTCGACAAGCAGCAAATCTACTACGTCGTCACACCATCCTATCTGGCCGACGGGAAGGATGGTTTTGCAATGCTGAAGAAAGGAACGGATCGTGTAACGGGGCCGTTGGATTCCGATGTGCTGATCGAGTATGTGCGCAAGCGCCAAACTATCGCGAAGAGTATGTTCCAGGAGAAGCGTGTAGTGATAGAGAACCATACCAATGGGACATGCTCGTGGGATGTGGACAGTCAGCGGTATAAGCCTAAATAG
>anoepi_5nuc|AEPI005349||
ATGTCGCTGTGCCGTTTCCATTCGGTGAAGGTTCTCGTGGTGGTCGCGGTGCTGTGCCACTTTGCCGCTCGCGAAAGTGCGGCAAAAAGCATTGCCTGCGGGTCGAAAGATGCCTTCCCGCTGACGCTCATCCACATCAACGATCTGCACGCACGTTTTGAGGAAACGAACCAGAAGTCGGCGGGCTGCACCAACTCGAAGGAATGTATTGCGGGAATAGCGCGCGTCTACCACACGATCAAGCAGCTGAAGCAGCAGTACAAGGCGAAGAATCCGCTCTACCTGAACGCGGGCGACAACTTCCAGGGCACGCTGTGGTACAATCTGCTTCGATGGAACGTGACGGCACACTTCATCAAGCAGCTACCACCGGATGCGATGACGCTGGGCAACCACGAGTTTGATCACAGCCCGAAAGGACTCGCACCGTATCTAGCTGAGCTGGAGAAGATTAAGGTTCCAACCGTGGTGGCGAATCTGGAGCTGAACGGTGAGCCGGCGCTCAAGAACTCCAAGATCGCCCGCAGCATCGTGCTGCAGGTTGGCAACCGTAAGGTCGGCGTGATTGGAGCACTGTACGATAAAACGCATCTGGTAGCTCAAACAGGCAATGTGACACTAACCAACTCGATCGAAGCCGTTCGGAAGGAGGCACAACTGTTGAGGAAAAGAAACGTAAACATTATCGTGGTCCTGTCGCACTGTGGGCTGGACGGTGATAAGCAACTAGCGGCCGAGGCTGGCGATCTGCTGGACGTGATCGTAGGTGCCCACTCGCACTCGCTGCTGCTCAACAAGGACGCCAATGTGCCGTACGACGCAAAGTACGATACGATCGAGGGCGACTACCCTGTCGTGGTGAAGAAGAACAACAATCATACGGTCCTTATCACTCAAGCCCGTTCCTTTGGTAAGTATGTGGGCCGGCTTACCGTCTACTTCGATCGCATGGGTGAGGTGCAGAGCTGGGAGGGCTATCCGATCTACATGAACAACTCGGTGCCGCAGGACGAAGGTGTGCTGCAGGAGCTGGTGCCGTGGAGGGCGGAGGTGAAGCGCCTCGGATCGGAGGTGATTGGTACAAATGAAGTGTTTCTCGATCGCGAGTCCTGCCGATGGTGCGAGTGTACTCTCGGTGATCTCATCACAGACGCATTCGCTGATCAGTATACAACCAGCACAGTTAAACCGGTAGCGGTTATACAGGCGGGTAACTTCCGCAACCCGATCTACAAAGGAGACATCACGAACGGACTGGCGATTGAGGCCGCACCTTTCGGATCGTCCGTCGACATGATCAAGCTGAGTGGTGCCGATCTGTGGAACGCCATCGAGCACTCGTTCACGGTAGACGATGAGTACCGGTACAACACGATGCAGGTGTCGGGCATGACGGTGGTGGCCGATTTGTCCAAAAGCCCATTCCAGCGAGTAAAAAGCATCAACATCATCGATGCCACCGGGGCAATGAGTCCGCTGAACAAGGACCAGATCTACAACGTCGTGCTGCCGTCCTATCTCGCTGACGGAAAGGATGGATTCGCCATGATGCTGAAGGGCACCGATCGTGTTACGGGGCCGCTGGATTCAGATGTACTGATCGATTACGTGCGCAAGCTGAAAACGGTCACGGCGAGTATCTTCCAGCAGCAGCGCGTTGTGATCGAGAACCACACCAACGGTACATGCTCGTGGGATGTAAATGCACAGCGCTACACTCCTAAATAG
>anofun_5nuc|AFUN006704||
ATGTGCCGTTTTCACCACTGCTCGTGGACGGTTTTTGCATCGCTCTTGGTGCTGAGCTACATCGTTCCGGAATGCTGGACAAAATGTGTTTCAAGTAGCGATAAAGACTCCTTCCCGCTAACGTTCATCCACATCAACGATCTACATGCGCGGTTTGATGAAACGAACCAAAAATCTTCGGGTTGTACAAATCCGAAAGAATGTATTGCCGGTATAGCACGCGTCTACCATACGATCAGGCAGCTAAAGAAAGAGTATAAATCGCAAAATCCACTCTACCTCAATGCGGGTGACAACTTCCAGGGAACGCTTTGGTACAATTTGCTACGCTGGAACGTTACCGCACACTTCATCAAGAAGCTTCCACCAGACGTAATGACCCTAGGCAACCACGAGTTTGATCATAGCCCGAAAGGCCTCGCACCATATCTGGCAGAACTTGAAAAACTGAAAATTCCAACGGTTGTGGCTAATCTTCAGCTGAATGGAGAACCGGAGTTGAAGAAATCAAAAATTAAGTCAAGCGTTGTGCTGCACGAATGTGGACGTAAAGTAGGAGTCATTGGAGCGCTCTACGATAAGACACACCTCGTGGCCCAAACGGGAAAGGTTACGTTGACCAACTCAATCGATGCAGTGCGCAAGGAAGCGCAAAAGTTGAAAAACGATAAAGTGGATATCATTGTGGTACTGTCGCATTGTGGTTTGGACGGTGATAAACAGCTGGCCGAGGAGGCTGGTGATCTCGTCGATGTTATCATTGGCGCACACTCGCATTCCTTGCTGCTGAACAAAGATTCCAAAGTGCCGTACGATATGAAAAACGACAAAATTGAAGGAGACTATCCGATTGTGGTTGAGAAGCAGAATAAGCATAAGGTTCTTATTACTCAGGCTCGTTCCTTTGGTAAGTATGTGGGACGTCTGACGGTATACTTTGACCGGAATGGTGAGGTACAGAGCTGGGAAGGTCATCCAATCTATATGAACAACACGGTCGAACAGGACGAAGATATAGTGCGGGAACTGAAACCATGGCGTGAAGAGGTAGAGCGTCTCGGAACACAAGTGATCGGACAGAGTGACGTGTTTCTGGATCGCGAATCATGCCGTTGGTGTGAGTGTACATTAGGTGATGTAGCTACGGATGCATTCGCTGATAAGTATTCGAACGGAACGTTCAGAGCGGTAGCAATCATACAGGCTGGAAACTTCCGAAATCCGATCAAAAAAGGAGCAATCACAAATGGGTTGGCGATCGAGGCTGCTCCATTCGGATCATCGGTCGACTTGATAAAGCTAAAGGGTGAAGATCTTTGGAGCGCTATCGATCACTCCTTCACGTTCGATGATGAGTATCGGCTTAACACGATGCAGGTGTCCGGCATGACGGTGGTAGTCGATCTGTCCAAAAATCGTAACGAGCGTGTAAAAAGCATCCAAGTGATTGAGGCCGACGGGACGATGAAACCACTGGATAAGCAAAAGTTCTACTACGTCGCTACACCGTCCTATCTTGCCGACGGAAAGGATGGATTTGAAATGATGAAAAGAGGCACGGATCGCATTACTGGACCGCTGGATTCGGATGTGCTGATCGAGTACGTGCGGAAGCGCCAAACGATCACGACGAGTATGTTTGAGCAGAAGCGTATGGTGATAGAAAATCATACGAATGGTACTTGTTCGTGGGATTTGGAAGCGGAGAGATATACGCCCAAAATCAAGTAA
>anomin_5nuc|AMIN004362||
ATGCCACGGTTTCACTGCTACGTATGGAAGGTTTTCGTACCGCTCGTGTTGCTGAGCTACTTCGTTCCGGAATGCTGGTCAAAAAGCGTTTCAAGTGAAACGAAAGATTCCTTCCCCCTGACGCTCATCCACATCAACGATTTGCATGCGCGGTTTGATGAAACGAACCAGAAGTCATCCGATTGCACTGATCCGAAGGAATGTATTGCCGGTATCGCACGCGTCTACCATACAATCAAAACGCTAAAGAACGAGTATAAATCGAAAAATCCACTCTACCTTAATGCCGGCGATAACTTCCAGGGAACGCTTTGGTATAATCTGTTACGCTGGAACGTGACCGCACAACTGATCAAGAAGCTTCCACCAGACGTGATGACTCTCGGCAACCATGAGTTTGATCACAGTCCGAAAGGTCTCGCACCATATCTGGCAGAGCTTGAGAAGATCAAAATTCCCACAGTGGTTGCTAATCTTGAGATGAATGGAGAACCGGAGTTAAAAAAATCCAAAATCTCGCCAAGCATTGTGCTGAAGGTTGATGGACGTAAAGTTGGAATCATCGGAGCCCTGTACGATAAGACGCACCTGTTGGCCCAAACGGGTAAGGTGACGATGAGCAACTCGATCGATGCCGTCCGAAAAGAGGCACAAAAGTTGAAAAAGGACAAAGTGGACATCATCGTCGTGCTGTCTCATTGTGGCTTGGACGGTGATAAACAGCTGGCAGCGGAGGCCGGTGATCTGCTCGATGTAATCGTAGGCGCTCACTCTCATTCACTGCTTCTGACCAAAGATTCGAAGGTGCCGTACGATACGAAGTATGATAAAATTGAAGGAGACTATCCAGTTGTGGTGGAGAAGAGCAATAAGCATAAGGTTCTTATCACTCAGGCACGTTCCTTTGGTAAGTATGTTGGACGGTTGACAGTATACTTCGATAAGAAAGGCGAGGTGCAGCGATGGGAAGGATATCCAATCTACATGAACAACACGGTCAAACAGGATGAGGACGTACTGCGGGCACTGAAACCGTGGCGTGACGAGGTGAAGCGTCTTGGCACTCAAGTTATCGGACAGAGTGAAGTGTTTCTGGATCGCGAATCGTGCCGTTGGTGTGAGTGTACATTGGGCGATTTGATTGCCGATGCATTTGCGGATAAGTATTCGAACGGGACGTTTAGAGCGGTAGCAGTCGTGCAGGCGGGAAACTTCCGGAATCCGATCAATAAAGGAGCAATCACTAACGGACTGGCGATCGAGGCCGCTCCGTACGGATCGTCGGTCGACTTGATAAAGCTGAGCGGTGCTGATCTTTGGAGCGCAATCGATCATTCGTTCACGCTGGACGATGAGTACCGGCTTAACACGGTGCAGGTGTCCGGCCTGGCAGTGGTAGTCGATTTGTCGAAGCAACGTAATGATCGCGTGAAAAGCATCCAAGTGATCGGTGCCGATGGATCGATGAAGGGACTGGATAAGCAACAGTTTTACTACGTCGCTGCACCGTCGTACCTTGCCGACGGTAAGGATGGATTCGAAATGATGAAAAGGGGCACGGATCGTGTTACCGGACCGTTGGATTCGGATGTGCTAATCGAATACGTGCGGAAGCGCAATACTATCACGAAGAGTATGTTCGAGCAGCGGCGTATGGTGATAGAAAATCATACGAACGGTACTTGTTCGTGGGATACGGAAGGTGAAAGATATAAACCCAACCGAAGGTAG
>anocul_5nuc|ACUA002898|to_be_corrected|
ATGTCACGGTTTATTTGCTGCTCGTGGATGGTTTTCGTATCGCTCGTGTTGCTGAGCTACTTTGTACCGGAATGCTGGACCAAAAGTGTCTCAGGTGACGCGAAAGCTTCCTTTCCTCTGACGCTCATTCACATCAACGATCTGCACGCGCGGTTTGATGAAACGAACCAGAAGTCAGCCGCTTGCACTAACCCGAAGGAATGTATTGCCGGTATTGCACGCGTCTACCATACGATCAAGACGCTAAAGAAGGAGTATAAATCCAAAAATCCACTCTACCTCAATGCTGGCGATAACTTCCAGGGAACGCTATGGTACAATCTGCTGCGCTGGAACGTGACCGCACAGCTGATCAAAAAGCTACCGCCAGACGTGATGACACTCGGCAACCATGAGTTTGATCATAGCCCGAAAGGTCTCGCACCATATCTGGCAGAGCTTGAGAAGCTAAACATTCCAACGGTTGTTGCTAATCTGCAGTTGAATGGAGAACCAGAGTTGCAAAAATCGAAAATTTCATCCAGCATTGTGCTGAATATTGATGGTCGCAAGGTTGGAATCATCGGAGCCCTGTACGATAAGACACACCTAGTGGCCCAAACGGGTAAGGTAACGCTGAGCAACTCGATCGAGGCGGTGCGTAAGGAGGCACAAAAATTGACAAAGGACAAAGTGGACATCATCGTTGTCCTGTCCCATTGTGGCTTGGACGGTGATAAACAGCTAGCGGCGGAAGCTGGCGATCTGCTGGATGTCATCGTAGGTGCGCACTCACATTCGTTGCTACTGAGCAAAGACTCGAAAGTGCCGTACGACACGCAGTATGATAAAATTGAAGGAGACTATCCCATTGTGGTGGAGAAGAGCAAGAAGCATAAGGTTCTTATAACTCAAGCACGTTCCTTTGGCAAGTACGTTGGACGATTGACAGTATACTTCGACAAGAAGGGTGAGGTCCAAAGCTGGGAAGGATATCCTATCTATATGAACAACGCGGTCAAACAGGATGAGGACGTGCTGCGGGAACTGGAACCGTGGCGTAACGCGGTGAAGCTCCTTGGCACGCAAGTTATCGGACAGAGTGAAGTGTTTCTGGATCGTGAATCGTGCCGTTGGTGTGAGTGTACATTGGGAGATCTTGTTGCGGATGCATTTGCCGATAAGTATTCGAACGGAACATTCAGAGCGATTGCTGTCGTGCAGGCCGGAAACTTCCGAAATCCAATTAAGAAAGGAGCAATCACCAACGGACTGGCAATCGAGGCCGCTCCGTTCGGATCATCAGTCGACCTGTTAAAGCTTCGCGGTGCCGATCTTTGGAGCGCAATCGATCACTCGTTCACGCTAGACGATGAGTACCGGCTTAACACGATGCAGGTATCCGGCCTGGCGGTGGTCGTCGATTTGTCCAAGCAACGTAATGATCGCGTGAAAAGCATCCAAGTCATCGGTGCCGATGGGTCAATGAAGGCATTGGATAAGCAACAGTACTACTACGTCGCTACACCGTCCTATCTTGCTGACGGCAAGGATGGGTTTGAAATGATGAAGAGGGGTACGGATCGTATTACTGGACCACTGGATTCGGATGTGCTGATCGAGTACGTGCAGAAGCGCCAAAAAATCACGGATAGTATGTTCGAGCAGCGGCGTATGGTGTTAGAAAATCACACGAACGGAACATGTTCGTGGGATACGCAAGGTGAAAGATATAAGCCCTACCGAAGATAG
>anoste_5nuc|ASTE008450||
ATGGTCCGGGCTCGTGGCTTTGTCTCTTGGAAGCTTTTTGCTTCGATCGTGGTGCTGAGCATCGCCCAGGAAGGGAGGACCAAATGTGTGCATTCTCCGGCGAAAGATGCCTTCCCGCTGACGCTCATCCACATCAACGATCTGCACGCACGGTTTGATGAAACGAGCCAGAAGTCTTCCGACTGTACCAAGCCGACGGAGTGTATAGCCGGCATAGCGCGCGTGTATCACACGATCAAGAAGCTAAAGAATGACTATAAATCGAAGAACCCGCTCTACCTCAATGCGGGCGATAACTTCCAGGGTACGCTGTGGTACAATCTGCTGCGCTGGAACGTGACGGCACACCTGATTAAGAAGCTGCCACCGGATGTAATGACTCTCGGTAACCACGAGTTCGATCACAGCCCGAAAGGGCTTGCACCGTACCTGGCCGAGCTGGAGGAGATGAAGATCCCGACAGTCGTTGCTAATCTGCAGCTGAACGGGGAACCGGACCTGCAGGACTCTAAAATCAAGTCTAGCGTTGTGCTAAAGGTTGGCGATCGAAGGGTTGGAGTCATTGGAGCTCTGTACGATAAGACACATCTCGTAGCACAGACGGGTAAGGTGACGCTATCCAACTCGATCGAAGCCGTCCGAAAGGAGGCACAGAAGTTGAAGAAGAAAAAGGTGGACATCATTGTGGTGCTGTCCCACTGTGGTCTGGACGGGGATAAGCAGCTGGCAGCGGAAGCGGGTGATCTGATCGATGTTATCGTAGGTGCTCACTCGCACTCGCTGCTGCTAGACAAAGACGCGAATGTGCCGTACGACACCAAGTACGACACAATTGAAGGCAATTATCCGATTGTGGTTGAGAAGGCGAACAACCATACGGTTCTTATAACGCAGGCCCGTTCCTTCGGTAAATACGTTGGCCGGTTGACGGTGTACTTTGATCAGCACGGTGAGGTACAGAGCTGGGAAGGGCATCCAATCTATATGAACCATGCGGTCCAACAGGACCCGGAAGTTCTGAAGGCTCTCGTACCGTGGCGCAATGAGGTGAAGCGTCTAGGAACTCAAGAGATTGGGAAGACGGAAGTGTTCCTGGATCGGGAATCGTGCCGATGGTGTGAGTGTACGTTGGGCGATCTTATTGCTGATGCGTTCGCCGATAACTATACAAGCACCACCGTAAAGCCAGTGGCGATCATCCAGGCTGGAAACTTCCGTAATCCCATCCAAATAGGAGCAATCACGAACGGTTTGGCGATTGAGGCCGCCCCGTACGGATCGTCCGTCGATATGATCAAGCTCAAGGGTGAAGATCTGTGGAAGGCAGTCGATCACTCCTTCACGCTGGACGATGAGTTCCGGCTTAACACGATCCAGGTGTCGGGCATGAAGGTGGTAGTGGATCTTTCCAAAAAACCCTATGAACGCGTACAAGAAATTCAAATCGTCGATGCTGATGGTAAAATGACTGCTTTGAACAAGCAGCAGCTCTACTACGTCGTTGCGCCGTCCTATCTGGCCGACGGTAAGGATGGGTTCGAAATGTTGAAACAGGGTACGGACCGCGTAACGGGCTCGCTCGACTCGGATGTGTTGATCGAGTACGTGCGGAAGCGTCAGACGATCACCAAGAGTATGTTTGAGCAGCAGCGTGTGGTGATCCTGAACCATACGAACGGCACTTGCTCATGGGATACGGATGGACAGCGATACACGCCTAACAAGTAG
>anofar_5nuc|AFAF008432||
ATGTCTCGCTTACGTTGCTCCCAGTGGAAGTTGATCTGTGCGTTTGTGGCAACTCTCGGTTGCCTCGCCCGGGAGGGTGAAACGAAAAGTGTCCAAGCTCACCCGAAAGGGGCCTTCCCGCTGACGCTCATCCACATCAACGATCTGCACGCACGTTTCGACGAGACGAACCAAAAGTCGGCCGTCTGCACCAACCCCAAGGAGTGTATTGCTGGGATAGCGCGCGTTTACCACACCATCAAGCAGCTCAAGAAAGATTACCAGTCGAAGAATCCGCTGTACCTCAATGCGGGTGATAACTTCCAGGGCACGCTCTGGTACAACCTGCTTCGCTGGAATGTGACCGCACACCTCATCAAGCTGCTGCCACCGGATGCAATGACACTCGGTAACCATGAGTTTGATCACAGCCCGAAAGGGCTGGCGCCCTACCTGGCGGAGCTGGAAAAGCTGAACATCCCGACGATCGTTGCCAATCTGGAGCTGAACGGAGAGCCGGCGTTGAAACCATCCAGCATCGGACGCAGCATTGTGCTGAACGTGGCTGGCAGGAAGGTTGGAGTGATTGGAGCGCTGTACGACAAAACGCATCTGGTGGCACAAACCGGAAAGGTTACACTGACCAATTCGATCGAAGCCGTCCGGAAGGAGGCACAGGCGCTCAAGAAGCGGAAGGTGGACATCATCATCGTGTTGTCGCACTGCGGCCTGGACGCTGACAAACAACTGGCCGCGGAAGCCGGCGACCTGCTGGACGTGATCGTCGGTGCACACTCGCACTCGCTGCTACTGGACAAGGACGAGAACGTCCCCTACGACACCAAGTACGACACGATCGAGGGAGACTATCCGATCGTGGTCGAGAACAGTCACAAGCACAAGGTGCTAATAACTCAGGCACGCTCGTTCGGTAAGTACGTCGGCCGACTGACGGTGTACTTCGATAAGCACGGCGAAGTGACGTGCTGGGACGGCTACCCGATCTACATGAACAACACCGTCAAGCAGGATCCGGACGTGCTGCGCGAGTTGGTTCCCTGGCGGGAGGAAGTTCGCCGACTCGGCTCGCAGGAGATCGGAACCAGCGAAGTGTTTCTCGATCGCGAATCGTGCCGATGGTGCGAGTGCACGCTTGGCGATCTGATAACGGACGCGTTCGCGGACAAGTACACCACGAGCACGGTGAAGCCGGTGGCCATCATCCAGGCCGGTAACTTCCGCAACCCGATCGATAAAGGAGCAATCACGAACGGTTTGGCGATCGAGGCGGCCCCGTACGGATCATCGGTCGACATGATACAGCTCACCGGCGACGATCTCTGGCGAGCGATCGACCATTCGTTCACGCTGGACGACGAGTTCCGGTGGAACACGGTTCAGGTGTCCGGCCTGAAGGTAGTGGCCGATCTCTCGAGGCAACCGAACGATCGCGTCCGCAGTATCGCGGTGGTAGATGCGACTGGAACGACGACACCACTGGACAGGACGCAAACCTACTACGTCGTGGCGCCCTCCTATCTCGCCGACGGTAAGGACGGCTTTGAAATGATGAAAAACGGCAAAAACCGTGTGACCGGTCCGCTCGATTCGGATGTTCTGATCGAGTACATCAGCAAGAAGCAGCGGATCACGAAGAGTATGTTCGAACAGCAACGGGTCGTGCTGGAGAACCACACCAATGGGACGTGCTCGTGGAGCACGGATGAACAGCGCTATAAGCCGAAA
>anodir_5nuc|ADIR002021|to_be_corrected|
ATGTCTCCCATTCGGCGCTTCCTTCTTCACGCGCTTGTGGCCGCTCTCTGTTGTCTCGTACCGCACGGGGGAGCAAAAAATGTCCCGAGCGTCCCGGCCGACGCCTTCCCGCTGACACTCATCCACATCAACGATCTGCACGCACGTTTCGACGAGACGAACCAGAAGTCGGCCGGTTGCACCGACCCGAAGGTGTGTATTGCTGGCATCGCGCGCGTCTACCACACGATCAAGCGGCTGAAGCAGGAGTACAAAGCGAAGAACCCGCTGTATCTCAACGCCGGCGACAACTTCCAGGGTACGCTGTGGTACAACCTGCTCCGCTGGAACGTGACCGCACACCTCATCAAGCAGCTGCCACCGGACGCCATGACTCTCGGCAACCACGAGTTTGACCACAGCCCGAAAGGGCTTGCACCCTACCTGGCGGAGCTGGAGAAGCTGCACATCCCGACGATCGTCGCTAATCTGGAGATGAACGGGGAACCGGAGCTGAAGAAGTCCAGCATCGGACGCAGCGTTGTGCTGGACCTGGGTGGCAGGAAGGTTGGAGTGATCGGAGCACTGTACGACCAAACGCACCTCAAGGCACAAACCGGAAAGGTAACCCTGACCAACTCGATCGACGCCGTCCGGAAGGAGGCAGAAAAGCTGAAGAAAACGAAGGTGGACATCATCGTCGTGCTATCGCACTGCGGTCTGGACGTTGATAAGCAGCTGGCGGAGGCGGCAGGCGATCTGCTGGACGTGATCGTCGGTGGCCACACGCACTCACTGCTGCTGGACAAGGACGCAAACGTTCCGTACGACGCCAAGTACGACACGATCGAGGGAGACTACCCGATCGTGGTCGAGAAGAGCAACAAACATAAGGTGCTGATAACTCAGGCACGCTCGTTCGGTAAGTACGTCGGCAGGCTGACGGTGTACTTCGACCAGCGTGGAGAGGTCGCGAGCTGGGAGGGACACCCGATCTACATGAGCCACGCGGTCGTGCAGGATCCGGACGTGCTGCGCGCACTAGCTCCCTGGCGCGAGGAAGTGAAGCGTCTCGGAACGCAGGTAATCGGCAGCAGCGAGGTGTTTCTCGATCGCGAATCGTGCCGGTGGTGCGAGTGCACACTGGGCGATCTGGTGGCGGACGCGTTCGCGGACAAGTACACTAGCAACTCGCTCAAACCGATAGCAATCGTACAGGCCGGAAACTTCCGCAACCCGATCGGAAAAGGAGACATCACCAACGGGCTGGCGATCGAGGCCGCCCCGTACGGATCGTCCGTTGACATGGTGCGGCTCAGCGGATACGATCTCTGGCGGGCGATCGAACATTCGTTCACGCTCGACGACGAGTACCGGTGGAACACGATGCAGGTGTCGGGCCTGAAAGTGGTAGCTGATCTCTCCGGGCAGCCGTACCAGCGCGTCCGCAGCATCGACGTGATCGATGCGAAAGGAACGAAGACTCCGCTGGACAGAAAACAGACGTACTCCGTCGTCGCGCCGTCCTATCTCGCCGACGGTAAGGATGGGTTTGAAATGATGAAGCATGGCAAGGACCGTGTGAAAGGGCCATTGGATTCCGAAGTGCTGATTGCGTACGTACGAAAGCAGCGTAAGATCACGGAGAGTATGTTCCGGGAGCAACGGGTCGTGCTAGAGCATCATACCAATGGGACGTGCTCCTGGAGCATGGATACCGAGCGGTTCAAGGCGCAATAG
>anoatro_5nuc|AATE015296||
ATGGCTCTAGTTATTTACGACTCGGTGAAGGCGACGCTGCTGGCCATCGTGGTCGTCACCGTTTGTTTTGTATCGGAAGTTCGCCCCAAAAACGTCCCCAGCAAGGGCACTTTCCCGCTCACCCTAATCCACATCAACGATCTGCATGCGCGGTTCGACGAAACGAGCCAGAAGTCGACGACGTGCAGCAATTCCAAAGAATGCATCGCTGGAATAGCGCGCGTTTATCAAACGATCAAGGAGCTGAAAGCCAAGTACAAATCACAGAACCCGCTGTACCTGAACGCCGGCGATAACTTCCAGGGTACGCTGTGGTACAACTTGCTGCGCTGGAACGTCACCGCACAGCTCATCAAGCAGCTGCCACCGGACGCGATGACGCTCGGAAACCATGAGTTCGACCACAGCCCGCAGGGTCTTGCACCGTACCTGAAGGAGCTGGAGTCGAAGCAGATCCCCACCGTGGTGGCCAACCTGGAGATGAATGGGGAACCGGCCCTGAAGCAGTCCAAAATTGCCCGCAGCATCATCCTGAACGTGGCTGGCACAAACGTGGGAGTGATCGGTGCCTTGTATGACAAAACTCACAAAGTAGCCCAAACCGGAAAGGTAACGTTCACCGACGCCATCGAGGCAGTGCGCAAGGAGGCGCAAGAACTAAAGAAGAAAAACGTTAACATCATCGTGGTACTGTCCCATTGTGGACTAGACGTGGACAAACAGCTGGCGGAGAAGGCGGGTGATCATTTCGACGTCATCGTCGGTGCCCACTCGCACTCCCTGCTGCTGACGAAGAATGACAACACTCCGTACGATACGAAGTATGACACGATCGAAGGAGACTATCCGTTGGTGGTCACCAAGGGTAACAACCATAAGGTTTTGATAACGCAAGCCCGATCGTACGGTAAGTATGTTGGTAGACTGACGGTTTTCTTCGACCAGGCGGGTGAGGTTCAGAGCTGGGAGGGTCAGCCGATCTACATGGCCAACTCGGTCAAGCAGGATCAGGGCATACTGGAGCAGCTGAAGCCGTGGCGCAAGGAGGTGGAGCGTCTGGGGACGCAGGTCATCGGACGGACGGACGTGTTTCTGGATCGTGAGTCCTGCCGTTGGTGCGAGTGCACACTGGGAAGCCTCATTGCGGACGCCTTCGCCGCCAATTACACAACACCATCTCGTAAACCGGTGGCGATTGTGCAGGCGGGCAATTTCCGGAATCCCATCCAGAAGGGCGACGTCACCAACGGTCTAGCGATCGAGGCAGCACCCTACGGCTCGTCGGTGGACATGGTGAAGCTCACCGGTGCAGACCTCTGGAAGGCGATCGACCATTCCTTTACGCTGGACGACGAGTTCCGGTTCAACACAATGCAGGTGTCGGGTCTGAAGGTAGTCGTCGATCTTACCAAAAAACCGTACGAGCGGGTGCAGAGCGTCCATGTGGTAGACGCCAAGGGAGCGAAGAAACCGCTCGACAAGAAGGACACCTACTTCGTTGTGGCCCCGTCCTACCTGGTGGATGGTAAGGATGGCTTCGAGATGATGAAGAACGGCAAGGAGCGCGTAAAGGGATCGCTCGATTCGGACGTGCTGATCGATTTTATACGAAAGGAAAAGCACATCAAGCCGGATCGGTTCAAAGAGCAGCGGGTAATCATCACAAAGCATACCAATGGCACGTGCTCGTGGGTTATGGATGGTGAAAGATTTAAACCCAAGTAA
>anosin_5nuc|ASIS007148||
ATGGCTCGCCTTGAGTTCAGTTTGTGGACGCTGATGTTCCTTGGCATTGCCGCGTTGGTGTCAGAAGTTCGTACCGCAGGCGTCCCCAGCCAGGGCACATTCCCCCTTACCCTCATCCATATCAACGATCTGCACGCAAGGTTTGATGAAACGAGCCAAAAGTCGACGGCTTGCAGCAACTCCAAGGAATGTATCGCCGGAATAGCGCGCGTATACCACACGATCAAGGAGCTGAAGAGCAAATATAAGGCGCAGAACCCACTGTACCTAAACGCGGGTGATAACTTCCAGGGTACGCTGTGGTACAACTTACTCCGCTGGAATGTGACCGCACACTTGATCAAGCAACTACCTCCGGATGCGATGACCCTCGGTAACCACGAGTTTGACCACAGCCCGAAAGGTCTCGCTCCGTATCTGAAGGAGCTGGAAACGAAGCACATCCCAACCGTGGTTGCTAACCTGGAAATGAACGGAGAACCGGCACTGAAGCAATCGCAGATTGCTCGCAGCGTCATCTTGAACGTTGCCGGCACGAACGTGGGAGTAATTGGTGCCTTGTACGACAAAACTCACAAAGTGGCCCAAACCGGTAAGGTTACGTTCACCGATGCCATCGACGCGGTACGCAAGGAGGCCCAGGAGTTGAAGAAGAAGAACGTGAACATCATCGTGGTGCTCTCCCATTGCGGTCTCGATGTGGATAAACAGATGGCCGAGAAGGCGGGTGATCATTTCGATGTGATCGTCGGAGCCCACTCGCATTCGCTGCTGCTGTCGAAGAAGGACAACATTCCCTACGATAAGAAGTATGACACCATTGAAGGAGATTACCCGTTGGTGGTTAACAAGGGTAACAACCATAAGGTGTTGATAACGCAAGCTCGATCGTACGGGAAATATGTAGGCAGACTGACGGTTTACTTTGACCAAAAAGGTGAAGTCCAGAGCTGGGAAGGCCATCCGATCTACATGGACCACTCGGTCAAACAGGACCAGGGCATTCTGGAGGAACTGAAACCGTGGCGTAAGGAGGTGGAGCGTCTAGGAACGCAGGTTATCGGACGAACGGATGTTTTCCTCGATCGAGAGTCCTGCCGTTGGTGCGAGTGCACACTAGGAAGTCTCGTTGCAGATGCGTTCGCCGCTAATTACACAACTTCCTCTCGCAAACCGGTGGCAATCGTGCAGGCAGGAAACTTCCGCAATCCCATCAAAAAGGGCGACGTCACCAATGGTCTTGCAATCGAGGCAGCTCCATATGGCTCATCAGTCGACATGGTGAAGCTCACCGGGGCCGATCTTTGGAAGGCGATCGATCATTCTTTCACGCTGGATGATGAGTTCCGGTTCAACACGATGCAGGTGTCGGGCCTGAAGGTGGTTGTCGATCTTACCAGAAACCCCTACGAGCGTGTGCAGAGCATCGAGGTGGAGGACGCGAAGGGAGCGAAAAAGCCGCTCGATAAACAGGGCGCCTACTATGTCGTTGCTCCGTCCTACCTAGCTGATGGCAAGGATGGGTTTGAGATGATGAAAAATGGCAAGGAGCGCGTGAAGGGCCCGCTCGATTCGGACGTGCTGATCGATTTCATACGCAAGCAGAAACACATCAAGCCGGAACAGTTCAAGGAGCAGCGGGTCATCATCACGAAGCATACGAACGGGACGTGCTCGTGGGATATGGATGGTGAAAGGTTCAAACCGAAATAA
>anoalb_5nuc|AALB009922|to_be_corrected|
ATGGTTCACCTTAGGTGTGCCTGTACCTTGATTGTAACAGCGCTGTTGTTGCTTTCCGGAACAACAGTTCAATCCAAGAATGTGCCCGATCAATCGTTTCCACTGACTCTGATACACATCAACGATCTACACGCACGATTCGAGGAAACTAACCAAAAGTCGTCGGCATGTCTGAAATCGAGCGAATGCATTGCGGGCATCGCACGAGTTTACCATACGATCAAATCGCTGAAGCAGCAGTACAAGGCCCAGAATCCGCTCTATCTTAACGCCGGCGATAACTTCCAGGGTACGCTCTGGTACACGCTGCTGCGCTGGAACGTTACGGCGCACTTCATCAAGCAGCTGCCCCCGGATGCGATGACGCTAGGTAATCACGAGTTCGACCACAGCCCCAAGGGTCTCGCACCGTACTTGAGAGAGTTAGAGAAGAAGCGAATTCCGACCGTTGTGGCCAACATCGCCTTGAACGGTGAGCCCGCATTGAGTGAGTCGAAGATCACGCGAAGCATCGTACTCGACGTTGCTGGCAGGAAGGTTGGCGTAATTGGAGCCCTGTACGATAAAACCCATGAAGTGTCTCCGACGGGTAAGGTAACCTTCACCAACGCCATCGAGGCTGTGCGGAAAGAGGCTCAAAAGTTGAAATCGGATGGTGTCGACATCGTCATCGTGTTGTCGCATTGTGGTTTGGATGTGGACAAGCAGCTGGCAGACAAGGCGGGCGATCTGTTCGATGTGATCGTCGGAGCTCATTCCCATTCGCTGTTGCTCAACAAAATAGGCAACGTACAGTACGATTCAAAGTACGATCAGATAGAAGGAGAGTACCCAATTGTGGTCAAGAAAGCGAACAACCACAAGGTACTGATCACCCAAGCACGATCGTACGGGAAGTACGTGGGCCGACTGACGGTGTTGTTCGACAAGAAGGGTGAAATCCAAAGCTGGGACGGTAATCCGATCTACATGAGCAACGCGGTACCGCAGGATAAGGACGTACTGAAGGAGCTTATTCCCTGGCGCAAGGAGGTTCAGCGGCTTGGAGATGAACCGATCGGAACGACGGAGGTGCTGCTCGATCATGCATCCTGCCGGTGGTGTGAATGTACCCTTGGCAGTCTGGTAGCAGATGCCTTCGTGGCTAATTATACAACCGGCTCCCGCAAACCGATTGCAATTGTGCTCGCTGGGACCTTTAGGAACTCGATCAACGTTGGCAAGATTACCAACGGACTAGCGATCGAAGCGTCACCCTACGGTTCCTCGGCCGATCTGGTGAAGCTCAGCGGCAACGACCTGTGGCAAGTGATCGAGCAATCGCTCACGCTTGATGATGAGTTCCGGTACAACACGATGCAGGTTTCGGGGCTGAAGGTACAGATCGATCTCACGCAGGCCCCGCACAAGCGGGTACAGAGTATCGAGCTGACCGAGACGAAGAAACCGCTGGACAAATCGAAGGAGTACCTCGTCGCCACCACTTCCTACCTCGCCGACGGCAAGAACGGGTTCGATGTGATGAAGCGAGCGAAGGAGCGTGTAACGGGACCGTTGGATTCGGATGTGCTGATCGATTTCATACGCAAGGAGCGTACGATCAAGCGGCAGCGGTTTGAGGCACCCCGGCTCATCATCACGAAGCACACGAACGGTACCTGCAGTCGGGCGGTGGACAAGGAACGGTTCACACCAAAGAAGCTCTAG
>anodar_5nuc|ADAC007226||
ATGATTTACCTTAGATGTGCCTTGATTGTAACAACGGCGCTACTGTTCTCCGGAACAGATCCAGTCCAATCGAAGAATGTGCCAGATCAGTCGTTTCCACTGACGTTGATACACATCAACGATCTGCACGCACGATTCGAGGAAACTAACCAGAAGTCTTCGGCATGTTTGAAATCGAGCGAATGTATAGCGGGCATTGCACGCGTTTACCATACGATCAAATCGTTGAAGGAGCAGTACAAGGCCCAGAATCCACTGTACCTTAATGCCGGCGATAATTTCCAGGGTACGCTCTGGTACACGCTACTGCGCTGGAACGTTACGGCACACTTCATTAAACAGCTGCCCCCAGATGCGATGACGCTGGGTAATCACGAGTTCGACCATAGCCCCAAAGGTCTGGCGCCGTATCTACGAGAGCTGGAAAAGAAGCGCATTCCGACCGTGGTCGCTAACATCGCCTTGAACGGGGAGCCCGCGTTAAGTGAGTCGAAGATCACGCGCAGCATTGTGCTCGATGTGGCTGGCAGAAAGGTTGGCGTAATTGGAGCCTTGTACGATAAAACTCATGAGGTATCTCCAACCGGTAAGGTAACCTTCACCAACTCCATCGAGGCTGTACGGAAAGAGGCTCAAAAGCTAAAGTCGGACGGTGTTGAGATCGTCATTGTGCTGTCACACTGTGGTTTGGATGCGGACAAGCAGCTGGCAGAAAAGGCTGGCGATCTGTTTGATGTGATGGTTGGAGCTCATTCCCATTCGCTGTTGCTGAACAAAACGGGCACCGTACAGTACGATTCGAAGTATGATGAAGTAGAAGGAGAATATCCTATCGTGGTCAAGAAAGCTAACAATCATAAGGTACTGATCACCCAAGCACGATCGTACGGAAAGTACGTGGGCCGGCTGACTGTGTTGTTTGACAAGAAGGGTGAGATCCAAAGCTGGGATGGTAATCCGATCTACATGAGCAACGCGGTACCACAGGATAAGGACATACTGAAGGAGCTTATACCCTGGCGCAAAGAGGTTCAGCGACTTGGAGATGAGCCGATCGGAACGACGGAAGTGCTGCTCGATCATGCCTCCTGTCGCTGGTGCGAATGCACCCTTGGCAGTCTAGTAGCAGATGCCTTCGTGGCTAATTACACGACCGCATCGCGCAAACCGATTGCAATAGTACTTGCTGGAACCTTTAGAAACTCGATCAACGTTGGCAAAATTACCAACGGACTAGCGATCGAGGCCTCACCCTACGGTTCCTCGGCCGATCTGGTGAAGCTCACAGGCAACGATCTATGGCAGGTGATCGAGCAATCGCTTACGCTCGATGATGAGTTCCGGTACAACACGGTGCAGGTGTCGGGATTGAAGATCCAGATCGATCTCACGCAGGCCCCACACAAGCGGGTGCAGAGTATCGAGCTAACCGAGACGAAGAAACCTCTGGACAAATCGAAAGAGTATCTCGTCGCCACCACCTCCTACCTCGCCGATGGCAAGAATGGGTTCGATGTGATGAAGCGAGCCAAGGAGCGCGTGACGGGACCATTGGATTCGGATGTGTTGATCGATTTCATACGCAAGGAGCGCACGATCAAGCGGCAGCGGTTCGAGGCACCCCGGCTCATCATCACAAAGCACACGAACGGTACCTGTACGCGGGCTGTGGACAAGGAACGGTTTACACCAAAGAAGCTCTAG
>anoga_cE5-anophelin|AGAP008004||
ATGGCTTCGAAGCTGTTCGTGTTAGCCTTCCTGTGCCTAGCATTGGTGGTGGTTGTGCAGAGTGCACCGCAGTATGCACGCGGCGACGTGCCAACTTATGATGAGGAAGATTTTGATGAGGAATCGTTAAAGCCCCACTCCTCATCGTCAAGTGACGATGGTGAGGAAGAGTTTGATCCAAGCCTTCTCGAGGAACACGCCGACGCTCCCACCGCTCGGGATCCCGGAAGGAACCCGGAATTCCTCAGAAATTCCAACACTGACGAACAAGCATCTGCTCCGGCAGCGTCTTCTTCGGAGTCGGACGAATAA
>anocol_cE5-anophelin|ACOM030673||
ATGGCTTCGAAGCTGTTCGTGTTAGCCTTCCTGTGCCTAGCATTGGTGGTGGTTGTGCAGAGTGCACCGCAGTATGCCCGCGGCGACGTGCCAACTTATGATGAGGAAGATTTTGACGAGGAATCGTTAAAGCCCCACTCCTCATCTTCAAGTGACGATGGTGAGGAAGAGTTTGACCCAAGCCTTCTCGAAGAACACGCCGACGCTCCCACCGCTCGGGATCCCGGAAGGAACCCGGAATTCCTCAGAAATTCCAACACTGACGAACAAGCATCTGCTCCGGCAGCGTCTTCTTCGGAGTCGGACGAATAA
>anoara_cE5-anophelin|AARA005120||
ATGGCTTCGAAGCTGTTCGTGTTAGCCTTCCTGTGCCTAGCATTGGTGGTGGTTGTGCAGAGTGCACCGCAGTATGCCCGCGGCGACGTGCCAACTTATGATGAGGAAGATTTTGATGAGGAATCGTTAAAGCCCCACTCCTCATCGTCAAGTGACGATGGTGAGGAAGAGTTTGATCCAAGCCTTCTCGAGGAACACGCCGACGCCCCCACCGCTCGGGATCCCGGAAGGAACCCGGAATTCCTCAGAAATTCCAACACTGACGAACAAGCATCTGCTCCGGCAGCGTCTTCTTCGGAGTCGGACGAATAA
>anoqua_cE5-anophelin|AQUA000660||
ATGGCTTCGAAGCTGTTCGTGTTAGCCTTCCTGTGCCTAGCATTGGTGGTGGTTGTGCAGAGTGCACCGCAGTATGCCCGCGGCGACGTGCCAACGTATGATGAGGAAGATTTTGACGAGGAATCGCTAAAGCCCCACTCCTCATCGTCAAGTGACGATGGTGAGGAAGAGTTTGATCCAAGCCTTCTCGAGGAACACGCCGACGCCCCCACCGCTCGGGATCCCGGAAGGAACCCGGAATTCCTCAGAAATTCCAACACTGACGAACAAGCATCTGCTCCGGCAGCGTCTTCTTCGGAGTCGGACGAATAA
>anomer_cE5-anophelin|AMEM012461||
ATGGCTTCGAAGCTGTTCGTGTTAGCCTTCCTGTGTATCGCATTGGTGGCGGTTGTGCAGAGTGCACCGCAGTATGCCCACGGCGACGTGCCAACTTATGATGAGGAAGATTTTGACGAGGAATCGTTAAAGCCCCACTCATCGTCAAGTGACGATGGTGAGGAAGAGTTTGATCCAAGCCTGCTCGAAGAACACGCCAACGCCCCCACTGCTCGGGATCCCGGAAGGAACCCGGAATTCCTCAGAAATTCCAACCCTGACGCACAAGCATCTGCTCCGGCAGCGTCTTCTTCGGAATCGGACGAATAA
>anomel_cE5-anophelin|||
ATGGCTTCGAAGCTGTTCGTATTAGCCTTCCTGTGTGTCGCATTGGTGGTGGTTGTGCAGAGTGCACCGCAGTATGCCCGCGGCGACGTGCCAACTTATGATGAGGAAGATTTTGATGAGGAATCGTTAAAGCCCCACTCCTCATCGTCAAGTGACGATGGTGAGGAAGAGTTTGATCCAAGTCTTCTCGAAGAACACGCCGACGCCCCCACTGCTCGGGATCCCGGACGGAACCCGGAATTCCTCAGAAATTCCAACACTGACGAACAAGCATCTGCTCCGGCAGCGTCTTCTTCGGAATCGGACGAATAA
>anochris_cE5-anophelin|||
ATGGCATCTAAGGCCTTGGTTTTCGTCTTTCTGTGTGTTGCATTGGTGGCGGTTGTGCAGAGTGCACCGCAATATGCGCCCGGCGAGGACCCAACTTATGACGAGGACGATTTTGAGGTTGCACCATTAAGAACTCAACCAGCGTCTAGCAACGAAGATCAGGCCGCAAGTGAAGACGATTTTGATCCAAGCCTACTGGTAGAGGAATATGCTAACTCCCCCAGTTCCCGGGATCCCGGACGGAGCCCCGAGTTTCTCAAAAACGTATCTTCCAACAATGATGGACAATCTTCTGCCGATTCAGGTTCGTCTTCAGAGTCCGACGAATAG
>anoepi_cE5-anophelin|||
ATGGCATCAAAAGTGTTCGTTTTCGCCTTTCTGTGCGTAGCGTTGGTGGCCGTTGCGCAGTGTGCCCCGCAATATTCCGAAGGTGAGGAACCAACCTATGACGAGGAAGATTTTGAGGTAGTTCCGTCAAAAGCGCAACCTGCATCGAACGACGGACAGGCTGCTAGTGAGGATGATTTCGATCCAAATCATTTGGTAGAGCATTTCAACAACGCCCGGGATGCTGGCCGGAACCCCGACTTCCTCAAAAACCCTTCTTCCCACAGTGGTGATCAATCTTTTGCTTCGTCTTCCAATTTAGACGAATAA
>anofun_cE5-anophelin|AFUN004964||
ATGGCAACCAAACTGATCGTTATCGCTTTCCTGTGTGCCGCACTGATCGCGGTTGTACAGAGTGCTCCACAATATGCGCAAGGTGAGGAACCGACCTACGACGAGGATGATGACGAACCAATAAAGCCACATTCAAGCGCTGATCCGGACGCAAGTTATGAAGAATTTGATCCCAGCCAACTGACAGAATACGCCAACACAGCCCAAGACCCCGGCAGACGTCCCCATTTCCTTGAACAGGCAAACTCTAACAACGGAGACCAACTTCCTTCCCAGTCGGATTCATCTTCGGAATCAACCGAACATTAG
>anomin_cE5-anophelin|AMIN006263||
ATGGCAACCAAAGTGATCGTTATCGCTTTCCTGTGTGCCACACTGGTGGCGATTGTACAGAGTGCTCCACAATATAGCGGATCGGAGGATCCTACCTATGACGAGGATGATTTTGCGCACGAGGAATTAAAACCTCATTCCAGTGCTGATCCGGCCACAGATGACGAGGAATTTGATCCTAGCCTTCTGACGGAAGATTTCGCTAACGCACCCGATCCCGGAAGACGTCCCGAATTCCTTCGTCAAGATCAACCTTCGTCCCAGTCGGATTCGTCATCGGCCGAACAATAG
>anocul_cE5-anophelin|ACUA026308||
ATGGCAACCAAAGTGATCGTTATCGCATTCCTGTGTGCCTCACTGGTGGCAATTGTGCAGAGTGCACCACAATATAGTGCAGGTGAGGATCCTACCTATGACGACGATGATTTTACGCACGACGAGTTAAAGCCACACTCGAGCGCTGATTCAGCAGCAGATCATGAGGAATTTGATCCTAGCCTTCTGTCGGAAGATTTCGCAAATGCACCCGATCCCGGAAGACGCCCCGAATTCCTTCACCAAGATGCAGCAAACTCCCCCAACGAAAGTCAACTTTCGGATTCGTCATCAGCCGAACAATAG
>anoste_cE5-anophelin|ASTE006313||
ATGGCATCCAAAGTGATCGTGATTGCGTTGCTGTGCATCGCACTGGCAGCGTTTGTCCAGGGAGCTCCGCAATATACGCACGGCGAGGAGCCTGAATATGACGAGGATGATGGGGCAGACGAACCGGTTCAGCCTCATTCGAGTAGCAATCACGCCGACACTGAGGATGATTTTGATCTGAGTCTTCTGGACAAGCCGTACGCTAATGCACCGGAGAATGCCGATCCCGGACGACGTCCCGAGTTCCTTAAGCAACACAACAACGAAAACCAGTCGGATTCGTCTTCCGGATCGACCGAAAATTAG
>anofar_cE5-anophelin|||
ATGGCAAGCAAAGTGGTCCTTGTCGCGCTATTGTGCGTTGCATTGGTTGCGTTCGTGCAGAGTGCACCACAGTATGCGCCCGGAGAGGAACCCGTCTACGATGACGAAGACGCAGATTGGTATGAACCGATAAAGCTACACTCCTCTGATACTCAGACCGTCAGTGAGGATGACTTTGATCCCAGTGAACTGAAAGAAGAGTTCCGAACCGCCCTCGATCCCGGCAGACACTTCGCTTCGGAACAATCAGAATCGGGCTCGACATCGAGCGAATAG
>anodir_cE5-anophelin|ADIR011024||
ATGGCAAGCAAAGTGTTCGTTGTCGCGCTGCTCTGCGTTGCGTTCCTAGCATTCGTGCAGAGTGCTCCACAGTATACGGGTGAGGAACCCACCTACGATGACGATGAAGAATCTGTTGACCTACCAGCAAATGCACATGCTAACGATGAGGCCGCCAGCGAGGACGAATTTGATCCTAGTGAACTAAGCACTGATTTCGGAACGGCAGCTGACCCCGGCAGGCGCCTCGGAGAAGGACAAACGCATTCGGAATCTGGCTCAGCATCCAGCGAATAG
>anoatro_cE5-anophelin|||
ATGGCAAGCAAAGTGATCATTGTGGGTTTGCTGTGTATCGTACTGGCGGCCGTCGTTCAGAGTGCACCGCAGTACGCGAAAAACGAAGAACCAACCTACGACGAATCGACGGAGGATGAAGAAGCGGTTCCCTCGGCAGGAGGTGCGGCGGACGATGATTATGAAACTGGTATGATTAATTCGTTAGTTTTCCCAAGCGCCGAATCTTTCGGCACGGCAGCAGACGCCGGCAGACGAGTCGGAGCAGGGCAGAGGTCAATCGAATCAGCGTCAAAACAAGCAGAATCTGATTCATCTGCGTCCGATGAATAA
>anosin_cE5-anophelin|ASIS010361||
ATGGCAAGTAAGGTGATCATTGCAGTTTTGCTGTGCGTCGCACTGGTTGCCTTTGTACAGAGTTATCCGCAAAACGAAGAAGAAGTTCACGATGACGCGGTCGAGGAGGTAGGACAAGAGAGAGAGCATCACAGCGACGAAGAGTATGCCGATATCATAGCGGGACTGAGTGAATCGTTCGGCACGGCAGCAGACCCAGGCAGACGGCTCGGAGAAGGCCAACAGTCAGACGAACCATCGCAGTCGGATGCATCCGCGTCGGATGAATAA
>anoalb_cE5-anophelin|AALB014019||
ATGGCTAACAAACTTGTTCTCATCAGTCTGTTGTGTGTTGTTCTAGTAGCTAAAATTACCCAGGCTGCCCCGCAATATGCGCCGGGAGATGAACCTTCATACGATGAGGATACCGACGATTCTGATAAGCTCGTCGAGAATGATACTTCCATAACTGACGAGGATTATGCTGCAATTGAAGCAAGTCTCTCCGAAACTTTCAACACTGCTGCTGATCCGGGCAGGCGACTGGGAGAGGGATCGAAACCATAA
>anodar_cE5-anophelin|GI:208657572||
ATGGCCAATAAACTTTTTCTGATCAGTCTGTTGTGCGTTGTTCTGGTAGCTAAAATTGCCCAGGCCGCCCCGCAATATGCCCCGGGAGAGGAGCCTTCATATGATGAGGATACGGATGATAAGCTTATCGAAAATGATACTTCCATAACTGACGAAGACTATGCTGAAATTGAGGCAAGTCTTTCCCAAGCATTCGGAACTGCTGCTGATCCTGGCAGACGACTTGGAGAAGGAAAGAAACCCTAA
>anoga_D7r1|AGAP008284||
ATGTTCAACAAGCTGCACTTTGTGTCACTGCTAGCATGTGGACTGTTCGTGATCGCGCAGGCTAACACGGTTAAGAAGTGTGAGAAGAAAATGCCAGCCTCACTCAAGAGCCAGCTGTGCGAGATTCGCAAGTACAAACTGCTCGACACTCCCGATATGGACAAGCATATGGATTGCGTTATGAAGGCGCTCGATTTCGTTCGGCCCGATGGAACGGGTGATTACCACAAACTGATCAAACCGCTGAACGCGATCGAGAAGGACCGGAAGCATGATTTCAACCTGGAAAAGTGTGGCGGACAAACGCAGCACCTGCCGGTTGGAAAACGTGCCAATGCTTACTACAAGTGTTTGGTGGAGTCCACGTCCGGCGAGGCGTTCAAGAAGGTGTTCGACACGGTGGAGCTGGTGAAGGCGAAAAAACTGCCCGCCTTGTCACAGTACTCTTCGGTTGTGGATAAGATGATGAAGAAAATCGATGACAAGATTTGCAACTAA
>anocol_D7r1|ACOM030195||
ATGTTCAACAAGCTGCACCTTGTGTCGCTGCTAGCATGTGGACTGTTCGTGATCGCGCAGGCTAACACGGTTAAGAAGTGCGAGAAAAAAATGCCAGCCTCACTCAAGAGCCAGCTGTGCGAGATTCGCAAGTACAAACTGCTCGACACTCCCGATATGGACAGCCATATGGATTGCGTTATGAAGGCGCTCGATTTCGTTCGGCCCGATGGAACGGGTGATTACCACAAACTGATCAAACCGCTGAACGCGATCGAGAAGGACCGGAAGCATGACTTCAACCTGGAAAAGTGTGGCGGACAAACGCAGCACCTGCCGGTTGGAAAACGTGCCAATGCTTACTACAAGTGTTTGGTGGAGTCCACGTCTGGCGAGGCGTTCAAGAAGGTGTTCGACACGGTGGAGCTGGTGAAGGCGAAAAAACTGCCAGCCTTGTCACAGTACTCTTCGGTTGTGGATAAGATGATGAAGAAAATCGATGACAAGATTTGCAACTAA
>anoara_D7r1|AARA011279|to_be_corrected|
ATGTTCAACAAGCTGCACCTTGTGTCGCTGCTAGCATGTGGACTGTTCGTGATCGCGCAGGCTAACACGGTTAAGAAGTGTGAGAAGAAAATGCCAGCCTCACTCAAGAGCCAGCTGTGCGAGATTCGCAAGTACAAACTGCTCGACACTCCCGATATGGACAAGCATATGGATTGCGTTATGAAGGCGCTCGATTTCGTTCGGCCCGATGGAACGGGTGATTACCACAAACTGATCAAACCGCTGAACGCGATCGAGAAGGACCGGAAGCATGATTTCAACCTGGAAAAGTGTGGCGGACAAACGCAGCACCTGCCGGTTGGAAAACGTGCCAATGCTTACTACAAGTGTTTGGTGGAGTCCACATCTGGCGAGGCGTTCAAGAAGGTGTTCGACACGGTGGAGCTGGTGAAGGCGAAAAAACTGCCAGCCTTGTCACAGTACACATCGGTTGTGGATAAGATGATGAAGAAAATCGATGACAAGATTTGCAACTAA
>anoqua_D7r1|AQUA010607|to_be_corrected|
ATGTTCAACAAGCTGCACCTTGTGTCGCTGCTAGCATGTGGACTGTTCGTGATCGCGCAGGCTAACACGGTTAAGAAGTGCGAGAAGAAAATGCCAGCCTCACTCAAGAGCCAGTTGTGCGAGATTCGCAAGTACAAACTGCTGGACACTCCCGATATGGACAGCCATATGGATTGCGTTATGAAGGCGCTCGAATTCGTTCGACCAGATGGAAGGGGTGATTACCACAAACTGATCAAACCGCTGAACGCGATCGAGAAGGACCGGAAGCATGATTTCAATCTGGAAAAGTGTGGCGGACAAACGCAGCACCTGCCGGTTGGAAAACGTGCCAATGCTTACTACAAGTGTTTGGTGGAGTCCACGTCTGGTGAGGCGTTTAAGAAGGTGTTCGACACGGTGGAGCTGGTGAAGGCGAAAAAACTGCCCGCCTTGTCACAGTACTCTTCGGTTGTGGATAAGCTGATGAAGAAAATCGATGACAAGATTTGCAACTAA
>anomer_D7r1|AMEM004777||
ATGTTCAACAAGCTGCATCTTGTGTCGCTGCTAGCATGTGGACTGTTCGTGATCGCGCAGGCTAACACGGTTAAGAAGTGCGAGAAGAAAATGCCAGCCTCACTCAAGAGCCAGCTGTGCGAGATTCGCAAATACAAATTGCTCGACACTCCCGATATGGACAGTCATATGGATTGCGTTATGAAGGCGCTCGAATTCGTTCGGCCCGATGGAACGGGTGATTACCACAAACTGATCAAACCGCTGAACGCGATCGAGAAGGACCGGAAGCACGATTTCAACCTGGAAAAGTGTGGCGGACAAACGCAGCACCTGCCGGTTGGAAAACGTGCCAATGCTTACTACAAGTGTTTGGTGGAGTCCACGTCTGGTGAGGCGTTCAAGAAGGTGTTCGACACGGTGGAGCTGGTGAAAGCGAAAAAACTGCCAGCCTTGTCACAGTACTCTTCGGTTGTGGATAAGCTGATGAAGAAAATCGATGACAAGATTTGCAACTAA
>anomel_D7r1|AMEC015049||
ATGTTCAACAAGCTGCACCTTGTGTCGCTGCTAGCGTGTGGACTGTTCGTGATCGCGCAGGCTAACACGGTTAAGAAGTGCGAGAATAAAATGCCAGCCTCACTCAAGAGCCAGCTGTGCGAGATTCGCAAGTACAAACTGCTCGACACTCCCGATATGGACAAGCATATGGATTGCGTTATGAAGGCGCTCGAATTCGTTCGGCCAGATGGAAGGGGTGATTACCACAAACTGATCAAACCGCTGAACGCGATCGAGAAGGACCGGAAGCATGACTTCAATCTGGAAACTTGTGGCGGACAAACGCAGCACCTGCCGGTTGGAAAACGTGCCAATGCTTACTACAAGTGTTTGGTGGAGTCCACGTCCGGCGAGGCGTTCAAGAAGGTGTTCGACACGGTGGAGCTGGTGAAGGCGAACAAACTGCCAGCCTTGTCACAGTACTCTTCGGTTGTGGATAAGCTGATGAAGAAAATCGATGACAAGATTTGCAACTAA
>anochris_D7r1|||
ATGTTCAACAAGCTCTACCTGCTGTCTCTGCTAGCCTGTGGACTGATGGCGATCACACAGGCAGCCAAAACGGTGAGGCAGTGTGAAAGGCAAATGCCGGCCTCGCTCAAGAGCAAGCTGTGTGAGATTCGCCAATACAAGCTGCTGGACGGTCCCGATATGGACAAGCATATGGATTGCGTTATGAAGGCGCTCGATTTCGTTCGTGCCGACGGAACGGGAGATTACCACAAGCTGATCAAACCGTTGAACGCGATCGAGAAGGACCGTAAGCATGACTTTAATCTGGAAAAGTGTGGCGGAGACACGATGCGCCTGCCGGTAAGTCAGCGTGCTAATGCATACTACAAGTGTATGGTACAGTCGACGTCTGGGGCAGCGTTCAAGAAGGTGTTCGATACTGTGGAGCTGGTAAGGACGGGAAAACTTCCAGCCGTAGCACAGTACAGTGCGACGGTGGATAAGCTGATGAAGAAGATCGATGAGAAGATTTGCAAGTAG
>anoepi_D7r1|AEPI004706|to_be_corrected|
ATGTACAGTAAATTGTGTCTCGTGGCTCTGCTAACCTGTGGACTGATCGCGATCGCACAGGCAGCAAAAACGGTGCAGCAGTGCGAAAAGAAGATGCCGGCCTCGCTCAAGGGAAGGCTGTGTGAGATTCGCCAGTACAAGCTGCTGGACGGTCCCGAAATGGATCAGCACATGGATTGCGTGATGAAGGCGCTCGACTTCGTTCGTCCAGATGGAACGGGAGATTACCACAAACTGATCAAACCACTGAACGCGGTCGAGAAGGACCAGCGTAAACATGGTTTAAACCTGGAAAATTGTGGCGGAAATACGCAACACTTGCCGGTCGGCAAGCGGGCGAACGCGTACTACAAGTGTTTGGTAGAGTCGACCTCCGGCGATGCGTTCAAGAAGGTGTTCGATACGACGGAGCTGGTAAAGGCCGGCAAGCTGCCGGGCGTCGCACAGTACAGTGCGATGGTGGACAAGTTGATGAAGAAGATCGATGCCAAGATCTGCAAATGA
>anofun_D7r1|AFUN007415|to_be_corrected|
ATGCTTAACAAGGTGCTTTCTGTGGTTCTTGTAACATGGGGACTATTCACCATTGCGCAGGCGGCAAAAACGGTTAAGGGCTGTGAAAAACAGATGTCAGCCAATTTGAAGAAGAAGCTGTGCGATATACGTCAGTACAAGATCTTTGATGAGCCAGATATGGATAAGCATATGGACTGTGTGATGAAGACACTTAAATTCGTTCGTGCTGATGGAACTGGAGATTACCACCAGCTAATCAAACCACTGAATGCGATCGAGAAGGATCGTAAACACGATTTCAATCTGGAAAAGTGCGGAGGAGACACGATGCACCTACCAGTAGGTAAACGAGCGAATGCCTACTACAACTGTCTGCTGAACTCGTCGTCCAGTGAATCGTTCAAGAAGGTGTTCGATCTGACGGAGCTGGTAAAGGCTGGCAAACTACCGGCCATGGCACCGTACAGTGGTGCAGTAGAGAAGCTGATGAAGAAAATTGATCAAAAGATTTGCAAATGA
>anomin_D7r1|AMIN006009|to_be_corrected|
ATGCTTTACAAGGTGTTTTCTGCTGTTCTCTTAACATGGAGCCTAGTCTCTTTAGCGCAGGCAGCAAACACGGTAAAACAGTGTGAAAAGCAGATGCCTCGCTCGTTACGGAACAAACTGTGCGAGGTTCGTCAGTACAAGATATTCGATGGGCCAGATATGGATAAGCACATGGATTGTGTGATGAAGACCCTTGGATTCGTTAATGCTGAAGGAACTGGAGATTATCACAAGCTAATCAAACCACTGAATGCGATCGAGAAGGATCGGAAGCATGATTTCAATCTGGAAAATTGTGGCGGAGATACGATGAAGCTACCGGTAACACAACGTGCGAATGCTTACTACAAGTGTCTGCTGAACTCGTCGTCCGCTGAAGCGTTCAAGAAGGTGTTCGATCTGACGGAGCTGGTAAAGGCGGGTAAGCTTCCGGCTGTGGCACAGTACAGTGCATTGGTGGAGAAGTTGATGAAGAAAATTGATCAAAAGATTTGCAAACAATGA
>anoste_D7r1|ASTE008616|to_be_corrected|
ATGTTCCGGAAGGTGTTTTCTGTTGCGCTTGTAACATGCGGACTGCTCGTCATTGTACAGGCAGCCAAAAAGGTTGAGCAGTGCGAAAAGCGTATCCCCGACTCGTTGAAGCCCAAGCTGTGCCAGATTCGGCAGTACCAGCTGCTGGAAGGGGCTGATATGGAGAAGCACATCGACTGCGTGATGCGAGCGCTAGGATTCGTCCACCCTGATGGAAGTGGAAATTATCACGCACTGATCGAACCACTGAACGCGATCGACAAGGATCGTAAGCATGGATTCAATCTGGAAACGTGCGGTGGAAACAGGGACAAGCTACCGAAACGCAAACGAGCGTACGCGTTCTACAAGTGCATGCTAAAGTCAACGTCTGCCGATTCGTTCAAGAAAGCGTTCGATCTGAAGGAGTTGGTGAATGCGGGCAAACTTTCGGCCACAGCCAAGTACAGCCCTCAGGTGGACACGCTGATGGCGCAGATCGATGGTATGATTTGCAAGTAA
>anofar_D7r1a|AFAF000074||
ATGTCAAAGCAATTGATTCTTGTCGCTTGTCTCACCCTCAGAGTGATCTGTATAGTTCAGGCAGCAAAAACGGTCAAGCAGTGTGAAAAGCAGCTGCCCGCTTCGTTGAAGAGCAAGCTGTGCGACATACGTCAGTACAAGAATGTCGATGGGCCCGATATGGATAAGCACATGGACTGTGTCATGAAGGCGCTCGAATTCGTCGATGCCACCGGCAGAGGAGATTTCCAAAAGCTCTACAAGCCCATGACTGCGGTCGATGCGGATAGTCGCAAGCACAACGTGAACATCGAAACGTGCCAGGGCAAAACGTGGCGCCTTGAGCGCACAGTAAAAGCGCACGAGTTCTACAAGTGTCTGCTCCAGTCGTCGTCGGCCGATGCGTTCAAGAAGGTGTTCGATCTGACGGAGCTGGTAAAGGCCGGAAAGCTGCCGAGCACCGAAACGTACAGTGCCAAGGTGGAGAAGATGATAAAGAAAATCGACGCGAAGGTGTGCAAGTGA
>anofar_D7r1b|AFAF019923||
ATGTTTACTAAAGTGATTCTCGTTGCTTTCTTCGCTTGTGCGCTTTATATCTCCACCGCGCAGGCAGAAAACACGGTGGAGCAGTGCGAAAAGCAGATGCCTGCGTCGTTGAAGGGCAAGCTGTGCGATATTCGCCAGTACAAAATCGTCCCCGGTGCCGATGCGGACAAACACATGGACTGTGTGATGAAAGCGGTCGGGTTCGTTGATGCGGAAGGAAGAGGAGAATACCACAAGCTCTACAAACCCCTGAATGCGGTCGAGAAGCATCGCAAGCACGATTACAATCTGGAAAAATGTATGGGTGACACTATGAATCTTCCAAAGGAACAGCGAGCGAACGGATTCTACAAGTGTCTGCTGCAATCGTCATCGGGAAATGCATTCAAGAAGGTGTTCGATCTGACGGAGCTGGTAAAGGCCGGCAAGCTGTCATCGATTGCACAGTACAGTCCGGCGGTGGAGAAGATTATGAAGAAAATTGATGAGAAAATTTGCAAGTAG
>anodir_D7r1|ADIR000604|to_be_corrected|
ATGTTGACCAAAACAATCCTCGTTGCCTGTTTGACGTGGGGACTTATCTCGGCTGTTCAGACAGCAAAAACGGTCAAGAAGTGCGAAGATCAGATGCCTGCATCGTTGAAGAACAAACTCTGTGCGATTCGTCAGTACGAGATTCTCGACGGTGAAGATATGGACAAGCATATGGACTGCGTCCTAAAAGCCGTCGGATTTGTCGATGCCAACGGAGGTGGAGATTATCATAAGCTCTACAAACCCCTGAACGCAGTGGAGAAGGATCGCAAACACGATTACAATCTGGAAAAGTGCCAGGGTGACACGATGAAAGTGCCGAAGAATCAACGGGCGAATGCGTACTACAAATGTATGCTAAAATCGACGTCGGCTGAAGCGTTCAAGAAAGTGTTCGATCTGACGGAGCTGGTGAAGGCCGGGAAGCTTCCGGCTTCCGAACCGTACAGTGCCAAGGTGGAGAAGTTGATGAAGAAAATCGATGCCAAGGTGTGCAAGTGA
>anoatro_D7r1|AATE005138||
ATGTCACTAAGCAAGGCTTTCTTAACATCCTTTTTGGCATGGTGTGTTATCGCCATGGTGCAGGCGGCGAAAACCGTCGAGGAATGCGAACGGCAGATACCTGCATCGCTGAAGGGGCGTCTGTGTGAAGTGCGCCAGTACAAAATCATCGACGGCCCGGATATGGACAAGCACATGGACTGCGTCATGAAAGCCCTGAAAATAGTCGACAAAGAAGGCCGAGGAGACTACCATAAGTTGTACACACCCATGAACTCCATCGAGAGGGATCGAAAGCATGACCTGAACCTGGAAACTTGCATCGGAAAAACGTTTAAATTGCCAAACGTCGGCGGCCGTGCGAATGCCTTCTATAAGTGTATGCTGAATTCAAACTCGGCAGATTCGTTCAAAAAGGCGTTCGATCTCATCGAACTGATTAGAGCTGGCAAGCTTTCGAAATTCGCTAAGTACAGCGATGAGGTGCCGAAAATGATGAAGAAAATTGACGCTAAAATATGCAAATAG
>anosin_D7r1a|ASIS015632||
ATGATCGGCAAAGTTTTCATAACTTTCTTCGCGATAACCGCCATTGTGCAGCTGGCAGAGGCTGCGAAGACGGTCGCTGAATGCGAAAAGAAGATGCCAGCATCGTTGAAGGGGCGCCTGTGTGAGCTTCGTCAGTACAAAGTCATCGATGGCCCGGATATGGACAAACACATGGACTGCGTCATGAAAACCATAGGATTTGTCGACAAGGATGGCCGCGGAGATTACCACAAGCTGATCAAGCCCCTGAATGCCATCGAGAAGGATCGGAAGCACGACATGAACCTGGAGACCTGTATGGGCAAAACGTTTCGCCTACCAAACGAGGGCAGCCGAGCGAACGCATTCTACAAGTGCATGCTGCAGTCCAATTCGGCGGAGTCTTTCAAGAAGGTGTTCGATCTGACCGAGCTGATCCTGGCTGGCAAACTTCCGGCAGGTGCGCAGTACGATAAGAAAGCGGCCAACATGATGAAGAAAATTGATGCAAAAATTTGCAAGTAA
>anosin_D7r1b|ASIS015632||
ATGTTTCATAAGGCATTCGTTAGCTTTCTTTTAGCGTTTTGCAGTATTATTATTGCTGAGTCAGCAAAAACGGTGAAAGAATGCGAGAAACAGCTGCCAGCTTCTTTGAAAGGACGGCTATGTGAAATTCGTCAGTATAAAATCATCGATGGATCGGATATGGAAAAGCACATAGAGTGTGTGCTGAACGCATTAGGATTTCTCGATGAAGAAGGTTTTGGAGACTATCACTCGTTGTATGACCCTCTGAACGCGATCAAAAAGGACGATCGGCATGGATTTAATCTGGAAGACTGCGTCGAACCAACGCTTGAGCTATCGAGCACGGGAAAACGGGCTCATGGTTTTTACAAGTGCATGTTGAAATCTACATCATCGGATGCGTTTAAGAAAGTGTTTGATTTAACTGAACTCATCAAAGCTGGAAAGCTTCCCCAGGGTGCTAATTACAGCGCAAAAGTGGACAAAATTATGAAAAACATCGATAAGAAAGTATGTAAATAA
>anoalb_short-D7r1|||
ATGAAGGTTTTCCTGAGCTGTACACTATTTTGCTGTCTTCAAAATATCTTTTTACAACAGATAGACGCTGCTTCCTTGGATAGTTGTAGTGGCGTATTTGGGCATTCGGTTAAAAAGCAGCTATGTGAAGCAAACAGTTATCAGAATATTGAAGGAGCGGATTTGGATAAAACATTGGATTGTGTTTTAAAAGCTTCTAATATTGTTGACAAAACAGGAGCGGGAAATTTCTACAGCCTCTATGATCCAATGCAAGTTTATTTGAATGATGGAAGGAAGCTCAATTTTAATCTGGAATCCTGCATGACAAGACGTTTGAAGTATGAGATTCCCGAAGGTGAACGTGCGCATGGTTTTTATAAGTGTGTGATGCAGAATGAGGCAAGAGATGCCTTTAAGAAAGTGTTTAACCAAAGAGTGTGCAAATAA
>anoalb_short-D7r1a|||
ATGATCGTCTCGTTGTTTTATTGCATTACATTGAATGCTACTGTTGACACCGGTGCAGTTACTGGCCAGTCGCTGGAGCAATGTAAAAGTGTTTTCAGTGATTCAACTAAGAGCCAGTTCTGTAAGGCACGAAAGTACGAAAAAATTGCAGGTGTTGATATGGACAAAACCTTAGATTGTGTATTGAAAGCTGTCAATGTTGTAGACAAAATAGGATACGGGAAGTACCACGATCTCTACCAGCCAATGAACAATATTGAAAAACATCGAAAACATGACTACAATTTGGAAATATGTATTGGCAAGAGCTTCAAATTGGAGCCTAAAATCAAGTGTGCCAATGCGTTCTACAAGTGCATGATGGGGACAGATTCGAAGGAAACGTTCAAAAAGGTTGTAAATGCCAGAGTGTGCAATTAA
>anoalb_short-D7r1b|||
ATGGCTAGATGTAAACAGGTGTTTACTCATGCAATTATTGATGCAATCGTGGACTGTCAATCTTTGGATAACTGCAAACGAGTAGCCAATGGGGAAGCGTTAAAGCAATTGTGTGTTTCCAAGTCATACGAAATGATTCCCAGTACCGATATGGATGCCCTGTTGGATTGTGTTATGAGAGAGTTCAAATTGATTGATTCATCAGGGGAAGGAATTCACAACGCAATTTACTATGCCATGAAAAGAATCGAAGATCACAAAAATAATAATCACATTCTAGAGCATTGCATTTTTGAAACATATAAACTGAAGCCTGCAATCACCCGTGCTCATATGTACTACAAGTGCGTGATGGAGTCGGATACGAAACACATTTTCAAAAAGGCGTTCAACGGTAAAGTGTGCGATTCTAGATAA
>anodar_short-D7r1|||
ATGGCTCAGGTTGTTTATCTTTTAATGCTGTGCATTAGTATAATAATATCTCAGGCGTTCAGTCAGTCTCTTGAAAACTGCAAACGAGTAGCCAGTGAGGATGCGTTGAAGCAGTTGTGTGATTCTAAATCATACGAAGTGGTTGTCGGTACCGATATGGATACCCTGTTGGATTGCGTCATGAGAGAGTTCAAATTGATCGATTCATCGGGAGAAGGAATTCATGATGCAATCTACTACGCTATGAAGAGAGTCGAAGATCACAAAGACAATAATTACATTCTTGAGCATTGCATTTTTGAAACTTATAAACTGAAGCCAGAAATCACGCGTGCCCATATGTACTACAAGTGCGTGATGGAATCAGAGTCCAAACATATTTTCAAAAAGGCATTCAACGGCAAGGTGTGCGGATCCTTATGA
>anoga_D7r2|AGAP008282||
ATGTTCAAGAAACTACTACTGAGCGTTGGACTGGTCTGGTGTTTGATCTCTTTGGGTCAGGCCCGAAAGGAGTCAACGGTGGAGGAGTGCGAGAAAAACATTGGCGATTCGTTGAAGGATCGTGTTTGCGAGCTACGCCAGTACACGCCCGTTAGCAGCGATGACATGGACAAGCACATGCAGTGCGTCCTGGAGGTGGTTGGATTTGTGGATGGAAATGGAGAAGTTAAGGAAAGCGTTCTGCTAGAATTGCTGCAGCGCGTCGACAGTGGCGTCAATCATGCGGCCAACATGAAGAAGTGTGTGACGGAAGCATCGACTTCGGGCAGTGACAAGAAAGCCAACACCTTCTACACGTGCTTTTTGGGTACGAGCTCATTGGCCGGGTTTAAGAATGCGGTCGACTACAACGAGCTACTGAAGGCTGGCAAGATGCAGACGAGCGATCCGTTCGATATGAACCGTGTGGCAGCGCTGATCAAGGAAATCGATGATGGTTTGTGCTAG
>anocol_D7r2|ACOM030196||
ATGTTCAAGAAACTTCTACTGAGCGTTGGACTGGTCTGGTGTTTGATCTCTTTGGGTCAGGCCCGAAAGGAGTCAACGGTGGAGGAGTGCGAGAAAAACATTGGCGATTCGTTGAAGGATCGTGTTTGCGAGCTACGCCAGTACACGCCCGTTAGCAGCGATGACATGGACAAGCACATGCAGTGCGTCCTGGAGGTGGTTGGATTTGTGGATGGAAATGGAGAAGTTAAGGAAAGCGTTCTGCTAGAATTGCTGCAGCGCGTCGACAGTGGCGTCAATCATGCGGCCAACATGAAGAAGTGTGTGACGGAAGCATCGACTTCGGGCAGTGACAAGAAAGCCAACACCTTCTACACGTGCTTTTTGGGTACGAGCTCATTGGCCGGGTTTAAGAATGCGGTCGACTACAACGAGCTACTGAAGGCTGGCAAGATGCAGACGAGCGATCCGTTCGATATGAACCGTGTGGCAGCGCTGATCAAGGAAATCGATGATGGTTTGTGCTAG
>anoara_D7r2|AARA011279|to_be_corrected|
ATGTTCAAGAAACTACTACTGAGCGTTGGACTGGTCTGGTGTTTGATCTCTTTGGGTCAGGCCCGAAAGGAGTCAACGGTGGAAGAGTGCGAGAAAAACATTGGCGATTCGTTAAAGGATCGTGTTTGCGAGCTACGCCAGTACACGCCCGTTAGCAGCGATGACATGGACAAGCACATGCAGTGCGTCCTGGAGGTGGTTGGATTTGTGGATGGAAATGGAGAAGTTAAGGAAAGCGTTCTGCTAGATTTGCTGCAGCGCGTCGACAGTGGCGTCAATCATGCGGCCAACATGAAGAAGTGTGTGACGGAAGCATCGACTTCGGGCAGTGACAAGAAAGCCAACACTTTCTACACGTGCTTTTTGGGTACGAGCTCATTGGCCGGGTTTAAGAATGCGGTCGACTACAACGAGCTACTGAAGGCTGGCAAGATGCAGACGAGCGATCCGTTCGATATGAACCGTGTGGCTGCGCTGATCAAGGAAATCGATGATGGTTTGTGCTAG
>anoqua_D7r2|AQUA010607|to_be_corrected|
ATGTTCAAGAAACTACTACTGAGCGTTGGACTGGTCTGGTGTTTGATCTCTTTGGGTCAGGCCCGAAAGGAGTCAACGGTGGAAGAGTGCGAGAAAAACATTGGCGATTCGTTGAAGGATCGTGTTTGCGAGCTACGCCAGTACACGCCCGTTAGCAGCGATGATATGGACAAGCACATGCAGTGCGTCTTGGAGGTGGTTGGATTTGTGGATGGAAATGGAGAAGTTAAGGAAAGCGTTCTGCTAGATTTGCTGCAGCGCGTCGACAGTGGCGTCAATCATGCGGCCAATATGAAGAAGTGTGTGACGGAAGCATCGACTTCGGGCAGTGACAAGAAAGCCAACACTTTCTACACGTGCTTTTTGGGTACGAGCTCATTGGCCGGGTTTAAGAATGCGGTCGACTACAACGAGCTACTGAAGGCTGGCAAGATGCAGACGAGCGATCCGTTCGATATGAACCGCGTGGCTGCGCTGATCAAGGAAATCGATGATGGTTTGTGCTAG
>anomer_D7r2|AMEM009601||
ATGTTCAAGAAACTACTACTGATCGTTGGACTGGTCTGGTGTTTGATCTCTTTGGGTCAGGCCCGAAAGGAGTCAACGGTGGAGGAGTGCGAGAAAAACATTGGCGATTCGTTGAAGGACCGTGTTTGCGAGCTACGCCAGTACACGCCCGTTAGCAGCGATGACATGGACAAGCACATGCAGTGCGTCTTGGAGGTGGTTGGATTTGTGGATGGAAATGGAGAAGTTAAGGAAAGCGTTCTGCTAGATTTGCTGCAGCGCGTCGACAGTGGCGTCAATCATGCGGCCAACATGAAGAAGTGTGTGACGGAAGCATCGACTTCGGGCAGTGACAAGAAAGCCAACACCTTCTACACGTGCTTTTTGGGTACGAGCTCATTGGCCGCGTTTAAGAATGCGGTCGACTACAATGAGCTACTGAAGGCTGGCAAGATGCAGACGAGCGATCCGTTCGATATGAACCGTGTGGCAGCGCTGATCAAGGAAATCGATGATGGTTTGTGCTAG
>anomel_D7r2|AMEC007834|to_be_corrected|
ATGTTCAAGAATCTACTACTGAGCGTTGGACTGGTCTGGTGTTTGATCTCTTTGGGTCAAGCCCGAAAGGAGTCAACGGTGGAGGAGTGCGAGAAAAACATTGGCGATTCGTTGAAGGATCGTGTTTGCGAGCTACGCCAGTACACGCCCGTTAGCAGCGATGACATGGACAAGCACATGCAGTGCGTCCTGGAGGTGGTTGGATTTGTGGATGGAAATGGAGAAGTTAAGGAAAGCGTTCTGCTAGATTTGCTGCAGCGCGTCGACAGTGGCGTCAATCATGCGGCCAACATGAAGAAGTGTGTGACGGAAGCATCGACTTCGGGCAGTGACAAGAAAGCCAACACCTTCTACACGTGCTTTTTGGGTACGAGCTCATTGGCTGGGTTTAAGAATGCGGTCGACTACAACGAGCTACTGAAGGCTGGCAAGATGCAGACGAGCGATCCGTTCGATATGAACCGTGTGGCAGCGTTGATCAAGGAAATCGATGATGGTTTGTGCTAG
>anochris_D7r2|||
ATGTTCAAGAAACTGTTACTGAGCGTTGGATTAGTTTGGTGTTTGATCTCCCTGGGTCAGGCCCGCAAGGAGTCAACGGTAGAGGAGTGTGAGAAAAACATTCCCGATTCGTTGAAGGATCGTGTCTGCGAGCTGCGTCAGTACACACCCGTTAGCAGCGATGATATGGACAAGCACATGCAGTGCGTGCTGGAGGTGGTCGGATTTGTGAGCGATAATGGGGCAGTTAAAGTAAGTTCACTTTACGGCTTAGTTTTGCTGCAGCGCGTCGATAGTAGCGTCGATCATGCGGCCAACATTCGGAAATGCGTAACGGAAGCATCGACCGTAGGCAATGCGAAGAAGGCAAACACGTTCTACACGTGCTTTTTGGGTACGAGTTCATCGGCCGGGTTTAAGAATGCGGTCGACTACAATGAGCTGCTGAGGGCTGGTAAGATGCAGCTGAGCGATCCGTTCGATATGGGCCGTGTCACAGCGCTCATCAAGGAAATTGATGACGGTTTGTGCAAGTAG
>anoepi_D7r2|AEPI004706|to_be_corrected|
ATGTTCCAGAAAATATTCCTGAGTGTTGGCCTAGTTTGGTGTCTGATGTCTTTGGGTCAGGCAAGACAGGAGAAAACCGTAGAAGAGTGTGAGAAAAACATTGCCGACTCGTTGAAGGATCGTGTTTGTGAGCTGCGCCAGTACACACCCGTCAACAGCGATGACATGGATAAGCACATGCAGTGCGTGTTGGAGGTGGTTGGCTTTGTGAACGAAAATGGAGGAGTCAATGAAAGCGATCTGTTGGGTTTGCTGCAGCGCGTCGACAGTGGCGTCGATCACGCGTCCAACATTAGGAAGTGCGTTACGGAAGCGTCGACCGTGGGCAACGGCAAAAAGGCAAACACCTTCTACACGTGCTTTTTGGGTACGAGTTCATTGGTCGCTTTTAAGAATGCGGTCGACTACAATGAGCTTCTGCGGGCTGGCAAGATGCGGCTGAGCGATCCGTTCGACATGGGTCGCGTTACAGCACTGATCAAGGAAATCGATGACGGTTTGTGCTAA
>anofun_D7r2|AFUN007415|to_be_corrected|
ATGTTGAAGAATCTCCTACTGAGCGTTGGACTGGTGTGGTGTCTGATCACTTTGGGACAGGCCCGCAAGGAGTCAACGGTTGAGGAATGTGAGAAGAATATTCCCGCATCATTGAAGGATCGCGTCTGCGAGCTCCGCCAATACACACCGGTTAGTAGCGATGATATGGACAAGCACATGCAATGCGTTCTGGAGGTAGTCGGATTTGTTAACGGAAATGGAGAAGTTAAGGAAAATGAGCTGCTGACACTATTGCAGCGTGTCGACAGTAGCGTCGCCCATGCCGCGAACATGAAGAAATGTGCAACCGAGGCGTCGACCGTAGGCAATGCGAAGAAAGCGAACACCTTCTATACGTGCTTCTTGGGTACAAGCTCATCGGCCAGTTTTAAGAATGCAGTCGACTATAATGAACTGCTGAAGGCTGGTAAGATGCGACTGAGTGATCCGTTCGATATGAGTCGTGTTACGGCAATGATCAAGGAAATTGATGACGGTTTATGTCCATAA
>anomin_D7r2|AMIN006009|to_be_corrected|
ATGTTGAAGAAACTCCTACTAAGCGTTGGACTGGTGTGGTGTCTGATCTCTTTGGGACAGGCCCGAAAAGAATCAACGGTTGAGGAATGTGAGAAAAATATTGCAGCATCACTGAAAGATCGCGTCTGTGAGCTGCGTCAATATACACCGGTTAGTACAGATGATATGGACAAGCACATGCAGTGCGTCCTGGAGGTGGTCGGATTTGTAAACGACAATGGAGAAGTTAAGGAAAATGAGCTCCTGGGACTACTGCAGCGCGTTGATAGCAGTGTTCCCCATGCTACCAACATGAAGAAATGTGTAACCGAAGCATCCGGCGTGGGCAGCGCAAAGAAGGCAAACACCTTCTACACGTGCTTCTTGGGCACGAGTTCCTTGGACAGTTTCAAGTATGCGGTCGACTATAATGAGCTTTTGAGGGCCGGCAAGATGCAGCTAAGTGATCCATTCGATATGGGACGTGTTTCGGCGTTGATCAAGGAAATTGATGATGGTTTGTGTCAATAG
>anocul_D7r2|ACUA022599|to_be_corrected|
ATGTTCAATAAACTTCTACTAAGCGTTGGATTGGTTTGGTGCCTGATCTCCTTGGGACAGGCCCGAAAGGAATCGACGGTTGAGGAATGTGAGAAAAACATTGCCGCATCACTGAAGGATCGCGTCTGTGAGCTGCGTCAATATACGCCGGTTAGTAGCAGCGATATGGACAATCACATGCAGTGCGTCCTGGAGGTGGTCGGATTTGTGAACGAAAATGGAGAAGTGAAGGAAAATGATCTACTCGCACTACTGCAGCGTGTTGATAGCAGCGTCCCGCATGCTACCAACATGAGGAAATGTGTAACCGAAGCATCTGGCGTGGACAGCGCCAAGAAGGCAAACACCTTCTACACGTGCTTCTTGGGCACGAGCTCGTTGGACAGCTTCAAGAGTGCAGTCGACTACAATGAGCTGCTGCGGGCCGGCAAGATGCAGCTGAGCGATCCGTTCGATATGGGACGTGTCTCGACGCTGATCAAGGAAATTGATGACGGTTTATGTTAG
>anoste_D7r2|ASTE008616|to_be_corrected|
ATGAACAAACTCTTACTGACGGTTGGATTGCTGTGGTGTCTGGTCTCGTTGGGGCAGGCACGCAAGGAGTCAACCGTGGAGGAGTGTGAGAAAAACATTCCCGATTCGTTGAAGGATCGAGTCTGCGAACTGCGCCAATACACACCGGTCGCTAGCGATGATATGGATAAGCACATGCAGTGCATTCTGGAGGTGGTTGGATTCGTCAACGGAAATGGAGAAGTTAATGAAAGTGAGTTGCTTTCGTTACTACAGCGTGTCGATAGTAGCGTTCCTCACGCGGCCAACATGAAAAAGTGTGTGATGGAAGCGTCGAACGTCGGCAGTGGCAAGAAGGCAAACACCTTCTACACGTGCTTCCTGGGTACGAGTTCATCGACCGGGTTTAAGAATGCGGTCGACTACAACGAGCTACTGAGGGCCGGTAAGATGAGGCTGAGTGATCCGTTTGACGTGAGCGTTGTTGCGAGATTGATCAAGGAAATTGATGACGGTTTGTGCGGCTAG
>anodir_D7r2|ADIR000604|to_be_corrected|
ATGCTGAAGCGACTGTTTCTTAGTGTTGGACTGGTGTATTGTCTGATCTCGTTGGGACAGGCGAGGGAGGAGAGTACGGTGGAGGAATGTGAGAAGAACATTCCCGACTCATTAAAGCATCGGGTCTGCGAGCTCCGTAAGTACACTCCGGTGGTCGGTGATGATATGGACAAGCACATGCAGTGCGTACTGGAGGTGGTTGGTTTTGTCACTGACAGCGGAGAAGTTAAGGTAAACGATCTGTTGAGTTTGCTGCAAAAGGTCGATAGTAACGTTGACCATGCGGCTAACATAAATAAATGCGTAACTGACGCATCGAGCGAGGTTAGTGCGAAGAAAGCAAACACGTTCTACACGTGCTTCTTGGGAACGAGCTCATCGCCCGCTTTCAAGAATGCGGTCGACTATAATGAGCTGCTGAAGGCCGGAAAGATGCAATCGAGCGAACCGTTTGAAGAGAACCGTGTCGCAGCGTTGATCAAGGAAATCGACGATGGTTTGTGCAGTTAG
>anoatro_D7r2/D7r3|AATE019249||
ATGATCAAGAAACTCTTGTTCGCTTTTGGACTCGTCTGGTGCCTGGTCTCGCTGGTGCAGGCGGGAAAGCCGAGCACTGTCGAAGAATGTGAGAAAAATATTCCGGCTTCGTTGAAGAACCGCATTTGCGAGCTGCGCCAGTATCAGACGGTCGATACGCCGGACATGGACAAGCACATGCAGTGTATCCTGGAGGTGGTTGGCTTCGTTGACGAAAATGGCGAAGTGGAGTTCCAAGAACTATTGGGTCTACTGAAAACCGTCGAGCCAGCGGGAGATCACGCTTCCAACATCAAAAAGTGCGTCGCGGAAGCAGCCAAGGTGGACGTTGCCAAGAAGGCGAACACTTTCTACACCTGCTTTTTGAGCACCAGCTCGGCGTCGGGATTCAAGAAGGCGGTAGACTACGTCGAGCTTCTTCGGGCCGGAAAGCTGAAAACCAATTCACCCTTCAACGTTGGTGTTGTGCAGGATTTGATCAAGGAAATTGACGATGGATTGTGCAAGTAG
>anoalb_D7r2/D7r3|AALB001306|to_be_corrected|
ATGTTGAAACTGTTCTTGCTTACCGTTGTACTAGTATGGTGCATGGTGGCGATAGTCCAGGCAGGAGAGCCAAAAACTGTCGAGGAATGTGAGAAGAATATTCCTGCTTCTTTGAAAGATCGCATCTGTGAACTGCGCCAGTACACACCAGATACCAGCCCAGACATGGACAAGCATATGCAGTGCGTGTTGCGTGTCGTAGGATTCGTCGATCGAAACGGAGAAGTTGAGTTCCAAGAGTTGTTGGGATTGCTAACAATCGCTGAACCGCGAGGAAAACATGCAGAAAACATAAAGAAGTGCGCAGCAGAATCGGCTAAGGTGGATGCCAGCAAAAAAGCCAATACCTTTTACACTTGCTTTTTGACCACGGATTCTGTCGAGGCTTTCAAGATGTCAGTTGACTTTGTAGAATTGATCCGGGCTGGCAAGTTAAATCCAAGTTCCCCATTCAACGCCGGGCAGATCAAGACGCTTATCAAGGAGATCGATGATGGTTTGTGCAAATGA
>anodar_D7r2/D7r3|ADAC010085||
ATGTTTAAACAGCTCTTGTACGCCGTTGGACTAGTATGGTGCTGGATGGCGTTTGTCCAGGCAGGAGAGCCAAAAACTGTGGAGGAATGTGAAAAAAATATTCCATCTTCATTGAAAGATCGCATCTGTGAACTGCGCCAGTATACACCCGACACCAGCCCAGACATGGACAAGCATATGCAGTGCGTGTTGCATGTTGTAGGATTCGTCGATCGAAACGGTGAAGTTGAGTTCCAAGAGCTGTTGGGATTGCTAACAATCGCTGAACCGCGAGGAAAACATGCAGAAAACATAAAGAAGTGCGTAGCCGAATCCGCTAAGGTTAATGCCAGCAAAAAAGCAAATACTTTTTACACCTGCTTTTTGACCACGGATTCTGTCGAGGCTTTCAAACTGTCAGTCGACTTTGTGGAACTGATTCGAGCAGGCAAGCTAAAGCCAAATTCTCAATTCAAAGCCGGGCAGATCAAGGCGCTTATCAAGGAGATAGATGATGGTTTGTGCGACTGA
>anoga_D7r3|AGAP008283||
ATGTTTGGAAAGCTGTTACCTTGTGCCATCCTAGTATGGTGTCTGTTTTCCTTGGGACAGGCCAGACAAGAGGAAACGGTTGAAGAATGCGAAAGGAACATCCCCGCATCGCTGAAAGGACGCGTCTGTGAGCTTCGTCAGTACACGCCCGTGCAAGGGAAAGATATGGACAGTCACATGCAGTGCGTACTGGAAGTGCTGGGCTTTGTGGAAGATAACGGGGAGCTTGTGTTCCAGGAGCTTCTTGGTGTGCTGAAAATGGTTGATCCCGATGGGGATCACGCTAGCAGTATGAAAAAGTGTAACGCCGAAGCTGAGAAGGTGGATACTTCTAGCAAAGCGAACACCTTCTACACGTGCTTTTTGGGTACGAGCTCGGCACAGGCTTTCAAGTACGCGGTGGACTACGTGGAGCTGCTGCGCGCTGGAAAGCTGGACATGGGAACAACCTTCAACGCTGGCCAGGTGTCAGCATTGATGAAGCAAATTGATGATGGGCTGTGTAACTGA
>anocol_D7r3|ACOM030198|to_be_corrected|
ATGTTTGGAAAGCTGTTACCTTGTGCCATCCTAGTATGGTGTCTGTTTTCCTTGGGGCAGGCCAGACAAGAGGAAACGGTTGAAGAATGCGAAAGGAACATCCCCGCATCGCTGAAAGGACGCGTCTGTGAGCTTCGTCAGTACACGCCCGTGCAAGGGAAAGATATGGACAGTCACATGCAGTGCGTACTGGAAGTGCTGGGCTTTGTGGAAGATAACGGGGAGCTTGTGTTCCAGGAGCTTCTTGGTGTGCTGAAAATGGTTGATCCCGATGGGGATCACGCTGGCAGTATGAAAAAGTGTAACGCCGAAGCTGAGAAGGTGGATACTTCTAGCAAAGCGAACACCTTCTACACGTGCTTTTTGGGTACGAGCTCGGCACAGGCTTTCAAGTACGCGGTGGACTACGTGGAGCTGCTGCGCGCTGGAAAGCTGGACATGGGAACAACCTTCAATGCTGGCCAGGTGTCAGCATTGATGAAGCAAATTGATGATGGGCTGTGTAACTGA
>anoara_D7r3|AARA011279|to_be_corrected|
ATGTTTGGAAAGCTGTTACCTTGTGCCATCCTAGTATGGTGTCTGTTTTCCTTGGGGCAGGCCAGACAAGAGGAAACGGTTGAAGAATGCGAAAGGAACATCCCCGCATCGCTGAAAGGACGCGTCTGTGAGCTTCGTCAGTACACGCCCGTGCAAGGGAAAGATATGGACAGTCACATGCAGTGCGTACTGGAAGTGCTGGGATTTGTGGAATATAACGGGGAACTTTTGTTCCAGGAGCTTCTTGGTGTGCTGAAAATGGTTGATCCCGATGGGGATCACGCTGGCAGTATGAAAAAGTGTAACGCCGAAGCAGAGAAGGTGGATACTTCTAGCAAAGCGAACACCTTCTACACGTGCTTTTTGGGTACGAGCTCGGCGCAGGCATTCAAGTACGCGGTGGACTACGTGGAGCTGCTGCGCGCTGGAAAGCTGGACATGGGAACAACCTTCAACGCTGGCCAGGTGTCAGCATTGATGAAGCAAATTGATGATGGGCTGTGTAACTGA
>anoqua_D7r3|AQUA010607|to_be_corrected|
ATGTTTGGAAAGCTGTTACCTTGTGCCATCCTAGTATGGTGTCTGTTTTCTTTAGGACAGGCCAGACAAGAGGAAACGGTTGAAGAATGCGAAAGGAACATCCCCGCATCGCTGAAAGGACGCGTCTGTGAGCTTCGTCAGTACAAACCCGTGGAAGGGAAAGATATGGACAGTCACATGCAGTGCGTACTGGAAGTGCTGGGCTTTGTGGAATATAACGGGGAACTTTTGTTCCAGGAGCTTCTTGGTGTGCTGAAAATGGTTGATCCCGATGGGGATCACTCTGGCAGTATGAAAAAGTGTAACGCCGAAGCTGAGAAGGTGGATACTTCTAGCAAAGCGAACGCCTTCTACACGTGCTTTTTGGGTACGAGCTCGGTGCAGGCATTCAAGTACGCGGTGGACTACGTGGAGCTGCTGCGCGCTGGAAAGCTGGACATGGGAACAACCTTCAACGCTGGCCAGGTGTCAGCATTGATGAAGCAAATTGATGATGGGCTGTGTAACTGA
>anomer_D7r3|AMEM012547||
ATGTTTGGAAAGCTGTTACCTTGTGCCATCCTAGTATGGTGTCTGTTTTCCTTGGGGCAGGCCAGACAAGAGGAAACGGTTGAAGAATGCGAAAGGAACATCCCCGCATCGCTGAAAGGACGCGTCTGTGAGCTTCGTCAGTACACGCCCGTGGAAGGGAAAGATATGGACAGTCACATGCAGTGCGTACTGGAAGTGCTGGGCTTTGTGGAATATAACGGAGAACTTTTGTTCCAGGAGCTTCTTGGTGTGCTGAAAATGGTTGATCCCGATGGGGATCACGCTGGTAGTATGAAAAAGTGTAACGCCGAAGCTGAGAAGGTGAATACTTCTAGCAAGGCGAACACTTTCTACACGTGCTTTTTGGATACGAGCTCGGCACAGGCATTCAAGTACGCGGTGGACTACGTGGAGCTGCTGCGCGCTGGAAAGCTGGACATGGGAACAACCTTCAACGCTGGCCAGGTGTCAGCGATGATGAAGGAAATTGATGATGGGCTGTGTAACTGA
>anomel_D7r3|AMEC007834|to_be_corrected|
ATGTTTGGAAAGCTGTTACCTTGTGCCATGCTAGTATGGTGTCTGTTTTCCTTGGGGCAGGCCAGACAAGAGGAAACGGTTGAAGAATGCGAACGGAACATCCCCGCATCGCTGAAAGGACGCGTCTGTGAGCTTCGTCAGTACAAACCGGTGGAAGGGAAAGATATGGACAGTCACATGCAGTGCGTACTGGAAGTGCTGGGCTTTGTGGAAGATAACGGGGAACTTGTGTTCCAGGAGCTTCTTGGTGTGCTGAAAATGGTTGATCCTGATGGGGACCACTCTGGCAGTATGAAAAAGTGTAACGCCGAAGCAGAGAAGGTGGATACTTCTAGCAAAGCAAACACCTTTTACACGTGCTTTTTGGGTACGAGCTCGGCACAGGCTTTCAAGTACGCGGTTGACTACGTGGAGCTGCTGCGCGCTGGAAAGCTGGAAATGGGAACGACCTTCAACGCTGACCAGGTGTCAGCATTGATGAAGCAAATTGATGATGGGCTGTGTAACTGA
>anochris_D7r3|||
ATGTTGGGAAAACTCTTATCAAATGCCATTATAGTATGGTGCCTGTTCATCTTGGGACAGGCCAGACAGGAGGAAACTGTTGAAGAATGCGAAAAAAACATCCCGCAATCGTTGAAAGGGCGCATCTGTGAGCTTCGCCAGTACAAGCTGGTTGAAGGCAAAGACATGGACAGTCACATGCAGTGCGTCCTGGAAGTAGTTGGCTTTGTGGAATATAACGGTGAACTTGTGTTTCAGGAGCTTCTTGGGGTGCTGAAAATGGTTGATCCTGGCATGGATCACACTGGCAATATGAAGCAATGTAACGGCCAAGCTGAGAAGGTGGTTAGCTCTAGCAAGGCGAACACTTTCTACACGTGCTTCTTGGGCACTAGCTCGGCGCAGGCTTTCAAGAACGCGGTGGACTATGTGGAGTTGCTACGTGCTGGAAAGCTGGATATGGGAACACCATTCGACGCTAACCGCGTGTCAGCATTGATGAAGCAAATCGATGATGGAGTGTGTAAATGA
>anoepi_D7r3|AEPI004706|to_be_corrected|
ATGTTGAGAAAATCGCTCCTAAATGCCATCCTGGTATGGTGTCTGTTCACCTTGGGGCAGGCCAGACAGGAGGGAACGGTGGAAGAGTGTGAAAAGAACATTCCGGCCTCACTGAAAGGACGCATCTGTGAGCTTCGCCAGTACACACCGGTGCAAGGGAAGGACATGGACGCTCACATGCAGTGCGTACTGGAAGTGGTTGGCTTTGTGGAGGACAACGGCGAACTAGCGTTCCAGGAGCTCCTGGGTGTACTGAAAATGGTAGATCCGACTATGGACCATGCGGGCAACCTGAAAAAGTGTGACGCTGAGGCGAAGAAAGTGGACAGCTCCAGCAAGGCGAACGCTTTCTACACGTGCTTCCTGGGCACTAGCTCGGTGCAGGCGTTCAAGTACGCGGTGGACTATGCGGAGTTGGTACGGGCCGGCAAGCTAGATTCGGGAGCACCATTCGACGCTGACTGTGTGTCCAGATTGATGAAAGAAATTGATGATGGAATTTGTAATTAA
>anofun_D7r3|AFUN007415|to_be_corrected|
ATGTTGGGAAAATTTTTGCTGAAAGTTGCACTTCTCTGGTGTATCCTCTCTTTAGTGAAGGCTAGAGAGGAAGAAACTGTGGAACAATGCGAAAAAGTTATGCCACATTCTTTGAAGGGACGTATCTGTGAAATACGGCAATATACACCGGTTAAAGGGCAGGACATGGATAACCACATGCAGTGCGTACTGCAAGTAATTGGATTTGTGGAGGAATCCGGTGATGTTGTGTTCCAGGAGCTTCTCGGTTTACTGAAAATGACTGACTCTAAGCAGGATCATGTGGGCAATATTAAAACATGTAAAGCTGAAGTAGATCAGGTGGCTAGCTCTAGCAAAGCGAACAAGTTTTATACTTGCTTTTTGAAAACGAGCTCATCGCAAGCATTTAAGATGGCCTTTGATTATGTGGAGCTGCTGTTAGCAGGCAAAATACGCTCGGACATGCCATTCGATGCTAACCGTGTATCAATGTTGATGAAGCAAATTGATGGTGGTTTATGCGCATGA
>anomin_D7r3|AMIN006009|to_be_corrected|
ATGTTGGGAAAGAATTTGCTGAACATTGCACTTGTCTGGTGTATGCTCTCTTTGGGGCAGGCAAGAGAGGAGGAAACCGTTGAAGAATGTGAACAAAGCATGCCCCAATCATTGAAAGGTCGACTCTGTGAGATTCGTCAGTATACACCAGTTCAAGGGAAGGACATGGACAGTCATATGCAATGCGTACTGGAAGTGGTTGGTTTTGTGGAGGAGTCCGGTGATGTTGTGTTCCAAGAACTACTCGGTTTGCTGAAAATGGCTGACTCTAAACTGGATCATGCTGAAAATATTAAAAAATGTAAAGCTGAAGCCGATCAGGTGGCCAGCTCCGGCAAAGCGAACAAGTTTTATACGTGCTTGTTGGGAACGAACTCGTCGCCGGCCTTCAAACTGGCGGTGGATTATGTGGAGCTAGTGTTAGCAGACAAATTACGGTCGGACATGCCATTCGATGCTAACCGTGTGTCAACATTGATGAAGCAAATTGATGACGGTTTATGCGGATGA
>anocul_D7r3|ACUA022599|to_be_corrected|
ATGCTGCGAAAGAATTCCCTCTACATTGCACTTGTCGTGTGCATGCTCTCGTTAGGACAGGCAAGAGCACAGCAAACCGTTGAAGAATGTGTACCAAAAATGGAGCAATTGTTGACGGAACGACTGTGCGAGTTTCGGCAGTACAATCCGGTCGAAGGAATGGACATGGACAGTAACATGCAGTGCGTAATGCAAGTGATTGGCTTTGTCGATGAGTCCGGTGATGTTGAGTTCCAAGAGCTTCAAGGTTTGCTGAAAATGGCTGACTCTTCGCTGGATCATACTGACAATCTGAAGAAATGTAAAGCTGGAGCCGATCAGGTAGCCAACACTGCCAAAGCGACCAAGTTCTACACGTGCTTTATGGGAACGAGCTCGTTCCCGGCATTCAAGCTGGCGGTGGATTATGCGGAGCTGGTACGAGCTGACAAATGGGGGGACTTGCCATTCGATGCTAACCGTGTTTCCTCATTAGCTAAGCAAATTGATGATGGGTCATGCCCGTGA
>anoste_D7r3|ASTE008616|to_be_corrected|
ATGCTGCTTACTATTGTCCTCGTCTGGTGTGTGCTCTCCTTAGGGCAGGCCAGAGAAGAGACAACCGTTGAAGAATGCGAAAAGAACATTGCTCCATCGTTGAAGAGCCGCATCTGTGAGCTTCGTCAGTATAAGACGGTACAAGGCACGGACATGGATAACCACATGCAGTGTGTTCTGGAAGTGGTTGGCTTTGTGGAGGACACTGGTGATGTTGTGTTCCAGGATCTGCTCGCTGTACTGAAAACGATCGATTCTAGTCCAGATCATTTAAGCAACCTTAAGCAATGTAATGCCGAAGCTGATCGTGTCGATGGCACAAGCAAAGCGAACACCTTCTACACGTGCATCTTGGGAACGAGCTCATCGGACACCTTCAGGAAGGCATTCAATTATGGTGGGTTAACAGCGGCTGACGGTCAGTGTGCCAAATAA
>anodir_D7r3|ADIR000604|to_be_corrected|
ATGCTGTCTAAACTGATCCTGAACGTTGGACTTATATGGTGTCTCGTCTCTGTGGGACAGGCCCGCGAAGAGGAAACTGTTGAAGAGTGCGAGAAGACCATGCCCGCATCATTGAAGAATCGTCTTTGTGAGGTGCGTAAGTACACAACAGTCCAAGGAGGGGATATGGACAAACACATGCAGTGTGTTCTGGAAGTCGTAGGCTTTGTGGAGGATAATGGTGACGTTAACTTTCAGGAGCTTCTAGGGGTTCTGAAGATGGTCGATCCCAACCTAGATCATGCTGTCAATATCAAAGAGTGTGTTGGAAAAGCAACTCAGGTGGCTGCCTCGAAGAAGGCCAACACATTCTACACATGCTTTTTGAGTACCAGCTCGTCGTCGGCGTTCAAGAGCGCGGTGGACTACGCGGAGCTGATACGGGCAGAAAAGTTAACCGACGAAGAGCCATTCAACGCAGAACTTGTGGCTGCGTTGATCGCGGAAATTGACGATGGATTGTGTAAATGA
>anosin_D7r3|ASIS003042|to_be_corrected|
ATGAAAAATATCTTGTTGGCATTCGGACTTGTATGGTGCCTGGTTTCACTAGTGCAGGCGGGAAAGTCCAAAACCGTTGAAGAATGTGAGAAAAATATTCCGACTTCGTTGAAGAATCGTATCTGCGAGCTGCGCCAGTATCAGACGGTCAACTCCCCGGACATGGACAAGCATATGCAGTGCATCCTGGAGGTGGTTGGTTTCGTGGACGGAAGTGGGAATGTTGAGTTCCAAGAGCTTCTGGGTGTACTGAAAGTCGTCGATCCCGCCGGTGATCACGCTGCCAACATCAAGAAGTGCGTCGCAGAGGCTTCCAAAGTGGACGTTACTAAGAAGGCGAACACTTTCTATACGTGCTTTTTGGGAACCAGCTCGTCGTCCGGTTTCAAAAAGGCGGTCGACTATGTCGAGCTTCTACGCGCTGGAAAACTGAAGGCAAGTTCTCCCTTCAACTTTGGCGTCGTGCAGGGCTTAATCAAGCAAATTGATGATGGATTGTGCAAGTAG
>anoga_D7r4|AGAP008281||
ATGATACGACAAGTGATTACCAGCTATTTTCTCACAGTGTGCTTGTTAGCACTCGTTCAGGGTGAGACTGTGCAAGATTGTGAGAATAAGCTGCCAACGTCGCTGAAGAGTAGACTGTGCGAGATCCGCCGGTACGAGATCATCGAGGGACCGGAGATGGACAAGCACATTCATTGCGTGATGCGAGCACTTGACTTTGTCTATGAGGATGGTCGTGGAGATTACCATAAGCTGTACGATCCATTGAACATTATCGAGCTGGACAAAAGACACGATGTGAATCTTGAGAAGTGTATTGGCGAATGCGTACAAGTCCCGACAAGCGAGCGTGCTCACGTGTTCTACAAATGTCTCCTGAAATCAACCACCGGACGCACGTTCAAGAAGGTGTTCGATCTGATGGAATTGAAACAGGCTGGCAAAGTGCCACAGCATCAACGGTACACTGCAGAGTTTGTGCAAATCATGAAGGATTATGATAAGGCATTAAACTGCTGA
>anocol_D7r4|ACOM030199|to_be_corrected|
ATGAAACGGCAAGTGATTATCAGCTATTTTCTCGCAGTGTGCTGCTTAGCACTCGTGCAGGGTGAAACTGTGCAAGATTGTGAGAATAAGCTGCCACCGTCGCTGAAGAGTAGACTGTGCGAGATCCGGCGGTACGAGATCATCGAGGGACCGGAGATGGACAAGCACATTCATTGCGTGATGCGAGCACTCGACTTTGTCTATGAGGATGGTCGTGGAGATTACCATAAGCTGTACGATCCATTGAACATTATCGAGCTGGACAAAAGACACGATGTGAATCTTGAGAAGTGTATTGGCGAATGCGTACAAGTCCCGACAAGCGAGCGTGCTCACGTGTTCTACAAATGTCTGCTGAAATCAACCACCGGGCGCACGTTCAAGAAGGTGTTCGATCTGATGGAATTGAAAAAGGCTGGCAAAGTGCCACAGCATCAACGGTACACTGCAGAGTTTGTGCAAATCATGAAGGATTATGATAAGGCATTAAACTGCTGA
>anoara_D7r4|AARA011279|to_be_corrected|
ATGAAACGGCAAGTGATTATCAGCTATTTTCTCGCAGTGTGCTTGTTAGCACTCGTGCAGGGTGAAACTGTGCAAGATTGTGAGAATAAGCTGCCACCGTCGCTGAAGAGTAGACTGTGCGAGATCCGGCGGTACGAGATCATCGAGGGACCGGAGATGGACAAGCACATTCATTGCGTGATGCGAGCACTCGACTTTGTCTATGAGGATGGTCGTGGAGATTACCATAAGCTGTACGATCCATTGAACATTATCGAGCTGGACAAAAGACACGATGTGAATCTTGAGAAGTGTATTGGCGAATGCGTACAAGTCCCGACAAGCGAGCGTGCTCACGTGTTCTACAAATGTCTGCTCAAATCAACCACCGGGCGCACGTTCAAGAAGGTGTTCGATCTGATGGAATTGAAAAAGGCTGGCAAAGTGCCACAGCATCAACGGTACACTGCAGAGTTTGTGCAAATCATGAAGGATTATGATAAGGCATTAAACTGCTGA
>anoqua_D7r4|AQUA010607|to_be_corrected|
ATGATACGGCAAGTGATTATCAGCTATTTTCTCGCAGTGTGCTTGTTAGCACTCGTGCAGAGTGAAACTGTGCAAGATTGTGAGAATAAGCTGCCACCGTCGCTGAAGAGTAGACTGTGCGAGATCCGGCGATACGAGATCATCGAGGGACCGGAGATGGACAAGCACATTCATTGCGTGATGCGAGCACTCGACTTTGTCTATGAGGATGGTCGTGGAGATTACCATAAGCTGTACGATCCATTGAACATTATCGAGCTGGACAAAAGACACGATGTGAATCTTGAGAAGTGTATTGGCGAATGCGTACAAGTCCCGACAAGCGAGCGTGCTCACGTGTTCTACAAGTGTCTGCTAAAATCAACCACCGGACGCACGTTCAAGAAGGTGTTCGATCTGATGGAATTGAAACAGGCTGGCAAAGTGCCACAGCATCAACGGTACACTGCAGAGTTTGTGCAAATCATGAAGGATTATGATAAGGCATTAAACTGCTGA
>anomer_D7r4|AMEM012916||
ATGATACGGCAAGTGATTATCAGCTTTTTTCTCGCAGTGTGCTGCTTAGCACTCGTGCAGGGTGAAACTGTGCAAGATTGTGAGAATAAGCTACCACCGTCGCTGAAGAGTAGACTGTGCGAGATCCGGCGGTACGAGATCATCGAGGGACCGGAGATGGACAAGCACATTCATTGCGTGATGCGAGCGCTCGACTTTGTCTATGAGGATGGTCGTGGAGATTACCATAAGCTGTACGATCCATTGAACATTATCGAGCTGGACAAAAGACACGATGTGAATCTTGAGAAGTGTATTGGCGAATGCGTACAAGTCCCGACAAGCGAGCGTGCTCACGTGTTCTACAAGTGTCTGCTGAAATCAACCACCGGACGCACGTTCAAGAAGGTGTTCGATCTGATGGAATTGAAACAGGCTGGCAAAGTGCCACAGCATCAACGGTACACTGCAGAGTTTGTGCAAATCATGAAGGATTATGATAAGGCATTAAACTGCTGA
>anomel_D7r4|AMEC007834|to_be_corrected|
ATGATACGGCAAGTGATTATCAGCTATTTTCTCGCAGCGTGCTTATTAGCACTCGTGCAGAGTGAAACTGTGCAAGATTGTGAGAATAAGCTGCCACCGTCGCTGAAGAGTAGACTGTGCGAGATCCGGCGGTACGAGATCATCGAAGGACCGGAGATGGACAAGCACATTCATTGCGTGATGCGAGCACTCGACTTTGTCTATGAGGATGGTCGTGGAGATTACCATAAGCTGTACGATCCATTGAACATTATCGAGCTGGACAAAAGGCACGATGTGAATCTTGAGAAGTGTATTGGCGAATGCGTACAAGTCCCGACAAGCGAGCGTGCTCACGTGTTCTACAAGTGTCTGCTTAAATCAACCACCGGACGCACGTTCAAGAAGGTGTTCGATCTGCTGGAATTGAAACAGGCCGGTAAAGTGCCGCAACATCAACGGTACACTGCAGAGTTTGTGCAAATCATGAAGGATTATGATAAGGCATTAAACTGCTGA
>anochris_D7r4|ACHR009978|to_be_corrected|
ATGCTAAAGAAAGTGAAGCTTTTCTGTTTTTTCGCGCTGTGCTTTGCAGCACTCGTGCAGAGTGAAACGGTGCAAGATTGTGAGGATAAGCTGCCACCGTCGCTGAAGAGCAGATTGTGCGAGATCCGCCAGTACAAGATCATTGAAGGACCGGAGATGGATAAGCACATTGATTGCGTGATGAAGGCGCTTGACTTTGTGTACAGCGATGGACGTGGAGATTACCATAAGCTGTATGATCCGCTGAATATAATCGAGCTGGATAAGAGACACGATGTGAACCTGGAGACGTGCATCGGCGAGTGCGTCCGTGTACCGACCAGCCAGCGTGCCCACGTGTTCTACAAGTGTTTACTGAAATCAACCACCGGGCGTACATTCAAGAAGGTGTTCGATCTGATGGAATTGAAAAAGTCGGGCAAAGTGCCTAAGCATGCAAGGTACACGGCGGAAGTTGCTCAAATGATGAAGGACCATGATGCAACGTTGTGTTAA
>anoepi_D7r4|AEPI004706|to_be_corrected|
ATGATAGCTGGGAAAGCGAGTCTCATCTCTTTGATCGCGCTGTGCTTTGCGGCCATCGTGCAGAGCGAAACGGTGAAAGACTGTGAGGATAAGTTGCCACCGTCGCTGAAGAGTCGACTGTGCGAAATCCGCCAGTACAAGATCATCGAAGGACCGGAGATGGACAAGCACATCGATTGCGTGATGAAGGCTCTGGGGCTCGTGTACAGCGACGGTCGGGGAGATTACCACAAACTGTACGAGCCGCTGAATTGGATCGAGCTGGACAAGAGACATGACGTCAACTTGGAAACGTGCATCGGGAAAAGTGTACGCGTACCGACCAGCGAGCGAGCGCACGTGTACTACAAATGTTTGCTGAACACGACGACCGGCCGCACGTTCAAGAAGGTGTTCGATCTGGAGGAGTTGAAACAGGCTGGACTGGTACCGAAGCATCAGCGCAGCTACTTGGCCGAACACGTGCAAATGATGAAGGATATTGATGCCAAATTGTGCCCAAACTAA
>anofun_D7r4|AFUN007415|to_be_corrected|
ATGTTGAAGGCAGTGTTCTTCGTTTATTTATTCGCGTTGTGCTTTGTCGTGGCAGTTGTGCAGTGTGATACTGTGCAAGAATGTGAGGATAATTTGCCAGCATCGTTGAAGAGCAGACTGTGTGAGATTCGTCAGTATAAAATAATTGAAGGGCCGGATATGGATAAGCATATCGATTGCGTTATGAAGGCGGTCGGATTCGTATACAGCGATGGTCGGGGAGATTATCACAAACTGTACGATCCACTGAATGCAATCGAGGAGGACCGTAGACATGATGTTAATCTCGAAACATGCATCGGTGAATCGGTACGCGTTCCTGCAAGCCAACGGGCACATGTGTTCTACAAGTGTTTGCTGAAAACCACATCCGGTCGAACGTTTAAGAAGGTGTTTGATCTTAAGGAATTGGTGAAGGCTGGAAAAGTGCCAAAGCACGCCAGATATACGGCCGAAGTCGCTCAAATGATGAAGGACATTGATGCGAAATTGTGCTAA
>anomin_D7r4|AMIN006009|to_be_corrected|
ATGAAGAAGGTGTCTTTCGTGTTTGTGGTCGCGTTCTGCTTTGCGGTTGTCGTACAGGGTGGAACTGTGGAAGAATGTGAGAGTCAGCTGCCACCATCGCTGAAGAGCAGGTTGTGCGAGATCCGTCAGTATACGATCATCGAAGGACCGGAAATGGATAAGCATATTGATTGCGTTATGAGAGCGGTTGATTTTGTGTACAAAGATGGCCGGGGAGATTATCATAAACTCTACGATCCATTGAATGAGATCGAGCGGGATCGCCGGCATGATGTTAACCTGGAAACTTGCATCGGCCAATCGGTACGTGTGCCCACAAGCCAACGTGCGCATGTGTTTTACAAGTGTTTGCTAAACACAACATCCGGACGAACCTTTAAGAAGGTGTTTGATCTAAAAGAACTGATCAAAGCTGGAAAAGTTCCGAAACACGCCAGATACACCGCCGAGGTCGCACAAATGATGAAGGACGTTGATGCGAAATTGTGCTAG
>anocul_D7r4|ACUA001093|to_be_corrected|
ATGTTGAAGAAAGTGTCTTTCGTGTTTGGGTTCGCTTTGTGCTTTGTTGCAGTCGTGCACGCTGGTACGGTAGAGGAATGTGAGAATCAGTTGCCACCATCCTTGAAGAGCCGGCTGTGCGAGATCCGTAACTATGAGATCATTGAAGGACCGGAAATGGACAAGCACATCGATTGCGTTATGAAGGCGGTTGACTTTGTGTACAAGGATGGCCGGGGCGATTATCATAAACTGTACGATCCTTTGAACTGGATCGAACGGGACCGTAGGCATGATTTTAACCTAGAAAAGTGCATCGGTGAATCGGTACGAGTGCCCACAAGCCAGCGAGCCCATGTGTTCTACAAGTGTTTGCTCAAGTCAACCACCGGACGAACGTTCAAGAAGGTGTTCGATCTGCAAGAACTGATCAAAGCTGGAAAGCTTTCCAAGCACGCCAAATATACTGCCGAGGTCGCACAAATGATGAAGGACCATGATGCGAAATTGTGCCCCAATGGTGCAGGAAAGTAA
>anoste_D7r4|ASTE008616|to_be_corrected|
ATGCTAAAGGAAGCGATCTTCATCTCCTTATCCGCACTCTGCTTAGTAGCAGTAGTCCAGGGTGGTACGATAAAAGAATGTGAGGGCAAGATGGCAGCGTCGTTGAAGAAAAAATTGTGCCAAGTGCGTCAGTACAAACTCTTCGAAACACCGGACATGTACAGTCACATCGATTGTTGCATGAAGGCGGTCGATTTTGTGGAGAAAGATGGAACTGGAGATTATCACAAGCTGTATGAGCTGCTGAATGACATCGAGAAGCATCGTAAACATGATATAAATCTGGAGACGTGCGTCGGTGAATCCATGGACGCTCAGGCAAACCAGCGAGCGTACGCGTTCTACAAGTGTTTGCTGAAATCCACCTCGGCGGACGCGTTCAAGAAGGCGTTTGATTTGAGGGAACTGATCAAGGCTAATAAGCTTCCACCGGGCACCAGATACAGCTCGGAGGTCGACAAGCAGATGAAGAAAATTGATGACAACATATGTAAGTTGTAA
>anofar_D7r4/D7r2-like|AFAF019494||
ATGATGAAGAAACTACTCCTTAGTGTTGGACTAGTGTGGTGTCTGATCTCGTTGGGACAGGCAAGAAAGGAGAGCACAGTGGAGGAATGTGAAAAGAACATTCCCGCATCATTGAAGGACCGTGTCTGTGAGCTCCGCCAGTACACGCCGGTAGCCAGCGACGACATGGACCAGCATATGCAGTGCATCCTGGAGGTGGTTGGATTCGTCACCGCCAGTGGAGAAGTTAAGGAAAATGATCTACTAAGCTTGCTACAGAAAGTCGACAGTTCAGTCGACCATGCGGCCAACATCAGAAAGTGTGTGACCGACGCCTCGAATGAGGCTAGCACGAAGAAAGCGAACACGTTCTATACGTGCTTCTTGGGTACGAGCTCGTCGAGTGGATTCAAGAATGCGGTCGACTATAACGAGCTGCTGAAAGCGGGAAAGCTGCAATCGGGCGAGCCGTTCAATGCGAGCCGTGTCGCTTCGTTGATCAAAGAAATCGATGACGGTTTGTGCTAG
>anoga_D7r5|AGAP008280||
ATGGAGTGGAGGTACTTTGTGGTGATAGCATTAATTTGCCCCTTGATCATCGTTGAAACACTGGCAGTGAGTGATTGTGTGAGGCATGTTTCGGAGTCAGCTCGAAACACGGTCTGTGACGTGCGGCAGTATCGAGTAACGAAGGGCGTCGAGGCTGATCGATATGTACAGTGTTTTATGACTGCATTAGGCTTTGCTGACGAGAGTGGATCAATTCAGAGATCGAACGTTCTAACAGCGCTGGATGCAGTAGAAACACACGATGGTGTTTACACCGACGCTGTGGACGTTTGTCTGTCGAAGGCGAAGAAGCTACCCGGTACCGAACGCTCCGGCTCCTTCTTCTCGTGCATGCTTCGGACCGAGTCGGCCCAGAACTTCCGTGATGCTGTTGAGCTGCAGGAGCTGCGAGTGGCATCGAAATGGCCCGAGGGTGAGCGGTTCGATCGCTCCAAAGTGCAGCTAATGATGCGCGAGTTGAACAGTCAGTTACGGTGCTAA
>anocol_D7r5|ACOM030199|to_be_corrected|
ATGGAGTGGAGGTACTTTGTGGTGATAGCATTAATTTGCCCCTTGATCATCGTTGAAACACTGGCAGTGAGCGATTGTGTGAGGCATGTTTCGGAGTCAGCTCGAAACACGGTCTGTGACGTGCGGCAGTATCGTGTAACGAAGGGCGTCGAGGCTGATCGATATGTACAGTGTTTTATGACTGCATTAGGCTTTGCTGACGAGAGTGGATCAATTCAGAGATCGAACGTTCTAGCAGCACTGGATGCAGTAGAAACTCACGATGGTGTTTACACCGACGCTGTGGACGTTTGTCTGTCGAAGGCGAAGAAGCTGCCCGGTACCGAACGCTCCGGCTCCTTCTTCTCATGCATGCTTCGGACCGAGTCGGCCCAAAACTTCCGTGATGCTGTTGAGCTGCAGGAGCTGCGAGTGGCATCGAAATGGCCCGAGGGTGAGCGGTTCGATCGCTCCAAAGTGCAGCAAATGATGCGCGAGTTGAACAGTCAGTTACGGTGCTAA
>anoara_D7r5|AARA011279|to_be_corrected|
ATGGAGTGGAGGTACTTTGTGGTGATAGCATTAATTTGCCCCTTGATCATCGTTGAAACACTGGCAGTGAGTGATTGTGTGAGGCATGTTTCGGAGTCAGCTCGAAACACGGTCTGTGACGTGCGGCAGTATCGAGTAACGAAGGGCGTCGAGGCTGATCGATATGTACAGTGTTTTATGACTGCATTAGGCTTTGCTGACGAGAGAGGATCAATTCAGAGATCGAACGTTCTAACAGCGCTGGATGCAGTAGAAACTCACGATGGTGTTTACACCGACGCTGTGGACGTTTGTCTGTCGAAGGCGAAGAAGCTGCCCGGTACTGAACGCTTCGGCTCCTTCTTCTCATGCATGCTTCGGACCGAGTCAGCCCAAAACTTCCGAGATGCTGTTGAGCTGCAGGAGCTGCGAGTGGCATCGAAATGGCCCGAGGGTGAGCGGTTCGATCGCTCCAAAGTGCAGCAAATGATGCGCGAGTTGAACAGTCAGTTACGGTGCTAA
>anoqua_D7r5|AQUA010607|to_be_corrected|
ATGGAGTGGTTCAGGAGGTACTTTGTGGTGATAGCATTAATTTGTCCCTTGATCATCGTAGAAGCACAGGCAGTGAGCGATTGTGTGAGACATGTTTCGGAGTCAGCTCGAAACACGGTCTGTGACGTGCGGCAGTATCGAGTAACGAAGGGAGTCGAGGCTGATCGATATGTACAGTGTTTTATGACTGCATTAGGCTTTGCTGACGAGAGTGGATCAATTCAGAGATCTAACGTTCTAACAGCGCTGGATGCAGTAGAAACTCACGATGGTGTTTACACCGACGCAGTGGACGTTTGTCTGTCGAAGGCAAAGAAGCTGCCCGGTACCGAACGCTCCGGCTCCTTCTTCTCATGCATGCTTCGGACCGAGTCGGCCCAAAACTTCCGAGATGCTGTTGAGCTGCAGGAGCTGCGAGTGGCATCGAAATGGCCCGAAGGTGAACGGTTCGATCGCTCCAAAGTGCAGCAAATGATGCGCGAGTTGAACAGCCAGTTACGGTGCCAATAA
>anomer_D7r5|AMEM009711||
ATGGAGTGGTTCAGGAGGTACTTTGTGGTGATAGCATTAATTTGCCCCTGGATTATCGTTGAAACACTGGCAGTGAGCGATTGTGTGAGGCATGTTTCGGAGTCAGCTCGAAACACGGTCTGTGACGTGCGGCAGTATCGAGTAACGAAGGGAGTCGAGGCTGATCGATATGTACAGTGTTTTATGACTGCATTAGGCTTTGCTGACGAGAGTGGATCAATTCAGAGATCTAACGTTCTAACAGCGCTGGATGCAGTAGAAACTCACGATGGCGTTTACACCGACGCTGTGGACGTTTGTCTGTCCAAGGCAAAGAAGCTGCCCGGTACCGAACGCTCCGGCTCCTTCTTCTCATGCATGCTTCGGACCGAGTCGGCCCAAAACTTCCGAGATGCTGTTGAGCTGCAGGAGCTGCGAGTGGCATCGAAATGGCCCGAAGGTGAACGGTTCGATCGCTCCAAAGTGCAGCAAATGATGCGCGAGTTGAACAGCCAGTTACGGTGCTAA
>anomel_D7r5|AMEC007834|to_be_corrected|
ATGGAGTGGTTCAGGAGGTACTTTGTGGTGATAGCATTAATTTGCCCCTTGATCATCGTTCCAGCACAGGCAGTGAGCGATTGTGTGAGGCATGTTTCGGAGTCAGCTCGAAACACGGTCTGTGACGTGCGCCAGTATCGAGTAACGAAGGGAGTCGAGGCTGATCGATATGTACAGTGTTTTATGAATGCATTAGGCTTTGCTGACGAGAGTGGATCAATTCAGAGATCAAACGTTCTAGCAGCACTGGATGCAGTAGAAACACACGATGGTGTTTACACCGACGCTGTGGACGTTTGTCTGTCGAAGGCAAAGAAGCTGCCCGGTACCGAACGCTCCGGCTCCTTCTTCTCATGCATGCTTCGGACCGAGTCGGCCCAAAACTTCCGAGATGCTGTTGAGCTGCAGGAGCTGCGAGTGGCATCGAAATGGCCCGAAGGTGAACGGTTCGATCGCTCCAAAGTGCAGCAAATGATGCGCGAGTTGAACAGTCAGTTACGGTGCTAA
>anochris_D7r5|ACHR009978|to_be_corrected|
ATGAAGTGGTTTCAGAGGATTGTTGTATTGATAACGTTAGTTTTCCTCTTGCTCATCGTTGACGCACAAACTGTGAACGATTGTGTGAGGCTTGTTTCGGAGTCAGCTAGAGGCACTGTTTGCGATGTTCGGCAGTATCGGGCAACGAAGGGCGTCGAGGCTGATCGATACGTACAGTGTTTAATGACTGCATTAGGCTTTGCCGACAAAAGTGGATTAATACAGCGTTCCAACATTCTAACTGCACTGGATGCAGTAGAAACGTATGACGGCGTTTATACCGACAGTGTGGATGCATGTCTGTCGAGGGCGAAAAAACTGTCCGGTGCCGAGCGCTCCGGCTCATTCTACAACTGTATGCTTCGAACCGAGTCAGCACAAAACTTTCGAGATGCACTTGAACTGCAGGAGCTGCGGATGGCTTCGAAATGGCCCGAGTCTGACCGTTTCGATCGCTCGAAAGTACAGCAATTCATGCGAGAGTTGAACAATCAGTTACAGTGCTAA
>anoepi_D7r5|AEPI004706|to_be_corrected|
ATGGAGCAGTCCGGAAGAAATATTTCATTGATTCTAGTAATTTTTTCGTTGATCTCCGTTAAAGCGGGAACAGTGAACGATTGTGTGAGGTTTGTTCCGGAGTCAGCTAGAAGCACAGTGTGCGATGTACGGCAGTATCGAGCGACGAAGGAAGTCGATGCCGATCGGTACGTGCAGTGCGTACTAACTGCATTAGGGTTCGCCGACGAAAGTGGATCAATACAGAGATCCAACATTCTAGCTGCACTGGACGCAGTGGAAACGCACGACGGCGTTTATACCGACAGTGTGGACGCTTGCCTGTCGCGAGCGAAGAAGCTGTCCAGTGCCGAGCGTTCCGGTTCGTTCTACAACTGCATGCTCCGGACGGAATCGGCACAAAACTTCCGCGATGCGGTTGAGCTACAGGAGCTAAGACTGGCGTCTAAATGGTCCGAAAGTGAACGATTCGATCGCTCCAAAGTGCAGCAGCTGATGCGAGAGTTAAACAGTCAGTTACAGTGCTAA
>anofun_D7r5|AFUN007415|to_be_corrected|
ATGAAGCGGTTGAGAAATCATTGTACTGTTCTATTGAGTCTATCTGTGCTGTTGATAATTGCTGCTGGTGGTAATGTTGGTGCACAAACGGTGGCCGATTGTGTGAGGCTTGCTCCAGAGTCAGCCAGAAGCACTGTCTGCGATGTCCGGCAGTATCGTGCAACGCGTGGTGTCGATGCAGATCAGTACATACAGTGTGCTTTAGCTGCCTTAGGATTTGTTGATGAAAATGGTTCAATTCAGAGGAACATCATTCTAACTGCATTGGATGCAGTCGAAAACCACGATGGAGTATACACCGATAGTGTGGACGCTTGCCTATCGAAGGCGAAAAAACTTTCCGGAGTTGAGCGTTCTGGTGCATTCTACTGCTGTATGCTCCGTACCGAGTCGGCACAAAACTTTAAAGATGCCGTCGAACTTCAGGAGCTAAAAACGGCATCGAAATGGTCCGAAGGTGAACGCTTCGATCGTTCCAAAGTGCAGCAAATGATGCGGGAAGTGAACAATCAATTAAAGTGTTAA
>anomin_D7r5|AMIN006009|to_be_corrected|
ATGAAGTGGTTGAGAAAACATGCTCCTGTCCTATTAAGTCTATCAGTTTTGTTGATAGCTGCTACTCGCGCTAGTGTGACCGATTGTGTGCAGCTTGTTCCAGACTCTGCTAGCAACATAGTTTGTGAAGTGCGGCAGTATCGTGTAACGCGTGGAATTGATGCGGATCAGTACATACAATGTGCTCTTGCTGCCTTAGGATTTGTCGACGAAAATGGCACAGTTCAGCGAAACACCCTACTAACTGCGCTGGATGCTGTGGAAGTTCACGATGGCGTTTACACCGACAGTGTGGACGCATGTCTGTCCAAGTCGAAGAAGCTCTCCGGTGCGGAACGTTCCGGTGCGTTCTACTGTTGCATGCTCCGCACAGAATCAGCACAAAACTTCAAGGATGCCGTTGAACTTCAGGAGCTAAAAACTGCATCCAAATGGCCCGAAGGTGAACGATTCGATCGGTCCAAAGTGCAGCAAATGATGCGAGAAGTGAACAATCAGTTGAAGTGCTAA
>anocul_D7r5|ACUA001093|to_be_corrected|
ATGGAGTGGTTCAGAAAACCTATTGCCGTGGTCCTATTAGGTCTATCTGTTTTGTTGATAGCTGCTGCACAAACGGTGACCGACTGTGTGCGGCTTGTTCCAGAGTCGGCTAGAAGCACGGTCTGTGAAGTGCGGCTGTATCGTGTGACGCGAGGTATTGATGCGGATCAGTACATCCAGTGTGCTCTAGCTGCGTTAGGCTTTGTCGGCGAAAATGGATCAATTCAGCGAAACAACCTGCTAACTGCACTGGACGCGGTGGAAGTCCATGATGGCGTTTACACAGACAGTGTGGACGCTTGTCTCTCCAAGGCGAAGAAACTCTCCGGTGCGGAACGTTCCGGTGCGTTCTACTGCTGTATGCTGAGCACCGAGTCGTCACAAAACTTTAAGGATGCCGTTGAACTTCAGGAGCTAAAACTGGCATCCAAATGGCCGGAAGGTGAACGATTCGATCGATCCAAAGTGCAGCAAATGATGCGAGAAGTGAACAATCAGTTGAAGTGCTAA
>anoste_D7r5|ASTE008616|to_be_corrected|
ATGAGGTGGTTCAACAGACGAGGTAGCCTTTTAAGCCAAACTGTACTTTTGATAGTATTGGCTTGTACTAGTGTAGCAGCACAAGCAGTGACCGATTGTGTGCGGCTAGTTCCCGAATCAGCTAGAAACACAGTCTGTGATGTGCGTCAGTATCGCCAAACGAGAGGAGTCGTTGCAGATCGATACGTACAGTGTGCTCTGGCTGCATTAGGATTTGTCGATGAAAGTGGATCAGTTCAGAGAAGCACCGTGCTTAGTGCGCTAGATGCAGTGGAAACCCATGATGGAGTTTACACCGACAGTGTGGACGCTTGCCTGTCGAAAGCGAAGAAACTCACCGGAGCAGAACGTTCGGCAGTCTTCTTCAGCTGCATGCTCCAGACAGAATCGTCACAAAACTTCAAGGATGCGGTTGATCTTCAGGAGCTAAGACTGGCTGCGAAATGGCCCGAGAGTGATCGATTTGAGCGGTCCAAAGTGCAGCAGTTGATGAGGGAAGTGAACAAGCAGTTAAGATGCTAA
>anomac_D7r5|AMAM012607|to_be_corrected|
ATGAAACGATTCAGCCTACATGGTGCACCATTAAGTCATACAGTGCTGTTGATTGTATTGGCTTGTACCAGTGTAGCAGCACAAGCAGTGACCGATTGTGTGCGACTAGTTCCAGAGTCTGCCAGAAGCACAGTCTGTGATGTTCGACAGTATCGCGTAACGAGAGGAGTCGATGCAGATCGATACATACGGTGTGCCATGGCTACATTAGGCTTTGTCGATGAAGCTGGATCAATTCAGAGAAGCACCGTGCTGAGTGCACTAGATGCAGTGGAAATCCATGATGGTGTCTACACCGACAGTGTGGATGCTTGCCTATCGAAAGCGAAGAAATTCTCCGGAGCAGAACGTTCGGCAGCCTTCTTCTACTGCATGCTGCGAACAGAATCGGCACAAAACTTCAAGGACGCAGTGGAACTTCACGAGCTAAGACTGGCATCCAAATGGCCCGACAGTGATCGGTTTGATCGGTCCAAAGTGCAGCAGCTGATGCGCGAAGTAAACAAGCAGTTAAAGTGCTAA
>anofar_D7r5|AFAF004698||
ATGGGTCCACTTATATTTCTGCTGATTTTCATCTGTGCCACCAAAAAAGGTGCAGCCGAAACGGTGACGGATTGTGTGCGTAGAGTGGAGACAGCTTGCGACGTCCGGTTGTACCGTGTAACGAAGGGAGTCGAATCGGATCGGTACGTACAGTGCGCTCTGGCTGCTTTCGGATTTGTGGATGCAAACGGATCGGTGCAGCGTAACGTCGTGCTAATGGCGCTGGACGCGGTAGAAACACACGACGGCGTCTACACGGACAGCGTGGACGCTTGCTTGTCGCGAACGAAGAAGGCGTCCCCGGCGGAACGTCCCGGTACGTTCTACTCCTGCATGCTCCAGACGGAATCGGCACAAAACTTCAAAGATGCGCTCGAGCTGCGCGAGCTGAAGCTCGCCTCGAAATGGGCGGAAAGTGAGTCGTTCGATCGGGCGAAGGTGCAGCAGCTAATGCGTCAAGTGAACAGTCAGTTGAAGTGCGAATAA
>anodir_D7r5|ADIR000604|to_be_corrected|
ATGAAGAGTATCAGCAGACACTTCACCATCGTGGGCCCACTTATTCCCCTGATGGTTTTCATCTACGCCACCACAGCCGGAGCACAAACAGTGACGGATTGTGTGCCACGAGCTGGGCCAGAGTCATCCCGAAGCACAGCCTGCGACGTGCGGTTGTATCGTGTAACGAAGGGAGTCGAATCGGATCGGTACGTACAGTGTGCTCTCGCTGCCCTGGGATTTGTGGATGGCCATGGCTCCGTACAGCGTAATGTCGTCCTAGCAGCACTGGACGCGGTCGAAACACACGACGGAGTCTACACGGATAGCGTGGACGCCTGCTTGTCGCGAGCGAAGAAACTGTCCGCGGCGGAACGTTCCGGCGCTTTCTATTCCTGCATGCTCCAGAGCGAGTCGACACAAAACTTCAAAGATGCACTTGAGCTTCGGGAACTAAAAGTCGCTTCCAAGTGGGCGGAGAGTGAGGCGTTTGATCGTGCGAAGGTACAACAGATGATGCGTCAACTTAACAGTCAGTTGCAGTGTGAATAA
>anoatro_D7r5|AATE017505||
ATGGGGTGTTTCGGTATCCAAATTGCGTTTGTGGCGCTTGCTGTGGTCTTGCATCTACCCTTGGACTGCAAGGCACATACGGTGACGGAGTGTCTTCGGAGAGTGCCGGAGGCGTCGCGTGGGACCGTTTGCGACATCCGACAGTATCGCCACACGAGAGGACCTGATGCCGATCGGTATTTGAACTGTGCCCTGGGAGCCGTAGGATTCGTCTCAGAAGATGGTTCGGTTCAGAGAAATGTCGTCCTGTCTGCACTGGACGAGGTTGAAACGCACGATGGCGTGTACACGGACAGCGTCGACGCTTGTCTGTCGAAAGTGCGGAAGCTGACCGGAGCCGAACGATCGAGTGCGTTTTTCTCCTGCATGCTCGCAACGGAATCGGGCCAAAACTTCAAAGATGCTCTGGAGCTGCAAGAGCTGAAGGCGGCTGGGCAGTGGACCGAAGGCGAGGCCTTCGAGCGAGCCAGGGTTCAGCAAATGATGCGGGAAGTGAACAGAAATGTGCAGTGTAAATAA
>anosin_D7r5|ASIS003042|to_be_corrected|
ATGGGGAGTTTTAGTCGGAATATCACAGTTGCAGTTCTTAGCCTGGTGGTGCAGTTGTTCCAGTTGGCTTCAATTTGCAACGCACAAACGGTGACGGACTGTCTCCGGCGGGTTCCGGAGTCGTCGCGTGGAACCATTTGCGACATCCGGCAGTATCACGTTACGGCGCGAGGAGATGACGCCGATCGGTACCTCAGCTGTGCCCTGGCAGCGGTCCGATTCGTCGGAGTGGATGGTGCGGTTCAGAGAAATGTTCTCCTATCGGCGCTGGATGAGGTCGAAACGCACGATGGCGTGTATACGGACAGCGTTGACGCTTGTCTATCGAAAACACGGAAGTTAACCGGGGCCGGGCGTCCGGGTGCGTTTTTCTCCTGCATGCTCGCGACGGAATCGGCGCAGAACTTCAAAGACGCGCTGGAATTGCAGGAGCTGAAGGTCGGCGGGCAGTGGACCGAAGGGGAAGCGTTTGATGGGGCCAGGGTGCACCAGTTGATGCGGGAAGTGAACAGAAAGCTGCAGTGTAAATAA
>anoalb_D7r5|AALB001306|to_be_corrected|
ATGAAAAGTTACTGTTCAATCGTTAGCCTGTTCATGGCGCAACAGCTGGTTCTAATTCAGAGCACACCATTGCAAGTTCAAACTGTAGCCAAGTGTTTTAGCGATATTTCAGATTCATCGCGCACGAAGGTGTGTGACCTCCGGCACTATCGTCTAGCGAGCGGCGTTGATGCAGATCGATTTGTGAAATGTGCTCTGGCCGCTACCGGATTCGTTGCAGATGATGGTTCTATTCAGCGAAATGTTGTCTTATCTGCTTTGGACGAGGTGGAGTCTCACGATGGCATCTACACAGACAGTGTAGACGTGTGCTTGTCGCGAACTCGGAAGCTGCCGGGAACTCAACGACCAAATGGCTTCTTTTCTTGCATGTTGGCGACAGAATCGGCTGGAAACTTCCAAGACGCTCTCGAATTACGCGAACTCAAGACAGCTTCCCAGTGGCCTGAACATCAAGCATTCGATAGAACCAAAGTGCAACAGCAGATACAAGAAGTGAACCGCCAGTTGCAATGCAAATAA
>anodar_D7r5|ADAC010087||
ATGAAAGGTTACGGTATAATCGTTGGCGGGATTTTATTGCAAGTGCTGGTTCTAATTCCCATACCATTGCAAGCTCAAACTGTGGCCAAGTGTATTAGCGATATTTCCGATTTATCGCGGACGAAAGTGTGTGATCTTCGACAGTATCGCCTAGCGGTCGGCGATGATGCAGATAGATATCGAAATGTTGTCTTGTCTGCTTTGGACGAGGTGGAGTCACACGATGGTATCTACACCGACAGTGTGGACGCGTGCTTGTCGCGAACTAGGAAGCTGTCAGGAGCTCAACGACCCAATGGTTTCTTCTCTTGCATGTTGGCGACAGAATCGGCCGGAAACTTCCAAGACGCTCTCGAACTGCGCGAACTCAAGACGGCTTCCCAGTGGCCTGCACATCAAGCTTTCGATAGAACCAAAGTGCAACAGCAGATGCAAGAAGTGAACCGCCAGTTGCAATGCAAATAA
>anoga_D7L1|AGAP008278||
ATGATCGTGACAGGAGTGTTGCTTTTTATTCTTCTTGAGCTGTTTGCGCAGGGCTCACAAGCTTTCAAAGCACTGGATCCTGAAGAGGCATGGTATGTGTACGAGCGCTGTCATGAAGATCACCTTCCATCGGGACCGAACAGGGAAACTTATCTGAAAACATGGAAATTTTGGAAGCTGGAACCCAATGATGCCGTCACGCACTGCTACGTTAAGTGTACGCTGGCAGGTCTGCAAATGTACGACGAAAAGACCAACACATTTAAGCCCGAAACGGTACCAGTACAGCATGAAGCTTACAAATCATTTACCGAGGTCGAATCCAGCAAAGTTAACGAGTTGCAGCAAGCCCTATCCTCGCTCAATGCCGGAAGTGGTAGCTGCGCGGAGGTGTTCAATGCTTACCTCCCCGTACACAACAAGTATGTCGGTGTTTCCCGGAAAATATACCATGGAACAGTTGATAGCGTAGCTAAAATCTATGAAGCAAAACCAGAAATCAAGAAACAGGAAGAGTCTTTCTTTGCGTACTGTGCGAAGAAGGCTTTGGGTGCAAATGGAAAGGAAGGATATACGAAGTTACGCGATTACGAGCTTGCTGATAGTGCAGAGTTTAGGAATGCGATGGATTGTGTGTTCCGTGGTTTTCGGTACATGGATGACAGTGGTTTGAAGGTTGATGAGGTGGTGCGTGATTTCAACCTGATCAATAAGAGTGACCTGGAGCCTGAGGTGCGATCAGTGCTGGCAAGCTGCACGGGAACGCAAGCGTACGATTATTACTCCTGCCTGCTGAATAGCCCAGTGAAGGAAGACTTTAGGAATGCTTTCTACTTCCACGAACTACGATCCGCAAACTACGGTTATCTGGCGATGGGAAAAGTTTACGAAGGCCCGGAAAAGGTTAAGGAAGAGTTAAAGAAACTTAACTATTGA
>anocol_D7L1|ACOM030202|to_be_corrected|
ATGATCGTGACAGGAGTGTTGCTTTTTATTCTTCTTGAGCTGTTTGCGCAGGCCTCACAAGCTTTCAAAGCACTGGATCCTGAAGAGGCATGGTATGTGTACGAGCGCTGTCATGAAGATCACCTTCCATCGGGACCGAACAGGGAAACTTATCTGAAAACATGGAAATTTTGGAAGCTGGAACCCAATGATGCCGTCACGCACTGCTACGTTAAGTGTACGCTGGCAGGTCTGCAAATGTACGACGAAAAGACCAAAACATTTAAGCCCGAAACGGTACCAGTACAGCATGAAGCTTACAAATCATTTACCGAGGTCGAATCCAGCAAAGTTAACGAGTTGCAGCAAGCCCTATCCTCGCTCAATGCCGGAAGTGGTAGCTGCGCGGAGGTGTTCAATGCTTACCTCCCCGTACACAACAAGTATGTCGGTGTTTCCCGGAAAATATACCATGGAACAGTTGATAGCGTAGCTAAAATCTATGAAGCAAAACCAGAAATCAAGAAACAGGAAGAGTCTTTCTTTGCGTACTGTGCGAAGAAGGCTTTGGGTGCAAATGGAAAGGAAGGATATACGAAGTTACGCGATTACGAGCTTGCTGATAGTGCAGAGTTTAGGAATGCGATGGATTGTGTGTTCCGTGGTTTTCGGTACATGGATGACAGTGGTTTGAAGGTTGATGAGGTGGTGCGTGACTTCAACCTGATCAATAAGAGTGACCTGGAGCCTGAGGTGCGATCAGTGCTGGCAAGCTGCACGGGAACGCAAGCGTACGATTATTACTCCTGCCTGCTGAATAGCCCAGTGAAGGAAGATTTCAAGAATGCTTTTGATTTCCACGAACTACGATCTGCCGACTACGCCTTCCTACTACGAGGGAAAGTCTACGAAGGTCCAGAACAGGTTAAGGAGGAAATGAAGCATCTAAACACTACTGTCCATTTCTAA
>anoara_D7L1|AARA011281|to_be_corrected|
ATGATCGTGACAGGAGTGTTGCTTTTTATTCTTCTTGAGCTGTTTGCGCAGGCCACGCAAGCATTCAAAGCATTGGATCCTGAAGAGGCATGGTACGTGTACGAGCGCTGCCACGAAGATCACCTTCCATCAGGACCGAACAGGGAAACTTATCTGAAAACATGGAAATTTTGGAAGCTGGAACCCAATGATGCCGTCACGCACTGCTACGTTAAGTGTACGCTGGCAGGTCTGCAAATGTACGACGAAAAGACCAAAACATTTAAGCCCGAAACGGTTCCCGTACAGCATGAAGCTTACAAATCATTTACCGAGGTCGAATCCAGCAAAGTCAACGAGTTGCAGCAAGCCCTATCCTCGCTCAATGCCGGAAGTGGTAGCTGCGCGGAGGTGTTCAATGCTTACCTCCCCGTGCACAACAAGTATGTCGGTGTTTCTCGGAAAATATACCATGGAACAGTTGACAGTGTAGCTAAAGTCTATGAAGCAAAACCAGAAATCAAGAAACAGGAAGAGTCTTTCTTTGCGTACTGCGCGAAGAAGGCTTTGGGTGCAAATGGAAAGGAAGGATATAAGAAGATACGCGATTATGAGCTCTCTGATAGTGCAGAGTTTAGGAATGCGATGGATTGTGTCTTCCGTGGTTTTCGGTACATGGATGACAGTGGCTTGAAGGTTGATGAGGTGGTGCGTGATTTCAACCTGATCAATAAGAGTGACCTAGAGCCTGAGGTGCGATCAGTGCTGGCAAGCTGCACCGGAACGCAAGCATACGATTATTACTTCTGCCTGCTCAATAGCTCTGTGAAGGAAGACTTTAGGAATGCTTTCTACTTCCATGAACTACGATCGGCAAACTACGGTTATCTGGCGATGGGAAAAGTTTACGAAGGTCCGGAAAAGGTTAAGGAAGAGTTAAAGAAACTAAACTATTGA
>anoqua_D7L1|AQUA010605|to_be_corrected|
ATGATCGTGACAGGAGTGTTGCTATTTATTCTTCTTGAGCTGTTTGCGCAGGCCTCACAAGCTTTCAAAGCACTGGATCCTGAAGAGGCATGGTATGTGTACGAGCGCTGTCATGAAGATCACCTACCATCAGGACCGAATAGGGAAACTTATCTGAAAACATGGAAATTTTGGAAGCTGGAACCCAACGATGCCGTCACACACTGCTACGTTAAGTGTACGCTGGCAGGTCTGCAAATGTACGACGAAAAGACCAAAACATTTAAGCCCGAAACGGTTCCCGTACAGCATGAAGCTTACAAATCATTTACCGAGGTCGAATCCAGCAAAGTCAACGAGTTACAGCAAGCCCTATCCTCGCTCAATGCCGGAAGTGGTAGCTGCGCGGAGGTGTTCAATGCTTACCTCCCCGTGCACAACAAGTATGTCGGTGTATCCCGGAAAATATACCATGGAACAGTTGACAGTGTAGCTAAAATCTATGAAGCAAAACCAGAAATCAAAAAACAGGAAGAGTCTTTCTTTGCGTACTGTGCGAAAAAGGCTTTGGGTGCAAATGGAAAGGAAGGATATAAGAAGATACGCGATTATGAGCTCTCTGATAGTGCAGAGTTTAGGAATGCGATGGATTGTGTCTTCCGTGGTTTTCGGTACATGGATGACAGTGGTTTGAAGGTTGATGAGGTGGTGCGTGACTTCAACTTGATCAATAAGAGTGATCTCGAACCTGAGGTGCGATCAGTGCTGGCAAGCTGCACGGGAACGCAAGCGTACGATTATTACTCCTGCCTGCTCAATAGCCCTGTGAAGGAAGATTTTAGGAATGCTTTCTACTTCCACGAACTACGATCCGCAAACTACGGTTATCTGGCGATGGGAAAAATTTACGAAGGCCCGGAAAAGGTTAAGGAAGAGTTAAAGAAACTAAACTATTGA
>anomer_D7L1|AMEM010580|to_be_corrected|
ATGTTCGTGACAGGAGTGTTGCTTTTTATTCTTCTTGAGCTGTTTGCGCAGGCCTCACAAGCATTCAAAGCATTGGATCCTGAAGAGGCATGGTACGTGTACGAGCGCTGTCATGAAGATCACCTTCCATCGGGACCGAACAGGGAAACTTATCTGAAAACATGGAAATTTTGGAAGCTGGAACCCAACGATGCCGTCACACACTGCTACGTTAAGTGTACGCTGGCAGGTCTGCAAATGTACGACGAAAAGACCAAAACATTTAAGCCCGAAACGGTTCCCGTACAGCATGAAGCTTACAAATCATTTACCGAGGTCGAATCCAGCAAAGTCAACGAGTTACAGCAAGCCTTATCCTCGCTCAATGCCGGAAGTGGTAGCTGCGCGGAGGTGTTCAATGCTTACCTCCCCGTGCACAACAAGTATGTCGGTGTTACTCGGAAAATATACCATGGAACAGTTGGCAGTGTAGCTAAAATCTATGAAGCAAAACCAGAAATCAAGAAACAGGAAGAGTCTTTCTTTGCGTACTGTGCGAAGAAGGCTTTGGGTGTAAATGGAAAGGAAGGATATAAGAAGTTGCGCGATTACGAGCTTGGTGATAAGGAAGAGTTTAGGAATGCAATGGATTGTGTCTTCCGTGGTTTTCGGTACATGGATGATAGTGGTTTGAAGGTTGATGAGGTGGTGCGTGACTTCACCCTGATCAATAAGAGTGACCTGGAGCCTAAGGTGCGATCAGTGCTGGCAAGCTGCACCGGAACGCAAGCGTACGATTATTACTCCTGCCTGCTCAACAGCTCTGTGAAGGAAGACTTTAGGAATGCTTTCTACTTCCACGAACTACGATCCGCAAACTACGGCTATCTGGCGATGGGAAAAGTTTACGAAGGCCCGGAAAAGGTTAAGGAAGAGCTGAAGAAACTAAACTATTGA
>anomel_D7L1|||
ATGATCGTGCCAAGAGTGTTGCTATTTATTCTTCTTGAGCTGTTTGTGCAGGCCTCACAAGCATTCAAAGCATTGGATCCTGAAGAGGCATGGTACGTGTACGAGCGCTGTCATGAAGATCACCTTCCATCAGGACCGAATAGGGAAACTTATCTGAAAACATGGAAATTTTGGAAGCTGGAACCCAACGATGCCGTCACACACTGCTACGTTAAGTGTACGCTGGCAGGTCTGCAAATGTACGACGAAAAGACCAAAACATTTAAGCCCGAAACGGTTCCCGTACAGCATGAAGCTTACAAAGCATTTACCGAGGTCGAATCCAGCAAAGTCAATGAGTTGGAGCAAGCCCTATCCTCGCTCAATGCCGGAAGTGGTAGCTGCGCGGAAGTGTTCAATGCTTACCTCCCCGTGCACAACAAGTATGTCGGTGTTTCCCGGAAAATATATCATGGAACAGTTGACAGTGTAGCTAAAATCTATGCAGCAAAACCAGAAATCAAGAAACAGGAAGAGTCTTTCGTTGCGTACTGCGCGAAGAAGGCTTTGGGTGCAAATGGAAAGGAAGGATATAAGAAGTTACGCGATTATGAGCTCGCTGATAGTGCAGAGTTTAGGAATGCGATGGATTGTGTCTTCCGTGGTTTTCGGTACATTGATGACAGTGGTTTGAAGATTGATGAGGTGGTGCGTGACTTCAACCTGATCAATAAGAGTGACCTGGAGCCTGAGGTGCGATCAGTGCTGGCAAGCTGCACCGGAACGCAAGCGTACGATTATTATTCCTGCCTGCTCAATAGCTCTGTGAAGGAAGACTTTAGGAATGCATTCTACTTCCACGAACTACGATCCGCAAACTACGGTTATCTGGCGATGGGAAATGTTTACGAAGGCCCGGAAAAGGTTAAGGAAGAGTTAAAGAAGCTAAGCTATTGA
>anoepi_D7L1|AEPI004705|to_be_corrected|
ATGATCATTACAACAGTAGTGCTCTCTGCTCTCTTTCACCTATCCCTACAGACTTCACCACCTAAAGCATTAGATCCCGAGCAGACCCTGTACGTCTACAAGCGTTGCTTTGAAGATCACCTTCCATGGTCATCTAGCAGAGCAACTTACATAAAATCCTGGACCGTATGGATATTGGAACCCAACGACCCCATCACGCACTGTTACGTGCGGTGTGCTCTGTCGGGTTTGCAATTGTACGACGAAAAGGCTAAGTCATTTAAGTCTGAAGGCATCCCCGTTCAGTATGAAGCATTCAAAACACTCAACGGAGTCGATGCAAAGGAAGTCAACGAGTATCGACAAGCTGTTTCCTCAATCAGTGCCGGAGGAGGTAGCTGTCTGGAGGTGTACAACGCTTACATACCAGTGCACAACAAGTTTAAGAACGTTGCCCGCAGGTTGTACCACGGCACGATTGACGGTGCTGCTAAAGTCTATGCCGCAATGCCACAGACTAAGAAAAGAGGTGAATCTTTCTTTGCATTCTGTGCGAAGAAAGTTTGGGGTGAGGATAAGAAAAAGTGGAGGAAGTTCCGGAGCTACTCGCTTACTGATAGTGCAGAGCTGAAGCAAGTTGTCGACTGTGTGTTCCGTGGATTGCGGTATATGGATGAGAGTGGTTTGAAGGTTGGCGAGGTTGTGCGTGACTTCAATCTGATCAACAAGAGTGACCTGGAACCAGAGGTTCGCTCGGTATTGGCAAGTTGCAAGGGAACGACTGCATACGATTACTACTCCTGTCTGCTTAACAGTCCGGTAAAGGAAGACTTCAAAAAAGCCTTTGACTTTCACGAGTTGCGTTCTGCTGACTATGCGTACCTTATTGAGGGAAAAGTCTACGAAGGTCCCGAAAAAGTTCTGGAGGAATTAAAGAAACTAAAAACCACCGTCCATTTCTAA
>anoste_D7L1|ASTE008614|to_be_corrected|
ATGATCATCGTAGCTGTGCTCCTATCATTTCTCGCACACCTGTTGGTTCAGGCATCGCAACCATGGAAAGCACTTGATGCAGAGCAAGCCCTGTACGTGTACAAACGCTGCTATGAAGATCACCTTCCATCGGGATCGGACAGAAAAACCTACATGACACTTTGGAATGCCTGGAGGTTGGAACCGAACGATGCTATTACCCACTGCTACGCGAAGTGTGTACTGACCGGTTTGCAGATCTACGACCCGCAGGAAAACGCTTTCAAGTCCGATAGAATCCCAGTTCAGTATCAAGCGTACAAAACAATCACCCAATCCAAGCAAAAGGAGGTCACCGAGTATCAAAAAGCACTGGCCGCAGCTAACGCTAAATCTGGAAGCTGTGTCGATCTGTACAATGCGTACCTTCCAGTTCACAACCGATTCGTGAATCTGTCCCGCCAACTGTATCACGGTACGGTTGAGGGTGCTGCCAAAATTTATGCCGCAATGCCCGAAATCAAGCAGAAAGGCGAGTCGTTCCATGCGTACTGTGAAAAACGTGCCTGGAAGGGAAATAAGCAGAGCGAATGGAAGAACGGTCGCAGATACAAGCTGACTGGCAGTCCGGAACTGAAGGATGCGATCGATTGCATCTTCCGTGGATTGCGCTACATGGATGACACTGGTTTGAAGGTTGATGAGATTGTGCGAGATTTTAATCTGATCAACAAGAGTGAGCTCGAACCCGAGGTCCGCTCGGTGCTGGCTAGCTGCAAAGGAAGTGAAGCATACGATTACTACGTATGTCTAGTGAACAGTCGCCTAAAGCAACACTTTAAAAATGCATTCGATTTCCACGAGCTGCGTTCGGCGGACTACGCCTATCTGCTGCGAGGAAAGGTGTACGAAAATCCGGAAAAGGTTAAGGAAGAAATGAAGAAACTTAACACAACGGTACACTTCTAG
>anoatro_D7L1|AATE004070||
ATGAGCCACACAAGAGCAGTCGTGCTTGCAGTTGCATGCTTGTGCCTCATACTTGTCCAGGTTGAAGGAACCTGGAATGCTTTGGATCCGGAGCAAATGCGCTTCATCCACTCGCGATGTTTCGAGGACAACTTACCCGCTGGGCCGAAGAGGGCGCTCTACGCCAGCAAGTGGATAAAGTGGGAACTGGAGCCCAACGATGAAACGACTCACTGCTTTGCCAAGTGTGTCCTGGAAGGCATCCAACTGTACGATTCCAAGAGCAAGAAGTTTAGGTCGAAAAGGATCACCATTCAACATGAAGCCTACAAGACGTTCACCGGAGCCAACGATGACGAAGTGGCAAAGTACAAGCAAGCGGTAGCTGCTCTCCGCGTTGGCAGTGGCAGCTGTAGCGATGTATTCAACACCTACCTGCCGGTCCACAAACAATTTCACGACGTGAGCCAACTGGTCTATCTCAGCGTTTCTGCGGTAGCTGCCAAAATCTACGAGGCGGACCCTAACGTCAAACGGAAAGGCGAGTCGTTCGCCGAGTACTGCGCCAAGCGAGCATGGGATGAAAAAACTAAGGGCGATGCGTGCAAGGCAAGAAAGTATGAGCTTACCGGAAGCAACGAGCTGAAGGCTGCAATCGATTGCATCTTTCGGGGATTCCGGTACATCAATGAGAATGGATTTAATCCCGACGAAATCGTTCGAGACTTCAAGCTGATCAACAAACCGGAACTGGAGCCTCAAGTTCGGTCGGTCCTCTCGAAATGTGCCGGAGAAAAAGCGTACGAATATTACTCTTGTCTTTTGCAAAGCAACGTGAAGGAGGATTTCAAGCATGCGTTCGATTTCCGTGAGCTTCGCTCGGTGGACTACTCCTATTTGGTGAAGGGAAATGTCTACGATCCCGCCAAGCTGAAGGAAGAAATGGCCAAGGCAGACGCAAAGGTATGCTGA
>anosin_D7L1|ASIS003637|to_be_corrected|
ATGATTACATCAGGAACAATTCTACTTGCACTTGCGAGTTTAAATCTCATTGGAGCCACCTGGAATGCGCTGGATCCAGAGCAAATGCGGTTCGTCTATTCGCGTTGTTTCGAGGACAATCTGCCCGCCGGACCTAAGAGAGCGGTCTACGTGAAGAATTGGATACAGTGGCAGCTGGAGCCCAACGACGAAACGACCCACTGCTTTGCCAAGTGTGTCCTGGAAGGTATCCAGCTCTATGATCCAGTGGCGAAAAAGTTCCGGTCCAAACGAATCACCATACAACATGAAGCCTTCAAGGCGTTCACCGGAGCCAAGGATGATGAAGTGGCCAGGTACAAGGAGGCAGTTGCTTCTCTCAAAGTCGGCAGTGGTAGCTGCAGTGATGTGTTCAACACGTACTCGCCGGTGCTCAAACAGTTCCACGACGTAAGTCAACTGGTTTATCTGAGCGTTTCGGCCGTAGCTGCCAAGATCTATGAAGCGGATCCAAATGTGAAGCGAAAGGGCGAGTCGTTTATGGAGTACTGTGCAAAGCGGGCCTGGAAAGGCAAAAACAAGGACGATGAGTGCAAGGCACGAAAATACGGGCTGACCGGAAGCAACGAATTGAAGCAGGCAGTCGATTGCATCTTCCGAGGATTTAGATACATCAATGAGAATGGATTTAATCCAGATGAAATTGTTCGTGACTTTAAACTGATCAACAAAGCTAACCTCGAGCCTCAAGTGCGTTCGATACTCTCGAAATGTTCGGGTGATAAAGCGTACGATTTCTACTCCTGCCTTCTGCAAAGCGATGTAAAGGAAGAGTTCAAAAATGCGTTCGATTTCCGAGAACTTCGATCGGTGGATTACTCCTACTTGGTGGTAGGAAACGTCTACGATCCCGCCAAGGTGAAGGCAGAAATGGCTAAAGCTGACGCTAAGGTGTGCTAA
>anoga_D7L2|AGAP008279||
ATGATTGTGGCACCAGTAGTGTTATCAATTTTCCTTCAATTGTTTGTGCAGGCAGCACAACCTTGGAAAGCGTTGGATCCTGAACAGGCCTTGTATGTGTACAAGCGTTGCTACGAAGATCACCTTCCCGCTGGGTCAAGCCGAGTGACTTACCTAAAATCATGGAACGCTTGGAAGCTGGAACCCAACGATGCCGTCACACACTGCTACGCTAAATGTGTACTGATCGGTCTGCAACTCTATGAAGAAAAGGACAAGGCATTTAAGTCTGAAAGGATCCCCGTTCAGCATGAAGCATACAAAACACTCAATGAAGCCAACTCCAGGGAAGTCACCGAATACCAGCAAGCCCTCGCTTCTATCAATGCTGGAGATGGTAGCTGCGTTGCGCTGTATAACGCCTATCTCCCGGTGCACAACAAGTTTGTGGATCTTTCCCGCAAACTGTACCATGGTACGGTTGAGGGAGCAGCTAAAATCTACGCAGCAATGCCACAAATCAAGCAGAAAGGCGAGTCCTTCTTTGCATATTGCGCGAAGAAGATATGGGGCGGATACAATAAGAAGGAATGGAAGAGAGGCCGCAACTATGAACTTTCAGGTAGTTCGCAGTTCAAGAAAGTGATCGATTGTATCTTCCGCGGGTTGCGCTATATGGATGACAGTGGTTTGAAGGTTGATGAGGTGGTGCGTGACTTCAACCTAATCAATAAGAGTGACCTGGAGCCTGAGGTGCGATCAGTGCTGGCAAGCTGCACGGGAACGCAAGCGTACGATTATTACTCCTGCCTGCTGAATAGCCCAGTGAAGGAAGATTTCAAGAATGCTTTTGATTTCCACGAACTACGATCTGCCGACTACGCCTTCCTACTACGAGGGAAAGTCTACGAAGGTCCAGAACAGGTTAAGGAGGAAATGAAGCATCTAAACACAACTGTCCATTTCTAA
>anocol_D7L2|ACOM024401|to_be_corrected|
ATGATTGTGGCACCAGTAGTGTTATCAATTTTCCTTCAATTGTTTGTGCAGGCAGCACAACCTTGGAAAGCGTTGGATCCTGAACAGGCCTTGTATGTGTACAAGCGTTGCTACGAAGATCACCTTCCTGCTGGATCAAGCCGAGTCACTTATCTAAAATCATGGAACGCTTGGAAGCTGGAACCCAACGATGCCGTCACACACTGCTACGCTAAATGTGTACTGATCGGTCTGCAACTCTATGAAGAAAAGGACAAGGCATTTAAGTCTGAAAGGATCCCCGTTCAGCATGAAGCATATAAAACACTCAATGAAGCCAACTCCAGGGAAGTCACCGAATATCAGCAAGCCCTCGCTTCTATCAATGCTGGAGATGGTAGCTGCGTTGCGCTGTATAATGCCTATCTCCCGGTGCACAACAAGTTTGTGGATCTTTCCCGCAAACTGTACCACGGTACGGTTGAGGGAGCAGCTAAAATCTATGCCGCAATGCCACAAATCAAACAGAAAGGCGAGTCCTTCTTTGCATACTGCGCGAAGAAGATATGGGGCGGATACAATAAGAAGGAATGGAAGAGAGGCCGCAACTATGAACTTTCAGGTAGTTCGCAGTTCAAAAAAGTGATCGATTGTATCTTTCGCGGGTTGCGGTATATGGATGACAGTGGTTTGAAGGTTGATGAGGTGGTGCGTGACTTCAACCTAATCAATAAGAGTGACCTGGAGCCTGAGGTGCGATCAGTGCTGGCAAGCTGCACGGGAACGCAAGCGTACGATTATTACTCCTGCCTGCTGAATAGCCCAGTGAAGGAAGATTTCAAGAATGCTTTTGATTTCCACGAACTACGATCTGCCGACTACGCCTTCCTACTACGAGGGAAAGTCTACGAAGGTCCAGAACAGGTTAAGGAGGAAATGAAGCATCTAAACACTACTGTCCATTTCTAA
>anoara_D7L2|AARA011281|to_be_corrected|
ATGATTGTGGCACCAGTAGTGTTATCAATTTTCATTCAACTGTTTGTGCAGGCAGCACAACCTTGGAAAGCGTTGGATCCTGAACAGGCCTTGTATGTGTACAAGCGTTGCTACGAAGATCACCTTCCCGCTGGATCAAACCGAGCAACTTACCTAAAATCATGGAACGCTTGGAAGCTGGAACCCAACGATGCCGTCACACACTGCTACGCTAAATGTGTACTGATCGGTCTGCAACTCTATGAAGAAAAGGACAAGGCATTTAAGTCTGAAAGGATCCCCGTTCAGCATGAAGCATACAAAACACTCAATGAAGCCAACTCCAGGGAAGTCACCGAATACCAGCAAGCCCTCGCTTCTATCAATGCTGGAGATGGTAGCTGCGTTGCGCTGTATAACGCCTATCTCCCGGTGCACAACAAGTTTGTGGATCTTTCCCGCAAACTGTACCACGGTACGGTTGAGGGAGCAGCTAAAATCTATGCCGCAATGCCACAAATCAAACAGAAAGGCGAGTCCTTCTTTGCATACTGCGCGAAGAAGATATGGGGCGGATACAATAAGAAGGAATGGAAGAGAGGCCGCAACTATGAACTTTCAGGTAGTTCGCAGTTCAAGAAAGTGATCGATTGCATCTTCCGCGGGTTGCGCTATATGGATGACAGTGGTTTGAAGGTTGATGAGGTGGTGCGTGACTTTAACCTGATCAATAAGAGTGACCTGGAGCCTGAGGTGCGATCAGTGCTGGCAAGCTGCACCGGAACGCAAGCGTACGATTATTACTCCTGCCTGCTGAATAGCCCAGTGAAGGAAGATTTCAAGAATGCTTTTGACTTCCACGAACTACGATCTGCCGACTATGCTTTCCTACTACGAGGAAAAGTCTACGAAGGTCCAGAACAGGTTAAGGAGGAAATGAAGCATCTAAACACTACTGTCCATTTCTAA
>anoqua_D7L2|AQUA010605|to_be_corrected|
ATGATTGTGGCACCAGTAGTGTTATCAATTTTCCTTCAACTGTTTGTGCAGGCAGCACAACCTTGGAAAGCGTTGGATCCTGAACAGGCCTTGTATGTGTACAAGCGCTGCTACGAAGATCACCTTCCCGCTGGATCAAGCCGAGTCACTTACCTAAAATCATGGAACGCTTGGAAGCTGGAACCCAACGATGCCGTCACACACTGCTATGCTAAATGTGTACTGATTGGTCTGCAAATCTATGAAGAAAAGGACAATGCATTTAAGTCTGAAAGGATCCCCGTTCAGCACGAAGCATACAAAACACTCAATGAAGCCAACCCCAGGGAAGTCACCGAATATCAGCAAGCCCTCGCCTCTATCAATGCTGGAGATGGTAGCTGCGTTGCGCTGTATAACGCCTATCTCCCAGTGCACAACAAGTTTGTGGATCTTTCCCGTAAACTGTACCACGGTACGGTTGAGGGAGCAGCTAAAATCTATGCCGCAATGCCACAAATCAAGCAGAAAGGCGAGTCCTTCTTTGCATACTGTGCGAAGAAGATATGGGGCGGATACAACAAGAAGGAATGGAAGAGAGGCCGCAACTATGAACTTTCAGGTAGTTCGCAGTTCAAGAAAGTAATCGATTGTATCTTCCGCGGGTTGCGCTATATGGATGACAGTGGTTTGAAGGTTGATGAGGTGGTGCGTGACTTCAACTTGATCAATAAGAGTGATCTCGAACCTGAGGTGCGATCAGTGCTGGCAAGCTGCACGGGAACGCAAGCGTACGATTATTACTCCTGCTTGCTCAATAGCCCTGTGAAGGAAGATTTCAAGAAAGCTTTTGACTTCCACGAACTACGATCTGCCGACTACGCCTTCCTACTACGAGGAAAAGTCTACGAAGGTCCAGAACAGGTTAAGGAGGAAATGAAGCATCTAAACACTACTGTCCATTTCTAA
>anomer_D7L2|AMEM006210||
ATGATTGTGGCACCAGTAGTGTTGTCAATTTTTCTTCAACTGTTTGTGCAGGCAGCACAACCTTGGAAAGCGTTGGATCCTGAACAGGCCTTGTATGTGTACAAGCGCTGCTACGAAGATCACCTTCCCGCTGGATCAAGCCGTGCAACTTACCTAAAATCATGGAACGCTTGGAAGCTGGAACCCAACGATGCTGTCACACACTGTTACGCCAAATGTGTACTGATCGGTCTGCAACTCTATGATGAAAAGGACAAGGCATTTAAGTCTGAAAGGATCCCCGTTCAGCACGAAGCATACAAAACACTCAATGAAGCCAACCCCAGGGAAGTCACCGAATACCAGCAAGCCCTCGCTTCTATCAATGCTGGAGATGGTAGCTGCGTTGCGCTATATAACGCCTATCTCCCGGTGCACAACAAGTTTGTGGATCTTTCCCGCAAACTGTACCACGGTACGGTTGAGGGAGCAGCTAAAATCTATGCCGCAATGCCACAAATCAAGCAGAAAGGCGAGTCCTTCTTTGCATACTGCGCGAAGAAGATATGGGGCGGATACAACAAGAAGGAATGGAAGAGAGGCCGCAACTATGAACTTTCGGGTAGTTCGCAGTTCAAGAAAGTGATCGATTGTATCTTCCGCGGGTTGCGCTATATGGATGACAGTGGTTTGAAGGTTGATGAGGTGGTGCGTGACTTCAACCTGATCAATAAGAGTGACCTGGAGCCTAAGGTGCGATCAGTGCTGGCAAGCTGCACCGGTACGCAAGCGTACGATTATTATTCCTGCCTGCTGAAAAGCCCTGTGAAGGAAGATTTCAAGAATGCGTTTGACTTCCACGAACTACGATCTGCCGACTACGCCTTTCTACTACGAGGAAAGGTCTACGAAGGTCCAGAACAGGTTAAGGAGGAAATGAAGCATCTAAACACTACTGTCCATTTCTAA
>anomel_D7L2|AMEC000311|to_be_corrected|
ATGATTGTAGCACCAGTTGTGTTATCAATTTTCCTTCAACTGTTTGTGCAGGCAGCACAACCTTGGAAAGCGTTGGATCCTGAACAGGCCTTGTATGTGTACAAGCGCTGCTACGAAGATCATCTTCCTGCTGGATCAAGCCGAGCAACTTACCTAAAATCATGGAACGCTTGGAAGCTGGAACCCAACGATGCCGTCACACACTGCTACGCTAAATGTGTACTGATCGGTCTGCAACTCTATGAGGAAAAGGACAAGGCATTTAAGTCTGAAAGGATCCCCGTTCAGCATGAAGCATACAAAACACTAAATGAAGCCAACTCCAGGGAAGTCACCGAATATCAGCAAGCCCTCGCTTCTGTCAATGCTGGAGATGGTAGCTGCGCTGCGCTGTATAACGCCTATCTCCCGGTGCACAACAAGTTTGTGGATCTTTCCCGTAAATTGTACCACGGTACGGTTGAGGGAGCAGCTAAAATCTATGCCGCAATGCCACAAATCAAGCAGAAAGGCGAGTCCTTCTTTGCATACTGCGCGAAGAAGATATGGGGCGGATACAATAAGAAGGAATGGAAGAGAGGCCGCAACTATGAACTTTCAGGTAGTTCGCAGTTCAAGAAAGTAATCGATTGTATCTTCCGCGGGTTGCGCTATATGGATGACAGTGGTTTGAAGGTTGATGAGGTGGTGCGTGACTTCAACTTGATCAATAAGAGTGACCTGGAGCCTGAGGTGCGATCAGTGCTGGCAAGCTGCACCGGTACGCAAGCGTACGATTATTACTCCTGCCTGCTGAATAGCCCAGTGAAGGAAGATTTCAAGAATGCGTTTGATTTCCACGAACTACGATCTGCTGACTACGCGTTCCTACTACGAGGAAAAGTCTACGAAGGTCCAGAACAGATTAAGGAGGAAATGAAGCATCTAAACACTACTGTCCATTTCTAA
>anoepi_D7L2|AEPI004705|to_be_corrected|
ATGATCGTCGCAACAGTAGTGCTATCTGTTTTCGTTCAACTGCTAGTGCTGGCATCAGAACCCTGGAAGGCCCTGGACCCAGAGCAAGCCCTCTATGTGTACAAACGCTGCTATGAGGATCACCTTCCATCGGGACCTAGCAGACCAACTTACCTAAAATCATGGAATGCTTGGAAACTGGAACCCAATGATCCGGTCACGCAATGTTACGCCAAGTGCGTTCTGATAGGACTCCAATTGTACGACGAAAATGAGAAGGCATTTAAGTCTGAAAGGATCCCAGTTCAGCATGAAGCATTCAAATCTCTGAACCAAGCTAACGCAAGGGAAGTCAACGAGTATCAGCAAGCCTTGTCGTCTGTCAGTGCTGGTGAAGGTAGCTGCCTGGATCTTTACAACGCTTACCTCCCAGTGCACAACAAGTTTGTGGATCTCTCTCGCAAGCTGTACCACGGGACAGTTGAGGGGGCGGCTAAAATCTATGCCGCTATGCCACAGATAAAGCAGAAGGGCGAATCTTATTTTGCATACTGCGCGAAGAAAGTTTGGGGTGAGGATAAGAAAAAGTGGAGGAAGTTCCGGAGCTATTCGCTTACTGATAGTGCAGAGCTGAAGCAAGTTGTCGACTGTGTGTTCCGTGGATTGCGGTATATGGATGAGAGTGGTTTGAAGGTTGGCGAGGTTGTGCGTGACTTCAATCTGATCAACAAGAGTGACCTGGAACCAGAGGTTCGCTCGGTATTGGCAAGTTGCAAGGGAACGACTGCATACGATTACTACTCCTGTCTGCTTAACAGTCCTGTAAAGGAAGACTTCAAGAAAGCCTTCGACTTTCACGAGCTCCGTTCTGCTGACTATGCCTTTCTGCTCCGAGGAAAGGTCTACGAAGGACCGGAAAAAGTTAAAGAGGAAATGAAAAGGCTAAACACCACCGTCCATTTCTAG
>anofun_D7L2|114864716||
ATGATCATTGGAGCAGTGCTACTATCAATTCTCGCTCACCTCTTTGTGCAAGCATCACAACCATGGAAAGCATTAGATCCAGAACAAACCTTGTACGTGTACAAGCGCTGCTATGAAGATCATCTTCCAACAGGATCGAACAGAAAGACTTACCTGGCATCTTGGAATGATTGGAAGTTGGAACCCAATGATGCTATTACCCAATGTTACGCAAAATGTGTTATGGTTGGACTGCAACTCTACGATGAGAAGGAAAACGCGTTTAAGTCCGAGCGGATTCCTGTTCAACATGAAGCGTACAAATCGCTAAACCAGGCCGATTCCAGGGAAGTTTCCGAGTATCAGAAAGCCCTGGCCGCTAGCAATCCTGGAACAGGCAGCTGTATCGAGCTGTACAACGCATATTTACCAGTACATAATCGATTCGTGGATTTGTCCCGTAAACTATATCACGGTACGGTGGAAGGTGCCGCTAGAGTTTATGCCGCAATGCCCCAAATCAAGCAGAAAGGTGAATCGTACCATGCGTACTGTGAAAAGCGTGCTTGGAATGGTAAGAAAAAGTTTGATATGCAGAAAGCCCGCAATTACATACTTACTGGCAGTCCGGAAATAAAGAAGGCGATCGATTGTATCTTCCGTGGGTTGCGATATATGGATGACACTGGTTTGAAGGTTGATGAGATCGTACGAGATTTTAATCTGATCAACAAGAGTGAACTGGAACCCGAGGTCCGATCAGTGTTGGCAGCTTGTCCTGCAATAAGGGCGTACGAATTTTATGCCTGTTTGCTTACCAGCCGCTTAAGGGAAGACTTCAAGAAGGCGTTCGATTTCCATGAACTTCGTTCTGCGGACTACGCATATCTGCTGCGGGGAAAAGTCTACGAAGGTCCCGAAAAAGTTAAGGAGGAAATGCAGAAACTAAACCCTACCGGGCATTTCTAG
>anomin_D7L2|AMIN006011||
ATGTTCATTACAGCAGTGCTGCTTTCATTTCTCGCTCATCTGTTTGTGCAAGGATCACAACCATGGAAAGCGTTAGATCCGGAACAGACGCTATATGTGTACAAACGCTGCTATGAAGATCATCTTCCATCGGGATCGAGCCGAAGGTCTTACATGTTATTGTGGAACGATTGGAAGTTAGAACCCAACGATGCGATTACCCACTGTTACGCAAAATGTGTTATGACAGGACTGCAACTTTACGACCCAAAGGACAACACGTTTAAGTCGGAGAGGATTCCCATCCAACATGAAGCATTTAAATCCCTCAACAGGGCCGACTCAAGGGAAGTGATCGAATATCAAAAAGCTATGGCTAGTATCAGTTCGGGAACAGGCAGCTGTGTCGAATTGTACAACGCGTATTTGCCAGTACACAACAGATTTGTGAATCTTTCCCGCAAACTGTATCACGGTACGGTTGAAGGTGCCGCTAGAATTTATGCCGCAATGCCTCAATTAAAGCAGAAAGGTGAATCGTACCATGCGTACTGTGAAAAGCGTGCTTGGAATGGTAGGAACCAGGCTGATCTGAGGAAGGCCCGTAAGTACGTGCTGACTGGCAGTCCGGAACTGAAGAAGGCGATCGATTGCATCTTCCGTGGATTGCGTTACATGGATGACACTGGTTTGAAGGTTGATGAGGTAGTACGTGATTTTGGTCTGATCTACCAGAGTCAACTTGAGCCCGAGGTACGATCAGTATTGGCAAGCTGTCGTGGAACTCAAGCATACGATTATTACTCTTGTCTGGTTAACAGTAAGCTAAAGGAAGAATTCAAGAAGGCGTTCGATTTTCATGAACTACGTTCTGCAGACTACGCTTATCTGCTGCGAGGAAAAGTCTACGAAGGTCCGAAAAAGGTTAGGGAGGAGATGAAGAAACTAAACACTACCGTTCACTTCTAG
>anocul_D7L2|ACUA018525|to_be_corrected|
ATGATCATTCCAGCAGTGCTACTCTCATTTCTTGTTTACCTGTTTGTGCAAGCAGCACAACCATGGAAAGCACTAGATACAGAGCAGACACTTTATGTGTACAAGCGCTGCTATGAAGATCATCTTCCATCAGATGCAAGTAGAAAAACGTACATGAAATGGTGGTTGGAATGGAAGTTAGAACCCAATGATTCTATTACCCACTGCTATGTGAAATGTGTTTTAACAGGACTGCAACTCTACGATCCGAAGGATAACACGTTTAAGTCGGAGAGGATTCCCGTCCAACATGAAGGATTCAAAGCTTACAATCTGGCCGATTCAAGGGAAGTGATCGAGTATCAGAAAGCTCTCGCTAGTATCAGTACAGGAACGGGCAGCTGTGTCGATCTGTACAACGCGTATCTGCCAGTACACAACCGATTTGTGAACGTATCCCGCAAACTGTACCACGGTACGGTTGATGGTGCCGCTAGAATTTATGCCGCAATGCCCGAAATAAAGCGGAAAGGTGAATCGTACCATGCGTTCTGTGAGAAGCGTGCCTGGAATGGTAAGAAAACTGCTGATTTGAGGAAGGCTCGGAAGTTCGAGCTGACTGGTAGTCCGGAACTGAGGAAGGCGATCGATTGCATCTTCCGTGGACTGCGTTATTTGGATGACACTGGTTTGAAGGTGGATGAGATTGTGCGTGATTTCAATCTGACCTACCAGGGTAAATTGGAACCCGAGGTGCGATCAGTACTGGCAAGCTGCCCTGGACCTGCAGCGTACGACTATTACTCCTGTCTGGTTAACAGTAAGCTAAAGGAACCGTTCAAGAAGGCTTACGATTTCCACGAGTTACGTTCGGCGGACTACGCTTATCTGCTGCGGGGAAAAGTCTACGAAGGTCCGAAAAAGGTTAGGGAAGAAATGCAGAATTTAAACACAACCGTTCACTTCTAG
>anofar_D7L2|AFAF020231||
ATGATCAAAGTGACAGTACTATCAGTGTTCGCTGTCGTGCTTGTTCAAGCAGCAGCGTCTTGGAAGGCGATGGATCCAGAGCAGACACTGTATGTGTACAAACGGTGTTATGAGGATCACCTACCGGCCGGTGATAAAAAATTAATCTATCTCAAGACTTGGAATGCGTGGAAGCTAGAACCCAACGATGCCATCACTCAATGCTACGTGAAGTGTGTACTGACTGGATTGCAGCTGTACGATGACAGAGAAAAGAAGTTTAAGCCCGAGACGATCCCCATTCAACACGACGCCTTCAAAACCCTAAACGAAGCCAATGCAAGGGATGTTGAACAATTCAGCAAAGCGCTCGCAAAAGCCAACGCTGGTACGGGCAGCTGCATCGATCTGTACAACGCGTACGTCCCGGTGCACAACAAGCACGTGAATGTCACCCGCAAACTCTACCACGGTACGGTAGTGGGCGCCGCAAGGATCTACGCCGCAATGCCGGAAATCAAGCAGAAGGGTGAGTCGTACTTTGCGTTCTGCAAAAAGCGCGCCTGGAACGGCAAGAACAAGCCCGATGAGCGATACAAGCTGACGGGGTCTGCTGAGCTGCGGAAAGAGATCGATTGTATCTTCCGCGGGTTGCGGTACATGGATGACGGTGGGCTGAAGGTGGATGAGGTTGTGCGTGATTTTAATCTGATCAATAGAAGCGATTTGGAACCGGAGGTGCGTTCGATTTTGGCGAGCTGCCAGGGAACGGAAGCGTACGACTACTACTCTTGTCTGGTGAACAGCGCGATTAAAGAGGACTTCAAGAAAGCGTTCGATTTCCACGAGCTCCGGTCGGCCGACTACGCCTATCTGTTGCGTGGCAAGGTATATGAAGGACCGGAGAAGGTTAAGCTCGAGATGCAGAAGATAAATACTACGGTCCACTCCGACTGA
>anodir_D7L2|ADIR000603|to_be_corrected|
ATGATTAAAGTGACAGTGTTGTTATCAGTTTTTGCTCTCGCTCTTGGTCAATCTTGGAAAGCTCTGGATCCAGAGCAGGCATTGTACGTGTACAAACGGTGTTATGAGGACCACCTTCCTGCCGGTGCTAACAAAGCAGTCTATCTAAAGAGCTGGAACGCATGGAAATTGGAACCAAATGATACTATCACTCAATGCTACGTGGAGTGCGCTCTGACTGGATTACAACTGTACGATAACCGGCAGAATAAGTTTAAGCCCAAGCGTGTCTCCATTCAGCACGAAGCCTTCAAGACGCTGAACGGCGCCAAATCGAGTGAAGTCCAACAATACCGGGAAGCACTTACAAAGGCCAATGCCGGCACGGGCAGCTGTATCGACGTGTACAACGCGTACGTCCCGGTGCACAACCAATTCGTAAATCTCACCCGCAAGCTCTACCACGGTACGGTAGAGGGCGCTGCCAGGATCTACGCCGCTATGCCGCACATCAAGCAGAAGGGTGAGTCGTTCTTTGCGTACTGTGAAAAGCGGGCCTGGAACGGCAAGAACAGTGGTGAAATGCGGCAAGATCGGCGGTACAAGCTGACGGAAAGTCCTGAACTGAGGCAGGCAATCGATTGTATCTTCCACGGGTTGCGCTACATGGACGACGGTGGACTTAAGGTGGATGAGGTTGTGCGTGATTTTAATCTGATCAATAAGGGCGATTTGGAACCGGAAGTGTATTCGGTTCTGGCGGGCTGTCGTGGAAGGACGGCGTACGACTACTACTCCTGCTTGATGAACAGCACGATAAAGGAGGACTTCAAGAGAGCGTTCGATTTCCACGAGCTGCGTTCGGCCGACTACGCCTATCTGTTGCGCGGTAACGTCTACGAAGGACCGCAAAAGGTCGAGGAGGAGCTGAAGAAGCTCAACACTACGGTCCACTCCGAGTAA
>anoatro_D7L2|AATE003612||
ATGATTGGAGTTACGATTCTGGGTGCGCTTTTCATCGTCCAAGGAGCAACAGCTCAAGGAAACTCGCAAGCTTTAAATACGGAACAAGCGCTGTTCGTCTACACCAGATGCCAGGAAGATCATCTTCCGTCCGGACCTACCAGAGCTAACTACATTCGAAACTGGCACCAATGGCAACTGAAGCCTAACGATGCGATTACTCAGTGCTATGCGAAGTGCGTCCTCGAAGGGTTGGGACTCTACGATGCAAAGGATAAGAAGTTCACGCCCAAAGGAATCACTGTACAATATCAAGCGTATAAGTCGATTAGCGGCGCCACGAACGATGCGGTTGCAAAATTCCAGCAGGCAATTGGAGCCCTCGACGCCGCCAGTGGCAGTTGTGCGGATGTGTTCAAAGTGTACTTGCCGGTACACAACAAATTTGCCGATGTGTCGCGGAAGCTCTTCCACGGCACCGTCGAGGGAGCGGCTCGGATCTACGCCGCGGATCCGAACATTAAGAAAAAGGGAGAGTCCTACATTGCGTACTGCGAGAAGCGCGTGTACGGCGACAGCAACAAGGACGACCTCTGCAAGGCTCGCCGGTACGAACTCACCGGCACCGATCAGTTGAAGCAACACATCGATTGCATTTTCAAGGGATTGCGCTATTTCAATGAAAAAGGTTTGAATGTTGACGAGATCGTTCGGGACTTCAAGCTGGTCAAGAAAGGTAACCTAGAGCAGCAGGTTCGATCCGTACTGTCAAAGTGCGCCGGTAGGACGGCGTACGATTATTACGCCTGTCTAGTCAACAGTGACCTGAAGGAGGACTTCAAGAGCGCTTTCGACTTCCGCGAGATTCGTTCCGCTAATTACGTGTATTTGGTACAAGGAAATGTTTACGATCCAGCTAAAGTGAAGGAAGAAGTGGCCAAAGCGGACGCTACCGTTTGCTAA
>anosin_D7L2|ASIS017507||
ATGATCGGAATTGAGACTTTGTGCACGCTGTTTATTGCGTACGGAGCAAATGCTCAAGGGCAGTGGAAGGCGTTAAATAGCGAGGAAGTCCTTTTTGTCTACACCAGATGTCAGGAGGATCACCTTCCATCAGGACCAAGCAGAGCGCAATATATCACCAGTTGGCACCAGTGGAAACTGGAACCAAACGATGCGATAACTCAGTGCTACACAAAGTGCGCCCTCGAGGGTATGGGAATGTACGATAGCAAGGATAAAAAGTTTAGGTCCAATAGAATCACCACCCAACATGAAGCCTATAAGTCGATCAACGCAGCCAACGAAGATCAAGTGGCGCAGTTCAAGCAGGCGGTTGCTGGACTCAACGCTGGCAGTGGCAGCTGTGCCGAGGTGTACAACGCCTACTTGCCAGTTCACAACCGTTTTGTTGATGTGATACGAAAGCTTTACCATGGCACCGTCGAAGGAGCGGCGAAGGTCTATGCCGCGGATCCGAGTATAAAGAAAAAAGGAGAGTCCTACTTTGCGTACTGCGAGAAGCGTGTGTACGGGAACAGCAACAAGGACGACCTGTGCAAGGCTAGACAGTACGAACTCACCGGAAGCGCACAGTTGAAGGACTCCATCGATTGCATTTTTCGAGGACTTCGCTACTACAACGAAGGTGGTTTGAATGTTGATGAAATCGTTCGGGACTTCAAACTCGTCAACAAAGGCAATCTCGAGGGGAAAGTTCGAGCTGTACTGTCGAAATGTGCCGGTGGCAAGGCCTATGATTATTACGCTTGTCTGGTTAACAGTGACCTGAAGGAAGATTTCAAGAATGCATTCGACTTCCGCGAGGTTCGCTCCGCCAACTATGCATACCTGGTACTAGGCAAGGTCTATGATCCAGCCTCGGTAAAGGCAGAGGTCGCCAAAGCTGACGCCACCGTTTGCTAA
>anoalb_D7L2|AALB001305|to_be_corrected|
ATGACCAAATTGTTGGTTGCATTGACTCTTCTCTCGTGCACTGTCCCTCACACAAGACATCGTTGGACAGCGTTAACACCCGAGGAAACGTCATTCGTGTATACACGCTGTCAGGAAGATCATTTGCCTGCAGACGCATCGCGAAAGCAGTACATTGAAAACTGGCATCAATGGAAGCTACAGCCCAACGATCACATCACTCAATGCTACACTAAGTGCGTCCTGGAAGGATTAGAGCTATACGATGCAAACAAGAAGAAATTCAGGCCGGGAATAGTGTCATCTCAGCACGTCGCCTATCAGTTCCTTAATGGTGCAACTGCGGACGAGGTGGCAAAGTACAAGGCAGCAATTGATGAGCTCGAGCCTGCCACTGATAGCTGCGCAGATTTGTACAAAGCTTATTTGCCCGTGCATGAAGCGTTCGTAGATGTATCGCGAAAGTTGTATCATGGGACAGTTGAAGGTGCCGCGAGAGTATACAACTCGGATCCCAATCTAAAACGGAAGAACGAATCATTATTTGCTTTCTGCGAGAAGCATGTCTACGCTGGTCAAAATCAGGAAGATATGTGCCGTGGTCGCCGCTACGAGCTAACCGGTAGTGATGAGCTGCGCAACATGATCGAATGTGTTTTCCGCGGCTTACGTTACATCAAACACGGTGATATTAATATCGATGAGATAGTTCGTGACTTTGATCTCATCAACCGTGGTGATCTGGAGCCACGCATACGATCAATTCTATCGGATTGTCGGGGCATACAGCCCTACGATTACTATTCCTGTTTGCTTAACAGTGATATTAGCAAGGAATTTAAGCTGGCATTTGATTTCCGTGACGTCCGTTCGGCTGATTATGCATATTTAGTTAAGGGGAATACCTACGAGTCCCAGAAAGTAACAGCCAAGATGGAAAAAGCAGAGAAAGATGTCTGCGGATAA
>anodar_D7L2|ADAC010080|to_be_corrected|
ATGTACAAATTGCTGGTTGCATTGCATCTTATCTTGTGCACTGTCTCTCATGTGAAGACAAGACAACGCTGGACTGCTTTAACACCGGAGGAAACATTGTTCATATACACGCGTTGCCAGGAAGAACATTTGCCTGCAGATAACAACTCTAGAAAAACGTACATCGAAAACTGGCATCAATGGAAACTACAGCCTAACGATCACGTCACTCAATGTTACACTAAGTGCGTCCTAGAAGGATTAGAGCTGTACGATGGAAAACAGAAGAAATTTAGGCCAGGAAGAGTGTCATCTCAACACGTCGCCTATCAGTTCCTTAATGGTGCCACAGCGGATGAGGTTGCAAAGTATAAGGGAGCGATCGATGCGCTCGAACCAGCCAGTGATAGCTGCGAAGATCTGTACATGGCTTATTTTCCCGTGCATGAGACGTTCGTAAATGTAACCCGTAAGTTGTATCATGGCACAGTAGAAGGTGCAGCGAGAGTATACAACTCGGATCCCAATCTTAAACGAAAGAACGAATCATTGTTTACTTACTGCGAGAAGCATGTCTATGGTGATCAAAATCGGGAGGATATGTGCCGTGGTCGCCGCTACGAGCTAACCGGTAGTGATGAGCTACGCAACATGATCGAATGTGTTTTCCGTGGCTTGCGTTACATCAAACATGGTGACATTAATATTGATGAAATAGTTCGTGACTTCGACCACATCAACCGAGGTGATCTGGAGCCACGCGTACGTACAATTCTCTCGGATTGTCGGGGCATACAGCCCTACGATTATTATTCCTGTTTGATTAACAGCGATATTAGGGAGGAATTTAAGCTAGCGTTCGATTACCGTGATGTACGTTCGGCTGACTATGCATATATTGTGAAGGGAAACACCTACGATGCCCAGAAAGTAATAGCCGAAATGAACAAAGTAGAGAAACATGTTTGCGGATAA
>anoga_D7L3|AGAP028120||
ATGCAGCTCACGCCACGCTCAGTGCATCTGGTGCATCTGCTACTTGCTGCCACCACGCTGATAAGCCCATCGTGGAGCAATCATCAGAGCCAGCAGCCCGCTCTACAAGCATTATCACCGGATGACACACTGTTTGCTCACTTGCGATGCTTCGAACTGTTTGCCAGCGGGCAACAATCCCGTGATCGTGATGCTGATGCTGCCGATTGGTTGGGAGGTAACCGGGAGCGCTATCTGCATCGGGTCGAACGAACGCCAGCGTTTGTAAAGTGTGTTTTGGGTCGGATGCATTTTTATGATTCGTCAGAAAGGCGCTTCAATGTAAACATTTTGAGAACGCAGTACAATGCGTACAAACAATGGATGACACTGAGCGAGGAAGATGTTGACGACTTTATACACGAAGTGAGCAATATTGGAGCGCTAAACAGCTCGAATGATGCAGAAGTGTACGACGCCCTTAAGCTGCTCTTTACCAATCACTCAGTTTCATTCTTTCAACTCTTTCTACGCGATCCAACGGTGCTTCAGAATATGTATGACGATAAGGTCAAAGAAATCGTCAGAGACTATGAACTGACCGAAACGTTAGATGAAGCTTCCAAGAATTCCATTGAAGAGTGTGCCAGAAATGCTTCCGAAAAGGATGACATCCCCAAGCGGAGTCTTGCCATGTACAGCTGTCTACTGGACGGCTCCCACAGTGAGGTGTTCAAGAAGGCTTTCGATTTCCGTGAAGTACGCTCCGGCAATCTAACCTTCCTTGTGCAGAACCTCCCATACGATCGGGATCAAGTGAGGCAGCAAATACTGGCACTGGACAAGGAACATTGCAATGATCAGCAGCCACTTGCTGGTAGATTTATCGAGGATTAA
>anocol_D7L3|ACOM030203||
ATGCAGCTCACGCCACGCTCAGTGCATCTGGTGCATCTGCTACTTGCTGCCACCACGCTGATAAGCCCATCGTGGAGCAATCATCAGAGCCAGCAGCTCGCTGTACAAGCATTATCACCGGATGACACACTGTTTGCTCACTTGCGATGCTTCGAACTGTTTGCCAGCGGGCAACAATCCCGTGATCGTGATGCCGATGCTGCCGATTGGTTGGGAGGTAACCGGGAGCGCTATCTGCATCGGGTCGAACGAACGCCAGCGTTTGTGAAGTGTGTTTTGGGTCGGATGCATTTTTATGATTCGTCAGAAAGGCGCTTCAATGTAAACATTTTGAGAACGCAGTATAATGCGTACAAACAATGGATGACACTGAGCGAGGAAGATGTCGACGACTTTATACACGAAGTGAACAATATTGGAGCGCTAAACAGCTCGAATGATGCAGAAGTGTACGACGCCCTTAAGCTGCTCTTTACCAATCACTCAGCTTCATTCTTTCAACTCTTTCTGCGCGATCCAACGGTGCTCCAGAATATGTATGACGATAAGGTCAAAGAAATCGTCAGAGACTATGCACTGACCGAAACGTTAGATGAAGCTTCCAAGAATTCCATTGAAGAGTGTGCCAGAAATGCTTCCGAAAAGGATGACATCCCCAAGCGGAGTCTTGCCATGTACAGCTGTCTACTGGACGGCTCCCACAGTGAGGTGTTCAAGAAGGCTTTCGATTTCCGTGAAGTACGCTCCGGCAATCTAACCTTCCTCGTGCAAACCTCCCATACGATCGGGATCAAGTGAGGCAGCAAATACTGGCACTGGACAAGGAACATTGCAATGATCAGCAGCCACTTGCTGGTAGGTTTATCGAGGATTAA
>anoara_D7L3|AARA011280|to_be_corrected|
ATGCAGCTCACGCCACGCTCAGTGCATCTGGTGCATCTGCTACTTGCTGCCACCACGCTGATAAGCCCATCGTGGAGCAATCATCAGAGCCAGCAGCTCGCTGTACAAGCATTATCACCGGATGACACACTGTTTGCTCACTTGCGATGCTTCCAACTGTTTGCCAGCGGGCAACAATCCCGTGATCGTGATGCCGATGCTGCCGATTGGTTGGGAGGTAACCGGGAGCGCTATCTGCATCGGGTCGAACGAACGCCAGCGTTTGTGAAGTGTGTTTTGGGTCGGATGCATTTTTATGATTCGTCAGAAAGGCGCTTCAATGTAAATATTTTGAGAACGCAGTATAATGCCTACAAACAATGGATGACACTGAGCGAGGAAGATGTTGACGACTTTATACACGAAGTGAGCAATATTGGAGCGCTAAACAGCTCGAATGATGAAGAAGTGTACGACGCCCTGAAGCTGCTGTTTACCAATCACTCATCTTCATTCTTTCAACTCTTTCTGCGCGATCCAACGGTGCTTCAGAATATGTATGACGATAAGGTCAAAGAAATCGCCAGAGATTATGAGCTGACAGGAACATTACATGAAGCTTCCAAGAATTCCATTGAAGAGTGTGCCAGAAATGCTTCCGAAAAAGATGACATCCCCAAGCGGAGTCTTGCCATGTACAGCTGTCTACTGGACGGCTCCCACAGTGAGGTGTTCAAGAAGGCTTTCGATTTCCGTGAAGTACGCTCCGGCAATCTAACCTTCCTCGTGCAGAACCTCCCATACGATCGGGATCAAGTGAGGCAGCAAATACTGGCACTGGACAAGGAACATTGCAATGATCAGCAGCCACTTGCTGGTAGGTTTATCGAGGATTAA
>anoqua_D7L3|AQUA010606|to_be_corrected|
ATGCAGCTCACGCCACGCTCAGTGCATCTGGTGCATCTGCTACTTGCTGCCACCACGCTGATAAGCCCATCGTGGGGCAATCATCAGAGCCAGCAGCCCGCTGTACAAGCATTATCACCGGATGACACACTGTTTGCTCACTTGCGATGCTTCGAACTGTTTGCCAGCGGGCAACAATCCCGTGATCGTGATGCTGATGCTGCCGATTGGTTGGGAGGTAACCGGGAGCGCTATCTGCATCGGGTCGAACGAACGCCAGCGTTTGTGAAGTGTGTTTTGGGTTGGATGCGTTTTTATGATTCGTCAGAAAGGCGCTTCAATGTAAACATTTTGAGAACGCAGTACAATGCGTACAAACAATGGATGACACTGAGCGAGGAAGATGTCGACGACTTTATACACGAAGTGAACAATATTGGAGCGCTAAACAGCTCGAATGATGCAGAAGTGTACGACGCCCTTAAGCTGCTGTTTACCAATCACTCAGCTTCATTCTTTCAACTCTTTCTGCGCGATCCAACGGTGCTCCAGAATATGTATGACGATGAGGTCAAAGAAATCGCCAGAGACTATGAACTGACCGAAACGTTAGATGAAGCTTCCAAGAATTCCATCGAAGAGTGTGCCAGAAATGCTTCCGAAAAGGATGACATCCCCAAGCGGAGTCTTGCCATGTACAGCTGTCTACTGGACGGCTCCCACAGTGAGGTGTTCAAGAAGGCTTTCGATTTCCGCGAAGTACGCTCCGGCAATCTAACCTTCCTCGTGCAGAACCTCCCATACGATCGGGATCAAGTGAGGCAGCAAATACTGGCACTGGACAAGGAACATTGCAATGATCAGCAGCCACTTGCTGGTAGGTTTATCGAGGATTAA
>anomer_D7L3|AMEM010013||
ATGCAGCTCACGCCACGCTCAGTGCATCTGGTGCATCTGCTACTTGCTGCCACCACGCTGATAAGCCCATCGTGGGGCAATCATCAGAGCCAGCAGCCCGTTGTACAAGCATTATCACCGGATGACACACTGTTTGCTCACTTGCGATGCTTCGAACTGTTTGCCAGCGGGCAACAATCCCGTGGTGATCGTGGTGCTGATGCTGCCGATTGGTTGGGAGGTAACCGGGAGCGCTATCTGCATCGGGTCGAACGAACGCCAGCGTTTGTGAAGTGTGTTTTGGGTCGGATGCGTTTTTATGATTCGTCGGAAAGGCGCTTCAATGTAAACATTTTGAGAACGCAGTACAATGCGTACAAACAATGGATGACACTGAGCGAGGAAGATGTCGACGACTTTATACACGAAGTGAACAATATTGGAGCGCTAAACGGCTCGAATGATGCAGAAGTGTACGACGCCCTTAAGCTGCTGTTTACCAATCACTCAGCTTCATTCTTTCAACTCTTTCTGCGCGATCAAACGGTGCTCCAGAATATGTATGACGATGAGGTCAAAGAAATCGCCAGAGACTACGAACTGACCGAAACGTTAGATGAAGCTTCCAAGAATTCAATCGAAGAGTGTGCCAGAAATGCTTCCGAAAAGGATGACATCCCCAGGCGGAGTCTTGCCATGTACAGCTGTCTACTGGACGGCTCCCACAGTGAAGTGTTCAAGAAGGCATTCGATTTCCGTGAAGTACGCTCCGGCAATCTAACCTTCCTCGTGCAGAACCTCCCATACGATCGGGATCAAGTGAGGCAACAAATACTGGCACTGGACAAGGAACATTGCAATGAGCAGCAGCCACTTGCTGGTAGGTTTATCGAGGATTAA
>anomel_D7L3|AMEC006220|to_be_corrected|
ATGCAGCTCACGCCACGCTCAGTGCATCTGGTGCATCTGCTACTTGCTGCCACCACGCTGATAAGCCCATCGTGGGGCACTCATCAGAGCCAGCAGCTCGCTGTACAAGCATTATCACCGGATGACACACTGTTTGCTCACTTGCGATGCTTCGAACTGTTTGCCAGCGGGCAACAATCCCGTGATCGTGGTGCTGATGCTGCCGATTGGTTGGGCGGTAACCGGGAGCGCTATCTGCATCGGGTCGAACGAACGCCAGCGTTTGTGAAGTGTGTTTTGGGTCGGATGCATTTTTATGACTCGTCAGAAAGGCGCTTCAATGTAAACATTTTGGGAACGCAGTACAATGCGTACAAACAATGGATGACACTGAGCGAGGAAGATGTCGACGACTTCATACACGAAGTGAACAATGTTGGAGCGCTAAACAGCTCGAATGATGAAAAAGTGTACGACGCCCTTAAGCTGCTGTTTACCAATCACTCATCTTCATTCTTTCAACTCTTTCTGCGCGATCCAACGGTGCTTCAGAATATGTATGACGATGAGGTCAAAGAAATCGCCAGAGATTATGAGCTGACAGGAACATTAGATGAAGCTTCCAAGAATTCCATTGAAGAGTGTGCCAGAAATGCTTCCGAAAAGGATGACATCCCCAAGCGGAGTCTTGCCATGTACAGCTGTCTACTGGACGGCTCCCACAGTGAAGTGTTCAAGAAGGCTTTCGATTTCCGTGAAGTACGCTCCGGCAATCTAACCTTCCTCGTGCAGAACCTCCCATACGATCGGGATCAAGTGAGGCAGCAAATACTGGCACTGGACAAGGAACATTGCAATGAGCAGCAGCCACTTGCTGGTAGGTTTATCGAGGATTAA
>anochris_D7L3|||
ATGCAGTTCACGTCACGCTTAGTGCATCTGTTGCTTCTACTCGCCTGCTCGCTGATAAGCCCATCGTGGGCTAATCATAACCACCAGCTCACTGTGCCGCCATTATCACCGGATGACACACTGTTTGCTCACTTGCGATGCTTCGAACTGTTTGCCAGTGGCCAACAGTCCAGTGATCGTGATGCTGATGCTTCCGATTGGTTGGGATGTAGTGAAGAACGCTATCTTTACCGTACCGAACGAACGCCACCGTTTGTGAAGTGTGTTTTAAGTCGAATGCGATTCTATGAACCGAAAGAAAAAAGATTTAATGTAAATATCTTAACAACACAGTACAGCGAGTACAAAAGATGGATGACGCTGAGTGAAGACGATGTCGAGAGCTTTATAGACGATGTGAATGGAATTGGCCAGTTTCAAAACAGTTCAAATGATGAAGAACTGTACAACGCCTTTAAGTTTCTTTTTAGCAATCACTCATCAACCTTTTTTCAACTCTTTTTGCGTGACACGATCGTACTTCAAAAAATGTACCAAGACGAGGTCAATGAAATCGCTCAAGACTATAAGCTAACAGGATCGTTAAATGAAGCATCCACGGAGTTCGTTGAGCAATGTGCAACAAATGCCTCAGTTGAGCATGACATCCCAAAACGAAGTCTTTTCATGTACGGCTGTCTACTGGATGGATCACATGGCGAGGTGTTTAGGAATGCTTTCGATTTCCGTGAAATCCGATCGGGAAATCTAACGTTTCTCCTGAAGAACCTCCCATACGATCGAGATCAGGTGAGGCAGCAGATACTTGCCCTAGATAAGGAGCATTGCAATGATCAACAGCCTCCAACAGGTCGATTTACGGTGGATTAA
>anoepi_D7L3|||
ATGCAGTTCACGTCACGCTTAGTGCATCTGCTGCTCTTACTACCACTTGCCGCCCTACTGATAAGCCCCTCGGGAAGCGATCGTACCGACCAGCACAATGATGCTGTGCCAGCATTATCACCGGACGACACACTGTTTGCTCACTTGCGATGCTTCGAACTGTTTGCCAGCGGTCAACAGTCGAGCGGTCGTGATGCTGATGCGTCCGATTGGTTAGGATGCGATCGGGAGCGCTATCTTCACCGTACCGATCGAACGCCAGCGTTTGTCAAGTGTGTTTTACGTCGAATGAGATTTTACGATTCGTTGGAGAGGCGATTTAATGCGAACCTGTTAAGAGCGCAGTACAACGAGTACAAACGATGGATGACACTGACGGAGGAAGATGTCGAAAGCTTTGTCGATTATGCGGGCGATATAGGGCAATTAAACAGCTCAAGTGAAGAGGATGTTTACAACGCTTTTAAGCTTCTCTTTAACAATCATTCTACAATCTTCTTTCAACTCTTCCTGCGTGATACCACTGTGCTCCAGAATATGTATAACGACAAGGTTAATGAGATTGCTAGAGATTATGCGATGGTAGGAACATTGGGGGAAGCTTCCAGGGAGTCCATTGAACAGTGTGCAAGAACTGCCTCTGAAGAGCTCAACATCCCCAAACGAAGTCTTTCCATGTACGGCTGTCTCCTGCGCGGATCCAACAGTGAGATCTTCAAGCATGCTTTCGATTTCCGTGAAATCCGGTCCGGCAATTTAACCTTCCTCCTGCAGAACCTCCCGTACGATAGAGATCAGGTGAAGCAGCAGATAGTCGAGCTGGATAAGGAACACTGCAACGAACAGCAGCCACCAGCCGTGTAG
>anofun_D7L3|AFUN007416|to_be_corrected|
ATGCAGTCCGCATTGCATTTGTTGCATCTCGTTACATTCTCACAACTACCGCTGTTACTTTGTTCTTCGCTGATAACACCAACCGTGGGTAACTATGGCTACAACTCCAATACTACAGATGATGACCGTTCCAGTGCATTATCACCGGATGACACACTGTTTGCTCACTTGAGATGCTTCGAACTGTTTGCCAGCAAACAATCTGATGATCGTGATCGTGACGCTTCCATCTGGTTGGGTTGGAACGAACATTATCTTCAAAGGACGGAACGAGCGCCAAAGTTTGTACGTTGTGTATTGAACCGCATGGGATTGTATGACGGATCAAGTGGACAGTTTAATGAAAACTTAATCAGAACACAATACAACGAGTACAAACAATGGATGACATTGAGCGAAGAAGCTGTGGAAGAGTTTATAAACGATATTACTGAAATAGGTCAACTAAACACCTCAGATGATGAAGTCATATACAACACGTTTGAAACATTGTTCAACAATCACTCCAATGCCTTCTTTCAACTTTTCTTGCGTGATGCAGAAGTACTACAAAACATGTACGAGGATGAGGCACAAGAAATTGCAAGCGATTACGAGTTGATAGAATCGTTAAATGCAGCTTCCAGGGAGTACATCCAGCAATGCGCTATTAATGCCTCACAGGAGGATGAAGTCCCCAAACGGGGTCTTGCGATGTACGAGTGTTTATTGGACGGAATGTATAGCGATGCATTTAAGGAAGCGTTCGACTTTCGTGAAATCCGTTCCGGCAATCTAACATTCATCTTGAAGAATCTTCCATACGATAGAGATCAGGTGAAGCAACAAATATTGGCTTTAGATAAGGAACACTGTAACGATCATGATCAATTGGGTCTCAGGTATACGAATGATTAA
>anomin_D7L3|AMIN006010|to_be_corrected|
ATGCAGTTCCCATTACTAGCAGTGCATCTGGTTCCATTCTCACTGCTGATAACACTAACCGGGGGTAACTCTAGCATCAACGCTAACGCTACAGTTGATGAGCGCTCCAGCGCATTATCACCCGATGACACACTGTTTGCCCACTTGCGATGCTTCGAACTGTTTGCCAGCAAACAATCCGAGCATCGTGATCGTGATGCCTCTATCTGGTTGGGATGGGACGGCCGCTATCTTCAAGCGACGGACCGAACGCCAAAGTTTGTGCGATGTGTATTGAACCGTTTGGGATTTATTGATGCTACAAGTGAACGATTTAATGAAAACATTATCAGAACCCAGTACAACGAGTACAAACGATGGATGACAGTGAGCGAAGAGGCTGTGGAACGGTTTATAAGCGATATAAAAGAAATAGGCCAACTAAACACCACAGATGATGACGCTATATACGACGCCTTTGAGCCGCTGTTCAACAATCATTCAAATGTATTTTTCCAACTCTTTTTGCGTGATGTCGGAGTGCTACAAAATATGTATGAAGATAAGGAGGAAGAAGTTGCACGGGATCATGAGCTGATAGGATCATTAGATGCAGCTTCCAGAATGTACATCCAACAGTGTGCTAGCGATGCATCACAAGAGCATGAAGTCCCCAAACGAAGTCTTGCCATGTACGGTTGTTTATTGGACGGAGTTTATAGCTATGCGTTTAAGGAAGCGTTCGACTTTCGTGAAATCCGTTCGGGAAACTTAACATTCACCTTGAAGAATCTCCCATACGATAGAGCTCAAGTGAAGCAACAAATATTGGCATTAGATAAAGAACATTGTAACGATGAGCAGCAATTGGCTGGAAGATCTGCTGAATAA
>anocul_D7L3|ACUA008578|to_be_corrected|
ATGCAGTCCCCAGTGCATGTAGTGCATCTGATTCCCTTCCTACTGCTGATAACTCTAACCAAGAGTAGCCCTAGCCTCAACTCTAACGCTACATTTGATGACCGTTCCAGTGCATTATCGCCAGATGACACACTGTTTGCCCACTTGCGATGCTTCGAAATGTTTGCCAGCAAACAATCCGATCAGCGTGATCGTGATGCATCTATCTGGATGGGATGGGACGAACGCTATCTTCAAGCGACAGATCGAACACCAAAGTTTATGCGTTGTGTGTTGAATCGTTTGAGATTTATTGATGCTTCAAGTGAACAGTTTGATGAAAACATACTCAGGACCCAGTACAACGAGTATAAACGATGGTTGACAGTGAGTGAAGCGGATGTTGAAGAGTTTATAAACGATATTAATGAAATAGGCCAACTAAACGCCACAGATGATGACGCTGTATACGATGCCTTTGTCCCACTGTTCTACAATCATTCTAAAACATTCTTCCAACTCTTCCTGCGTGATGCCGTCGTGCTGCAAAATATGTATGACGACAAGGAGGAAGAAATTGCACGAGATTACGACCTGATAGGATCACTAGATGCAGCTTCCAGGCTGTACATCCAACAGTGTGCTATCGATGCATCACACGAAAATGAAGTCCCCAAACGAAGTCTCACCATGTACAGCTGTCTATTGGACGGGGTTTATAGAGACGCGTTTAAGGAAGCATTTGACTTTCATGAAATCCGTTCCGGCAATTTAACGTTCGTCCTGAAGAATCTTCCGTACGATAGAGCTGAGGTGAAGCAACAAATATTGGCATTAGATAAAGAACATTGCAACGATCAGCAGCAAATGGTTGGGAGATCTGCTGAATAA
>anoste_D7L3|ASTE014974|to_be_corrected|
ATGCAGTTCTCGTCGCATTTAGCGCATCTGGTTCTCTCATTGGCTCCTTCTCTACTTACGCTATTCTGTTCTACAGTGATAAGAGCAACAGGAGCTAACCATTGCCGCAACTCTAGTGCTACAGCGAGTTCTGATCCATTATCGCCGGATGAAACACTGTTTGCTCACTTGCGATGCTTCGAACTGTTTGCCAGCAAACAATCTGATGATCGGGATCGTGATGCCTACAACTGGTTGGGATCGAACGAGAGCTATCTTCAGAGGACAGAACGAACGTCAAGTTTTGTGCACTGCGTACTGTGTCGCATGCGGCTGTTTGATGAATCAAACGTCCGCTTCAATGTGGACTTAATCAGAGCACAATACAACGAGTACAAACCATGGCTGAACCTAAGCGAAGAAGCTGTCGGAAGCTTTATAAACGATATAGAAGCACTGGGCCAACTAAACAACTCATCGGAAGATGTCTTATACGATGCCTTTGAACCACTATTTCGCAATCACTCTACGGCCTTCTTTCAACTCTTCCTGCGAGATACAGCTGTACTACAAAATATGCATCACGATAAGGAGGAAGAAATTGGACGAGATTATGAGCTTATAGGACGCCTAGATGAGGATACAAGAGAGTACATCCAGCAGTGTGCTATAAATGCAACACAAGTGATGGAGATCCCCAAACGAAGTCTTGCGATGTACAGTTGTCTGTTGGATGGAACCCACAGCGATGAGTTTAAAGAGGCCTTCGATTATCGTGAAATTCGTTCCGGAAATCTAACATTCATCCTGAAGAATCTCCCATACGAGAGAGATCAGGTGAAGCAACAAATATTGGCATTAGATAAGGAGCATTGCAACGATCATGAACAACTGGCTGGTAGATTTACGATTAATTAA
>anofar_D7L3|AFAF004343|to_be_corrected|
ATGCGGTTCGCAGTGCATTTGGTGCATCTCATCAGCTGCTGGTTGCTGCTGGCACAGTTCTCATTACGCGCCGTTGCGCCACTGATAAGCCCTTCGGCACTATCACCGGATGACACGCTGTTTGCTCACTTGCGCTGCTTCGAACTGTTTGCCAGCGTGCAATCAAGCGATCGTGCGCGTGATGCGTCCAAATGGTTGGGATGCAGCGAACGCTATCTGCACCGAACCGAAAGGACCGAACGGTTCGTGCGGTGTGTCTTGAGTCGGTTACGATTTTACGACGCCCAAACTGGACGGTTTAATGTGAATGTTATCAGGAATCAATACGAAGCATACAAGCGGTGGATAAATCTCGAGCTGGAAGAGGTTGAATCGTTCATAAATCACACCAAAAGCATCGAGCCGGTCGACAATTCGCGTGAAGATTCAGTTTATGACGCATTTGAGCCACTCTTCCGGAACCACTCGGACGCCTTCTTTCAAATCTTTCTGCGAGATGCCAGTGTGCTTCAGCGCATGTACGACGATCAGGTGAATGAAGTCGCGAGAGATTATGAACACGTTGGATTATTATCAGAAGACGCAAAGGACTACATTCAGCAGTGTGCTACGAACGCCTCACGACACTATTCCGCACCGATGCGAAGTCTTGCCATGTACGGCTGCTTACTGACCGGTGCTGGAAGCGATGCGTTCAAGGAAGCATTTGATTTTCGCGAAATCCGCTCCGGAAATCTAACGTTCACGGTAGAGAACCTCCGATACAGCAGGGCGGAAGTGAAGCAACAGATACTGGCACTCGATAAACAGCACTGCAACAATCGGACGCTGCAGGATACTAACGTTGGGTAG
>anodir_D7L3|ADIR014049|to_be_corrected|
ATGCAGTTCGTAGTGCGTTTTGCGCATCTGACCAGTTTCTGGGTGCTGCTGCGGTTGCAGTTCTTGTTACTCTCCGCTGCTCCACTGATAAGCCCGGAGGCGCTATCACCGGACGACACGCTGTTTGCCCACTTGCGCTGCTTCGAACTGTTTGCCAGTAAACAATCCACTGATCGTGCTCGTGATGCGGCCGAATGGCTGGGATGCAGCGAGCACTATCTTCACCAAACCGAACGGACACCTCCGTTCGTACGGTGTGTTTTGACTCGGTTACGATTTTACGATGCCCAAAACGAACGTTTCAATGTGAGTGTTATCGCTAGTCAATATGGCGTTTATAAACGGTGGATAACACTTGATATGGAAGAGATTGAATCATTCATAAATGACACGAGTCGTGTAGAGAAGTTGGACGGTTCGCGTGATGAAGCGATATATGACGCATTTGCGGCACTCTTCCACAGTCACTCGAACGCCTTCTTTCAACTCTTTCTGCGAGACACCAGTGTGCTTCAGAATATGTACGACGATAAGGTAAATGAAATTACTTTTGATTATGAACATACTGGATCATTATCGGAAGATACGAAGGACAACATCCAGCAGTGTGCTACAAATTCATCACGATATTATCCCATTCCCAAGCGAAGTCTCGCCATGTACCGATGTTTACTAACTGGTTCTGAAAGGGAAGCGTTTAAGGAAGCGTTTGATTTCCGTGAGATTCGTTCCGGAAATCAAATGTTCACTATAGAGAATCTCCCATATGATAGAGTCGATGTAAAGCAGCAAATACAGGCACTAGATAAACAGCACTGCAACGATCGGAGACACCCGACAGGCATGCCCACGTTGGATTAA
>anoatro_D7L3|AATE011300|to_be_corrected|
ATGCAGCGCGTAGTGAAACTAGATCCGAAGGCACGCTTCTGGCCACTACTGTTCGCTCTATTGCTGATAAGCTCCACCGACGCTGATCAGTTGGCGACGCAAAACGGACACAACGGGCACACATTATCACCGGATGACACACTGTTTGTCCACTTGCGCTGCTTCGAACGGTTTGCCAGCAAACAGGGCCGTGATCGTGAACGAGAAGTGGCCGACTGGCTGGGAGCTAGTCAGTGCTATCTCCACAAAAGCGATCGAACGCCAGACTTTGTGAAGTGTGTCTTAACAAATTTGGGTTTTTACGATCCAACGGAGGAAGCATTCGACGCGACAATTTTGGAGCTTCAATTCAACAAATACAAAAAATGGATGCTACTCGGTGAAGAATCGGTCCTGCTGTTCGTTAATCAAACGCGAGGTATCACCCTAGCTGGTGGCTCCTCGGGAGAAGTATACGATGCATTCGCAGAACTTTTTTCAAATCATTCCAACACCTACTTTCAACTGTTCTTAAGAGACCCGGCCGTGTTGCAAAAGTTATACTACCAAAAGGAGATCGAGATTGTCCAGGACTTTGCAAAAGCAGCGGTCTTGAATGAGGCTTCTGCCACCCACATCAAGGAATGTGTAAACAACTCAATCCGAGAAGAATCTATCAACAAGCGAAGCCTCCAAATGTATGCCTGCCTTCTGCATGGAGAGAGCAATGAACTGTTCAAAGAAGCATTTGATTTTCGGGAAATTCGTTCCGGCAACCTGACCTACCTGTTGCATAATCTACCCTACGATCGTGAGCAGGTGAAGCACCAGATCATGGCCCTGGACAAGGAGCGATGTGACGACCAACAAAAGCCTACCGGACGAATCTTACGATTGTGA
>anosin_D7L3|ASIS010119|to_be_corrected|
ATGCAGCGCGTAGTGCAACTGAAACCAGCGCTATTTCTTCTTCTACTGATAAGCTCCGTCCGCGGTGATCATCAGTCGAAGACGCAAAACGAGCACAACGTGCACTCGGAAGGCACCGACGACGGATCCGTTGCATTATCACCGGATGACACACTGTTTGCCCACTTGCGCTGCTTCGAACGGTTTGCGAGCAAACAGAGCCGTGATCGTGAACAAGATGTGACCGACTGGTTGGGCACGGGCCAGCGTTACCTCCACCGGACGGACCGAGCACCGAACTTTGTCAAATGTGTCCTGGAGAAATTGGGGTTTTATGATCCGATGGAGGGAAGATTCATTCCGCACGTCTTAGAAAAACAGTTTAAGAAGTATCGAAAGTGGATGTCTCTGGATGAAGAATCAGTAAAACTGTTTGTTAACGAGACTCAGAGCAGCGACTTAGCAAACAACTCCTCCGACGAAGTTTATGATGCGTTCGAAACACTTTTTTCCAATCACTCGAACGCCTACTTTCAACTCTTTCTACGAGATCCGTCCGTGTTACAGAACCTCTACAACCAAAAGGAGAATGAGATCATCCAAGACTTTGCAAAGGCTGCCGTTCTGACCGATACCTCCGAGGCTCAAATAACGGAATGTGTCAACGATTCGCTTCAGGAACAGCTCGTCGCCAAACGCGCCCTTCGAATGTACGCTTGCTTGCTCCATGGCACCAGTAAGGAACTGTTTAAGGAAGCGTTCGATTTTCGGGAAGTTCGTTCCGGTAACCTGTCCTACCTGTTGCAAAACCTGCCCTACGACCGTGAACAGGTGAAACACCAGATTTTGGCTCTGGATAAGGAACGGTGTGACGATCAACAGCGACCTACCGGTCGAATACTACGATACTAA
>anoalb_D7L3|AALB014151|to_be_corrected|
ATGCAGTTTACGTTATTTCTCATACTGCCTTTACTTCTGGTACTGATAAGAGCTGGTTCGGGAGATCATCGGGGCCATTTCGAATCAGCTGGTAACCACCTATCTCCAGACGACACGCTGTTTGTTCATTTGCGATGCTTCGAATTATTTGCTGCTGCAAGCAACGATCAGAGCAGTGACCGTGAACGTGATGCATCCGATTGGTTACTGGCCACCAACAGCAGCTACATGCGTAAAACAGACCGATCTCCCGGATTTCTTAACTGTGTCCTTACAAAGCTGCAACTATACGATGATCATCAGCAGTTGTTCAAAACGCGAATATTAACAGATCAGCATCGAACGTATGGCAGCTGGATGAATTTGAGTTCGGAGTCCGTACAGTCATTCAGCGATGATTTAGATCGTGCTGTGGTATATACCTCCGCCCCTGACGATCTGTTCGCAGCATTTGAACCTGTTTTCCTCAGGCACACAAAAACTTTTTTTGGATTGTTTTTACGTGATCCTGTTGTACTGGATAGTTGGTATCATCAAAAGGTATCAGAAATATTACGCGACTATCAACTTGTCTCGTCACTAAATGGTACAATAGTAGCTCATGTTCGGGAATGTTCTGACAGCATTATGGAAAGCGAGGTTGCCGTTATCAAACGGAGTCTACGAATGTACACCTGCTTGCTGCACGGAGTCTTCACAGATGTATTTAAGGAAGCCTTCGATTATCGGGAGATTCGTTCTGGGAACCTATCCTACGTTCTGCACGACTTACCCTACAACCAAGAAAAAATCAAATCGCAAATTTTGACTGTAGACAAGGCCCGATGTGATGGCCAACAGACAGGTCGTCACAACAGGACGTAA
>anodar_D7L3|ADAC010075|to_be_corrected|
ATGTTACTTCTGATTCCGCCTTTGCTTCTAGTACTGATAAGAACGGGTTCTGGTGATCGTCGGGGCAAGTTCGAATCAGCTGGTGACCACCTATCACCAGACGACACGCTGTTTGTTCATTTGCGATGCTTCGAGTTGTTTGCTGCTGCGAGCGACGATCAGAGCAGTGACCGTGAACGTGATGCATCCGATTGGTTGTTGGCCACCAACAGCAGCTACATGCGTAAAACAGACCGATCCCCTGACTTCCTTAACTGTGTCCTCACAAAGCTGCAGCTTTATGATGATCATCACCAGATGTTCAAAACGCTAATACTGACAAATCAGCATCGAACGTATGGTAACTGGATGAATTTGAGTGTGGAGTCCGTACAATCATTTAGCGATGATTTATATCGTGCTGTGGTACAAAGCTCTGCTTCTGAAAGTCTTTTTGCAGCATTTGAACCGGTTTTCCACAGGCACCAAAACACTTTTTTTCAATTGTTTTTACGTGATCCGATTGTGCTGGATAATTGGTATCGTCAAAAGGTATCAGAAATATTACGCGATTATCAGCTTGTTTCGTCGCTTAATGACACAATATTAACTCATGTACGGGATTGCTCTGACAACTATGCCAGTATCGAGGTTCCGGTCATCAAACGGAGTCTACAAATGTACACCTGCTTGCTCGAAGGTACCTTGGCTGATGCATTTAAGGAGGCGTTCGACTATCGGGAGATTCGTTCGGGTAACCTGTCGCACATGCTGCATAAATTACCCTACAACCGAGAACAAACGAAATTGCAAATTCTAGCTCTTGACAAGGCCCGATGTGATGATCAGCAGACTCAAACAGGACGTCACAACAGTGCATAA
>anoga_epoxy_hydrolase|AGAP011970||
ATGGATCAATTAGCGTTCGGTTGTGTGCGGCGCGCGGCGCTCGTTTGTGTGGCGTTCTTTCTGCGGCTAATCCGATGGCTGCAGGTGTCGTACTGGGTTCCCAACGCGAGACCCCATCCACCCGACACGCTGAACCACAGCAAATGGGGCACTCATCGGTACATTACTGTGCACAACATTAAGCTACACTACGTGGAGCAAGGGTCGAGCAGCAAACCGTTGATGCTGTTTCTGCACGGTTTGCCCGATTTCTGGTACAGCTGGCGCTACCAAATGCACGAGTTTTCGAAAGACTACTGGACGGTGGCGCTCGACCTACCTGGCTTTGGACGCTCGGAACCACCGGCACACAGCGTTACTTACAAGCTTAGCAATCTAGCCCGGCTCGTCTGTTCGCTCATCACCGCTCTTGGCAAGTCGGAATGCGTACTGGTGGGGAATGGAGCCGGCTCTATCATTGGCTGGCACATCGTTAATCAATACCCGGATAGGGTATCACGGTACGTAATGCTCGGTATGTCATCGGAAGCGATCCTGCAGCAGCTGTATCAGCGTGGAGCCATTCCTCTAGCAACACTGCTGAAGTCTGCCTTCCTGTTGTACGCCGGAGAGCTCCCTGTACTTCTCGCACGCACCGATGACTACGCCATGTTTAACAAGCTGCTCGGGCCGGACGCAAAACCTCAAGATCTGGAAGCGTACAAGTACACGTTCGCACAACCGGCGGCACTGGGACACGCGTTGACTGCATTTCGGGAGAATTTCGCCGACTTCTTCCTGGAGGAGTACGAGTACAGGGTACGCAAACCGGCCAACATACCGGGATTGTTCTTGTTCCAGGAGGAGGATTGCTTCGGACAAACGCCAGAAGAGTACATGGGCCTCCTAACGGATGCTTACGAGCCGTTGGAGACACGGTTTGTGGCACGGGTGGGCCGGTTTATGCATCAAGATGATCCTAAAACGGTGAACAAGTTGATTGGGGAATTTCTTGGGATGAATGTGACACGACCTAAACGTTCACTCGGTGACGGTCCAGAGAAGCAGGTGATTGTGAAGGAAGTTTGTGGGAATTGTCATGGAAATGCTCACAGGAAGCCAGCAGAAGCGCATCATGAAAAATGTGTCGAGAATTGTGATGGACAGGCGCATCGATATGTCTTCGAAAAGGTAAGAATTCCCATTTGCTCTTAG
>anocol_epoxy_hydrolase|ACOM032251||
ATGGATCAATTAGCGTTCGGTTGTGTGCGGCGCGCGTTGCTCGTTTGTACGGCGTTCTTTCTGCGGCTAATCCGATGGCTGCAGGTGTCGTACTGGGTTCCCAACGCGAGACCCCATCCACCCGACACGCTGAACCACAGCAAATGGGGCACTCATCGGTACATTACTGTGCACAACATTAAGCTACACTACGTGGAGCAAGGGTCGAGCAGCAAACCGTTGATGCTGTTTCTGCACGGTTTGTCCGATTTCTGGTACAGCTGGCGCTACCAAATGCACGAGTTTTCGAAATACTACTGGACGGTGGCGCTCGACCTACCTGGCTTTGGACGCTCGGAACCACCGGCACACAGCGTTACTTACAAGCTTAGCAATCTGGCCCGGCTCGTCTGTTCGCTCATCACCGCTCTTGGCAAGTCGGAATGCGTACTGGTGGGGAATGGAGCTGGCTCCATCCTTGGCTGGCACATCGTCAATCAATACCCGGATAGATTATCACACTACGTACTGCTTGGTATGCCATCGGAAGCAATCTTGCAGCAGTTGTACCAGCGTGGAGCCATTCCTCTAGCAACACTGCTGAAGTCCGCCTTCCTGTTGTACGCCGGAGAGCTCCCTGTGCTTCTCGCACGCACCGGTGACTACGCCATGTTTAACAAGTTGCTCGGTCCGGACGCAAAACCTCAAGATCTGGAAGCGTACAAGTACACGTTCGCACAACCGGCGGCACTGGGACACGCGTTGGCTGCATTTCGGGAGAATTTCGCCGACTTCTTCCTGGAGGAGTACGAGTACCGGGTACGCAAACCGGCCAACACACCTGGATTGTTCTTATTCCGGGAGGAGGATTGCTTCGGACAAACGCCAGAAGAGTACATGGGCCTCCTAACGGATGCTTACGAGCCGTTGGAAACACGGTTTGTGGCACGGGTGGGCCGGTTTATGCATCAAGATGATCCTAAAACGGTGAACAAGTTGATTGGGGAGTTTCTTGGGATGAATGTGACACGACCTAAGCGTCCACTCGGTGACGGTCCAGAGAAGCAGGTGATTGTGAAGGAAGTTTGTGGGAATTGTCATGAAAATGCTCACAGGAAGCCAGCAGAAGCGCATCATGAAAAATGTGTCGAAAATTGTGATGGACAGGCGCATCGGTATGTCTTCGATAAGGTAAGAATTCCCATTTGCTCTTAG
>anoara_epoxy_hydrolase|AARA000758|to_be_corrected|
ATGGATCAATTAGCGTTCGGTTGTGTGCGGCGCGCGGCGCTCGTTTGTGTGGCGTTCTTTCTGCGGCTAATCCGATGGCTGCAGGTGTCGTACTGGGTTCCCAACGCGAGACCCCATCCACCCGACACGCTGAACCACAGCAAATGGGGCACTCATCGGTACATTACTGTGCACAACATTAAGCTACACTACGTGGAGCAAGGGTCGAGCAGCAAACCGTTGATGCTGTTTCTGCACGGTTTGCCCGATTTCTGGTACAGCTGGCGCTACCAAATGCACGAGTTTTCGAAAGACTACTGGACGGTGGCGCTCGACCTACCTGGCTTTGGACGCTCGGAACCACCGGCACACAGCGTTACTTACAAGCTTAGCAATCTAGCCCGGCTCGTCTGTTCGCTCATCACCGCTCTTGGCAAGTCGGAATGCGTACTGGTGGGGAATGGAGCCGGCTCTATCATTGGCTGGCACATCGTTAATCAATACCCGGATAGGGTATCACGGTACGTAATGCTCGGTATGTCATCGGAAGCGATCCTGCAGCAGCTGTATCAGCGTGGAGCCATTCCTCTAGCAACACTGCTGAAGTCTGCCTTCCTGTTGTACGCCGGAGAGCTCCCTGTACTTCTCGCACGCACCGATGACTACGCCATGTTTAACAAGCTGCTCGGGCCGGACGCAAAACCTCAAGATCTGGAAGCGTACAAGTACACGTTCGCACAACCGGCGGCACTGGGACACGCGTTGACTGCATTTCGGGAGAATTTCGCCGACTTCTTCCTGGAGGAGTACGAGTACAGGGTACGCAAACCGGCCAACATACCGGGATTGTTCTTGTTCCAGGAGGAGGATTGCTTCGGACAAACGCCAGAAGAGTACATGGGCCTCCTAACGGATGCTTACGAGCCGTTGGAGACACGGTTTGTGGCACGGGTGGGCCGGTTTATGCATCAAGATGATCCTAAAACGGTGAACAAGTTGATTGGGGAATTTCTTGGGATGAATGTGACACGACCTAAACGTTCACTCGGTGACGGTCCAGAGAAGCAGGTGATTGTGAAGGAAGTTTGTGGGAATTGTCATGGAAATGCTCACAGGAAGCCAGCAGAAGCGCATCATGAAAAATGTGTCGAGAATTGTGATGGACAGGCGCATCGATATGTCTTCGAAAAGGTAAGAATTCCCATTTGCTCTTAG
>anoqua_epoxy_hydrolase|AQUA010061||
ATGGATCAATTAGCGTTCGGTTGTGTGCGGCGCGCGGTGCTCGTTTGTGCGGCGTTCTTTCTGCGACTAATCCGATGGCTGCAGGCGTCGTACTGGGTTCCTAACGCGAGACCCCATCCACCCGACACGCTGAACCACAGCAAATGGGGCACTCATCGGTACATTACTGTGCAGAACATTAAGCTACACTACGTGGAGCAAGGGTCGAGCAGCAAACCGTTGATGCTGTTTCTGCACGGTTTGCCCGATTTCTGGTACAGCTGGCGCTACCAGATGCACGAGTTTTCGAAAGACTACTGGACGGTGGCGCTTGACCTACCTGGCTTTGGACGCTCGGAACCACCGGCACACAGCGTCACCTACAAGCTCAGCAATCTGGCCCGGCTCGTCTGTTCGCTCATCACCGCTCTTGGCAAGTCGGAATGCGTACTGGTGGGGAATGGAGCTGGCTCCATCCTTGGCTGGCACATCGTCAATCAATACCCGGATAGGGTATCACGCTACGTACTGCTCGGCATGCCCTCGGAAGCGATCCTGCAGCAGCTGTACCAGCGTGGAGCCATTCCTTTAGCAACACTGCTGAAGTCTGCCTTCCTGTTGTACGCCGGAGAGCTCCCTGTGCTTCTCGCACGCACCGGTGACTACGCCATGTTTAACGACCTGCTCGGTCCGGACGCAAAACCTCAAGATCTGGAAGCGTACAAGTACACGTTCGCACAACCGGCGGCACTGAGACACGCGTTGGCTGCATTTCGGGAGAATTTCGCCGACTTCTTCCTGGAGGAGTACGAGTACCGGGTACGCAAACCGGCCAACACACCGGGATTGTTCTTGTTCCGGGAGGAGGATTGCTACGGTCAAACGCCAGAAGAGTACATGAGTCTCCTCACGGATGCTTACGAGCCGTTGGAGACACGGTTTGTGGCACGGGTGGGTCGCTTCATGCATCAAGATGATCCTAAAACGGTGAACAAGTTGATTGGGGAGTTTCTTGGGATGAATGTGACACGACCTAAGCGTTCACTCGGTGACGGTCCAGAGAAGCAGGTGATTGTGAAGGAAGTTTGTGGGAATTGTTATGAAAATGCTCACAAGAAGCCAGCAGAAGCGCATCATGAAAAATGTGTCGAGAATTGTGATGGACAGGCGCATCGGTATATCTTCGATAAGGTAAGAGTTCCCATTTGCTCTTAG
>anomer_epoxy_hydrolase|AMEM010232||
ATGGATCAATTAGCGTTCGGTTGTGTGCGGCGCGCGGTGCTCGTTTGTGCGGCGTTCTTTCTGCGACTAATCCGATGGCTGCAGGCGTCGTACTGGGTTCCCAATGCGAGACCACATCCACCCGACACGCTGAACCACAGCAAATGGGGCACTCATCGGTACATTACTGTGCAGAACATTAAGCTACACTACGTGGAGCAAGGGTCGAGCAGCAAACCGTTGATGCTGTTTCTGCACGGTTTGCCCGATTTCTGGTACAGCTGGCGCTACCAAATGCACGAGTTTTCGAAAGACTACTGGACGGTGGCGCTCGACCTGCCTGGCATGGGACGCTCGGAACCACCGGCACACAGCGTCACCTACAAGCTCAGCAATCTGGCCCGGCTCGTCTGCTCGCTCATCACCGCCCTTGGCAAGTCGGAATGCGTACTGGTGGGGAATGGAGCCGGCTCCATCCTTGGCTGGCACATCGTCAATCAATACCCGGATAGGGTATCACGCTACGTACTGCTCGGCGTGCCCTCGGAAGCGATCCTGCAGCAGCTGTACCAGCGTGGAGCCATTCCTATAGCAACACTGCTGAGGTCTGCCTTCCTGCTCTACGCCGGAGAGCTCCCTACACTTCTCGCACGCACCGATGACTACGCCATGTTTAACGACCTGCTCGGTCCGGGCGCAAAACCTCAAGATCTGGAAGCGTACAAGTACACGTTCGCACAACCGGCGGCACTGGGACACGCGTTGGCTGCATTTCGGGAGAATTTCGCCGACTTCTTCCTGGAGGAGTACGAGTACCGGGTACGCAAACCGGCCAACACACCGGGATTGTTCCTGTTCCGGGAGGAGGATTGCTTCGGACAAACGCCCGAAGAGTACATGAGTCTTCTCACGGATGCTTACGAGCCGTTGGAGACACGGTTTGTGGCACGGGTGGGTCGCTTCATGCATCAAGATGATCCTAAAACGGTGAACAAGTTGATTGGGGAGTTTCTTGGGATGAATGTGACACGACCTAAGCGTCCACTCGGTGACGGTCCAGAGAAGCAGGTGATTGTGAAGGAAGTTTGTGGGAATTGTCATGAAAATGCTCACAGGAAGCCAGCAGAAGCGCATCATGAAAAATGTGTCGAGAATTGTGATGGACAGGCGCATCGATATGTCTTCGATAAGGTAAGAATTCCCATTTGCTCTTAG
>anomel_epoxy_hydrolase|AMEC008013|to_be_corrected|
ATGGATCAATTAGCGTTCGGTTGTGTGCGGCGCGCGGTGTTCGTTTGTGCGGCGTTCTTTCTGCGGCTAATCCGATGGCTGCAGGTTGCGTACTGGGTTCCCAACGCGAGACCACATCCACCCGACACGCTGAACCACAGCAAATGGGGCACTCATCGGTACATTACTGTGCACAACATTAAGCTGCACTACGTGGAGCAAGGGTCGTGCAGCAAACCATTGATGCTGTTTCTGCACGGTTTGCCCGATTTCTGGTACAGCTGGCGCTACCAAATGCACGAGTTTTCGAAAGACTACTGGACGGTGGCGCTCGACCTGCCTGGCTTTGGACGCTCGGAACCACCGGCACACTGCGTCACCTACAAGCTCAGCAATCTGGCCCGGCTCGTTTGTTCGCTCATCACCGCTCTTGGCAAGTCGGAATGCGTACTGGTGGGGAATGGAGCTGGTTCCATCCTTGGCTGGCACATCGTCAATCAATACCCGGATAGGGTATCACGCTACACACTGCTCGGTATGCCATCGGAAGCGATCCTGCAACAGCTGTACCAGCGTGGAGCCATTCCTTTAGCAACACTGCTGAAGTCTGCCTTCCTATTGTACGCCGGAGAGCTCCCTACACTTCTCGCACGCACCGGTGACTACGCCATGTTTAACAAGCTGCTCGGTCCGGACGTAAAACCTCAAGATCTGGAAGCGTACAAGTACACGTTCGCACAACCGGCGGCACTGAGACACACGTTGGCTGCATTTCGGGAGAATTTCATTGACTTCTTCCTGGAGGAGTGCGAGTACCGGGTACGCAAACCGGCCAACATACCGGGATTGTTCTTGTTCCGGGAGGAGGATTGCTTCGGTCAAACGCCGGAAGAGTACATGAGTCTCCTAATGGATGCTTACGAGCCGTTGGAAACACGGTTTGTGGCACGGGTGGGTCGCTTAATGCATCAAGATGATCCAAAAACGGTAAACAAGTTGATTGGGGAGTTTCTTGGATTGAAAGTGACACGACCTAAGCGTCCACTCGAAGACGGTCCAGAGAAACAGGTGATTGTGAAGGAAGTTTGTGGGAATTGTCATGGAAATACTCACAGGCAGCCAGCAGAAGCGCATCATGAAAAATGTGTCGAGAATTGTGATGGACAGGCGCATCGATATGTCTTCGATAAGGTAAGAATTCCCAATTGCTCTTAG
>anochris_epoxy_hydrolase|ACHR000918|to_be_corrected|
ATGGATCAATTAGTGATCGGCTGTGTGCGGCGTGTGGCGCTCGTTTGCAGAGAGTTCTTGCGGTTGGTCTTCCAGTGGCTTCGGGTGTCGTACTGGGTACCGAAACCGAGACCCCATCCACCGGATACGCTAAACCACAGCAAATGGGGCACTCATCGGTACATTACGGTGCACAACATTAAGCTGCACTACGTAGAGAAGGGAGTGAGCAGCAAACCGTTGATGCTGTTTCTGCACGGTTTGCCCGACTTTTGGTACAGCTGGCGCTATCAGCAGCAGGAGTTCGCGCGCGACTACTGGACAGTTGCGCTCGATCTGCCCGGTTTTGGACGGTCGGAACCACCACCCTACAGTACCACCTACAAGCTCAGCAATCTAGCCCGTCTCATCTGTTCGCTTGTAACTGCGCTCGGGAAGTCGGAATGTATTCTGGTGGGTAATGGAGCGGGTGCAGTACTAGGTTGGCACATCGTAAACCAGTACCCGGATAAGGTGTCGAGGTATATTTTTCTCGGCATGCCATCGGAAGCTATCCTGCAGCGTCTGTATCAGCTTGGTTCAATTCCTCTAAGCACACTACTACAGTCAGCCCTTCTCGCGTACTTTGGGCAGCTCGCAGCACTTTTGGGGCGCTCCGGTGACTATGCGATCTTCAACAAACTGCTCGGACCGAATGCAAAGCCACAAGACGTGGAAGCGTACAAGTATACGTTCGCACAACCAGCAGCACTGGAGAGTGCGGTGGCCGCATTTCGGGAAAATTTCATCGACTTTTTCCTGGAGGAGTACGAATTTCGGGAACGCAAAGCGGCCCACATACCTGGATTGTTTGTTTTCCGTGAGGTAGATTGTTTCAGCCAAACGCCGGTAGAGTACATTGAACTATTGACACATGCTTATCAACCGCTGGAAACGAGGTTCGTACCACGGGTGGGTCCATTGATGCATCAAGATAATCCTGCCGCGGTGAACAAGGTAATGAGCGATTTTCTTGGAAGGAAAATTGTGAAACCAGAACGTCCTGTAGGAGATGTTCTAGAGAAGCAGATAGTTGTGAAGGAAGTGTGTAACAATTGTTATGGAAATGCACACCGGAACTTCGCAGAAAATCATCATGAAGAGTGTGCCGATAATTGTGATGGACAAGCGCATAGACATTTTTTCCATAAAGTAAGAATTCCCATCTGCTCTTAA
>anoepi_epoxy_hydrolase|AEPI000214||
ATGGATCAATTAGCGATCGGCTGTTTGCGGCGTGCGGTGCTCGTTTGTGGTGAGTTCTTGCATCGGATATTCCGGTGGCTGCAGGTTTCGTACTGGATTCCTCCACCGAGACCAAATCCACCAGATACGCTAAACAGCAGCAAATGGGGCATTCATCGGTACATAGAAGTGCAACACATCAAGCTGCATTATGTTGAGAAGGGATCTAGCAGCAAACCGTTAATGCTGTTTCTGCACGGTTTACCCGACTTCTGGTACGGATGGCGCTATCAGCTGAGCGAGTTCTCGAAAGACTACTGGACGGTTGCACTCGATCTGCCTGGCTTTGGATGTTCGGATTCACCACCGTACAGCATTTGCTACAAGCTCAGCAATATGGCACGGCTCGTGTGCGACCTTGTAACTGCGCTGGGAAAGTCAGAATGTGTCCTGATCGGAAATGGCGCTGGAGCAGTAATTGGCTGGCACATTGTGAACCAATACCCGGATAAAGTATCGAAGTACATTCTGCTCGGTATGCCATCGGAAGCCATCCTGAAGCAACTCTTCCAGACTGGAGCCATCCCTCTAAAGACACTCCTTAAGTCTGCCTTCCTCGCGTACTCCCATGAAGTACTTCCAGCAGCTCTGGCACGTTCCGGTGACTACGCCATCTTTAACGAACTGCTTGGTTCAAATGCGAAACCACAGGACCTGGAAGCGTACAAGTACACGTTCTCGCAACCTTTAGCACTAGAGCGAGCGGTTGTTGCGTTTCGGGAAAAATTTCTCGACTTCTTCCTCGAGGAGTACGAGTATCGGGTGCGAAAATCGGCCAATACGCGTGGGTTGTTTCTGTTTCGAGACAAGGACTGCTTCAGCCAATCACCGGCAGAGTACATCGAACTTCTGACGAGCGTTTATCACAAACTAGAGACACGGTTTGTGCCAAGGGTTGGTCCGTTTATGCATCAAGATGATCCTAAAACGGTTAACAAGATGATGGCCGAGTTTCTTGGAATGCAGAAGGCACATCCGTTGCGTCCACTTGGGAATGGGTCGGAGAAGCAGTTAGTGGTGAAGGAAGTGTGCAACAATTGTTATGGAAATTCACAAACCAAAGCGGTTGACACTCATCATGAAGGGTGTGCTGGTAATTGTGACGGACAGGAACATAAACACTTTCTTGATAAGCCGAGAGTTCCTATCAGCTCTTAA
>anofun_epoxy_hydrolase|AFUN006728||
ATGGATCAATTGGTGATCGGTTGCTTGAGACGTGTGGTGCTCGTTTGTGGAGTGTTCCTGCTACGACTATTCCGTTGGCTAAACGTATCGTACTGGATACCGACACCAAGACCCCATCCACCGGATACGCTAAATCACAGCAAATGGGGCACACATCGATACATTAAAATACACGACATAAAGCTGCACTACGTGGAGAAAGGGTCGAATAGCAAACCGTTGATGCTGTTCCTGCACGGTTTGCCCGATTTCTGGTACACTTGGCGCTATCAGATGCATGAGTTCTCGCAAGACTACTGGACGGTAGCGCTCGATTTGCCCGGTTTCGGCCGCTCAGAACCACCCATCCACAGTGTCACGTACAAGATAAACAATCTAGGACGGATCGTCTGTTCGTTGATCAGCACGCTTGGAAAATCTGATTGCATTCTGGTGGCTAATGGTGCCGGCGCAATACTAGGCTGGCAGATCATTAACCAATATCCGGAAAGGGTATCCAAGTACGTTATGCTCGGCACACCCTCGGAAGCCATACTGCAGCAACTGTTTGAGCGTGGTGCAATTCCCCTAGGAACGTTACTGAAATCTGCATTCCTGTTGTATGCCGGCCGTCTTCCAGCGCTTCTTGCACGGGCTGGCGATTATGCGATATTTGACGAACTGCTTGGTGCGAATTCAAAACCACAAGATCTGGAAGCGTACAAGTATACCTTCGGCCAACCATCAGCAGTAGAGCGCGCGATAACAGCTTTTCGGGAAAATTTTATCGACTTCTTCCTGGAGGAGTACGAATTTCGTGTACGTAAAGCGTCCAACACCCCGGGACTGTTTCTATTCGGTGAACAGGATTGCTCAATTGATCCGGAGTAA
>anomin_epoxy_hydrolase|AMIN004389|to_be_corrected|
ATGGGTCAATTAGTGATCGGTAGTCTGCGACGTGCGGTGTTCGTTTGTGTAGAAATTCTGCTGCGGATATTCCGATGGCTGATGGTTACGTACTGGATACCCTCACCTAGACTCAACCCTCCGGATACACTGAACCACAGCAAATGGGGCACACATCGGTACATTGAAATCCACGGCATTAAGCTACACTACGTTGAGAAGGGGTCGAACAGCAAACCGTTGATGATGTTCCTGCACGGTTTGCCCGATTTCTGGTACAGCTGGCGATATCAGATGCACGAGTTTTCTAAAGACTACTGGACGGTAGCGCTCGATCTGCCCGGTTTTGGACGTTCGGAACCACCAATCAACAGAATCACGTACAAGATAAGCAATCTGGCATACATCGTCTGTTCGCTGATAACCACGCTCGGGAAATCTGACTGCATTCTGGTGGGTAACGGTGCCGGAGCATTACTCGGCTGGCAGCTCGTAAACCAGTATCCAGAGAAGGTATCGAAGTACATTATGCTCGGTACGCCTTCAGAAGCCGTACTGCAGGAACTGTTTAGGCGCGATGCAATACCACTGAGGAAGATACTTAAATATGCATTCCTGATGTACGCCGGTAGTGCCCCAACTGTTCTAGCGCGCGCCGGTGATTACGCGATATTCGATGAACTTCTTGGTGCAAATGCAAAACCCCAAGACGTGGAAGCGTATAAGTACACCTTCGCCCAACCAGCAGCACTGGAGTTTGCGTTAATGGCTTTTCGGGAAAATTTTAACGACTTCCTTCTGGAGCAGTACGAATTACGGGTAGGCAAACCTTCCAACACACCAGGATTGTTTCTTTTCGGTGAGCAAGACTGTTTCATTGATCCAGAGGAATACGTCGCCTTGCTGTTGTCCGTTTATCATCCACTCGAGACACGCTTTGTGCCACGAGTAGGACAGTTAATGCATCAGGATAATCCGAAACTAGTGAACAAAAGCATATCTGAATTTCTAAGGGAACGGGTCACAGAACCCAAAGATCTAGATAACAACACACCGGAGAAGCAAATATTGGTAAAAGAATTTTGTAGCAATTGTTATGGAAAAGCGCATAGTAAATCTGAAGCTCATCATGAGGGATGCGCCACCGATTGCGACGGACAGGAGCTTAAACATTTGATCCATAAACTAAGAGTTCCTATTGCTTCTTAA
>anocul_epoxy_hydrolase|ACUA004043|to_be_corrected|
ATGGATCAATTAGTGCTCGGTTGTTTGCGACGTGTGGTGCTGGTTTGTGGAGCATTCGTGCTGCGGATAATACGATGGCTGAACGTAACGTACTGGATACCCACACCGAGACCCAACCCACCGGATACGTTGAACCACAGCAAATGGGGCATTCATCGCTACATTGAAGTCAACGACATTAAACTACATTACGTGGAGAAAGGATCGAGCAGCAAACCTATGATGCTGTTCTTGCACGGTGTACCCGATTTCTGGTACACCTGGCGGTATCAGATGCACGAGTTTTCACAAGACTACTGGACGATAGCGCTCGATCTGCCCGGTTTCGGTCGCTCGGAACCACCGCTCCACAATGCCACCTACAAGATCAACAATCTGGCTCGAATCATCTGTTCGCTGATAAACACCCTCGGTAAATCTGACTGCATTCTGGTCGGCAACGGTGCCGGAGCAATACTGGGCTGGCAGCTCGTGAATCAGCATCCGGAAAAGGTGTCCAAGTACGTTATGCTCGGGACGCCCTCGGAAGCCATACTCCATCAACTGTTTGAGCGTGGTGCAATGCCACTCGGTACGTTACTTAAATCTGCATTCCTGTTGTACGGCGGCCGTTTCCCGACAGTTCTTGCACGCGCAGGTGATTATGCGATGTTCGACGAACTTCTTGGTGCAAATGCAAAACCTCAAGATTTGGAAGCGTATAAGTACACCTTCGTCCAACCAGGAGCACTAGAGCGAGCGATAACGGCTTTTAGGGAAAATTTTAAAATCTTCTTTAGAGTGCGGTACGAATACGTGGCAGGCAAACCATCCAACATTCCGGGGCTGTTTCTGTTCAGCGAGAAAGACAGCTTCATGGATCCGGAGGAATTTATCGCCTTACTGTTAACCGTTTATCAACCGTTGGAGACTCGCTTTGTGCCACGGGTGGGCCAGTTAATGCATCAGGATAATCCGAAGCTGGTGAACAAATGTATAATCGAGTTTCTTAGTGAATGGGTGCCAGAACCCAAAGGTCTGGATATGAATACACCGGGGAAGCAAATATTGGTAAAGGAAGTTTGTAATAATTGTTATGGAATAGCGCATAGTAAAACTGAACCTCATCATGAGGGGTGTGCGACCGATTGCGACGGACAGGAACATAAACATTTTATCAATATTCCAAGGGTTCCTATTGCTTCTTAA
>anoste_epoxy_hydrolase|ASTE008469||
ATGGATCAATTAGTGATCGGTTGTCTGAGGCGTTTGGTGCTCGTTGGGTGGAAGTTCTTGCTCCGGGTGCTCAGTTGGCTGAGCGTGTCTTACTGGATACCTACACCGCGACCCAACCCACCCGATACACTTACCAGCAGCAAATGGGGTACACATCGGTACATCAAAATTCACGACATTAAGCTACACTACGTGGAGAAAGGTTCGAGCAGCAAACCGTTGATGCTGTTCCTACACGGTTTGCCCGATTTCTGGTACAGCTGGCGCTATCAGATGCACGAGTTTTCCCAGGACTTCTGGACGGTGGCGCTCGATCTGCCCGGCTTCGGTCGCTCAGAACCACCCGTCTACAGCATCACCTACAAAGTTAACAATCTGGCACGCATCATCTGCTCACTGATACACGCGCTCGGGAAATCGGATTGCGTTCTGGTGGGTAACGGTGCTGGAGCCATGCTGGGCTGGCATATCGTGAACCAGTACCCGCAGAAGGTGTCCAAGTACGTGATGCTCGGTGCACCTTCCGAAGCCGTTCTACAGCAGCTGTACGATCGTGGCGCTATTCCACTGGGAACATTACTTAAAGCTGGATTGCTCGCCTGTGAAGGTAATTTCCAAACGCATCTAGCACGCGCTGGTGACTACGCGTTGTTTGACGGTCTTCTCGGTGCGAATTCCAAACCGCAAGATCTCGAAGCGTACAAGTACACGTTCGGCCAACCGGCCGCACTCGAGAGAGCGTTGACAGCTTTTCGAGAAAACTTTGTCGACTTTTGCCTGGAGGAGTACGAATTTCAGGTACGCAAAGCGTCCAACACACCGGGACTGTTCCTGTTTGGCGAGAGCTTCTGCTCTGTAGATCACGAGGAATTTGTCCCCTTACTGTTGCGCATCTACCATCCGCTGGAGACACGCTTCGTTCCTCGAGTCGGCCAGTTTATGCATCAAGATAATCCTAAAACCGTGAACAAATGTATATCCGAATTTGTTAGAGCCCACTCGAAACCATCCAAACGTTCGACTGTTGATGCACCGGACAGGCAAATACTCGTGAAGGAAGTTTGTGACAACTGTTACGGGAGGGAGCACAGCAAAACGGAACCGCACCATGCTGAGTGTGCCGAAAATTGTGACGGTCAAGAGCATAGACATATCTTCACTAAAACGAGAGTTCCGATTAGTTCTTGA
>anofar_epoxy_hydrolase|AFAF007943||
ATGGATCAGTTAGTGATCGGTTGCTTGGGACGGGCGATCCACGTCTGTGGACAGTTTCTGCAGTGGGTCGTCGGGTGGTTGCAGGTGGCTTTCTCGAAACCCGGGTCACATCCATGCCCACCGGACACACTAAACCACGGCAAATGGGGATCGCATCGGTATATCACAATTCACAAGCTTAAGATACACTACGTCGCGAAGGGTTCGAGCGATAAGCCGCTGATGCTGTTTCTGCACGGTTTGCCGGACTTCTGGTACAGCTGGCGCCATCAGCTGCATGACTTCTCCAAAGACTACTGGACGGTTGCCCTGGATCTGCCCGGCTTTGGACGTTCGGAGAAGCCGATCTACGGTATCACGTACAAGCTGAACAACCTGGCCCTAATCGTGAAGCAGTTTGTTGTGGACGTTGGCAAATCCGATTGCATTGTTGTGGGCAGCGAGGCGGGCGCGTTGCTCGGTTGGCATATCGTCAACCAGTGCCCGGAGATAGTGTCCAAATACGTCATGCTCGGTATGCCACCGGTTGGTGTGCTCCAGGAGCTGTACATCCGGCGCGAGCTTCCACTGAAACTCTTGCTTCGATGGACACTTTACAAACACTTCGGATCTCTTTGTCTGCACCTGGCACGCGCCGCTGATTACGCCTACTTCGATCGGTTGCTCGGTGCGAACGCCAAACCGCAAGATCTGGAAGCGTACAAGTACACCTTCGCGCAACCGCTGGCGCTGGAGCGTGTGATGGAAGCGTTTGAAGAAAATTTCAACGATTTCCTACTTCCGGCCGAGCTCGACTTCCGCGCGCGCGAATCGTCCAACGTTCCGGGGTTGTTTGTTTTCAGTGACACGGATTGCTTGATCGACGACGATTCGTACCTCGACATGCTGACCAACATCTATCGACCGCTGGAGACACGTTTCATTCCCCGGGCGGGCAAGTTAATGCACCAAACGGATCCTGGCGCGGTGAACAAAATCATTCGCGATTTCCTGCGCGAAGATGGCTATCCGATGCCGCAGCTGAACCAACCGGAGCGGAAAGTGATCTTGAAGGAAGTATGCAACAATTGCTACACCAAGCAACATACCGCGAGTGATCGCACGGGTGACCATCACCGAGAGTGTGCCGAAAATTGCGACGGTAAGGAGCATTTGGTCAAACTAACGACGACATTCCGTCTTCCGATTTGTTCCTAA
>anodir_epoxy_hydrolase|ADIR002000||
ATGGATCGATTGGTGATCGGTTGCTTGGGCCGTGCGAGGCGCGTCTGCCGACAGTGGCTGCAGTGGATAGTAAGGTGGCTGCTGGTGGCGTTCTGGATTGCCGAACCGAGACCATTCCCACCGGACACGCTAAACCACAGCCAATGGGGAGAGCACCGGTTCGTCAAAATTCACAAGCTGAAGCTACACTACGTCGAGAAGGGATCGAGTGATAAACCGCTGATGCTGTTCCTGCATGGTTTGCCTGACTTCTGGTACACCTGGCGCCATCAGCTGCATCATTTCTCCCGGGAGTACTGGACGATTGCCCTGGATCTACCCGGTTTTGGACAGTCTGAGAAGCCGATCTACAGTATCACCTACAAACTCAACAACCTGGCTGGTGTCGTGAAGGAGTTCGTGACCGTGCTCGGGAAATCCGAATGCATTCTGGTGGGAAGCGAAGCGGGCGCAATGCTCGGTTGGCACATCATCAATCAGTACCCGGAGACAGTGTCCAAATACGTCATGATCGGTATGCCGTCGGTTGGTGTGCTGCAGGAGCTATACATCCGAAGGGCGCTCCCATTGAAGGTGTTGCTTCGATCAGCGCTCTACTCACGGTTGCGTTCGCTTGCGGTGCACCTAGCACGTGCTGATGACTACGCCATCTTTGATCGTTTGCTCGGTGCGACTGCTAAACCGCAAGATGTGGAAGCGTACAAGTACACCTTCGCCCAACCGTTGGCGCTTGAGCGCGTAGTTGAAGCGTTCCATGAAAATTTCAAAGATTTCCTACTACTTAAAGAGTACGACTTCCGTGTACGCAAATCGGCCAACATACCAGGATTGTTTCTCTTCGACGATTGTCTGATCGATGCGAACGCGTACATCTACATGCTGCTCAACATTTATCGACCGTTGGAAACACGCTTCCTGCCACGAGCGGGCAGCTTAACGCATCAAACAGATCCTACAACGGTGAACAGGATCATAAGCGATTTTCTACTCGAAGATGGCTATCTAAAAGCTCAACTGAATCGCTCAACGATCAATCCAACGGAGAGAAAAATAATAGTGAAGGAAGTATGCGATAATTGCCACACCAAGGACCACAGCAGGTCTCGAGAGGCGAGTGACCACCACCTAGAATGCGTCGCAAATTGCGGCGGTAAAGAACACTGGCATTACATGAGCACTGGAGCCAGGTTTCCTATTAGCTCTTAA
>anoatro_epoxy_hydrolase|AATE002302||
ATGGCCAATTTGGTGGTCGGTTGTCTGCTGCGAGCAGCGACCGTTTGTGGCCAGTTTTTGCAGTGTTTAATCAAGTGGTTACAGGTGTCTTACTGGATATCTACCCCGAGGGCCCATCCGCCGGATACGCTGAACAGCCCGAAATGGGGCCGACACCGACAGATTCATGTGCATAACCTTAAGCTTCACTACGTCGAAAACGGTTCCAGCAACAATCCGTTGATGCTGTTCCTGCACGGTGTGCCAGACTTTTGGTACACCTGGCGATATCAACTGAAAGAGTTCGCCAAGGACTACTGGACGGTTGCCCTCGATCTGCCCGGTTTCGGGCTGTCCGAAGAACCCCGTGACGCCATCACCTACCGCATGAGCAATCTGGCCAGGGCAGTTTGTGAGCTGGTGGAAACGCTGGGAAAAACCGATTGCATCCTAGTGGGGAACGGCTGTGGTGCACTGCTCGGCTGGCACATAGTCAATCAATATCCAGAGCGGGTGTCCAAGTATATCATGATGGGGTTACCATCGGTGGGCATACTGCAGCAGCTCCAGGAGCAAAATGTGATACCGCTCAACGTACTACTGAAGCTCGCTTTTCTGTCCATCTCACAATCCTTGCCGATCAAGCTGGCGCAGGCAGGAGATTATGCAATGTTCACTAAACTTCTAGGGGCGTTCTCGAAACCGCAAGATTTGGAAGCGTACAAGTACACCTTCTCGCAACCGAACGCCTTGGCCCGCGTGCTCGTAGCGTTTCGAGAGAACTGGAACGATTTCTTCGTGGAGGAGTTCGAGTTCGGGGTGCGCAAGACGGCCACCATACCGGGTCTGTACCTCGTCGGCGAGAACGATCACTGGATTCGGTTGGACGAGTACAGTCCACTCATGGTTGACAAGTATCAAGCTTTGGAAACACGCTTCGTTCCTCGGACCGGCCGCTATCTCCACCAGGAAGATCCCAAGACGGTGCATCGAATCATGAAAGAGTTTCTCGGGAAAACGGGCTCGCACTTGCCCTTGGAACGCGGACAAGTTAACGACGTAGAGACGAAGGTGGTCGTAAAAGAAGTGTGTGAGAAATGTTACGCAACGGAACACAAGACAATCGATAAACAACATGGCGAGTGTGCCAAAAATTGCGACGGACAGGAACATAGGCACATCTTTACCAAGCAAAAGCTGCCGATCTGTTCCTAA
>anosin_epoxy_hydrolase|ASIS018211||
ATGGCTAATTTGCTGGTTGGTTGTTTGCACCGGGCTGCGAACGTTTGTAGGCAGTACTTACGGTGTTTAGTCAAATGGTTGCAGCTATCGTTCTGGATGTCCACCCCGAGGACTCACCCGCCCGACACGCTGAACCATCCAAAGTGGGGAAAACATCGACACGTTAATGTGCACAAACTAAATCTTCACTACGTCGAGAATGGTTCCAGCAGCAAACCGTTGATGCTGTTCCTGCACGACGTACCAGACTTCTGGTACACGTGGCGCCATCAGCTGCAAGAGTTCTCCAAAGACTATTGGACCGTAGCGCTCGATTTACCGGGCTTCGGGCGATCGGAAGAGCCCCGTAATGCCTCGACCTATCGTCTCAGCAACCTAGCGAGAACAGTTTGTGAGCTGGTAGAGACGCTGGGCAAAAAAGATTGCATCCTTATCGCCAACGGTTGTGGTGCCCTGCTCGGCTGGCATATAGTCAATCAGTACCCCGAACGAGTGTCCAAGTATGTCATGATGGGACTTCCATCGCTTGGCGTCCTGCAAGAGTTACAAGAACGAGCACTTGTCCCACTAAGTGAACTGCTGAAAATTGGCTTCTTGTCCACCTTCCATTCCTTGTCGATCAAGCTGGCCCGCGCAGGGGATTACCAAATGTTCAACAACCTTGTGGGACCGTTCTCGAAACCGCAAGATCTGGAAGCGTACAAGTACACCTTCTCGCAACCGAACGCTCTGGCACGAGCACTAACCGCGTTCCTCCAAAACTGGAACGATTTCTTCGTCGAGAAGTTCGAGTTCCGAGTGTGCAAACCGGCCACCATACCGGGTCTGTTTCTAGTGGGCGAAAACAATCAGTCGATTTCGTTGGATAAATATAGTACGCTCATGATCGGAAAGTATAAACCGCTGGAAACACGCTTTGTTCCAAGAACTGGTCGGTTCCCGCACCAGGAAGACCCCAAGACGGTAAATAGGATGATGAAGGAGTTTCTAGGTAAACAGGGGTCACATGTAGGGTTTGATAGCCAGCAGTGCAATGGAGTAGAGAAGAACTTAGTAATTAAAGAAGTTTGTGAAAAATGTTACACGATAGAGCATACTTCAACTGATAAACATGAAGAGTGTGCTATTAACTGTGATGGTCAGGCACACAACCATTACTTGAACAAGAAGAAGTTACCTATTTGTTCTTAA
>anoalb_epoxy_hydrolase|AALB009939||
ATGGATACGCTAGTAATCGGCTGTGCGAAGCGAGTAGTGTTCCTCTGCCGTCAGTTCCTGCAGTGTTTGATCAAATGGTGCCATCTGACGTACTGGGCACCAGTCGTTCGCAAACACCCGCCAGATGTAATGAAGCCTGGCAAATGGGGAAAGCATCGGTACCTAGAAGTGCACAAACTACAGATCCACTACATCGAAAGTGGTTCAAGCAGTAAGCCGTTGATGCTCTTTCTGCACGGCATCCCGGACTTCTGGTACACCTGGCGCCATCAGATCAAGGAGTTCTCCGAAGACTACTGGGCGGTCGCAATGGATTTGCCCGGTTGTGGTCAGTCCGATGAACCGCACTACGACATTACGTGTAAGCTGAACAACCTCGCGAGTCTCGTCTGTGGATTGATTGATGGACTTGGCAAGAAGGATTGCATCCTCGTCGGGCATGGCTCTGGAGCGCTCGTAGGGTGGCAGCTCCTCAACCAATACCCACATCGTGTCTCCAAATACATCATGATGAGTCTGCCCTCGTTGGGAGTGCTGCAGGAGCTCCATCAGCAAGGCGCGATACCACTAAAGGTTCAAGCTGAGGCGCTCTTCCTGTGCCTTCCTCGGATACCGACACTCTTTGCTCGTTCCGGTGACTACCAGCTAGTGGATCGAATGTTTGGACACTTTGCCAAACCCACAGATATTGAAGCGTACAAGTATACCTTCTCGCAACCCGGTGCTCTGGAGCGGTACCTGAAGGTGTATCGAGAAAATTTTTCTGATTTCCTAATCGAGGGATACGATTTCAAGGAACGGAAGCCTTCGCGAACGCCCGGTTTATTCCTTATAGGAGACGAGGATCGCTGGATTCCGCTGGAAGATTGCTGCTCCCGGCTGATCGATCATTATCAACCGCTGGAGGTACGATATGTGCCCCGAACCGGCCGCTTCCTGCAGCAAGAGGATCCAAAAACGGTTAATCGATTAATGCGGATGTTCCTTAATGATAAGCTGGACCGTCCGAAGGTTAGCGTGGAAGTGCCGCCGGTGACAAAGATCATCCAAAAGGAGGTTTGCGAAAACTGTCACGGGAACCCACACAGTACGGCGGAACGGCACGAAAACTGCTCCAACGATTGCGACGGCGAAGCGCATCGGCATTTTTTGTCGAAAGCAAGAATTCCAATCTGCTCTTGA
>anodar_epoxy_hydrolase|||
ATGGATACGTTATTCATCGGTTGTGTGAGGCGAGTTGTGCTCCTCTGTCACCAGTTTCTGCAGTGTTTGATCAAATGGTGCCATCTGACGTACTGGGCACCGGTAGTTCGCAAACACCCGCCAGATGTAATGAAGCCTGGCAGGTGGGGAAAGCATCGGTACCTAGAAGTGCACAAATTACAAATACACTACATCGAAAGTGGTTCCAACAGTAAACCGTTGATGCTATTTCTGCATGGCATTCCGGATTTCTGGTACACCTGGCGTCATCAGATTAAGGAGTTTTCCGAAGACTACTGGACGGTGGCGATAGATTTGCCTGGTTGTGGCCAGTCCGATGAACCGCACTACGACCTCACGTATAAACTGAACAATCTGGCGAGTCTCGTCTGTGGATTGATTGACGGTCTTGGCAAGAAGGATTGCATTCTCGTCGGACATGGCAGTGGAGCGCTCGTCGGATGGCACCTCCTCAACCAGTACCCGCAACGCGTCTCCAAATACATTATGATGAGTCTTCCTTCGATGGGCGTACTGCAGGAGCTCCACCAGCGTGGCGAGATACCGCTAAAGGTTCAAGCTAAGGCACTGTTCCGGTGTCTTCCACGGTTACCGACACTATTCGCTCGCTCCGGTGATTTCCAGCTGGTAGATCGTATGTTCGCACACTCTGCCAAACCGGCGGATCTGGAAGCGTATAAATATACCTTCTCGCAACCCGGAGCACTGGAGAGGTTCCAGAAAGCGTATAGAGAAAATTTTAGTGATTTCCTGGTGGAGGAATACGATTTCAAGGAGCGTAAACCTTCGCAAACCCCCGGCCTATTTCTTGTAGGTGACGAGGATCGCTGGATATCGCCGGAAGATTGTAGCTCTCTGCTGATCGAACACTATCAACCGCTGGAGGTACGCTATGTGCCACGAACCGGCCGCTTCTTACAGCAAGAGGATCCAAAAACAGTGAATCGATTGATGCGGATGTTCCTCAACCATAAGCTCGATCAACCGATGATCAGGCTAGAGGTGCCGCCGGTCACGAAGATCATCCAGAAGGAGGTTTGTGAAAACTGCCACGGGAAACCACACGGTACGGCGGAGCAGCACGAAAACTGTTCCCGGCACTGCGATGGCGAGGCGCATCGGCATTTGCTGTCGAAAGTTAGAATCCCAATCTGCTCATGA
>anoga_hyp4.2|AGAP003473||
ATGAAATACGTGTTAGTCGCCCTGATGCTGGTAGCACTGGTGTTTGCGATCGTCGCTACACAAGGTGTACCCATAACATTGAGCAGTGAAGAAAATCCGGTGAAGAGAAGCATCTCGCAGCATCGTGCAGCATTTACATCGTACCTTGCACATGACGAAAGCGACAGCATGTCTCCTGATGAAGGATAA
>anocol_hyp4.2|||
ATGAAATACGTGTTAGTCGCCCTGATGCTGGTAGCACTGGTGTTTGCGATCGTCGCTACACAAGGTGTACCCATAACATTGAGCAGTGAAGAAAATCCGGTGAAGAGAAGCATCTCGCAGCATCGTGCAGCATTTACATCGTACCTTGCACATGACGAAAGCGACAGCATGTCTCCTGATGAAGGATAA
>anoara_hyp4.2|AARA001547||
ATGAAATACGTGTTTGTCGCCCTGATGCTGGTAGCACTGGTGTTTGCGATCGTCGCTACACAAGGTGTACCTATACCAGTGAGCAGTGAAGTCAAACTGAACCTGGCGAAGAGAAGCATCTCGCAGCATCGTGCAGCATTTACATCGTACCTTGCACATGACGAGAGCGACAGCAATTCTCCTGAAGACGGCTAA
>anoqua_hyp4.2|AQUA010205||
ATGAAATACGTGTTTGTCGCCCTGATGCTGGTAGCACTGGTGTTTGCGATCGTCGCTACACAAGGTGTACCTATACCAGTGAGCAGTGAAGTCAAACTGAACCTGGCGAAGAGAAGCATCTCGCAGCATCGTGCAGCATTTACATCGTACCTTGCACATGACGAGAGCGACAGCAATTCTCCTGAAGACGGCTAA
>anomer_hyp4.2|||
ATGAAATACGTGTTTGTTGCCCTGATGCTGGTAGCACTGGTGTTTGCGATCGTGAATGCACAAGATGTACCCATACCAGTGAGCAATGAAGTCAAACTGAACCTGGCGAAGAGAAGCATCTCGCAGCATCGTGCAGCATTTACATCGTACCTTGCACATGACGAAAGCGAAAGCATTTCTCCTGAGGACGGCTAG
>anomel_hyp4.2|||
ATGAAATACGTGTTAGTCGCCCTGATGCTGGTAGCACTGGTGTTTGCGATCGTCGCTACACAAGGTGTACCCATAACATTGAGCAGTGAAGAAAATCCGGTGAAGAGAAGCATCTCGCAGCATCGTGCAGCATTTACATCGTACCTTGCACATGACGAAAGCGAGAGCATGTCTCCTGATGACGGATAA
>anochris_hyp4.2|||
ATGAAGTATGTATTTGTCGCCCTGATGCTGGTAGCGCTGGTGTTTGCGTTCGTCGCTGCACAAGATAATGACGTACCCATACCGTTGAGCAGCGAAGTCAAAGTAAACATAGCAAAGAGAAGCATTCCGCTCGGACAGTTCATTGTGAAGCATGGTGCCGCATTTAGATCGCACATAGTACAGGATGATAGCGATTCGAGCGAATCGCCCGATGATGAGTAA
>anoepi_hyp4.2|||
ATGAAGTACGCGTGTATCGCCGTGTTCTTGGTAGTGCTTATATTTGCACTTGTCTCTGCACAAGATGACGATATATTTGAACCAGTGCTGGACGATCAAAAACTAAACATAGTGAAGAGAAGCATCCCTGTTGGCCAGTTCATATCAAATCATCTAAGATCTTACGTGGTACCGGAAGAAAGTAGTTCAAGCGATTCGCATGATGCCTAA
>anoga_hyp13|AGAP003474||
ATGAAGAACGTGTTTTTCGCTCTGTTGCTGGTGGTGCTGGTTTGCTGTTTGGTCTCGGTGCAAGGGAACGAAATCATACAAAATGTTGTAAAGAGAAGCATTCCGCTTCGACAGCTAATATTGCAGCATAATGCACTTGACGACAGCGACAGTGACTCCGGATCGCAATAA
>anocol_hyp13|||
ATGAAGAACGTGTTTTTCGCTCTGTTGCTGGTGGTGCTGGTTTGCTGTTTGATTTCGGTGCAAGGGAACGAAATCATACAAAATGTTGTAAAGAGAAGCATTCCGCTTCGACAGCTAATATTGCAGCATAATGCACTTGACGACAGCGACAGTGACTCCGGATCGCAATAA
>anoara_hyp13|AARA014154||
ATGAAGAACGTGTTTTTCGCACTGTTGCTTGTGGCGCTGGTTTGCTGTTTGGTTTCGGCGCAAGGACACGAAATCATACAAAATGTTGTAAAGAGAAGCATTCCGCTTCGACAGCTAATATTGCAGCATAATGCACTTGACGACAGCGACAGTGATTCCGGATCGGAATAA
>anoqua_hyp13|AQUA015135|to_be_corrected|
ATGAAGAACGTGTTTTTCGCACTGTTGCTTGTGGCGCTTGTTTGCTGTTTGGTTTCGGCGCAAGGACACGAAATCATACAAAATGTTGTAAAGAGAAGCATTCCGCTTCGACAGCTAATATTACAGCATAATGCACTTGACGACAGCGACAGTGATTCCGGATCGGAATAA
>anomer_hyp13|||
ATGAAGAACGTGTTTTTCGCTCTGTTGCTGGTGGCGCTGGTTTGCTGTTTGGTTTCGGCGCAAGGACACGAAATCATACAAAAAGTTGTAAAGAGAAGCATTCCGCTTCGACAGCTATTATTGCAGCACAATGCACTTGACAACAGCGACAGTGACTCCGGATCGGAATAA
>anomel_hyp13|||
ATGAAGAACGTGATTTTCGCTCTGTTGCTGGTGGCGCTGGTTTGCTGTTTGGTTTCGGTGCAAGGGAACGAAATCATACAAAATGTTGTAAAGAGAAGCATTCCGCTTCGACAGCTAATATTGCAGCATAATGCACTCGACGACAGCGACAGTGACTCCGGATCGCACTAA
>anochris_hyp13|||
ATGAAGTACGTACTTTTTGTCCTGCTGCTAGTAGCGCTGGTTTGCTGCTTGGTGTCTGCGCGTGGGAACGAGATCATAAAAAATGTTGCAAAGGGAAGCATTCCACACGGGCAGTTAATAACAAACCATCAGGCAACACTTATAAACAGTGACAGTGATTCGAATGAATCTGATTAG
>anoepi_hyp13|||
ATGAAGTTCGTGTTCGTCGCCCTGCTGCTGGTCGCATTGATTTGCACTCTCGCCTCAGTGCAAGGCAACGAGAACATAAGAAATATCGCTAAGAGAAGTATCGGAAAGCTTTTTAAGGATAATTATGCCCTAGCAGACATTGATCCGGACGACGGTGGGGATAGTTCTGAATCTTGGGGACCAAAGTAA
>anoga_hyp6.2|AGAP006495||
ATGGGCAGAGTTATGTGTTTGCTGCGCTTGATGAGCACATTGCTTGTGGTGCTGTCCATCGTGGGTAAGAAGACCAATGCTGCTCCACAAGTGACTGAGGCACCTGGTAATGTCGGCAGCACTTACTCTCCGATGGCTGACATTGGACGGTTGGCTACTGGGGCCACTAAGCTGTTTGGACAGTTTTGGAACACGGGGACACGTTTTGGGACAGAGTTGTCCCGCCGAACGTTTGATTTTTTGCGAGTGAAAAAGTGA
>anocol_hyp6.2|||
ATGGGCAGAGTTATGTGTTTGCTGCGCTTGATGAGCACATTGCTTGTGGTGCTGTCCATCGTGGGTAAGAAGGTCAGTGCTGCTCCACAAGTGACTGAGGCACCTGGTAATGTCGGCAGCACTTACTCTCCGATGGCTGACATTGGCCGGTTGGCTACTGGGGCCACCAGACTGTTTGGACAGTTTTGGAACACGGGGACGCGCTTTGGGACAGAGTTGTCCCGCCGGACGTTTGATTTTTTCCGAGTGAAATAG
>anoara_hyp6.2|||
ATGGGCAGCGTTATGTGTTTGCTGCGCTTGATGAGCACATTGCTTGTGGTGCTGTCCATCGTGGGTAAGAAGGTCAGTGCTGCTCCACAAGTAACTGAAGCACCTGGTAATGTCGGCAGCACTTACTCTCCGATGGCTGACATTGGCCGGTTGGCTACTGGGGCCACCAGACTGTTTGGACAGTTTTGGAACACGGGGACGCGCTTTGGGACAGAGTTGTCCCGCCGGACGTTTGATTTTTTCCGAGTGAAATAG
>anoqua_hyp6.2|||
ATGGGCAGAGTTATGTGTTTGCTGCGCTTGATGACATTGCTTGTGGTGCTGTCCATCGTGGGTAAGAAGGTCAGTGCTGCTCCACAAGTGACTGAGGCACCTGGTAATGTCGGGAGCACTTACTCTCCGATGGCTGACATTGGCCGGTTGGCTACTGGGGCCACCAGACTGTTTGGACAGTTTTGGAACACGGGGACGCGCTTTGGGACAGAGTTGTCCCGCCGGACGTTTGATTTTTTGCGAGTGAAAAAGTGA
>anomer_hyp6.2|||
ATGGGCAGAGTTCTGGGTTTGCTGGGCTTGATGACCACATTGCTTGTGATGCTATCCATCGTGGGTAAGAAGGTCAGTGCTGCTCCACAAGCGACTGAGGCACCTGGTAATGTCGGCAGCACTTACTCTCCGATGGCTGACATTGGCCGGTTGGCTACTGGGGCCACCAGACTGTTTGGACAGTTTTGGAACACGGGGACACGCTTTGGGACAGAGTTGTCCCGCCGGACGTTTGATTTTTTGCGAGTGAAAAAGTGA
>anomel_hyp6.2|||
ATGGGCAGAGTTATGTGTTTGCTGCGCTTGATGAGCACACTGCTTGTGGTGCTGTCCATCGTGGGTAAGAAGACCAATGCTGCTCCACAAGTGACTGAGGCACCTGGTAATGTCGGCAGCACTTACTCTCCGATGGCTGACATTGGACGGTTGGCTACTGGGGCCACCAGACTGTTTGGACAGTTTTGGAACACGGGTACGCGCTTTGGGACAGAGTTGTCTCGCCGGACGTTTGATTTTTTGCGAGTGAAAAAGTGA
>anochris_hyp6.2|ACHR001623|to_be_corrected|
ATGGCAAAGGTTATGTGTTTGCTGCTGATGAGTGCATTTCTTGTGGCACTTTCCGTCGTTGGGAGCGGCGTCAGTGCTGCTCCACAAGGGCAGACTGGTGCTGGTAGCAGTTACTCTCCGATCGCTGACATTGGACGGTTGGCCTCGGGTGCAACGGGACTGTTTGGCCAGGTTTGGAACACTGGGACGCGGATTGGTGGAGAGTATTCCCGCCGAGCGTTTGATTTCTTGAGAGTGAAAAAATAA
>anoepi_hyp6.2|||
ATGGTTGGAGTGAGGTATTTGCTGCTGCTGCTGGTGAGCACATCGCTTGTGGTTCTATCTACCGTCGGGATGGTTGGAGGTGCTCCGCAAGAGAAGCACACGGAAGCACCAAAGGCCGGCAGCACTTACTCTCCGATGGCTGACATTGGACGGTTGGCGGAAGGGGCCACTGGACTGTTCGGACAGTTTTGGAACACTGGCACACGGCTAGGTGGAGAGTTTTCCCGACGGGCTTTTGATTTCCTCAAAGTGTAG
>anofun_hyp6.2|||
ATGGGTAGAGTGCAGCTTTCAACTAGAATGTGTTTGTTGCTGATGAGCACGTTGCTATTGATGCTGTCGTTCACGAGGGCGGTTGGTGCTGCCCCGCAAGAGAAAAGTACTGTGGTACCGGAAGTTTCAGGGACAGCCACTGAACGCAACACTTACTCTCCTATAGCAGACATCGGTCGATTGGCTCTGGGTGCTACTGGATTGTTTGGACAGTTTTGGAACACTGGAACGCGACTAGGGGGAGAGTTTTCCCGGCGAGCGTTTGATTTTCTGAAGGTGAAATAG
>anomin_hyp6.2|AMIN007878|to_be_corrected|
ATGGGTAGAGTGCAGCTTTCAACTATAATGTGTTTGCTGTTGATGAGCACGACGTGGCTGTTGGTGCTGTCGCTTACGGGGGTGGTCAATGCTGCACCCCAACAGCAGAATACGCAGGTACCGGCGGCTTCGGGGGCAACCACCAAACGCAACACCTACTCTCCGATTGCTGACATTGGTCGGTTGGCTCAGGGTGCCACTGGATTTTTTGGACAGTTTTGGAACACCGGAACACGGATAGGTGGGGAATTTTCACGGCGAGCATTTGAGTTCCTGAAGGTGAAAAAGTAA
>anocul_hyp6.2|ACUA014083|to_be_corrected|
ATGGGTGAAGTGAAGCGTACAATTGTAATGTGTTTGCTGGTGATGAGTCTGTTGGTGGTGTCGTTTACGAGGGAAGTTAATGCTGCACCTCAACAGAAGAACACTGAGGTACCGAATGCTCCTGGGACGACTACCAAACGCAGCGCATACTCTCCGATTGCTGACATTGGACGATTAGCTCAGGGAACTGCCGGAATGTTTGGACAGTTTTGGAACACCGGAGCACGATTAGGTGGGGAGTTCTCGCGGCGAGCCTTTGAGTTCCTGAAGGTGAAAAAGTAA
>anoste_hyp6.2|ASTE005093|to_be_corrected|
ATGGGTAAAGTGCAGCTATCAACGATAATGTGTTTGCTGATGATGAGCGCGTTTCTCCTGATGCTATCCTGCACTGCACGGATGGTCAGCGCTGCACCGCAATCGAAGGGTCCTGAGACTGCCCCACCGGAAGGAACCGGTGAACGTAGCACTTACTCTCCGATGGCGGACATAGGGCGACTGGCTTCCGGTGCCTCCGGCTTCATTGGACAGTTCTGGAATACGGGGACGCGCATAGGTGGGGAGTTTTCACGGCGAACGTTTGATTTTCTGCGTGTGTAA
>anomac_hyp6.2|||
ATGGGTAAAGTGCAGCTATCAACGATAATGTGTTTGCTGATGATGAGCGCATTTCTTCTAGTGCTATCTTTCACTGGGACGGTCAGTGCTGCACCCCAATCGAAGGATCCTACGGTATCTCCACAAGGAACCGATGAACGTAGCACTTACTCTCCGATGGCGGACATTGGTCGATTGGCTTCGGGTGCTACGGGGTTCTTTGGACAGTTCTGGAACACAGGAACGCGAATAGGCGGGGAGTTTTCACGACGAGCGTTTGATTTCCTGAGAGTGTAA
>anofar_hyp6.2|||
ATGGGCAAAAGTGCTTCAGTGATGATGTGTGTGCTGGTGCTGGGTGCGATTCTCGCGCTGCTTTCGATGGCGGAAGAGGTGCAGACCACACCGCAGGCGTCGAAAGGTGCCGACGGACCGCCCGATCGGAGCCCTTACTCGCCGATGGCGGACATCGGACAGCTGGCTGGCGGTGCGACCGGTTTCATCGGACAGTTCTGGAACACCGGGATGCGTCTCGGTGGCGAACTATCACGCCGAACGTTCGAACTGTTGCGAGTAAAGAAATAA
>anodir_hyp6.2|ADIR007626||
ATGGGCAAGAGTGCTTCAACGACGACGATGTGTGTGCTGCTGATGGGGTCGTTTCTTTCGCTGCTTGCTGCGGCCGAAGAGGTGCAGGCCGCCCCACAGCAGAAAGCGACCGAAGTGACGCCCGAGCGTGGCACTTACTCTCCCCTGGCGGATATAGGACAGCTGGCGGGCGGTGCAACCGGATTTCTCGGACAGTTTTGGAACACTGGAGTGCGGCTGGGCGGCGAGCTGTCACGGCGAACGTTCGGTTTGCTGCAGGTGAAGAAATAA
>anoatro_hyp6.2|||
ATGGAAAGATCACAGGGAAAAGCTTTGGCCATGATATACCTGGTGCTTCTGAGCGGCTTCGGATTGCTTCTGTCCACGTGCCTAGGCGATGGAAGTGCGACCCCGCAGCCAACCACGAAAGACTCCGGGGAATACTCGCCGATGGAGGACGTCGGACGGCTGGCGCAAGGCGCAACTGGCTTCTTCGGGGAGTTCTGGAACACTGGCACACGGCTGGGAGGAGAGTTTGCGCGCCGCTCGTTCGATTTCTTGAAGGTGAAAAAATAA
>anoalb_hyp6.2|||
ATGGAAAGCGGGAGTGCTACCTTACCACGGACGTTGCTGGTGCTGCTGTGGCCGCTGCTTCTTGGCGTGATGAGCGTGATGGGTTCAGTGGGACAAGTGGCAGCATTTCCTGTGCCAGCAGCCGAGGTCACCACTTACTCGTCGGTTGTGGACCTCGGTAAGCTAGGGCAAGGTGCAGCCGGCATCGTGAGTCAACTATGGGGTACGGGTTCGCGGCTCGGCGATGAATTCATCCGGCGTGCTTTTGCGTTTCTGGGAGTGGCACAATAA
>anodar_hyp6.2|||
ATGGAAAGTGGGAGTGCGAGAGTTGAAGGTGCTACTTTACCGCGGATGTCGGTTTCGTTGCTGTTGCTGCTGCTGCTGCTGCTGATGATGAGCATGATGGGGCAAGTAGCAGCATTTCCTGTGCCAGCCGAGGCCACCACTTACTCGTCGGTTGCGGACATCGGTACACTAGCGAACGGTGCTGCCGGGTTCGTGGGCCAACTGTGGAATACGGGTGCACGGCTCGGTGGTGAATTCATCCGGCGTGGGTTTGGGTTTCTGGGAGTGGCATAA
>anoga_hyp8.2|AGAP006494||
ATGAAGTTCCTTACAATCGCGCTACTGGTGTGCCTGCTTTCCGTTGTGTGTTGCGAAGAAGCTAGTACCGCAGCAGAGAAGGAGCAGACGACTACCGAAGCTTCCGACTCGGACGAAGCCGCCGAAAAGCCGGACGTGGAAAAGGACGACAGCCCGAAGGACAAGCCAGACATCGACCCGGTCGACTTTCTTGTGGATGTGATCAAAAACGGGATGAAACGTGTTTCCGGCTTCCGCGATGCGATCAGCGTGTTGCCCTTCTCGTTTTCAGGCTGA
>anocol_hyp8.2|||
ATGAAGTTCCTTACAATCGCGCTACTGGTGTGCCTGCTTTCCGTCGTGTGTTGCGAAGAAGCCAGTACAGCAGCAGAGAAGGAGCAGGCGACTACCGAAGCCTCCGACTCGGAAGAAGCCGCCGAAAAGCCGGACGTGGAAAAGGACGACAGCCCGAAGGACAAGCCAGACATCGACCCGGTCGACTTTCTTGTGGATGTGATCAAAAACGGGATGAAACGTGTTTCCGGCTTCCGCGATGCGATCAGCGTGTTGCCCTTCTCGTTTTCTGGCTGA
>anoara_hyp8.2|||
ATGAAGTTCCTTACAATCGCGCTACTGGTGTGCCTGCTTTCCGTCGTGTGTTGCGAAGAAGCCAGTACAGCAGCAGAGAAGGAGCAGGCGACTACCGAAGCTTCCGACTCGGAGGAAGCCGCCGAAAAGCCGGACGTGGAAAAGGACGACAGCCCGAAGGACAAGCCAGACATCGACCCGGTCGACTTTCTTGTGGATGTGATCAAAAACGGGATGAAACGTGTTTCCGGCTTCCGCGATGCGATCAGCGTGTTGCCCTTCTCGTTTTCTGGCTGA
>anoqua_hyp8.2|AQUA006326||
ATGAAGTTCCTTACAATCGCGCTACTGGTGTGCCTGCTGTCCGTTGTGTGTTGCGAAGAAGCTAGTACAGCAGCAGAGAAGGAGCAGGCGACTACCGAAGCTTCCGACTCGGAGGAAGCCGCCGAAAAGCCGGACGTGGAAAAGGACGACAGCTCGAAGGACAAGCCAGACATCGACCCGGTCGACTTTCTTGTGGATGTGATCAAAAACGGGATGAAACGTGTTTCCGGCTTCCGCGATGCGATCAGCGTGTTGCCCTTCTCGTTTTCAGGCTGA
>anomer_hyp8.2|||
ATGAAGTTCCTTACAATCGCGCTACTGGTGTGCCTGCTTTCCGTCGTGTGTTGCGAAGAAGCTAGTACAGCAGCAGAGAAGGAGCAGCCGACTACCGAAGCTTCCGACTCGGAAGAAGCCGCCGAAAAGCCGGACGTGGAAAAAGACGACAACCCGAACGACAAGCCAGACATCGACCCGGTCGACTTTCTTGTGGATGTGATCAAAAACGGGATGAAGCGTGTTTCCGGCTTCCGCGATGCGATCAGCGTTTTGCCCTTCTCGTTTTCAGGCTGA
>anomel_hyp8.2|||
ATGAAGTTCCTTACAATCGCGCTACTGGTGTGCCTGCTTTCCGTTGTGTGTTGCGAAGAAGCTAGTACAGCAGCAGAGAAGGAGCAGGCGACTACCGAAGCTTCCGACTCGGAGGAAGCCGCCGACAAACCGGACGTGGAAAAGGACGACAGCCCGAAAGACAAGCCAGACATCGACCCGGTCGACTTTCTTGTGGATGTGATCAAAAACGGGATGAAACGTGTTTCCGGCTTCCGCGATGCGATCAGCGTTTTGCCCTTCTCGTTTTCAGGCTGA
>anochris_hyp8.2|ACHR001622||
ATGAAGTTCCTCACAATCGCATTTCTATTCTGTGTGCTGTCAGCAGTTTGTGGTGAAGATACTACTGCAACAGACAAAGAACAAACTACAACAGCAGCAACGAAGGGCGAAGGACTAACGGAATCCGTCGAAACGCCACACGTAGAGACCGATGACAGTCCGAAGGATAAACCAGACATGAGTCCGATAGACTTCCTGCAGGAGGTGATACGGAATGCGATGAAACGAGTCTCGTCCGGCTTTAAAGATTCCATCAGTGTTGTCCCGTTCACGTTTTAA
>anoepi_hyp8.2|AEPI000177||
ATGAAGTTCCTTACAGTCACCCTACTGATCTGCTTGCTATCAATTGTTTGCAGCGGCGAAGATACTACAGCGGCAGACAAAGAAGAGACGACCACAACGTCCAAGGAGGGCGATGGCGGTGCGCAGGAAACACCGGACGTGAAAACCGACGACCATCCGAAGGATAAGCCGGACATGAGCCCGATCGATTTCGTGCAGGAAGTGATACGAAACGCGATGAAACGTATTTCCTCCGGCTTCCAGGATACCGTTAAGATTATGCCGTTCTCATTCTAA
>anofun_hyp8.2|||
ATGAAGTTCTTCACAATCTTATTCCTATTCACAATACTTACGGTTATCTGTGCTAAACCTGCAACTACAGCAGCAGATAAAGAACAAACGACCGCAGCTCCCGAATCCGAAAAAGCTGACAGCCCAACGGAATCCGTCGAATCTCCGGACGTGAAAACAGACGACAAGGCAAAGCCTAGGCCGGATATGAAACCGATCGAGATCATACAGCAAGTGATCAAAGACGCCATTGAACGTGTGTCTGGCGGCTTGACGGAGAGTGCAAAATTCCCTCTGTTTCATTTTTAA
>anomin_hyp8.2|AMIN007878|to_be_corrected|
ATGAAGCTTCTCACAGTCTTGTTCCTATTCGGCATGCTTACAGTTATTTGTGCTGCTCCGACTACAACAGCACCCGAGAAAGAAGAGACGACCACACCACCCGAACCAAAGGATGACAGCCCGTCAGAATCCGTCGAAACACCGGACGTGAAAACAGACGACCATCAGAAGGATAGGCCGGACATGAATCCGATGGAGTTCGTGCAGAACGTTATCAAAGCTGTAATGGATCGAGTTTTTCCCGGCGCAAAGAATATTCCGGAAATATTACCGTTCTCGTTTTAA
>anocul_hyp8.2|ACUA014083|to_be_corrected|
ATGAAGCTTCTCACGGTTTTGTTCCTAGTCGGCATGCTTGCCGTTATTTGTGCAGCGCCAGTTGCAGCACCCGAGAAGGAAGAGACGACCACGAAGGAAGACAGCACGACCAAATCCGCCGATTCGCCGGACGTGAAAACAGACGACCATCCGAAGGATATGCCGGACATGAAGCCAATGGAGTTCATGCAGAACGTTATCAAAGCTGCAATGGATCGAGTTTTTCCCGGTGCTAAGAACATTCCCAGCGTATTGCCGTTCCAATTCTAA
>anoste_hyp8.2|ASTE005093|to_be_corrected|
ATGAAGTGTTTCGCAGTACTGTTACTATTCAGCCTGCTGGCCACTATCGCTGCTGCTCCAGTTGCAGAACCAGAGAAAGAGCAAACGACTGCAGCACCCAAAGCTGACGATGACAGTCAGAAGGAGTCGGTGGAAACGCCGAACGTGAAAACAGACGACAGTCCCAGGGATAAGCCGGACATGAGCCAGGTCGACTTCATGCAGCAAGTGATTACGAGTGTGATGAAGCAAGTGGCCGATGGTTTTAAGGATAGGTTGAAAGTGCTTCCTTTCGTTTTGTAA
>anomac_hyp8.2|AMAM004018|to_be_corrected|
ATGAAGTGTTTCCCGGTGTTAATACTATTCTTCAGCCTGCTTACCATTATCAGTGCTGCTCCAGTTGCGGAGGCAGAGAAGGAGCAAACAACTGCAGCACCCGAAGCTAAAGATGACAGTCAGAAGGAATCCGTCCAAACCCCGAACGTGAAAACAGACGACAGTCCGCGGGATAAACCAGACATGAGTCCGGTCGACTTTATGCAACAAGTGATCACAAATGTGATGCAACAAGTTTCCGCTGGTTTTAAGAATAATTTAACAGTGATTCCTTTCGTTTTGTAA
>anofar_hyp8.2|||
ATGAGGACCTTCACTCTCCTGACTCTCTTGCTGCTGGGCGTACTTGCCACGATCGTGACCGGCGCACCGGTGCCGGACGGTGAAAAGGAGGAAACCACAACCACCGAAGCAGCCACCGGCGATCCGAGCGTGAACAAGGACGATGGGGCGAAGGGCAAACCGGACCTCAGCCCGATGGACTACATCCAGGGCGTCATCAAGCAGGCGATGCAGAAGGTCTCGGGCGGCTTCAAGGACCACATCCATCTGATTCCGATCTCGCTTTGA
>anodir_hyp8.2|ADIR007627|to_be_corrected|
ATGAAGTACTTCTCCGTCTTGCTGCGTCTACTTTGCGTACTTACGATCGTTTCCGGTGCTCCTGCTCCCAACGAAGAGAAAGAAGAAACCACCGCAGCAACCCCGACCGAGGCAACCGATGCGGGTGTAAGCGAATCCGCAAGTGAACCGGATGTGAAGAAGGACGACGGATCGACGGGCAGTTCGAAAATTGACCCGGTGGAACTCGTACAGAAAATCGTCAACCTAATAAAAAAGCAAGCCGGGAGCAGCATAAGTATGTTGCCGCTCTATTAG
>anoatro_hyp8.2|AATE002472|to_be_corrected|
ATGAAGTACATTACGGCTCTGTGCATTCTCGGTGTGACGCTGTCGGTCGTGGGAGCCGCCGATGCAGTCGAGAACAATACGGAAGCGAGTAAAGCAAGCGAAAAGGAATCATCTACTGAGCCGAAAAATGAGGAACCCGACGCCGCATCGGACGAGTCGTCCAGTGAGACTGCCGACGGTTGGCCGCCGCGGGGCGTTGAAGATCCATCGGAATTCATCCGGAAACTTATTCAATCGGCCGTGAAAAAAATGACCGAAGACGCCAAAAAGAACATCCAGGTCATTCCTTTATCGCTGGCGGGTAAATAG
>anosin_hyp8.2|||
ATGAAGTGCATCACGGTTCTGTGCATTCTTGGCGTGGTGCTATCGGTTCTGGAAGCAACCGATGCCGCTGACAGTACTACGGCAGCACCCGAAGCCGACAAAAAGGATCCAACGACGGAGTCGGGCAAGGAGGGGGAGGCTGATGCAGGGAAGGCCGACGGGACACCGGGCGCCGAATCATCGGGCAAGGGAGATCCATCGGAATTCATTCGGAAACTCATCCAGTCAGCCGTGAGCAAAATGACTTCCGATGTTAAGAAAAGACTCGAGGTCATTCCCTTTACGCTGTTGAAAAAATAA
>anoalb_hyp8.2|AALB005634|to_be_corrected|
ATGAAGTATCTTGCGGTTTTAGTCGTGCTAGGATTATTGGCGTACGCCAGTGTATCCGGTGTTCCAGTTCCCGAGGAAAGCAAAGAGGAAACGGCGACCACAGCCCCGAGCGATACGACGGATGAAGCGAAAGGAGAAAAACCAGCGAACGGGGGGCCTACAGATTTTCTGCAAAACATCATACGCAACGCCATGAATTCCTTACCTCCCAACATAGCGGAACGAATTCAGATGGTCGGGCTCCACTTTTAG
>anodar_hyp8.2|||
ATGAATTGTACAATCATCTTGTTATGTTTCGTGACGATTACGGTGATCGTCGCTGTACCGATCGCCCACCCTGAAGAGGAGGAGGGAGCCAAACCATCAGGCGACGAAGATGATCTTGCCGGAGGGGTGGATTTGGACTGGGATCCCTATGCAACGGATGGCGAGGAGGATAAGGATGCTGGTAGTGGAGAACATCTGTCACTGGAGGACACTATTCGTAATTCTATGGACAAGGTGTCTTCCAACATCCGCGGTCGTATACAAGCCATACCGTTTGCGATTTAA
>anoga_hyp10|AGAP008307||
ATGAGATTCTTGACCGTCTTGACTGTTGGACTGTTGGTTTGGGTCGGAGTGTTTGCAACCGTAAACGCGGAAGACCCCCGTACCGAGCTGATAGGTTGCGGCAGTGTTTTGTTTCACCTGGCAGCCAATCGGTTGTCCCTTCAGCTTGAAGAATTTGCTGTCTGTAAGCGGTCAAACCCTGGCTACGATTGCAGCGACAGTATTCACCGGGCAATTAGTGACCTTCAGCAGGGGCTGTTTGACCTTAACCACTGTACAAAGGATATTCGCTAG
>anocol_hyp10|||
ATGAGATTCTTGTCCGTCTTGACTGTCGGACTGTTGGTTTGGGTCGGAGTGTTTGCAACCGTAAACGCGGAAGACTCCCGTACCGAGCTGATAGGTTGCGGCAGTGTTTTGTTTCACCTGGCAGCGAATCGGCTGTCCCTTCAGCTTGAAGAATTTGCTGTCTGTAAGCGGTCAAACCCTGGCTACGATTGCAGCGACAGTATTCACCGGGCAATTAGTGACCTTCAGCAGGGGCTGTTTGACCTCAACCACTGTACAAAGGATATTCGCTAG
>anoara_hyp10|AARA011261||
ATGAGATTCTTGTCCGTCTTGACTGTCGGACTGTTGGTTTGGGTCGGAGTGTTTGCAACCGTAAACGCGGAAGACCCCCGTACCGAGCTGATAGGTTGCGGCAGTGTTTTGTTTCACCTGGCAGCGAATCGGCTGTCCCTTCAGCTTGAAGAATTTGCTGTCTGTAAGCGGTCAAACCCTAGCTACGATTGCAGCGACAGTATTCACCGGGCAATTAGTGACCTTCAGCAGGGGCTGTTTGACCTCAACCACTGTACAAAGGATATTCGCTAG
>anoqua_hyp10|AQUA010628||
ATGAGATTCTTGCCCGTCTTGACTGTTGGACTGTTGGTTTGGGTCGGAGTGTTTGCAACCGTAAACGCGGAAGACCCCCGTACCGAGCTGATAGGTTGCGGCAGTGTTTTGTTTCACCTGGCAGCGAATCGGCTGACCCTTCAGCTTGAAGAATTTGCTGTCTGTAAGCGGTCAAACCCTGGCTACGATTGCAGCGACAGCATTCGCCGGGCAATTAGTGACCTTCAGCAGGGGCTGTTTGACCTCAACCACTGTACAAAGGATATTCGCTAG
>anomer_hyp10|||
ATGAGATTCTTGTCCGTCTTGACTGTTGGACTGTTGGTTTGGGTCGGAGTGTTTGCAACCGTAAACGCGGAAGACCCCCGTACCGAGCTGATAGGTTGCGGCAGTGTTTTGTTTCACCTGGCAGCGAATCGGCTGTCCCTTCAGCTTGAAGAATTTGCTGTCTGTAAGCGGTCAAACCCTGGCTACGATTGCAGCGACAGTATTCACCGGGCAATTAGCGACCTTCAGCAGGGGCTGTTTGACTTCAACCACTGTACAAAGGATATTCGCTAG
>anomel_hyp10|||
ATGAGATTCTTGTCCGTCTTGACTGTTGGACTGGTTTGGGTCGGAGTGTTTGCAACCGTAAACGCGGAAGACCCCCGTACCGAGCTGATAGGTTGCGGCAGTGTTTTGTTTCACCTGGCAGCGAAGCGGCTGTCCCTGCAGCTTGAAGAGTTTGCTGTATGTAAGCAGTCAAACCCTAGCTACGATTGCAGCGACAGTATTTACCGGGCAATTAGTGACCTTCAGCAAGGGCTGTTTGACTTCAACCACTGTTCAAAGGATATTCGCTAG
>anochris_hyp10|ACHR000532|to_be_corrected|
ATGAGATTCTTGTCCGTATTAGTTGGTTTGTTTACGGTGGGAGTTTTTATTTCAGTAAAGGCGGAAGATTCTCGTACTGAATTGATCGGTTGCAGTAGCACTTTGTTTCACCTGGCAGCCACCCGTCTGTCTAAACAGCTTGAAGAGTTTGAAGACTGTAAGCGGTCCAACGTAAACGTTTCTAATCATGATTGCAGTGATAGTATTCGACGAGCAACGGCTGACCTTCAACAGGGACTGTATAACTTCATTCACTGTACAAAGGATATTCATTAG
>anoepi_hyp10|AEPI004057|to_be corrected|
ATGAGATTGTTGTACGTACTTGTTGGACTCTTTTGCTTGGGAGCTTCGGTAAAGGCGGAAGATTCACGCACAGAGCTGATAGAATGCAGCAGTGTTTTGTTTCATTTGGCAGCCATTCGAATTTCCCAACAGTTTGAGGAGTTCCTCAATTGTAAGCAGCAATCTAAGGGCGATTGTAGTGACAGTATTCAACGGGCAACGGACGACCTGCAGCAGGGATTGCACAACTTCATCCACTGTACGAAGGACATTAGTTAG
>anofun_hyp10|AFUN007399||
ATGAGAATTTGGTTCGTCGTATTTGCACTCTTTTTGATTGGAGTTGTAACAAACAAAGCTGATGACTCGCGCACAGAACTGATAGCGTGCAGCAGTACTTTGTTTCAGCTGGCCGCGCATCGTCTTTCGATCCAGCTGGGAGAATTCATGGAATGTAAGCGAAAAGATACGGATAGCTCAGACAAAAATTGCCGTGACATCATTCAGCGGGCAACGGATGATCTTCAACAGGGATTAAATGAATACAACAACTGTACCAAATTTATTTAG
>anomin_hyp10|AMIN005994|to_be_corrected|
ATGGTTGTTTGGCGCATTTTGTTTGCACTTTTTGCAATTGGAGTTTTAACAATCAAAGCTGACGATTCACGCACAGAACTGATAGCGTGCAGCAGTACTTTGTTTCACTTGGCTGCAATTCGGATTTCGCGTCAGTTTGAAGAATTCGTGGAATGTAAGCGAAACGAGCCGAATGTTTCTTATTCGAAGGATTGCAGTGATACCATCAAGCGAGCAACGGATGATCTTCAGCAGGGACTGCAGGATTTCAACCATTGTACGAAGGACATTCGTTAG
>anocul-hyp10|ACUA005170|to_be_corrected|
ATGAAAGTTTGGTTCGTCTTTTTGGCACTCTTTTCGATTGGAGTTTCAACAATCAAAGCTAATGATTCGCGCACGGAACTGATAGCGTGCGGCAGTACTTTGTTTCAGCTGGCTGCCATTCGTATTTCGCACCAGTTCGCAGAGTTCGAGGAATGTAAGCGAAGCGATGCGGATGCTTCTAATGCGAAAGATTGCAGTGAATCCATCAAACGGGCAACGGCTGATCTTCAACAGGGGCTGCACGATTACAACCACTGTACGAAGGACATTCGATAG
>anoste_hyp10|ASTE008633|to_be_corrected|
ATGAGAGTTTGGTTCGCCTTGTTTGCACTCCTTACGGCGGGTGCTTTAACAGTCACAGCTGAAGATTCGCGCACAGAGCTGATAGGGTGCAGCAGTACTTTGTTTCACCTGGCCGCAAACCGTATTTCGCGGCAGTTTGAAGAGTTCGTGGAATGCAAGCAAACGGCCACGGATTGTAGGGAACCTGTTCAGCGAGGGCAGAATGCGCTCCAGCAGGGGCTGGTCGATTACATGCAATGCACAGAGTACATTCATTAG
>anofar_hyp10|AFAF013005|to_be_corrected|
ATGAAACCGTACTGGTTCGCCGTACTTGGGCTGTTTTTAACAGTACATTCCACTTCAGCGAGCGCGGATGCACGTAGTGAGCTGATTGCATGCGGCACTACCCTGTTCCAGTTTGCAAGCTATCGACTCAGCCAGCAGTTGAACGAGTTTGACGATTGTCAGCAGCTGAATGCAGGACTCGAAGACCGGGATTGCAGTGGCAGCATTCAGCGAACGATTGTTGACATGCAACAGCAACTGCTGGACTACATACGCTGCACCAGGGACATTCCGTAA
>anodir-hyp10|ADIR011066|to_be_corrected|
ATGGCGAAACCGTTCTCGTGCGTAGTACTGGGACTGTTTTTCGTTGGACTTTCAGTGTTCGTTGTTCATGCACGCGCCGAGTTGATTGCGTGCAGCACAACCCTGTTCCAGCTTGCAGCCTATCGGCTTACTCGCCAGCTGGAGGAGTTTGCCGAATGTCAGCGGTTGAACGTTGGGGTCGCCGATCGGGATTGTAGGGATAGCATTCAGCGGTCGGTGGTTGACATGCAGCAGGGTCTGATTGACTACATACAGTGCACCAATGATATTGCGTAG
>anoga_hyp12|AGAP008306||
ATGAGATTCTGCTGCGTCGCACTCATCGGGCTGTTGTTGTGCTCTGTGCAGAGCGTCACAGCCAACGATCCAGTCGATGCACTGGGTGCTTGCAGTGGTAATTTGTTTGGTCTGCTTATGACACGACTTCAGCAGATGGTCGAGGACTTTACAGCGTGCCGCCAGGAAGCGACTGCCAACGATCCTCAACACGATTGCAGCGATAGTATACAGCGTGCAAAGGTTGATCTGCAGCAGCAGTTGGTTAATTACAGTTACTGTACTAAGAATATACAATAA
>anocol_hyp12|ACOM030178|to_be_corrected|
ATGAGATTCTGCTGCGTCGTACTCATCGGGCTGTTGTTGTGCTCTGTGCAGAGCGTCACAGCCAACGATCCAGTCGATGCACTGGGTGCTTGCAGTGGTAATTTGTTTGGTCTGCTTATGACACGACTTCAGCAGATGGTCGAGGACTTTACAGCGTGCCGCCAGGAAGCGACTGCCAACGATCCTCAACACGATTGCAGCGATAGTATACAGCGTGCAAAGGTTGATCTGCAGCAGCAGTTGGTTAATTACAGTTACTGTACTAAGAATATACAATAA
>anoara_hyp12|AARA011262||
ATGAGATTCTGCTGCGTCGCACTCATCGGGCTGTTGTTGTGCTCTGTGCAGAGCGTTACAGCCAACGATCCAGTCGATGCACTGGGTGCTTGCAGTGGTAATTTGTTTGGTCTGCTTATGACACGACTTCAGCAGATGGTCGAGGACTTTACAGCGTGCCGCCAGGAAGCGACTGCCAACGATCCTCAACACGATTGCAGCGATAGTATACAGCGTGCAAAGGTTGATCTGCAACAGCAGTTGGTTAATTACAGTTACTGTACTAAGAATATACAATAA
>anoqua_hyp12|AQUA010627||
ATGAGATTCTGCTGCGTCGTACTCATCGGGCTGTTGTTGTGCTCTGTGCAGAGCGTCACAGCCAACGATCCACTCGATGCACTGGGTGCTTGCAGTGGTAATTTGTTTGGTCTGCTTATGACACGACTTCAGCAGATGGTCGAGGACTTTACAGCGTGCCGCCAGGAAGCGACTGCCAACGATCCTCAACACGATTGCAGCGATAGTATACAGCGTGCAAAGGTTGATCTGCAGCAGCAGTTGGTTAATTACAGTTACTGTACTAAGAATATACAATAA
>anomer_hyp12|AMEM015828||
ATGAGAATCTGCTGCGTCGCACTCATCGGGCTGTTGTTGTGCTCTATGCAGGGCGTCATAGCCAACGATCCACAAGATGCACTGGGTGCTTGCAGTGGTAATTTGTTTGGTCTGCTTATGACACGACTTCAGCAGATGGTCGAGGACTTTACAGCGTGCCAGGAAGCGACTGCCAACGATCCTCAACACGATTGCAGCGATAGTATACAGCGTGCAAAGGTTGATCTGCAGCAGCAGTTGGTTAATTACAGTTACTGTACTAAAAATATACAATAA
>anomel_hyp12|||
ATGAGATTCTGCTGCGTCGTACTCATCGGGCTGTTGTTGTGCTCTGTGCAGGACGCCACAGCCAACGATCCACTCGATGCACTGAGTGCTTGCAGTGGTAATTTGTTTGGTCTGCTTATGACACGGCTTCAGCAAATGATCGAGGACTTTACAGCGTGCCAGAAAGCGACTGCAAATGATCCTCAACATAATTGCAGCGATAGTATACAGCGTACAACGGTTGATCTGCAGCAGCAGTTGGTTAATTACAGTTACTGTACTAAGAATCTACAATAA
>anochris_hyp12|ACHR000533||
ATGAGATGCTGGTTCGTCGTACTGATTGGAACGTTGCTGTGCTCCGGACAAGACGCTTCAGCTAACGATCCGTTAGAAGCATTGGGTGCTTGTAGTGGTAATTTGTTTGGCTTGCTTATGTCACGACTTCTGCAACAGGTCGAGGACTATACTGCGTGCCAGCAAGCGAATGCAGAAGATCCCAATCATAATTGCAGCGATAGTATACAGCGAGCAACGGTGGATTTGCAGCTGCAGCTCGTTAATTACATTGATTGTACTAACAGCATACGATAG
>anoepi_hyp12|AEPI004057|to_be_corrected|
ATGAGATGCTGGTTCGTCTTACTTATTGTGGTGCTGTTGTGCACTGTACAGCACACAGCAGCCAACGATGATCCGATGAAGGAACTGGAAGGTTGCGGTGTTAATTTGTTCAGCTCGCTTATGACACGCCTTCAACAACAGGTCGAAGAGTATACGGCGTGCCAGCAGGGAGCGAATCAAGCGGACACTAATCGTAATTGCAGCGATAGTGTACGGCGTGCAACGGTTGATTTGCAGCAGCAGCTCGATAGCTACAAAGAGTGTACTAAGAATATACGGTAG
>anofun_hyp12|AFUN007400||
ATGCGATTCTGGTTCGTCTTGCTGCTCGGTGCACTGTTGTCTGCGCAATGCATTTCCACTGGCGATCCGTACACGGAGTTGGAAGTTTGTAGTGTTAGCTTGTTCAGCTTGATTATGACACGACTTCAGCAACAGATTGAAGATTATTCTGCATGTCAACAGTCAAGCCCTGGCGGATCCAATTATAATTGCAGTGAAACTATTTACTGGACATCGGTCGATCTGCAAAACGGGCTGCGAAACTATACCGATTGTACCAAGAATTTACGATAA
>anomin_hyp12|AMIN005994|to_be_corrected|
ATGAGATTCTGGTTCGTCTTACTGCTTGGCGCACTGTTGTCCGGGCGATGCATATCGTCCAACGATCCGTACGAGGAATTGGAAAGTTGTGGCGTTAGCTTGTTCAGCTTCATTATGACACGGCTTAATCAGCAGATTGAGGAATACACAGCGTGCCAGCAGTTAAATGGTGGCGAATCCAGTTATAATTGCAGCGGAAGTATTCAACGGGCGAAAGTCGACCTTCAACAGGAATTGTTGGTTTATGAAGATTGTACCAAAGATATACGTTAG
>anocul_hyp12|ACUA005170|to_be_corrected|
ATGAGATTCTGGTTCGTCTTACTACTTGGCGCACTGTTGTCTGGGCGATGCATTTCCACCAACGATCCGTCCAAGGAATTGGAGGGTTGCGGTGTTAGCTTGTTCAGCTTCATCATGACACGGCTTAATCAACAGGTCGAGGAGTATACGGCGTGCCAACAGTTAAATGCTGGCAATTCCAATTATGATTGCAGCGAAAGTATTCAACGGGCGAGGGTCGATCTCCAACGTAGTCTTTGGGACTATAAAGATTGTACCAAGGATATACGATAG
>anoste_hyp12|ASTE008633|to_be_corrected|
ATGAGGCTATGGTTCGTCTTACTGCTCGGGTCGCTGCTGTCTGGGCAATGCATTTCCAGCGATGATGCGTTCAAGAAATTGGAAGCTTGTGGTGTTAGCTTGTTCAGCTTCTGGATGACACGACTTCAGCAACAGATTGAAGATTTCTCCGCATGCAAACAGTTCAACGATGGAAATTCCGATCCGAATTGTAGGGGAAGTATTGAGTCGGCCACGATCGATCTGCAACAGGCGTTTAGTGACTATGGAGAATGTATCAGGGATATACGTTAG
>anofar_hyp12|AFAF013005|to_be_corrected|
ATGAGAGTCTGGTTTGTCTTGCTTCTTGGCGCGTTGTCAGTCCAGCAGTGCATTACTATGACCAGCGATCCTCAGAAGCAGTTGGAAGGTTGCGTTGTTAATTTGTTCAGTTTGATTAACACGCGGCTGCGGCAGCAGATTTCGGAGTACACGACGTACCAGCAGTCAAGCGATGGAAATCAATGCCGAGATAGTGTTGACCGCGCAACGGTTGACATCCAGCAAGGACTTGTGGACTTCAATTTTTGCTCCAAGGATATTCGTTAG
>anodir-hyp12|ADIR011066|to_be_corrected|
ATGAGATCCTGGTTCGTCTTACTTCTCGGTGCTTTGTCAGTGCAGCAGTGCGTTGCTGCGAACGATCCTCAGAAGGAGTTGGAAGTTTGTGATGTTAATTTGTTCAGTTTGATCAACACGCGACTTCAGCAGCAGATTTTAGAGTACATGGCTTGCCAGCAGTCGGGCGGTGGAAGCTGCCGAGGCAGCATCGAACGGGCGACGGTGGACATCCAGCAGGGAATTGTGAACTTCCTTTACTGCACCAAAGATATCCGTTAG
>anoga_hyp15|AGAP000152||
ATGAAGTTTTATTCTGTGGGCAAGCTGGTCAAGGTACTACTGGTAATGGCCGTGTGCTGCCTGCTGCTCTGCACCGCCCCAACAGGAGCTGATCCACTGCCGGGCAGAGACCGAAATACCATCGCAAACAAATCAAAAGATAAAAAAGCGAGCGCACCGAAACACTCGCTTGGAACGGGTGCTAGGATGGCACTGACTGGTGGCGGTGTTCTTGGCGGTGTATTAACAAACATGTAA
>anocol_hyp15|ACOM040123||
ATGAAGTTTTATTCTGTGGGCAAGCTCGTTAAGATACTACTGGTAATGGCCGTGTGCTGCCTGCTGCTCTGCACCGCCCCAACAGGAGCTGATCCACTTCCGGGCAGAGACCGAAATACCATCGCAAACAAATCAAAAGATAAAAAAGCGAGCGCACCGAAACACTCGCTTGGAACGGGTGCTAGGATGGCACTGACTGGTGGCGGTGTTCTTGGCGGTGTATTAACAAACATGTAA
>anoara_hyp15|AARA001015||
ATGAAGTTTTATTCTGTGGGTAAGCTAGTCCAGGTACTGCTGGTAATGGTCGTGTGCTGCATGCTGCTCTGCACCGCTCCAACAGGTGCTGATCCACTTCCGGGCAGAGACCGACATACCATCGCAAACAAATCAAAAGACAAAAAGGCGAGCGCACCGAGACACTCGCTTGGCACGGGTGCTAGGATGGCACTGACTGGTGGCGGTGTTCTTGGCGGTGTTTTAACTAACATGTAA
>anoqua_hyp15|AQUA002525||
ATGAAGTTTTATTCTGTGGGCAAGCTGGTCCAGGTACTGATGGTAATGGCCGTGTGCTGCCTGCTGCTCTGCACCGCCCCAACAGGTGCTGATCCACTTCCGGGCAGAGACCGACATACCATCGCAAACAAATCAAAAGATAAAAAAGCGAGCGCACCGAGACACTCGCTTGGCACGGGTGCTAGGATGGCACTGACTGGTGGCGGCGTTCTTGGCGGTGTATTAACTAACATGTAA
>anomer_hyp15|AMEM002793||
ATGAAGTTTTATTCTGTGGGCAAGCTGGCCAAGGTACTGCTGGTAGTGGCCGTGTGCTGCCTGCTGCTCTGCACCGCCCCGACAGGAGCTGATCCACTCCCGGGCAAAGACCGACATACCATCGCAAACAAATCAAAAGATAAAAAAGCGAGCGCACCGAGACACTCGCTTGGAACGGGTGCCAGGGTGGCATTGACTGGTGGCGGTATTCTTGGCGGTGTATTAACTAACATGTAA
>anomel_hyp15|||
ATGAAGTTTTATTCTGTGAGCAAGCTGGTAAAGGTACTGCTGGTAATGGCCGTGTGCTGCCTGCTGCTCTGCACCGCCCCTACAGGTGCTGATCCACTGCCGGGCAGAGACCGACATACCATCGCAAACAAATCAAAAGATAAAAAAGCGAGCGCACCGAAACACTCGCTTGGAACGGGTGCTAGGATGGCACTGACTGGTGGCGGTGTTCTTGGTGGTGTATTAACTAACATGTAA
>anofun_hyp15|AFUN003884||
ATGCAGTTCTATTCTGGAAAACTATTCAAGATTGCCCTCATAGTGACTGTTTGCTGTGTGCTGCTTTGCTCTCATTCGGCTGAGGCTAATCCATTACCAGGCAAGGGCAGTAAAACGCTTGCCAGCAAGAGCTCTTCCAACACCAAGAAGCAAAATGCACCGAAACATTCACTTGGCACGGGTGCACGAACGGGACTGATTGGAGCAGGCGTTGGTGGTGCCGTACTGACATCTCTTATTTAA
>anomin_hyp15|AMIN005446||
ATGCAGTTCAATTCTGGAAATTTAAGCAAAATTGCACTCGTGGTAGCTGTTTGCTGCTTGCTGCTCTGCTGTGATCCAGCTGAAGCCAATCCACTACCGGGCAAAACGAACCAAGCAATGAAGAGCAAATCGAAGGGCAGTTCGAGTGCTTCCAGCTCTAAGAAGGCGGATGCACCGAGACATTCCCTTGGCACGGGAGCACGAGCTGGACTTATTGGAACCGGCGTTGGTGGTGCCATATTAACTTCCTTAATTTGA
>anocul_hyp15|||
ATGTTTGTAGGAAATTTTTACAAAATCACATTCGTGGTTGTTCTTTGCTGTGTGTTAATCTGCTGTGAAGCCAATCCACTACCGGGCAAATCGAGCCAAGCGATGAAAAGCAAATCGACGAGTTCTACCAACTCTAAGAAGGCGAATGCACCACGACACTCTCTTGGCACGGGAGCACGCATGGGACTTATTGGGACAGGCGTAGCTGGTGGCATACTTACTTCCTTAATTTAA
>anoste_hyp15|ASTE000265||
ATGCAGATTATTTCTGGAAAGTTGTGGAAGCTGACTCTGGTGGTGGCAGTTTGCTTCATGCTGTTGTGTTTTGATCCTGTTGATGCTAACCCACTGCCAGGCAAGACCAACCGAATGATCAAAAATTCTAAAAGTAGTAAATCGCAGACCGATACTAGGCATTCGCTCGGGACCGGGACAAGATTGGGAATGGCGGGAGTAGGCGCCGCTGGTGGTATATTAACAGCCATACTTTAG
>anodir_hyp15|ADIR000827||
ATGCAGCTCCATCCAAGAAAACTGTTCACGGTCGCGGTGCTGGTGGCGATCTGCTGCTGTCTGCTGGTCGTGGGCCCCAGCCCGGCCAGCGCACTGCCGGGCAAGTCTAGAACGCTGCCCACGAAGAAGCGGGAAGCGCCGCGACATTCGCTCGGAACGGGTGCGAGGACGGGGCTTACCGGGGCGGGCGTCATCGGCGGTATACTGTCGTCGATCTAG
>anoatro_hyp15|AATE010554||
ATGCAAATCCGTTCAGCCAGAATGCAGCGCGTGCTGGTGGTGGTGCTGTGCTGCACCCTGCTCCTCGGCAGCAGCCCAACCGCGGCTGATCCCCTGCCCGGCAAGAAGCACACGATCAGTTCGTCCTCGTCCAGCAGCAAGAAGAAGGAGTCCGCACCGAGACACTCGCTCGGAACCGGCGCAAGGACGGGGCTGGTCGGCACCGGCGTTGCCGGAGCCATCCTGACATCCATGATTTAA
>anosin_hyp15|ASIS008632||
ATGAAATTTAATAAAGCGAGCATGTTCCTGTTGGTGGTGGTGGTGTGCTGTGTCCTTCTGGGTGCAACCCCGACCGCCGCCAACCCCGTCCCCGGCAAGGGCGCCCCGAAGTCATCCGCCAAGTCGAACACCAAGAAGCAGAACGCTCCGAGGCATTCGCTCGGAACCGGAGCGCGAACCGGGCTTGTGGGCGGGGGCATAGCCGGAGGTGTCCTTACGTCACTCATCTAA
>anoalb_hyp15|AALB006647||
ATGAAGGTTTACGCTGGACTCCGGATGCTGGTGCTGATGGCCGTAATGGTGGTGCTGCTGTGCTGCGACCAAGGCGCCCAGGCTCACCCGGGCAAGAACGCCCAGTCGCTGTCGTCGGCCAAGAAGGCGTCGTCGGCGGCCAAGAAGGCGAACGCTCCGCACCACTCGCTGGGTGGGGCTGCAAGGACGGGACTCGGGGCCGGCGGTGCCGTCGGTGGCGTCGTGTCCGCCCTCTTCTAG
>anodar_hyp15|ADAC003913||
ATGAAGGTTTACGCAGGACTCCGGATGCTGATGATGGTGGTGATGGTGGTGCTGTTGCTGCTGGTGTGCTGCGGTGAGGCCGCCCCGGGCAAAAACGCCCAATCGCTGTCGTCGGCCAAGAAGGCATCGTCGGCGGCCAAGAAGGCGAACGCACCCCACCACTCGCTGGGTGGCGGCGCAAGGACGGCCCTGGGGGCTGGCGGTGTCGCCGGCGGTATTGCCTCCGCCCTCTTCTAG
>anoga_hyp17|AGAP000151||
ATGAAGCTCTATTCTGGATATCGATTGCTGGTACTGTTGGTGATGACAGTTTGCTGTCTGCTGCTCTTCATCGCCCCAACAGGAGCTGATCCACTGCCGGGCCAAACCCAACGAACCCTGGGTTACAGGGGAAATGACAAAAGAGCGACCCCACCGATGCACTCGCTTGGCTCGGGTGCCAGGATGGCAATGACCGGAGGGGGCATCCTCGGTGGCATATTTTCCGCTCTTTAA
>anocol_hyp17|ACOM040122|to_be_corrected|
ATGAAGCTCTATTCTGGATATCGATTGCTGGTACTGTTGGTGATGACAGTTTGCTGTCTGCTGCTCTTCATCGCCCCAACAGGAGCTGATCCACTGCCGGGCCAAACCCAACGAACCCTGGGTTACAGGGGAAATGACAAAAGAGCGACCCCACCGATGCACTCGCTTGGCTCGGGTGCCAGGATGGCAATGACCGGAGGGGGCATCCTCGGTGGCATATTTTCCGCTCTTTAA
>anoara_hyp17|AARA001016||
ATGAAGCTTTATTCTGGATATCGATTGATGGTACTGGTGGTGGTGATAGTTTGCAGCCTGCTGTTCTTCATTGCCCCAACAGGAGCTGATCCACTTCCGGGCGAAACCCAACGAACCCTGGGTTACAGGGGAAATGACAAAAGAGCGACCCCACCGATGCACTCGCTTGGCTCGGGTGCCAGGATGGCAATGACCGGAGGGGGCATCCTTGGTGGCATATTTTCCGCTCTTTAA
>anoqua_hyp17|AQUA002524||
ATGAAGCTTTATTCTGGATATCGATTGATGGTACTGCTGGTGGTGATAGTTTGCTGTCTGCTGCTCTTCATCGCCCCAACAGGAGCCGATCCACTTCCGGGCAAAACCCAACGAACCCTGGGTTACAGGGGAAATGACAAAAGAGCGACCCCACCGATGCACTCGCTTGGCTCGGGTGCCAGGATGGCAATGACCGGTGGGGGCATCCTCGGTGGCATATTTTCCGCTCTTTAA
>anomer_hyp17|AMEM001932||
ATGAAGCTCTACTCTGGAAATCGATTGATGGTACTGTTGGCGGTGACAGTTTGTTGTCTGCTGCTCTTCATCGCCCCAACGGGAGCTGATCCACTACCGGGCAAAACTCAACGAACCCTGGGTTACAGGGGAAATGACAAAAAAGCGACCCCACCGATGCACTCGCTGGGATCGGGTGCCAGGATGGCAATGACCGGAGGGGGCATCCTCGGTGGCATATTTTCCGCTCTTTAA
>anomel_hyp17|||
ATGAAGCTCTATTCTGGAAATCGATTGATGGTTCTGTTGGTCATGACAGTTTGCTGTCAGCTGCTCTTTATCACCCCAACAGGAGCTGATCCACTTCCGGGCAAAACCCAACGAACCCTGGGTTACAGGGGAAATGACAAAAGAGTGACCCCACCGATGCACTCGCTTGGATCGGGTGCCAGGATGGCAATGACCGGTGGGGGCATCCTTGGTGGCATATTTTCTGCTCTTTAA
>anoga_hyp37.7|AGAP001988||
ATGATTACAATTCGTTCGATTTGGATGTTCTGGTTGCTGGCCACCAGTGGTTTTGTGCTGGTGTTCAGTGCCACTAAGCGAATCCCGACAGCTATACAAACTGATATCCTGTCCGTCGACGAACCAGCGCCGGAGCCCAACCATCATCTTGCCACTCGTCTGTTACGCTACTTCATCTTCGGTGGCATCATTCAAGCAATCTCAGCCGAAACACGAATCCCCCGACGCAGGCTGGTGTTCGGAGGCCGTAGTATGTTTCAGGATAAGCATAGCCAAGCCGGCCCTGGTACACACGCTGCTCATGTTGTTCGCGTGTGCGCCATTAATGCTGGCCTAACGGGTGCAAATCCTAATCTTACCATTGCGTTGCAGAACTATATCGGCCACACACAAGATGTGCCACGCATTTATAATTATTTTGCCGGCGTTGGCGGTGCAATTGATCTGTTTCAATCGAGCAGCCTGAAGGAGCTGTCAAAGATTGATTTTACAGGGTTCTACAATGGCACTAATAAGGATACCGTGATCAAGCTTAGCAATGCGTTTCGAGGTATCGTAGAAAAATACGCGAGAAAGGAGAATCAGGCCACCGTTGTTATTGATGTGGCGAAAGCAGCAGCGTATTGTGCAGATCCTTCATTGCTGTTTGCCAGAGGTACGGAAGGGCACAGGATGGTAGTGGATGGAACTTTTTTAAGGAATTATTATACACCCAACAGCACGGCAGTAGTAATTGATCCGAAAGAATGTCATAAAGGCCAGACTCAAACGAATGTTGCAGGTTCGAAACGATCACGCGCTTAG
>anocol_hyp37.7|ACOM023547||
ATGATTACAATTCGTTCGATTTGGATGTTTTGGTTGCTGGCCACCAGTGGTTTTGTGCTGGTGTTCAGTGCCGCTAAGCGAACCCCGACAGCTATTATAACTGATATCCTGTCCGTCGACGAACCAGCGCCCGAGCCCAACCATCATCTTGCCACTCGTCTGTTACGCTATTTCATCTTCGGTGGCATTATTCAAGCAATCTCAGAACAAACACGAATCCCCCGACGCAGGCTGGTTTTTGGAGGCCGTAGTATGTTTCAGGATAAGCATAGCCAAGCCGGCCCTGGTACACATGCTGCTCACGTTGTTCGCGTGTGCGCCATTAATGCTGGCCTAACGGGTGCAAACCCTAACCTTACCATTGCGTTGCAGAACTATATCGGCCACACACAAGATGTGCCACGCATTTATAATTATTTTGCCGGCGTCGGCGGTGCAATTGATCTGTTTCAATCGAGCAGCCTGAAGGAGCTGTCAAAGATTGATTTTACAGGGTTCTACAATGGCACTAATAAGGATACCGTGATCAAGCTTAGCAATGCGTTTCGAGGTATCGTAGAAAAATACGCGAGAAAGGAGAATCAGGCCACCGTTGTTATTGATGTGGCGAAAGCAACAGCGTATTGTACAGATCCTTCATTGCTGTTTGCCAGAGGTACGGAAGGGCATAGGATGGTGAAGGATGGAACGTTTTTAAGGAATTATTTTACACCCAACAGCACGGCAGTAGTAATTGATCCGAAAGAATGTCATAAAGGCCAGACTCAAACGAATGTTGCAGGTTCGAAACGATCACGCGCTTAA
>anoara_hyp37.7|AARA006955|to_be_corrected|
ATGATTACAATTCGTTCGATTTGGATGTTTTGGTTGCTGGCCACCAGTGGTTTTGTGCTGGTGTTCAGTGCCACTAAGCGAATCCCGACAGCTATACTAACTGATATCCTGTCCGTCGACGAACCAACGCCCGAGCCCAACCATCATCTTGCCACTCGTCTGTTACGCTATTTCATCTTCGGTGGCATCGTTCAAGCAATCTCAGCCGAAACACGAATCCCCCGACGCAGGCTGGTGTTTGGAGGCCGTAGTATGTTTCAGGATAAGCATAGCCAAGCCGGCCCTGGTACACACGCCGCTCATGTTGTTCGCGTGTGCGCCATTAATGCTGCCCTAATGGGTGCAAACCCTAATCTTACCATTGCGTTGCAGAACTATATCGGCCGCACACAAGATGTGCCACGCATTTATAATTATTTTGCCGGCGTTGGCGGTGCAATTGATCTGTTTCAATCGAGCAGCCTGAAGGAGCTGTCCAAGATTGATTTTACAGGGTTCTACAATGGTACTAATAAGGATACCGTGATCAAGCTTAGCAATGCGTTTCGAGGTATCGTAGAAAAATACGCGAGAAAGGAGAATCAGGCCACCGTTGTTATTGATGTGGCGAAAGCAACAGCGTATTGTGCAGATCCTTCATTGCTGTTTGCCAGAGGTACGGAAGGGCACAGGATGGTAGTGGATGGAACGTTTTTAAGGAATTATTATACACCCAACAGCACGGCAGTAGTAATTGATCCGAAAGAATGTCATAAAGGCCAGACTCAAACGAATGTTGCAGGTTCGAAACGATCACGCGCTTAA
>anoqua_hyp37.7|AQUA007131|to_be_corrected|
ATGATTGCAATTCGTTCGATTTGGATGTTCTGGTTGCTGGCCGGTGGTTTTGTGCTAGTGTGCAGTGCCACTAAGCGAGCCCCGACAGCTATTATAACTGATATCCTGTCCGTCGACGAACCAGCGCCCGAGCCCAACCATCATCTTGCCACTCGTCTGTTACGCTACTTCATCTTCGGTGGCATCATTCAAGCAATCTCAGCCGAAACACGAATCCCCCGACGCAGGCTGGTTTTTGGAGGCCGTAGTATGTTTCAGGATAAGCATAGCCAAGCCGGCCCTGGTACACATGCTGCTCACGTTGTTCGCGTGTGCGCCATTAATGCTGGCCTAACGGGTGCAAATCCTAATCTTACCATTGCGTTGCAGAACTATATCGGCCACACACAAAATGTGCCACGTATTTATAATTATTTTGCCGGCGTTGGTGGTGCAATTGATCTGTTTCAATCGAGCAGCCTGAAGGAGCTGTCAAAGATTGATTTTACAGGGTTCTACAATGGCACTAATAAGGATACCGTGATCAAGCTTAGCAATGCGTTTCGAGGTATCGTAGAAAAATACGCGAGAAAGGAGAATCAGGCCACCGTTGTCATTGATGTGGCTAAAGCAGCAGCGTATTGTGCAGATCCTTCATTGCTGTTTGCCAGAGGTACGGAAGGGCATAGGATGGTGAAGGATGGAACGTTTTTAAGGAATTATTATACACCCAACAGCACGGCAGTAAAAATTGATCCGAAGGAATGTCATAAAGGGCAGACTCAAACGGATGTTGCAGGTTCGAAACGATCACGCGCTTAA
>anomer_hyp37.7|AMEM018447|to_be_corrected|
ATGATTACAATTTGTTCGATTTGGATGTGCTGGTTGCTGGCCAGTGGTTTTGTGCTGGTGTCCAGTGCCACTAAGCGAGCCCCGACAGCTATTATAACTGATATCCTGTCCGTCGACGAACCAGCGCCGGAGCCCAACCATCATCTTGCCACTCGTCTGTTACGCTACTTCATCTTCGGTGGCATCATTCAAGCAATCTCAGCAGAAACACAAATCCCCCGACGCAGGCTAGTGTTTGGAGGCCGTAGTATGTTTCAGGATAAGCATAGCCAAACCGGCCCTGGTACACATGCGGCTCATGTTGTTCGCGTGTGCGCCATTAATGCTTCCCTACTGGGTGCAAATCCGAATCTTACCATTGCGTTGCAAAACTATATCGGCCACACGCAAGATGTGCCACGTATTTATAATTATTTTGCCGGCGTTGGCGGTGCAATTGATCTGTTTCAATCGAGCAGCCTGAAGGAGCTGTCAAAGATTGATTTTACAGGGTTCTACAATGGCACTAATAAGGATACCGTGATCAAGCTTAGCAATGCGTTTCGAGGTATCGTAGAAAAATACGCGAGAAAGGAGAATCAGCCCACCGTTGTTATTGATGTGGCGAAAGCAACAAAGTATTGTGCAGATCCTTTACTGCTGTTTGCCAGAGGTACGGAAGGGCACAGGATGGTAAGGGATGGAACGTTTTTAAGGAATTATTATACACCCAACAGCACGGCAGTAGTAATTGATCCGAAAGAATGTCATAAAGGCCAGACTCAAACGAATGTTGCAGGTACGAAAAGATCACGCGCTTAG
>anomel_hyp37.7|||
ATGATTACAATCCGTTCGATTGGGATGTTCTGGTTGCTAGCCAGCTGTTTTGTGCTGGTGTTCAGTGCCACTAAGCGAGCCCCGACAGCTATTATAACTGATATCCTGTCCGTCGACGAACCAACGCCCGAGCCCAACCATCATCTTGCCACTCGTCTGTTACGCTACTTCATCTTCGGTGGCATCGTTCAAGCAATCTCAGCAGAAACACGAATCCCCCGACGCAGGCTGGTGTTTGGAGGCCGTAGTATGTTTCAGGATAAGCATAGCCAAGCCGGCCCTGGTACGCATGCTGCTCATGTTGTTCGCGTGTGCGCCATTGATGCTGCCCTAACGGGTGCAAATCCCAATCTTACCATTGCGTTGCAAAACTATATCGGCCACACACAAGATGTGCCACGTATTTATAATTATTTTGCCGGTGTTGGCGGTGCAATTGATCTGTTTCAATCGAGCAGTCTGAAGGAGCTGTCAAAGATTGATTTTACAGGGTTCTACAATGGCACTAATAAGGATACCGTGATTAAGCTTGGCAATGCGTTTCGAGGTATCGTAGAAAAATACGCGAGAAAGGAGAATCAGGCCACCGTTGTTATTGATGTGGCGAAAGCAACAGCGTATTGTGCAGATCCTTTATTGCTGTTCGTCAGAGGTACGGAGGGGCACAGGATGGTAAAGGATGGAACGTTTTTAAGTAATTATTATACGCCCAGCAGCACGGCAGTAATAATTGATCCGAAGGAATGTCATAAAAGCCAGACTCAAACGAATGTTGCAGGTTCGAAACGATCACGCGCTTAG
>anochris_hyp37.7|||
ATGAAAATAATACATACAATTTGTATGGTATGGTTGTTATGCATTGTGTTTGCAATCGCTTCCTTATGTGCGGTTATCTCACGAATACCAACCGCTTTTATAACCGATCTCTTGTCTTTCGACGAACCAACCCCAGAGCCGAACCATCATCTCGCCACGCGTTTGTTACGATACTTCATCTTCGGTGGTATTCTACAAGCAATTTCGGAAGGCACAAAAATCCGGCGCGAAAAGCTTGTGATTGGAGGTCGCAGTCTGTTCCAAGATAAACACAGTGAAGCAGGAAAAGGTACTCATGCCGCCCATGTTATACGCGTGTGTGCCATTCATCCTTCCCTTGTGGATATGGATCCTAATCTGACGATTGCATTGCAAAACTACATCGGACACACGCAAGATGTGCACGCCAAATATAACATTTTTACCGGTGTTGGAGGTGCGATTGACCTATTCCAGTCAAGCAATTTGACCAAGCTGGCAAAAATCAATTTTACGGGAAGATACAAAGGAACCAACAAGCGAATCGTTGAAAGTTTTGTTACAATTTTTCAAAATATTGCTAAACAATACGCACTAAAGGAAAACAAGTCCAACCAAATCGTTATTGATGTGAAGACGGCAGCAAAGTATTGTAGAGATCCACACAGGTTGTTTAAAAACGGTACAGCTGGGTACAGAATGGTAAAGAGTGGAATGTTTTTAAGGCACTACTACGCACTTAACAGCACTGCAGTAAAGGTAGATCCAAAGCAGTGTGGTAAAAATATTACCATGACTAAACTAGCTACAAAGAGGCCACGTAGTAGTAGCAAAAGTAATAGTAGGACATTTCACTGA
>anoepi_hyp37.7|AEPI007453|to_be_corrected|
ATGAAAATAACAGGTTTCAATTGGACAGTATGGATACAATGCACCGTGCTCGCAATATCCTCTTTGCAAGCCATCTCTGCGAAACGAATAGATACAGCTGTTTTAACTGATATCCTGGCCATCGATGAAACGACCCCAAATCCCAATGAACATCTTGCCATCCGGCTGTTAAAATATTTTATGTTCGGCGGCATACTGCAAGCTATATCGGAACAAACACACATCCCACGCGAAAAGCTGGTAATCGGTGGCCCAAGTTTGTTCCAGGATAAGCATAGCCTGGCTGGCAGTGGTCTTCATGCCGCTCACGTCATTCGTGTATGTGCCATCGACGAAACTCTCGCGATGAGGCATCCTAATCTTACGATTGCATTGCAAAACTACATCGGACACACGCAAAATGTGCCTCCCGTGTTTAACCGTTGGGGTGGAATTGGAGGTGCAATTGATCTGTTTCAATCGAGCAATCTGACTGAGCTGGCAAAAATTAATTTCACTAGAGGCTATGCCGGCAGAAATGAGCAAATTGTGAAAGTGATTGTTGAAATATTTCGAAAAATCATAGAAAAATATGCAAATGGATTCAAGCACAGCTTATTCAACCTGCAGGAGGCAACAATCTACTGTACGGATCCTGCAAGATTGTTTCACAAAGGTAGGGAAGGTTACGATATGGTCAAGAACAAAATGTTTGAACGACATTATTTTGCGCTCGCGAAACCAACCAGTCGTGCCGAAATTTACAACTCAACAGTGTGCAATGATTCAATTAAAAAAATGAAAGTAAAGAAAAGATCTCGAAGTTGA
>anofun_hyp37.7|AFUN008280|to_be_corrected|
ATGGGTTCAATGCATATTTTGTGTGCGATCTGGCTGTTATTTGTTATTATCAACTTTAACGAGTGCAACAGAACTAAAACGGATGTTATATCTGACGTTGCTTCTACGGTCTATGAAGAGCGCCTAAATGAAACGCGTTTAGAATACCAGCGTCGTGTACGGGATCCCAACAAACACATCTCAATCCGTTTGCTGCGTTACTTTGTGTTTGGTGGTATACTACAGGCGATATCCGAGGATACGGGAATCAGCCGTACTGAGCTAGTAACCGGTGGTGCTAGCACGCTGCAGGATCAGTCAAGTGGTAAAGGGATTGACAGGATTGACGCTGCGCACGTTATTCGCGTAAGCTCTATCAACAAAAAACTGATGGAAAAAAATGAATCACTCTACACAGCATTGAAAAACTATATCGGACACACACAAAACGTGGTTAAGGACGTAAATGTTTGGAGAGGCATCGGAGGTAAAATAGACCATTTCCAATCAAGCAATCTGACCCTTTTAGCTAATATCGACTTTAATGGTACGCTTACTGATCTGAATAGGGATATTGTTTTAGTACTACAAGCCACATTTCGCAAAATTGTTGATACATATGTACTAATGAAATCATATAAAACAAGTGACACGTCGAAGAAAAAAGAGCTTGAAGATATGAAGGAAACGGTTTATTTGGTAAACGAGAGCATGTTGTTTAAAAATGGCACTGCCGGATATATAATGGTAAAGGATGGAAACTTTACAAAACGCTACAATAGAAAAAGAAGCCGCAGTAATGGTTAG
>anomin_hyp37.7|AMIN003299|to_be_corrected|
ATGCGTGCAATACGAGTTTTGTGGACGATATGGCTGTTACTTTTGGTGATCAATATAAACGACGGTGCGTCAACGAGAAAGAAAACGAAAAGTGTAACCGATGCTGACTCAACTGTCTATCCCGATTGCGCCCTTGAGTCACGAAAGGAATTCAATCGTCGTGTACGGGTTCCCGACAAACACATCTCAATCCGTCTGTTGCGTTACTTTACGTTCGGTGGTATTCTTCAGGCTATATCCGAGGATACGGCAATCCCTCGTGATGGGTTAGTAACCGGGGGCGCCAGCAAATTTCAGGATCACTCCAGTGGTCGTGGGCAAGGTGTTCACGCGGCGCACATTATTCGCGTAGGTTCCATCAATAAGGAACTGAAGAGAAAGCATGAAGCACTCAACAAGGCACTGGAAAATTATATCGGACACACACAGAATGTGGATCGTGACTTAAATGTGTGGAATGGCGTTGGAGGCGCTATAGACCGGTACCAATCTAGGAACCTAAACATGTTAGCTACAATTAACTTCAATGGAGCGTTATGTGATAATTGGGATAACATTACAACATTACAGGCCGCTTTTCGTCAAATTGTTGATAAATACGTGCTAGAGAATCTGGCCAATAGTGACGCATTAACTCAAAATAATCTTGAAGATATTAAGGAAAAGGTTTATATGATAGACGCGTGCATGTTGTTTGAAAATGGCACTGCAGGGTATGAAATGGTCAAGAGTGGAAAGTTTGTTCAGCATTACAACAGAAAAAGGAATCGCAGTGATGGTTAG
>anocul_hyp37.7|ACUA017424|to_be_corrected|
ATGCGTGTTCTGTGTACGATATGGCTGTTACTTTTGATGATCAAGTTGTACGAAGGTGCGAGCAATAGAAAGAAAACGGAAGTATTGTCCGATGTTGCCTCGACTTCCTTTTCCGAATGCGGACTTAAGTCACGAGAAGAATACTATCAACGGGTGCGAAATCCCGCCAAACACATCACAAGCCGTCTATTGCGTTACTTTACATTTGGTGGTATTCTGCAAGCCATATCGGAGGATACGGGAATTCCTCGTAATGAGCTTGTAACCGGAGGTGCCAGCGAACTCCAAGATCAATCCAGTGGTTGTGGGAACGATGTTCACGCAGCACACGTTATACGCGTAGCTTCCATCAATGCGAAACTGAAGAAACAGAACGAACCGCTTAACAGAGCGTTGGAAAATTATATCGGGCACACACAAAATGTAAAACGTGACTTGAATGTATGGCAAGGCGTTGGAGGTGCGGTAGATCGGTACCAATCGAGCAATTTAACCGTTCTAGCTGCAATTGACTTCACTGGAACAGCGGATGATAGTTGGGATAACATTGTAACATTGCAAGCCACTTTTCGTAAAATCATTGATAAGTATATCCTAAAGGAACAAGACTCGAGTAACAAATCAAGGAAAAAATATCTTGAACGTGTTAAGGAAACCGTTTTTCTAGTGGACGGATGCATGTTGTTTGAAAGTGGCACTGAAGGGTATAAAATGGTCAAGAATGGAACATTTTTACAACATTACAACAGAGGAAAAGAATCGTAA
>anoste_hyp37.7|ASTE002796|to_be_corrected|
ATGGCTGCAGTCCGAATGCTGTTCATGGCATCGTTGCTAGTTAGCGCATTCAACTTCAACAACGGTACGAAGAGAAAGAAAACGGAACTGTTATCCGACATCTGCTCGACCGCTTTCAGCGAGCAGGACAATAAAACACGCGAGGAATATTATAATCGCGTCCGGGATCCCAACAAACACATCTCAACCCGTCTGGTGCGCTACTTTACGTTTGGTGGCATTCTGCAGGCAATTTCGGAGCTTACCGGAATCCCGCGCGTTGAGCTAGTGGCGGGAGGGTCGAGCCAATTGCAGGATAAGACTAGTGGCCTTGGGGGTATGAAGCACGCGGCACACATAATTCGCGTAGGAACCATTAGTCGTAAACTAATGGACGCGAATGAATCACTGAACAGAGCGTTGGAGAACTATATTGGACACACGCAAAACGTGCTTCGTGACGTTAACGTGTGGTCCGGCATTGGAGGAGCATTAGATCGGTATCAATCGAGTAATCTAACCGTTTTGGCGAAAGTTAACTTTAACGGAACGTTGTGCGATAATTGGGATAGAATAGTTGCTGTAGCAACACCTTTTCACCAAATCATTACTCAGTACGTACTGAAGAAAACGAGTGAAGATAAAGGCGAGGAAAAAAAGCTTGAAGACGACAAGGTGACAGGGTTTTTGATAGGACCGGCAATGTTGTTTGAACATGGAACGATGGGATACCGTATGGCCATGAATGGAACGTTCGAAGCGCATTATAAAAGGAGGCAGCAAACTAAAAAGAGACTGCGCGATCAATAG
>anomac_hyp37.7|AMAM019210|to_be_corrected|
ATGGCATCTTTACGCATCGTTTTGATAGTTTCGATCGTGTGCATTAGTGCTATCACTTTGGCGGCTGGTGCCAGAAAGCAGTCGGAGGTTATTTCCGACATCTGTTCGAGTTCCTTCACCGAAGGCCAATATGACTCTCGAGATGTATACTACCGGCGTGTGCGAGACCCTAACAAACACATCTCGGCCCGTCTGGTACGCTACTTCCGGTTCGGCGGTATTCTGCAAGCAATTTCCGAGGAAACGGAAATTCCCCGCGATAACCTAGTGACGGGTGGGGCGAGCCAATTTCAGGATCAGTCCAGTGGTCTCGGTCAAGCTGTGCATGCGGCTCATATCATTCGTGTCGGTTCTATTAACAGCAAGCTCGGGAAAAAGAACCAATCCCTAAACAGAGCATTGCAAAACTACATCGGACACACACAAAATGTGCTTCGTGCCGCAAACGCTTGGCATGGCGTTGGAGGTGACATCGACAAATATCAATCGAACCAGCTGGGTGTGTTAGCCACGGTTGATTTTGGGAGTACACTAGAAACTAATGATCGCCGTACCGTGGAAACTTTGATAACGGATTTTCGTAATATCATCGATAAGTATGTGCGTGATGGCACCCACACCAGCGATGAGAAAAAAATTCTCGATGCGGACAAAGTGATTGTCTATTGTGTTGTGCCGTTGATGCTGCACGAGGAAGGAAAGGCAGGTTATGACATGGTAAAAAGTGGTGAATTTGTAACGAAGTATGATAAATAA
>anofar_hyp37.7|AFAF007373|to_be_corrected|
ATGCGTTCCACGGTACTGCTGCTGGTGCTGCTGCTGGTGTGCATTTCGATCAGCTTCACCGACGGTACGCGGAAGCGCCAGCGCACGGACCGCGTGTCCGACACGAGCTCGACTTCCTACCGCCGGCAGAAACATGGCTCACGGGAGCAGTACAACTGTCGCGTCCGTAATCCCTCCCAGCACATCGCGACCCGGCTGACGCGCTACTTCATCTTCGGCGGCATGCTGCAAGCAATCGCGGAGAAGACGGGCCTCCCGCGGAACACGCTCGTGGTCGGCGGGGGAAGCCGCTATCAGGATCAAACCAGCGGCCGGGGGCTTAACGTACACGCCGCGCACGTGATACGCGTCGGTGCGATCGACGAGCGGCTGGCGAAGAAGGATGCGTCGCTCAACAAGGCGCTGGAAAACTATCTCGGCCACACGCAGAACGTGCTCCGGGCGGCCAACGCCTGGCACGGGGTCGGTGGTGCGATCGATCGGCTGCAGTCGGATCGGTTGCGCGAGCTGGCGAAAATCGATTTCAATGCTAGAAAGCTGGACGCCACGAAACGGTCCGCCGTGGAACGGATAATGAAGGCGTTCCGTGCCGTCATCGACCAGCACGTGCAGAACGCGACGAGGAAGGGAAACAAACCGAACGCGAAGGGAACGAAAGGGAACAAGAAGAACAACCAGTCCGCAAAGCAGTCCGGGCTGAAAACGCTTCAGGCTGATAAAGCCGCCGTGTACTGTGCGACGGCGGATATGCTGTACGCGAACGGGAAGGCGGGATACGATATGGTGCGAACCGGGGAGTTCGAGAGACACTACAATCGTGGTTGA
>anodir_hyp37.7|ADIR010517|to_be_corrected|
ATGCGTTCCATCTGCGTGCTACTGCTGCTGTTGTGCATTGCGATCAGCTTCACCGATGGTACCAAAAAACGGAAGCGAACGGACGTTGTCTCCGACACCAGCTCGACTACATACAACCGCAAGAAGCACGGCCCCCGGGAGCAGTATAATTGTCGCGTGCGTGATCCCTCCCAGCACATCGCGACACGGCTGACGCGCTATTTCATTTTCGGTGGCATACTGCAAGGAATCGCGGAGAAAACGGGCATTCCGCGGGACAAGCTCGTGCTCGGTGGGGCAAGTCAGTTTCAGGATCAAACCAGTGGGCGCGGGCTTAATGTGCACGCGGCGCACGTGATTCGCGCCGGTGCAATCGATCCGCGCCTGAAGGACAAGGATGCATCGCTTAACACGGCGCTGCAGAACTATCTCGGCCACACGCAGAACGTGCTCTCGCTGGCGAACGCCTGGCATGGCGTCGGCGGTGCGATCGATCAGTTCCAGTCGAGCAGGCTGACCGATCTGGCGAAAATCGATTTCACGGGCAAGTTGGACCCAACGAAACGGAGAGCCGTGGAGAGGATCATGCAAACGTTCCGTGACATCACTGACAAGCACGTGCAATACGCCACGAAGAAAGCCACCGCTAAGCCAAACGCAAAGCCAAACGCAAAGCGAGCGAAGAACAAGCAACCGGCGGCAAACAGTAATCAGAAAGTGCTCCAGGCGGATAAAGCTGCCATCTACTGTGCGACGCCGGAAATGCTGTACGAGAATGGTAGGGCAGGATACGGAATGGTTAAGACCGGCGAGTTTGCTAAGCACTACGATAGACCTTGA
>anoatro_hyp37.7|AATE004909|to_be_corrected|
ATGAAGGTTTCATCATCGCTCCAGTTGGCATTGGTGCTGTCCGTGCTGTGGCTAGCGATCGCGTCGGTTTCCGGTGCGCGACAAAAGTCTCAGGTCGTGGCGGACGTTGCCTCGACCGCCTACTCCCAGACGCTGCACGGCGAGCGGAAATGCTACAACCTTCGCGTGCGCGACGCAAACAAGCACATCTCGACGCGCCTGACCCGGTACTTCGTGTTCGGTGGCGTCCTGCAGGCGATCGCGGAGCAATCGCAAATCCCCCGTGAGGATATCGTGGCCGGTGGTGCGAGCCGGTTCCAGGACCAATCGAGCGGTCTCGGCCGCAAGTTCCACGCGGCGCACGTTATCCGCGTGGGTGCCATCGATTCGCGCCTGAAGCAAAAGAAGGCAGGGCTAAACACGGCCCTGCAAAACTACATCGGTCACACGCAGAACGTGATCGATATCGCGAACGTTTGGCACGGCGTGGCGGGCCAGATCGATCGCTACCAGTCGGACAATTTGGGCGAGCTGGCCAAGATTGACTTTGGGGGCGAGTTCGAGCCGACCAACCGGCGCAAGGTGGAAGATCTGATGAAGCTGTTCCGGGATATCATCGACACGCACGTGAACAGCGGCCAGCGGAACCGGGAGGAGCAGAGCGAGCTGGAGGCGGACAAGATCGGGGTGTACTGTGCCGGCGCATTGATGCTCTTCGAGGCCGGCAAGGAAGGCTATCAGATGGTGAAGAGTGGGAATTTTGAAACTCACTATAAGAAGGCTTAA
>anosin_hyp37.7|ASIS019331|to_be_corrected|
ATGCTGTCCGTTCTGTGGGTGTCGGTGGTCGTGTCGGTGTCCGGTGCTCGACAAAAGTCACAGGTCGTACCGGACGTTGCCTCGACGGCGTACTCCGAGACACTGCACGGCGAACGGAAGTGCTACAACCTGCGAGTGCGCGACGCAAACAAACACATCTCGACGCGCCTCACGCGCTACTTCGTATTCGGTGGCATCCTGCAAGCGATCGCGGAACAAACGCAAATTCCGCGCGAGGATTTGGTGTCGGGAGGCGCGAGCCAGTTTCAGGACCAATCGAGCGGACTCGGGCGAAAGTTCCACGCGGCGCACGTCATCCGAGTGGGCAGCATCGATGGCCGTCTGAAGCAAAAGAAGGCATCGCTGAACACGGCCCTGCAAAACTACATCGGCCACACGCAGAACGTGATCGATATCGCGAACGTTTGGCATGGGGTGGCGGGTCAGATCGATCGCTTCCAGTCGGACAACCTGAGCGAGCTGGCCAAGATTGACTTTGGCGGTGCGTTCGAACCAACGAACCGGCGCAAGGTGGAGGACCTGATGAAGCTGTTCCGGGATATTATCGACACGCACGTGAACAGTGGGAACCGGGCTCGGGAGGATCAGAGCGAACTGGAGGCTGACAAGATCGGGGTGTATTGCGCCGGGGCATCGATGCTCTTCGAGGCCGGAAAGGAAGGGTATCAGATGGTGAAGAGCGGGAACTTCGAAACTCACTACCAGAAGCCGTAG
>anoalb_hyp37.7|AALB002192|to_be_corrected|
ATGCTGTGCAGTTTTAGTACAATCCCGACCGAAGCAGCTAGACAACGATCAAAGATCATACCGGACATCGCATCGACCGTCTACTCCGAAAATCTGCACGGTGACCGAAAGTGTTACGAGCGGCGTGTGCGTGATCCGAACGTACACATCTCGGCCCGTCTGCTGCGCTACTTCACCTTCGGTGGGATCCTACAGGGAATTGCCGAAAAGACCGCACTGCAGCGTGTTGGGCTTGTGCAGGGCGGCGCAAGCCAGTTTCAGGACCGCTCGAGTGGGCTCCAGCGTGAGTATCATGCAGCACATATCGTCCGTGTTGGCACGATCGAGCCGCGCCTGCAGAAGGAAAGTGCCACGCTCTACAACGCGCTGAAGAACTACATTGGCCACACGCAGAACGTGGTCCGGCATGCAAACGTTTGGCACGGTGTCGGTGGTCAGATCGATCGCTTTCAGTCGGACAATTTGGCAGAGCTGGCCAAGATTGATTTCCATGGAACGCTCGATGATCAAATCCAGACGGTGGAGGGATTGGTGCTGAAGTTCCGGGAACTCATTCAACAGTACGTCCAAGCACCAGATGGTACACGCACTGAATCGGACCAGAACGTGCTGAATGAGGACTGGGTTGCGGTGTGGTGCGCCGGAACCGAGGTGCTGTTTGAGGCGGGCAAAGAAGGTTATCAGCTGGTGATGAGCGGGAATTTCGCCAATCATTACACGACCACATAA
>anodar_hyp37.7|ADAC004853|to_be_corrected|
ATGGGTTGTACCACAGTTTGTCTCTCCTCGGCCGTGGTATTGATCGCCGTGCTGTGCAGTTTCAGTGCGATCCCGACTGATGCAGCTAGACAGCGATCAAAGATCATACCGGACATCGCATCGACAGTCTACTCCGAGAATCTGCATGGCGACCGAAAGTGCTACGAACGGCGGGTTCGTGATCCGAACGTACACATCTCGGCCCGTTTGCTGCGGTATTTCACCTTCGGCGGAATCCTACAGGGAATTGCCGAAAAGACCGCACTGAATCGTGTTGGGCTTGTGCAGGGCGGTGCCAGCCAGTACCAGGACCGCTCGAGTGGACTCCAGCGTGAGTATCATGCGGCACACATCGTTCGTGTAGGCACCATCGACCCAGGTCTGCAAAAGCAAAGTGCTACGCTCTACAATGCCCTGAAGAACTACATTGGTCACACGCAGAACGTGATCCGACATGCAAACGTTTGGCACGGTGTCGGTGGTCAGATCGATCGCTTTCAGTCGGACAACTTGGCTGAGCTAGCCAAGATTGATTTCAATGGTACGCTCGATGGTCAAATTCAGACGGTGGAAGGATTAGTGCTAAAGTTCCGAGAACTCATTCAAAACTACGTCCAAGCGCCAGATGGTGCACGCACAGAGTCGGACCAGAATGTACTGAATGAGGACTGGGTTGCGGTGTGGTGCGCCGGAACAGAGGTGCTGTTCGACGCGGGCAAGGAAGGTTATCAGTTGGTGATGAGCGGGAATTTCGCCGATCATTACACGACGACATGA
>anoga_hyp37.7-2|AGAP001989||
ATGACAACCTTCCGGTACGTTTGGCTAGCTTGCCTCGGAGCGTTCGTCATCATCATCTCCACAGCCACAGCCGCTCGCCGACCCACAACCGTCGTGTCCGACGTCTGCTCGACCTCGTTCACCGACGGGCCGTTTGAAACGCGCGACGCGTACCGTCAGCGTGTGCGCGATCCGAACAAACACATCTCGGCCCGGCTCGTGCGCTACCTCACGTTCGGTGGCATTCTGCAAGCGATTGCGGAGAAAACGAACCTTCCCCGGGACACGCTGGTAACTGGCGGTGCTAGCCAGTTTCAGGATCAGCACAGCGGCCTGGGCCGAACCGTCCACGCGGCCCACATCATTCGCGTCGGCACGATCGATAAGCGCCTGGGCAGGCAGGACTCGGCGCTGCACACAGCGCTGACCAACTACATTGGCCACACGCAGAACGTGCTGCGGGCGGCAAACGCGTGGCACGGTGTCGGCGGCGCAATAGATCGCTTTCAGTCGGACAAGCTAGACGCGCTGGGCAGGATCGATTTTAACGCCCCGTTCGATCGGGACCAGCGCATTGCGGTGGAGCAGCTGACGGAACGTTTCCGGGACGTGATTAGCGCTTACGTTCGGGATGGAACGCACGAGGAGAGCGACAGGCAGATACTGGATGAGGATAAGATGATAGTGAACTGCATGCTGCCGCTGATGCTGTTCGAGGAAGGCAAGGCCGGGTACGATCTGGTGACGAGCGGAGACTTTGTGGCGCACTACGGTAGAACGAGCAGTAAACGTTGA
>anocol_hyp37.7-2|ACOM023546||
ATGACAACCTTGAGGTACGTTTGGCTAGCTTGCCTCGGAGCGTTCATCATCTCCACAGCCACAGCCGCTCGCCGACCCACAACCGTCGTGTCCGACGTCTGCTCGACCTCGTTCACGGACGGCCCGTTTGAAACGCGCGACGCGTACCGTCAGCGTGTGCGCGATCCAAACAAACACATCTCGGCCCGGCTCGTGCGCTACCTCACGTTCGGCGGCATTCTGCAAGCGATTGCGGAGAAAACGAACCTTCCCCGGGACGGGCTGGTAGCTGGCGGCGCAAGCCAGTTTCAGGATCAGCACAGCGGCCTGGGCCGAACCGTCCACGCGGCCCACATCATTCGCGTCGGCACGATCGATAAGCGCCTGGGCAGGCAGGACTCGGCGCTGCACACAGCGCTGACCAACTACATTGGCCACACGCAGAACGTGCTGCGGGCGGCAAACGCGTGGCACGGTGTCGGCGGCGCAATAGATCGCTTTCAGTCGGACAATCTGGACGCGCTGGGCAGGATCGATTTTAACGCCCCGTTCGATCGGGACCAGCGCATTGCGGTGGAGCAGCTGACCGAACGTTTCCGGGACGTGATTAGCGCTTACGTTCGGGATGGAACGCACGAGGAGAGCGACAGGCAGATACTGGATGAGGATAAGATGATAGTGAACTGCATGCTGCCGCTGATGCTGTTCGAGGAAGGCAAGGCCGGTTACGATCTGGTGACGAGCGGAGACTTTGTGGCGCACTATGGTAGAACGAGCAGAAAACGTTAA
>anoara_hyp37.7-2|AARA006955|to_be_corrected|
ATGACAACCTTCCGGTACGTTTGGCTAGCTTGCCTCGGAGCGTTCGTCATCATCATCTCCACAGCCACAGCCGCTCGCCGACCCACAACCGTCGTGTCCGACGTCTGCTCGACCTCGTTCACCGACGGGCCGTTTGAAACGCGGGACGCGTACCGTCGGCGTGTGCGCGATCCAAACAAACACATCTCGGCCCGGCTCGTGCGCTACCTCACGTTCGGTGGCATTCTGCAAGCGATTGCGGAGAAAACGAACCTTCCCCGGGACGGGCTGGTAGCTGGCGGCGCAAGCCAGTTTCAGGATCAGCACAGCGGCCTGGGCCGAACCGTCCACGCGGCCCACATCATTCGCGTCGGCACGATCGATAAGCGCCTGGGCAGGCAGGACTCGGCGCTGCACACAGCGCTGACCAACTACATTGGCCACACGCAGAACGTGCTGCGGGCGGCAAACGCGTGGCACGGTGTCGGCGGCGCAATAGATCGCTTTCAGTCGGACAATCTGGACGCGCTGGGCAGGATCGATTTTAACGCCCCGTTCGATCGGGACCAGCGCATTGCGGTGGAGCAGCTGACCGAACGTTTCCGGGACGTGATTAGCGCTTACGTTCGGGATGGAACGCACGAGGAGAGCGACAGGCAGATACTGGATGAGGATAAGATGATAGTGAACTGCATGCTGCCGCTGATGCTGTTCGAGGAAGGCAAGGCCGGGTACGATCTGGTGACGAGCGGAGACTTTGTGGCGCACTATGGTAGAACGAGCAGTAAACGTTGA
>anoqua_hyp37.7-2|AQUA007131|to_be_corrected|
ATGACAACCTTCCGGTACGTTTGGCTAGCTTGCCTCGGAGCGTTCATCATCTCCACAGCCACAGCCGCTCGCCGACCCACAACCGTCGTGTCCGACGTCTGCTCGTCCTCGTTCACCGACGGGCCGTTTGAAACGCGGGACGCGTACCGTCAGCGTGTGCGCGATCCGAACAAACACATCTCGGCCCGGCTCGTGCGCTACCTCACGTTCGGTGGCATTCTGCAAGCGATTGCGGAGAAAACGAACCTTCCCCGGGACGGGCTGGTAGCTGGCGGCGCAAGCCAGTTTCAGGATCAGCACAGCGGCCTGGGCCGAACCATCCACGCGGCCCACATCATTCGCGTCGGCACGATCGATAAGCGCCTGGGCAGGCAGGACTCGGCGCTGCACACAGCGCTGACCAACTACATTGGCCACACGCAGAATGTGCTGCGGGCGGCAAACGCGTGGCACGGTGTCGGCGGCGCAATAGATCGCTTTCAGTCGGACAATCTGGACGCGCTGGGTAGGATCGATTTTAACGCCCCGTTCGATCGGGACCAGCGCATTGCGGTGGAGCAGCTGACCGAACGTTTCCGGGACGTGATTAGCGCTTACGTTCGGGATGGAACGCACGAGGAGAGCGACAGGCAGATACTGGATGAGGATAAGATGATAGTGAACTGCATGCTGCCGCTGATGCTGTTCGAGGAAGGCAAGGCCGGTTACGATCTGGTGACGAGCGGAGACTTTGTGGCGCACTATGGTAGAACGAGCAGAAAACGTTAA
>anomer_hyp37.7-2|AMEM018447|to_be_corrected|
ATGACAACCTTCCGGTACGTTTGGCTAGCTTGCCTCGGAGCGTGCATCATCATCATCTCCACAGCCACAGCCGCTCGCCAACGCACAACCGTCGTGTCCGACGTCTGCTCGACCTCGTTCACCGACGGGCCGTTTGAAACGCGGGACGCGTACCGTCGGCGTGTGCGCGATCCGAACAAACACATCTCGGCCCGGCTCGTGCGCTACCTCACGTTCGGTGGCATTCTGCAAGCGATTGCGGAGAAAACGAACCTTCCCCGGGACAGGCTGGTAGCTGGCGGTGCTAGCCAGTTTCAGGATCAGCACAGCGGCCAGGGCCGTACCGTCCACGCGGCCCACATCATTCGCGTCGGCACGATCGATCAGCGCCTGGGCACGCAGGACTCGGCGCTGCACACAGCGCTGACCAACTACATTGGCCACACGCAGAATGTGCTGCGGGCGGCAAACGCGTGGCACGGTGTCGGCGGCGAAATAGATCGCTTTCAGTCGAACAATCTGGACGCGCTGGGAAGGATCGATTTTAACGCCCCGTTCGATCGCGACCAGCGCATTGCGGTGGAGCAGCTGATCGAACGTTTCCGGGACGTGATTACCGCTTACGTTCGGGATGGAACGCACGAGGAGAGCGACAAGCAGATACTGGATGACGATAAGATGATAGTGAACTGCATGCTGCCGTTGATGCTGTTCGAGGAAGGCAAGGCCGGTTACGATATGGTGACGAGCGGAGACTTTGTGGCGCACTATGGTAGAACGAGCAGTAAAAGTTAA
>anochris_hyp37.7-2|||
ATGACAACATTCCAGTATGTGTGGCTTATTTGCATGGCGTCCACTATCATCTGCTCAGTCACTGGCGCCCGTAAAGACACGACGGTACTGTCCGATATCTGCTCCAGCTCGTTCACCGAAGGACAGTATGAGACACGCGACGAATATCATCGCCGTGTGCGAGACACGGACAAACACATCTCAGCCCGTTTGGTACGCTACCTTAAGTTCGGTGGCATACTGCAAGCCATTTCGGAGAAAACGGAAATCCCACGTGACCAGCTGGTGGCCGGAGGTGCTAGCCAGTTCCAGGATCAGCACAGCGGTCTCGGCCAGAACGTCCATGCGGCTCATGTTATACGCGTAGGCACGATTGATAAGCGCTTGAGCGTGAAGGATGCAACGTTGAACAAAGCGTTGGAAAACTACGTTGGCCACACGCAGAATGTGCTACGGGCGGCAAACGCTTGGCATGGCGTCGGTGGGGAGATAGATAAGTTCCAGTCGAGCAATCTGACCGTGCTGTGTACGATCGATTTTACCGGTTCGTTTGAACCGGATAATAGGAGCGTGGTAGAGCAACTGATCAATAGCTTTCGTGAGGTTATTGCCGCATACGTGATGGATGGAACGTATGATGCGAAGGATAGAAAAATTCTCGATGAAGATAAGGTGATAGTGTACTGTGTGTCTCCGTTGATGCTGTTCGAGGAAGGAAAGGCAGGCTATGATCTGGTGAAGAGTGGACAATTTGTGAGCCATTATGGTAGAACTAGCAAAATCATTTGA
>anoepi_hyp37.7-2|AEPI007454||
ATGACATCCGTACGGTACGTTTTGGTAATTTTCCTGGCCTCTGCTGTGATCTTCACTGCCACGGGCGCCAGGAAAGACTCGACGGTGCTGTCCGACATCTGCTCGAACACCTTTACCGAGGGACAGTACGAGACGCGCGACGAGTACCAGCGGCGGGTGCGCGAACCCAACAAGCACATCTCCGCCCGGCTGGTCCGCTACCTAACGTTCGGTGGCATTCTGCAAGCCATCTCGGAGGAAACGGAAATCCCTCGCAACGAACTGGTCGCGGGAGGAGCCAGCCAGTTCCAGGACCAGAGCAGCGGCCTAGGTCGAACTGTTCACGCGGCGCACGTCATTCGCGTGGGCACGATTGACCGGCGGCTGGGCGGGAAGGATGCAGCGTTGCAAAAAGCGTTAGTTAACTACATTGGCCACACGCAGAACGTGCTGCGGGCCGCTAACGTTTGGCATGGGGTGGGAGGGGAAATCGATCGGTTCCAGTCGAACAATCTGGGCTTGCTGGGTTCGATCGATTTTACGGGCGCGTTTGAGCCGGACAATCGGAAGGTCGTGGAGCAACTGGTTGGCTACTTTCGTGAAATTATTGCGGCGTACGTAAAGGATGGCAGCGAGTACGATGCGAAGGACAAAAATATTCTGGACGAGGACAAGGTTATCCTGTGCTGCGTATCGCCGTTGATGCTGTTCGAGGAAGGAAGGGCAGGTTATGATTTGGTAAAGAGTGGAGAATTTGTTTCCCACTACGGTAGAACTAGTAAGAAGAATTGCAGCACATTTCAATGTTAA
>anofun_hyp37.7-2|AFUN008280|to_be_corrected|
ATGGCATCTTTACGATTCGTTTGGATAGTTTGTCTAGTGTACATTTGTGCTGTCAACTCAGCGAAATCAAGAAAAAAATCAGTCGTTTTATCCGACGTCTGTTCGAGTGTGTATACGCAGACAGAATATAACACACGAGACGAATACTACCGTCGTGTAAAGGATCCCCATAACCACATCACAACACGTCTCATGCGCTACTTTACTTTTGGTGGCATTTTGCAAGCAATTTCGGAGGAAACGGGAATCCCTCGTGATAAACTGGTTGAAAAGGGTGCGAGTCAATTCCAAGATCAGTCCAGCGGTCTCGGTCAAACCATCCACGCGGCACACATCATCCGCGTAGGTGCTATTAATAGCCGACTGAAGAATAAGAATCCATCGCTAAACAGAGGATTGGAGAACTATATTGGACACACGCAAAATGTGCTACGTATCGTCAATGTATGGCATGGAGTTGGAGGAGCAATAGACCGGTATCAATCGGACAATCTAAACACTTTATCTACAATAGACTTTGATGGACTATCCACACAGTCAATGGATGTCATTGAGCAATTAAAAGAAGATTTCTTCAAAATTGTTGATCAATATGTGCAAACAATACCGAATGAACAATCAAATAATAGCGATCTTGAAACAGACAGGGAAATTGTACATTTGATAAATGATTGCATGTTGTTTGAAAATGGAACTTTAGGGTATGGCATGGTAAAGGATGGATCGTTTGTAACCCGTTACGCTAGAGCATAG
>anoste_hyp37.7-2|ASTE002796|to_be_corrected|
ATGGCATCTTTACGCATCGTTTTGCTAGTGGCGCTAGTGGCCATCGGTGCTATCAGCTCGGCGACTGGCGCCAGAAAACAGTCGGAGCTCATTTCCGACGTCTGCTCGAGCTCGTTCACCGAGGGACAGTATGAATCACGCGATCTGTACTACCGGCGTGTGCGCGATCCCAACAAACACATCTCCGCCCGACTGGTGCGCTACTTCCGGTTCGGTGGCATGCTGCAAGCCATTTCGGAGCAGACGGAAATCCCTCGCGATAAGCTGGTGACCGGTGGAGCGAGCCAGTTTCAGGATCAGTCCAGTGGACTCGGCCAAACCATCCATGCGGCGCACATCATACACGTCGGCGCCATTAACAGCAAGCTCGAGAAAAAGAGTCAGCCGCTTAGCAGAGCGTTGCAAAACTATATCGGACACACGCAAAATGTGCTTCGTGCCGCAAACGCTTGGCATGGCGTCGGAGGTGACATCGATAAGTATCAATCGAATCAGCTGGCCGCGTTGGCGACGGTTAATTTTGCGGGCGAGCTAGAAACTAACGATCGCCGAACGGTGGAGACTTTGATCACGGAGTTTCGTAGCATCATCGATAAGTATGTGCGCGACGGGACACACGCGAAAGGCGAGAAGCTAGTGCTCGATGCGGACAGCGTGATTGTCTACTGTGTTGTGCCGCTGATGTTGCACGAGGAAGGTAGGGCAGGCTATGATATGGTAAAAAGTGGAGAATTTGTGACGAAGTATGATAAGTAA
>anomac_hyp37.7-2|||
ATGGAAGCTTTGCGGTTCGTTTTGCTAATTTGTGTTGCGTACAGTTATGCTATAAACTCAGCGGATTCAGCTGGCGATAGAGAAAAAACAGATGTTTTTACCGATATCTGTTCGACCGCCTTTAACGAACAAGAACATATAACAAAAAGCCATTTTCATGACCGTGTGCACGATCCCAACAAACACGTTGCGGCCCGATTGCTACGCTACTTCAGGCTTGGTGGCATCGTAGAAGCAATTTCGGAGAAAACAGGAATCGATCGTGCTACCTTGCTGAAGGGAGGTGCGAGTCAGTATCAAGATAAATCTAGTAATATGGGGTTTGATTACCACGCAGCACACATCATTCGCGTTGGCGCTATTGACAGTAAGCTGGAAAAAGAGAGTCCATCACTACACAAAAAATTAAAAACCTTTATCGGACATACACAAAATGTGGCAAAGATTTGGAACGTTTGGTATGGCGTTGGAGGTGAAATAGACCGGTACCAATCGAGCAATATAGGCGTTCTATCTACGATTGTATTTAAAGAGGATTCACTGGATCCGGATGGCCAGCGTACTGTGGAGACTTTGATACACGATTTTCGTAGTATCATTGATAAGTACATCCCTGCTGGAACTGAAACCGACGAGGACAACAAACTTCTCGAAAAGGAGAAAGTGCTAGTCTATTGTGTTACAACTAACATGTTACACCGCGAAGGAAAACAAGGTTATGAGATGGTAACAAGTGGTAAATTTTTGGAGTAA
>anofar_hyp37.7-2|AFAF007373|to_be_corrected|
ATGGCGAACGATAGAAGGGCTACGGATTTGCTGGCCGACCTCAGCTCGTCGTCGTTCGATGAGGATACACATATCACGCGCGATGAGTACTATCGGCGTGTGCGCGATCCCAGCAAACATATCTCCACCCGGCTCGTGCGGTACTTCTGGTTCGGAGGCGTTCTGCAAGCCATCTCCGAGAAGACGGGAATCGCACGCGATAAGCTCGTGGCCGGCGGTGCCAGCCAGTTCCAGGATCAGTCCAGCGGCCGTGGCCGAGGCATCCATGCGGCCCACGTAATTCGCGTGGGAAAAATCAACAGCCAGCTAAAGAGCAAGAGCGAGTCGCTTAATCGGGCGCTGGAAAACTTCATCGGCCACACCCAGAACGTCGTGCGTGCCGTTAACGCTTGGTACGGGGTCGGTGGAGCGATTGATCGCTACCAGTCGGATAAGCTGGCAGCACTGGCCGAAATCGATTTCAGTGGTACATTCGGACCAGCTAACGAGCGCAGGGTGGACAACTTAATTGCTCCGTTCCGTGAAATTATCGACAACTACGTGCAGACGGCCGATGCAAACGTTCAAACGGAGCTGGAAAAGGGCTTGTCGTCTATGAGCTTAGTCGGATCGGATATGCTGTTTTGGGAGGGAAAGGCCGGATACAACGCGGTCAAGGATGGTATATTTGAGCAACACTACAGTCGTGGTTCGGAATTGTAA
>anodir_hyp37.7-2a|ADIR010517|to_be_corrected|
ATGATTCCTATCCGTCTCGTGTGCACGGTGTGGCTTCTGTGCATTGCAGGCTGCGTCTGGGCAAGCGAAGAGTCACTCGAGGACGATGTCTGCATGACCGCCTATACCAAAGGACAGTACGGTACGCGCGCGGGGTACAACCAACGTGTGCAGGATCCGAAGAAACACATCTCGTCTCGCCTAATGCACTACTTTTGGTTCGGAGGCGTTTTGCAAGCGATTTCGGAGGAGGCGGAAGCCCCGCGAGATTATATAGCTAGCAAAATATTCAGGGACCTAATGTTTTTCCTAAGTGGCGTTCCTAAAAACGCACAACCTCCGGTGAATATAGTCTCCTTGGGAGTTCATCCGCTAGTAAAGTTCTGGAATGAACCAGTTTACCGTGCACTTGTCAACTACATCTGTGGCACAGAAAATGTTGCTGATGATGGCCGTGTTTGGCTCCAAGTTCATCGTCAACTGGACAGTTTTCAGAGCGAAAATCGTTTCGTCCTATCCGAAATTGATTTCAACGGAGAATTGGATAAGAACAACCTGCATAAAGTGGAGTCCTTAATGAACGAGTTCCGTGACGTCGTCGACAAGTACGTGCACAGCAGCGATGCCAAGGAAAACGTCCAAAAAGCCATGGAAGAGGAAGCAGTTACAGTCTTCTGCATAAGCCCGGCAATGCTGTTGGAGGAAGGCAAGGCAGGATACAATATGCTGAAGAATGGAACGTTTGTCGAAAGGTATGATCGAATTGAGGACAGGATCAAATTTGGCTTCTCACCCTTTTGGTCAAGATTTCGTTAG
>anodir_hyp37.7-2b|ADIR010517|to_be_corrected|
ATGGTACACGCGCGGGGTACAACCAACGTGCGCAGGATCCGAAGAAACACATCTCATCCCGCCTCATGCACTACTTCTGGTTCGGGGGCGTTTTGCAAGCTCTGGGCAAGCGAAGAGTCACTCGAGGACGATGTCTGCAAGACCGCCTATTCCAAAGGACAGTATGGTACACGCGCGGGGTACAACCAACGTGTGCAGGATCCGAAGAAACACATCTCATCCCGCCTCATGCACTACTTCTGGTTCGGGGGCGTTTTGCAAGCGATTTCGGAAGAGTCGAGATTCCCGCGTGAGCGAATAGCGCGCGGAGGACTCAGCAAACTAATGTTTCTCCAAAGTGGCGTTCGTAGCTACAACATACCATACTCGGCGAATATAGTTTCCTTGTTTAATATCCAACCGCTAGTAAAGTGCTGGAACAAACCAGTGTACCGTGCACTTGTGAACTACATCTGTGGCACAGAAAATGTAGCCGATGATGGACGCGTTTGGCGCCAAGTTCATCGTCAACTGGACCGGTTTCAGAGCGAAAATCTTCCCGCCCTATCCGAAATTGATTTCAACGGAGAATATGATGAGAACAACCTACACAAAGTGGAGGCTTTAATTACGGCGTTCCGTGACGTCATCGACAAGTACGTGCAAAGCAGCGATGCCAAGGAAAACGTCACAAAAGCCATGGAAGACGAAGAGGTTACAATCTTTTGCATAAGCCCGGCGATGCTGTTGGAGGAAGGCGCGACAGGATACAATATGCTTAAGAATGGCACGTTTGTTGAAAGGTATGATCGAATTGAGGACAGAATCAAATTTGACATCTCATCCTTTTGGTCAAGATATTCTTAA
>anoalb_hyp37.7-2b|AALB002192|to_be_corrected|
ATGGCGCAAAACGACAGGACGTATAGGGGGCCCAGGGATACGACGGACGATATAGACGATTCCAGCTCAGTGACCGAAAATAGAGTGCCAGTGACTGATAGTGGCATTACGATAACGCCTGCAGAAGATCACATTCTTGAACGATTCAGGCGATACTTCAAGCTGCTAGCCAGACTCCATGCGATCGAGGAAATGACGGGGCTGAAGAATATTGTGCTAGATGGAGCATCGACGGGTCAGGATAAACGTGGAACTCAGGAATATCAAGCGAGCCATGTGCTGCGTGTAGGCGCTATAAACGCAAAGCTAAAGGAGAAAAACGGACGGCTGTTTCAAGCGTTAACCAATTTCGTTGGCCACACCCAGTACACACTCGCGAAGGCAAATCGTTGGGGCGGTATTGGAGGAGAAATCGATAAATTTCAGTCGGACAATCTCGGTGGGTTGGACGGAATTAACTACGGTGGAAACGGGTATGGTACTATGGAAAAAAAGAAAATACAAGATATGCTGCACGCAATGAGCAAATTATTCGAGAACCCAAATCTTAAGCATGCCGAATATGGCAAAGAGGCGTTAGAATGGACCAAGAAACATAATAGCGACAAGGGCTTGAAAACATTGTATGAGTATATGAGGAGTAAGTTTGAGTAG
>anofun_hyp37.7-3|AFUN008280|to_be_corrected|
ATGACGTCTTTACGATTCGTTTGGATAGTTTGTCTGGTGTGCATTTGTGCTATCAACTCAACGACAGGCGCAAGGAAACAATCCGAGGTTATTTCCGACATCTGTTCGAGCTCCTTCACCGAGGGACAATATGACACGCGGGAGGAATACTATCGTCGTGTGCGCGATCCTGACAAACACATCTCAGCCCGGCTGGTACGGTATTTCCGTTTCGGTGGCATACTGCAAGCAATTTCGGAGGAAACGGAAATACCCCGCGATAAGCTAGTTGAAGGAGGGGCGAGTCAATTCCAAGATCAGTCCAGCGGTCTCGGTCAAACCATTCACGCGGCACACATCATCCGCGTAGGTTCTATTAACAACAAACTGCAGAAAAAGAGTGCATCGTTGAACAGAGCATTGCAGAACTACATCGGACACACGCAAAATGTGCTTCGTGCCGCTAATGCTTGGCATGGCGTTGGAGGCGACATAGATAAGTACCAATCGAGCAAACTGGGCGTTTTAGCAACGGTTGATTTTACTGGAACGCTGGACACAGACGACCAGCGTACCGTGGAAACTTTGGTAACGGATTTTCGTGCCATCATTGATAAGTATGTGCATGATGGCACTCACACGAGCGATGATAAAAAAATTCTAAACGCCGACAACGTGATCGTTTACTGTGTACTACCGTTGATGTTACACCAGGAAGGAAAAGCTGGTTATGACATGGTAAAAAATGGAGAATTTGTCACAAAGTATGATAAGTAA
>anomin_hyp37.7-3|AMIN003299|to_be_corrected|
ATGTTATCTGTACGATTCGTTTGGATAGTTTGTGCAGTGTCCATTTGTGTTATCAACTCAGCGACAGGCGCAAGGAAACAATCCGAAGTAATTTCCGACATCTGTTCGAGCTCCTTCACCGAAGGGCAATATGATACACGCGATGAATACTACCGTCGTGTACGGGATCCCGAAAAACACATCTCTGCCCGCCTGGTACGGTATTTCCGATTCGGCGGCATTCTACAAGCAATTGCGGAAGAAACGGAAATTCCCCGTGATAAGCTGGTTACAGGAGGAGCGAGTCAGTTTCAGGATCAATCTAGCGGCCTCGGTCAAACCATCCATGCGGCACACATCATCCGCGTAGGCTCTATCAATAACAAGCTCCAGAAGAAGAGCCCCACGTTAAACAGAGCATTGCAAAACTACATCGGACACACGCAAAATGTGCTTCGTGCTGCTAACGCTTGGCATGGCGTTGGAGGTGAGATAGATAAATATCAATCGAACCAGTTGGGCGTTTTAGCTACAATAGATTTTGCTGGAACACTGGACTCAAACGACCGTCGTACCGTGGAAACTTTGCTAACGGAGTTTCGCACTATCATTGATAAGTATGTGCGCGATGGTACTCACACCACTGATAATAAAAAAATCCTCAACGCGGACAACGTGATAGTTTACTGTATGCTACCGTTGATGTTGCACGAGGAGGGAAAGGCAGGTTATGATATGGTAAAGAATGGAGATTTCGTCACAAAGTACGATAAATCGTGA
>anofar_hyp37.7-3|AFAF001632||
ATGGCTGCCCTGTGGGTGAAATGTATTCAGCTGTTCGTCTTTTGCATTGCGATCGATTCTATTGCCTGCGCCAGGAAGCCAACGGATGTGTTGTCCGACGTCTGTTCGACTGCCTTCTCCGAAGGAGCGCATGGCACTCGCGAAGGATACAGTAAGCGTGTGCGCGATCCCAGCAAACATATCTCCACCCGGCTCGTGCGCTACTTCTGGTTCGGTGGCGTTTTGCAAGCCATCTCCGAGGAGACGGGAATCGCACGCGATAAGCTCGTGACCGGCGGTGCCAGCCAGTTCCAGGATCAGTCCAGCGGGCGTGGCCGAGGCATCCATGCGGCCCACGTAATTCGAGTTGGAACAATCAACAGCCAGCTAAAGAGCAAGAGCGATTCGCTTAATCGTGCACTGCAAAACTTCATCGGCCACACGCAGAACGTGCTGCGCGAAGCCAACGTTTGGCACGGAGTCGGTGGCGATATTGACCGATACCAGTCGGATAAGCTGACCGCACTGGCCGATGTTGACTTCACCGGCCCATTGGAACCCACCAACCGGCGCAAGGTGGAAGATTTAATAACGCCGTTCCGGGAAATTATCGACAAGTACGTGCAGAGTGGCGATGCGCAAGCGAAAACGGTGCTGGAAGAGGACAAAGTGACCGTGTACTGCGTCGGACCGATGATGCTGTTTGAGGAGGGAAAGGCCGGATACGATATGGTGAAGAATGGAGACTTTGTCAAGCACTACGATCGTGCTTGA
>anodir_hyp37.7-3b|ADIR010517|to_be_corrected|
ATGCGCCGGATATGCATAATCTTGCTCGTCTGCCTTGCAGTTGACGCGATCACCTGCGCGAGGACTAAGACGCGAGTGGTGGCTGATGCCTGCTCGACCGCGTATTCCGAGAAAATACATGGTACCCGCGAGGCATATAATCTGCGCATACGCGATCCCAACCAGCATATCTCAACCCGGCTCGTGCGCTACTTCCGGCTCGGTGGCATTTTGCAAGCGATCGCAGAGAAGGCTGGCATCGAGCGAACAAAAATAGTGGCCGATGGTAGCAGCCAGTTCCAGGATCAGTCCAGTGGTCGTGGACACACGCATCACGCGGCGCATTTAAACCGCGTTGGAGCGATCCACTCAGGGTTGAAGGATGAGAATCTTAAACGTGCGCTGCAAAACTACATCGGCCACACGCAGATCGTACTGAGCGAATTCAACGTTTGGCACGGTGTTGGCGGTGACATTGACCGATACCAATCGGAGAACCTAGTCAAGCTGGCCGGAATAGATTTCAACGGTGCGATGGAACCCTCCAACCGGCGCACGATAGAGGATTTAATAACGTCGTTCCGCGCCATTATCGACAAGTACGTGCAAAACGGTAGCGGCGATGCGAAGGTCAAAAAGGTGCTGGAAGAGGACAAGTTGACGGTTTACTGCGTCGGACCGTTGATGCTGTTCGAGGAGGGAAAGGAAGGGTACGATAGTGTGAAGAATGGGGAGTTTGTAAAGAACTACGATCCTCGCAAACAAAAAAGACCTGCTTAA
>anoalb_hyp37.7-3a|AALB002192|to_be_corrected|
ATGTGTTTGCCGAAACAACGAATAGATGACATAGTTTTGCCTGGCGGTAGAGAAGTTGAGCAACATGTTGAAATGCGGTTGCGATGTTTCTTCTTTCTTGGAGCCGTGTTGCAGGCAATCACAGAGAAGACGGGCATTCCGCGAGAGCTGCTTCTGGATTCAGTTGATCAGCGTGCACTACATGGACAGTCGATGAACTTTGCCAAAGTTCGATTAGTTCGTGCCGGTGAAGTTAATCCTCGATTGGGCGAGATCAATCATCGACTCTACCGGACGTTAGTTCGGTTGATTGGAGACGAACAAGTGGTACCAGTGGCAGAGTACCACCTGAACGAGGTGACTGGTGCCATCGATCGATTACATCACGCCATCCTTCTGGATATGGCGTGTATAGACTTTTCTCTGGATCCTCCTAACGCTACCAGCCCTTCTAACTGCTCCAGGGTAAACCGTATACTCGACACGATGCACTCAGCCTTAATCGGAAACCCGCTCTTCAGCCGAACGGCCTTGGATTGGGTCGCAAACACGCGAACACCCGCAGGGATACAGGATTTGTTCCGTTACGTAGCGCCTGTATATCAAGCTGTATTGCGTGAACAGGAGTTGCCAAGCGTTGAAACTTTGCTGGAGCGTCCTAGGTTATACGACAATTCTTCCCGAGAATGTTGTAGATCATCTTTGTAA
>anoalb_hyp37.7-3b|AALB002192|to_be_corrected|
ATGTCGCGACGACGTAAACCGTTTGGAAATAATAGCAAACGGCGTCGAACGGACGATATAAGCGATCCTAGCTCAGATTTAGATGAGGATCACATTCTTGTCCGTTTCAAACGATATTTCAGACTATTAGTAATAATTCGTGCGATTCAGGATAAAACAGGTTTACCGTATCTACTAAGCGGTGGAGCATCGACGGTCCAAGATGTGAACGGTAGCAGGAATTTACAAGCGTGCCATGTACTGCGTGTTGGCGAAGTAAATCCGCAACTGCAAATTGATAATGAAGGGCTGTATAATGCGTTAATTAATTTCGTTGGCCACACACAGATTGCACCCTCAGAGTTAAACCACTTTCACGGTATTGGAGGAGAGATCGATAGATTTCAGTCGAACAATCTTAACAGCTTAAACAGAATGGTGTACGGAGCGGGTGGATATGGAACTTTTGTAAAAGAAAGGTTACAGGAAATGCTCACCGAGATGCTAGCGATAGCAACAAGGTATCCCGAACATGCCGCTGAAGCAGAAGAATGGATTGTAAACAGTATGGAAGAGCCGGGATTAACATAG
>anodar_hyp37.7-3|||
ATGTCCCAAAAAGACAGGACGTATAAGGGACCCAAGAACACAACGGATGATATAGACGATTCCAGCTCGGTGACCGAAAAAAAAGTACCAGTGGCAGATAGTGATCAATTGATAACGCCTGCAGAAGAGCACATTCTGGAACGGTTCAGGCGATATTTCAAACTGTTAGCAAGAATCCGTGCGATCGAGGAGCTGACGGGTCTGCAGAATATTGTTCAAGGTGGAGCATCGACGGGTCAAGATGTGCGTGGAACACAGAAATATCAAGCGTGTCATGTGCTTCGTGTAGGTGCAATAAATCCGAAGCTGAAAGATAAAAACGAACGTCTGTTTAAAGCGTTAACCAATTTTGTTGGCCACACCCAGTACGCCCTAGCGGAGGTAAACCGTTGGGACGGAATTGGAGGGGCGATCGATAGATTTCAGTCGGCCAACCTCAATGGTTTAAATGGAATGACTTACGGTGGGAAGGGGTATGGTTCTGTGGAGAAAAAGCTGTTACAGGATATGCTGAACGAAATGCTCAAAATTGTCGTGAATCCAGAGCTCAAGTATGCCGCATATGGCAAAGATGCGAAAAAATGGATTGAGAAACATAACAATAGTGAGAAGGAATTGAAATCGTTGTACGACTATATGAGGAGTAAGTTTGAGGGGGTAAAAACTGGAGATTTTGTCAAACAGTGGGAGAAAAAATGGTAA
>anoga_Sal_amy|AGAP006371|to_be_corrected|
ATGGGAAGAATCTTCTGCCACACGGCGCTAACACTAGTGGGCGTGAGTTTAAGTCTGCATTCCAGCTCAGCGCAACAGTTGGGCCCTTTCACCATACCAACGCTTGCTAATGGAGGTGCTTTAGGATTTTCGAACAATTTTTTCAGCGCACTCGTTGATCCACGATCAAGAAGGCTATCCTTCTCGGCTCAAGCTCCACCGATCGGTGCAGATGGCGGATCGACGACTTCTTTGTCTAGTTTCATTGGAAGGTTTAATAATCCGCTCGCAGGCTTTCTGCCCGGTCAAACAAATGTAGTGCCAATACAAACGCCATCGTTGTCGTCTTTAACGCCATCAAATGTTCCGGGAGTGTCCGAGTTTACCAACATCTTGCGTACCTTTGGCAGTGGAATTCCAAGTGGCGTGAATCGTATCCAAGGTGCAGCCAACACGTTCCACAATCTAGCCACAGATGCTACACGAAGAATCTTAACCCCGTCCAGTATACGATCATCGTCCACCTCATCTTCGATTCCCTCGGTTCAACAGCTCCCGGGTGTGTCCGAATTTACCAATGCGTTGCGATCATTTGATAACGCAATTCCAGATGGTATCAATCGCTTCCAGAGTGCTTCGAACACATTTCAAAGCATTGCCTCAAATGCTACAGAAGCGTTCCTAAATCCGTCCGGTGCGTTATCGTCATCGGTGATCCCCTCGAATCGGCTGCTTCCGGGAGTCCCTCAGTTTACCAACATTTTGCGATCGTTTGGTAATGCATCGAACACATTCCAAGCAATTGCTTCAAATGCTACAGAAAGATTCTTAAATCCGTTCGGCTTACGATCATCGTCTTTATCGTCCTTACACCTTCCGGGAGTGTCCGAGTTTACCAACATTTTGCAATCATTTGGCAACGGTATTCCAGCCGGAATAGGACGCATTCGAAATGCAGCCAATGCCTTTCAACGTCTTGCTTCGAACGCGTCGCAAACGGGTTTCAATCCAGCTGCTGTCCTAAGTCAGTTTGCCACGCTTGTCCCGAACACCGGACAACGTGCAATAATACCCTTACCTAATGTTAATTTTACATCAAATGCTGAAGTGAGCGTTACCGCTGGAAATGCCGCTGGAGACTCGGAAGGCAATGAGGTAGATACTTCCTCAAGGTTAGCAATTGCCCCGCGTGTTGATGTTCCTGTAAATCGCAACGATCCTCACTACTACCCCGGTCGGCAGGTGATGGTGCATCTGTTCGAGTGGACCTTCGACGCCATTGCAGAGGAGTGTGAGCAGATCCTAGGCCCTGCCGGATACGGTGGCGTACAGGTATCGCCCATCAATGAGTACGTGATCGCACCGAACCGCCCCTGGTGGGAACGGTATCAACCGATCTCGTACATCATAAACTCTCGATCAGGTAGTGAACACCAGTTTGCCACCATGGTACGACGCTGTCAACTTGCCGGTGTTCGTGTGTACGTGGATGTAGTGGTGAATCATATGGCAGCACCAGGAGCGGATGTTCCCTTGATCGGCACGGCTGGGTCACCCAGCAATCCGGGTGATCGGGAATATCCCGCCGTACCTTACAACCAATCCCACTTTCATCCGGACTGCACCATCCGGAACTATCAAAACGCCACAGAAGTACGTGACTGTGCGCTCAATGGGTTACCGGATCTAAATCAAACGGAACCGTACGTTCAGGATCGTATCGTTGAGTTTATGAATCGGTTGATCGAGCTGGGTGTGGCGGGCTTCCGGATGGATGCGAGCAAACACATGTGGCCGGAGGACTTAGATGCCATCTACAAACGGTTGCAGTTCTTGAACGAAGCTTTTGAGTTTTCAAAGGAAGCGAGGCCTTTTATCTACCAGGAAGTGATCGATCTTGGCAGTGAGCCAGTGACGGCATCCCAATACACCGATCTTGGGCATGTGACCGAGTTCAAGTACTCCCTCTTCGTTGGGCTCATCTTCCGTGGTTCATTGAAAGTGTCCGCACTGGAAGCACTGACCCGCTCCAATGCCACCCAGGTCGGCCTCACACCGTCCGATGCGGCCCTAGTGTTTGTGGACAATCATGACAACCAGCGTGGACATGGAGCGGGCGGTGACTCCATTCTTACCTTCAAAGATGGACAAACGTACACCCAAGCGATCGCCTTCACATTGGCCACCGATTACGGAACCGTTCGGCTAATGAGTTCGTACAACTTTACCGACACCGATCAAGGACCACCGTCGGATGATCGGGCGAACATTTTACCACCCGGCATCAATGCAGATGGCTCTTGCCAAAATGGATGGGTTTGTGAGCATCGTTGGCCAGTGGTCAGGCGGATGGTAAGCTTTCGCAATTTTGTTGCACCAGCCCCGCTAACGAACGTGCAGTACTCGGGTGGAACCTTCGCTTTCTGTCGGGGAGCGATAGGGTTTGCGCTGTTTAACGCTGGACCGGAAACGTCTGATGGCATTTGGAAGGCGTGTCTGCCACCGGGCGAGTACTGTGATATCATATCGGGTGAAAGAGACGGAACGATGTGCACCGGAACGCGGGTTCTAGTCGATGGCGATGGAAGGGTTAGCTTAACCGTACCGAGATCCTCTAGCGTTGTGCTTGATTTGCTTAATCGTGTGTCTTAA
>anocol_Sal_amy|ACOM039848|to_be_corrected|
ATGGGAAGAATCTTCTACCACACGGTGCTAACACTAGTGGGCGTGAGTTTGAGTCTGCATTCCAGCTCAGCGCAACAGTTGGGCCCTTTCACCATACCAACGCTTTCTAATGGAGGTGCTTTAGGATTTTCGAACAATTTTTTCAGCGCACTCGTTGATCCACGATCAAGAAGGCTATCCTTCTCGGCTCAAGCTCCACCGATCGGTGTAGATGGCGGATCGACGTCTTCTTTGTCTAGTTTCATTGGAAGGTTTAATAATCCGCTCGCTGGCTTTCTGCCCGGTCAAACAAATGTAGTGCCAATACAAACGCCATCGTTGTCGTCTTTAACGCCATCAAATGTTCCGGGAGTGTCCGAGTTTACCAACATCTTGCGTACCTTTGGCAGTGGAATTCCAAGTGGCGTGAATCGTATCCAAGGTGCAGCCAACACGTTTCAAAATCTAGCCACAGATGCTACACGGAGATTCTTAACCCCGTCCAGTGTACGATCATCGTCCACCTCATCTTCAAATCCCTCGGTTCAACAGCTCCCGGGTGTGTCTGAATTTACCAATGCTTTGCGATCATTTGGTAACGCAATTCCAGATGGTATCAATCGCTTCCAGAGTGCTTCGAACACATTTCAAAGCATTGCCTCAAATGCTACAGAAGCGTTCCTAAATCCGGCCGGCGCGCGATCATCAGCTTCATCATCGGTGATCCCCTCGAATCTGCTGCTTCCGGGAGTCCCTCAGTTTACCAACATTTTGCGATCGTTTGTTGGTAACGCATCGAACACGCTCCAAGGAATTGCTTCAAATGCTACAGAAAGATTCTTAAATCCGTTCGGCGTACGATCATCGTCTTCCACATCTTCACACCTTCCGGGAGTGTCCGAGTTTACCAACATTTTGCAATCATTTGGCAACGGTATTCCAGCCGGAATAGGACGCATTCGAAATGCAGCCAATGCCTTTCAACGTCTTGCTTCGAACGCTTCGCAAACGGGTTTCAATCCAGCTGCTGTCCTAAGTCAGTTTGCCACGCTTGTCCCGAACACCGGACAACGTGCAATAATACCCTTACCTAATGTAAATTTTACATCAAATGCTGAAGTGAGCGTTACCGCTGGAAATGCCGGGGAAGACTCGGAAGGCAACGAGTTAGATACTTCCTCAAAGTTAGAAATTGCCCCGCGTGTTGATGTTCCTGTAAATCGCAACGATCCTCACTACTACCCCGGTCGGCAGGTGATGGTGCATCTGTTCGAGTGGACCTTCGACGCCATTGCTGAGGAGTGTGAGCAGATCCTAGGTCCTGCCGGATACGGTGGCGTACAGGTATCGCCCATTAATGAGTACGTGATTGCACCGAACCGCCCATGGTGGGAACGATATCAACCGATCTCGTACATCATAAACTCTCGATCAGGTAGTGAACACCAGTTTGCCACCATGGTACGACGCTGTCAACTTGCCGGTGTTCGTGTGTACGTGGATGTAGTGGTGAATCATATGGCAGCACCAGGAGCGGATGTTCCCTTGTTTGGCACGGCTGGGTCACCCAGCAATCCGGGTGAAAGGGAATATCCCGCCGTACCTTACAATCAATCCCACTTTCATCCGGACTGCACCATCCGGAACTATCAAAATGCCACAGAAGTACGCGATTGTGCGCTCAATGGGTTACCGGATCTAAATCAAACGGAACCGTACGTTCAGGATCGTATCGTTGAGTTTATGAATCGGTTGATCGAGCTGGGTGTGGCGGGCTTCCGTATGGATGCGAGCAAACACATGTGGCCGGAGGACTTAGATGCCATCTACAAACGGTTGCAGTTCTTGAACGAATCTTTTGAGTTTTCAAAGGAAGCGAGACCTTTTATCTACCAGGAAGTGATCGATCTTGGCAGTGAGCCAGTGACGGCATCCCAATACACCGATCTTGGCCATGTGACCGAGTTCAAGTACTCCCTCTTCGTTGGGCTCATCTTCCGTGGTGCATTGAAAGTTTCCGCACTGGAAGCACTGACCCACGCCAATGCCACCCAGGTCGGCCTAACACCGTCCGATGCGGCCCTAGTGTTCGTGGACAATCATGACAACCAGCGGGGACATGGAGCGGGCGGTGACTCCATTCTTACCTTCAAAGATGGACAAACGTACACCCAAGCGATCGCTTTCACATTGGCCACCGATTACGGAACCGTTCGGCTAATGAGCTCGTACAACTTTACCGACACCGATCAAGGACCACCGTCGGATGATCGGGCGAACATCTTACCACCCGGCATCAATGCCGATGGCTCTTGCCAAAATGGATGGGTTTGTGAGCATCGTTGGCCAGTGGTCAGGCGGATGGTAAGCTTTCGCAATTTCGTTGCACCAGCCCCGCTAACGGACGTGCAGTACTTGGGTGGGACGTTCGCTTTCTGTCGGGGAGCGATAGCGTTTGCGCTGTTCAACGCTGGACAGGAAACGTCTGATGGTATTTGGAGGGCCTGTTTGCCTCCGGGCGAGTACTGTGATATCATATCGGGTGCAAGAGATGGAACGATGTGCACCGGAACGCGGGTTCTAGTCGATGGCGATGGAAGGGTTAGCTTAACCGTACCGAGATCCTCTAGCGTTGTGCTAGATTTGCTTAATCGTGTATCTTAA
>anoara_Sal_amy|AARA000880|to_be_corrected|
ATGGGAAGAATCTTCTACCACACGGCGCTAACACTAGTGAGCGTGAGTTTAAGTCTGCATTCCACCTCAGCGCAACAGTTGGGCCCTTTCACCATACCAACGCTTGCTAATGGAGGTGCTTTAGGATTTTCGAACAATTTTTTCAGCGCACTCGTTGATCCACGATCAAGAAGGCTATCCTTCTCGGCTCAAGCTCCACCGATCGGTGTAGATGGCGGATCGACGTCTTCTTTGTCTAGTTTCATTGGAAGGTTTAATAATCCGCTCGCAGGCTTTCAGCCCAGTCAAACAAATGCACTGCCTGTGCAAACACCGTCCATAGCGTCTTTAACGCCATCAAATGTTCCGGGAGTGTCCGAGTTTACCAACATCTTGCGTACTTTTGGTAATGGAATTCCAAGTGGCGTGAATCGCATCCAAGGTGCAGCCAACACGTTCCAAAATCTAGCCACAGATGCTACACGGAGATTCTTAACCCCGTCCAGTGTACGATCATCGTCCACCTCATCTTCAAATCCCTCGGTTCAACAGCTCCCGGGTGTGTCTGAATTTACCAATGCTTTGCGATCATTTGGTAACGCAATTCCAGATGGTATCAATCGCTTCCAGAGTGCATCGAACACGTTTCAAAGCATTGCCTCAAATGCTACAGAAGCGTTCCTAAATCCGTCCGGCGCGCGATCATCAGCTTCATCATCGGTGATCCCCTCGAATCTGCTGCTTCCGGGAGTCCCTCAGTTTAGCAACATTTTGCGATCGTTTAGTAACGCATCGAACACGCTCCAAGGAATTGCTTCAAATGCTACAGAAAGATTCTTAAATCCGTTCGGCGTACGATCATCGTCTTCAACATCTTCACACCTTCCGGGAGTGTCCGAGTTTACCAACATTTTGCAATCAATAGGCAACGGTATTCCACCCGGAATAGGACGCATTCAAAATGCAGCCAGTAGCTTTCAACGTCTTGCTTCGAACGCTTCGCAAACGGCTTTCAATCCAGCTGCTGCCCTAAGTCAGTTTGCCACGCTTGTCCCGAACACCGGACAACCTGCTATAATACCCTTACCTAATGTTAATTTTACATCAAATGCTGAAGTGAGCATTACCGCTGGAAATGCCGGGGAAGACTCGGAAGGCAACGAGGTAGATACTTCCTCAAAGTTAGCAATTGCCCCGCGTGTTGATATTCCTGTAAATCGCAACGATCCTCACTACTACCCCGGTCGGCAGGTGATGGTGCATCTGTTCGAGTGGACCTTTGACGCCATTGCTGAGGAGTGTGAGCAAATCCTAGGTCCTGCCGGATACGGTGGCGTACAGGTATCACCCATCAATGAGTACGTGATCGCACCGAACCGCCCATGGTGGGAACGGTATCAACCGATCTCGTACATCATAAACTCTCGATCAGGTAGTGAACACCAGTTTGCCACCATGGTACGACGCTGTCAACTTGCCGGTGTTCGTGTGTACGTGGATGTAGTCGTGAATCATATGGCCGCAGGAGCGGATGTTCCCTTGTTCGGCACGGCTGGGTCACCCAGCAATCCGGGTGATCGGGAATATCCCGCCGTACCTTACAATCAATCCCACTTTCATCCGGACTGCACCATCCGGAACTATCAAAACGCCACAGAAGTACGCGACTGTGCGCTCAATGGGTTACCGGATCTAAATCAAACGGAACCGTACGTTCAGGATCGTATCGTTGAGTTTATGGATCGGTTGATCGAGCTGGGTGTGGCCGGCTTCCGGATGGATGCGAGCAAACACATGTGGCCGGAGGACCTAGATGCCATCTACAAACGGTTGCAGTTCTTGAACGAAGCTTTTGAGTTTTCAAAGGAAGCGAGACCTTTTATCTACCAGGAAGTGATCGATCTTGGCAGTGAGCCAGTGACGGCATCCCAATACACCGATCTTGGCCATGTGACCGAGTTTAAGTACTCCCTCTTCGTTGGGCTCATCTTCCGTGGTGCATTGAAAGTTTCCGCACTGGAAGCACTGACCCGCGCCAATGCCACCCAGGTCGGCCTAACACCGTCCGATGCGGCCCTAGTGTTCGTGGACAATCATGACAACCAGCGGGGACATGGAGCGGGCGGTGACTCCATTCTTACCTTCAAAGATGGACAAACGTACATCCAAGCGATCGCTTTCACATTGGCCACCGATTACGGAACCGTTCGGCTAATGAGCTCGTACAACTTTACCGACACCGATCAAGGACCACCGTCGAATGATCGGGCGAACATCTTACCACCCGGCATCAATGCCGATGGCTCTTGCCAAAATGGATGGGTTTGTGAGCATCGTTGGCCAGTGGTCAGGCGGATGGTAAGCTTTCGCAATTTCGTTGCACCAGCACCGCTAACGGACGTGCAGTACTTGGGTGGAACGTTCGCTTTCTGTAGGGGAGCGATAGGGTTTGCGCTGTTTAACGCTGGACAGGAAACGTCTGATGGTATTTGGAGGGCGTGTTTGCCACCGGGCGAGTACTGTGATATCATATCGGGTGAAAGAGACGGAACGATGTGCACCGGAACGCGGGTTCTAGTCGATGGCGATGGAAGAGTTAGCTTAACCGTACCGAGATCCTCTAGCGTTGTGCTTGATTTGCTTAATCGTGTGTCTTAA
>anoqua_Sal_amy|AQUA000932!|to_be_corrected|
ATGGGAAGAATCTTCTACCACACGGCGCTAACACTAGTGAGCGTGAGTTTAAGTCTGCATTCCACCTCACCGCAACAGTTGGGCCCTTTCACCATACCAACGCTTGCTAATGGAGGTGCTTTAGGATTTACGAACAATTTTTTCAGCGCACTCGTTGATCCACGATCAAGAAGGCTATCCTTCTCGGCCCAAGCTCCACCGATCGGTGCAGATGGCGGATCGACGTCTTCTTTGTCTAGTTTCATTGGAAGGTTTAATAATCCGCTCGCAGGCTTTCTGCCCGGTCAAACAAATGTAGTGCCAATACAAACGCCATCGTTGTCGTCTTTAACGCAGTCAAATGTTCCGGGAGTGTCCGAGTTTACCAACATCTTGCGTACCTTTGGCAGTGGAATTCCAAGTGGCGTGAATCGTATCCAAGGTGCTGCCAACACGTTCCAAAATCTAGCCACAGATGCTACACGGAGATTCTTAACCCCGTCCAGTGTACGATCATCGTCCACCTCATCTTCAATTCCCTCGGTTCAACAGCTCCCGGGTGTGTCCGAATTTACCAATGCTTTGCGATCATTTGGTAACGCAATTCCAGATGGTATCAATCGCATCCAGAGTGCATCGAACACGTTTCAAAGCATTGCCTCAAATGCTACAGAAGCGTTCCTAAATCCGTCCGGCGCGCGATCATCAGCTTCATCATCGGTGATCCCCTCGAATCGGCTGCTTCCGGGAGTCCCTCAGTTTACCAACATTTTGCGATCGTTTGGTAACGTATCGAACACGTTCCAAGCAATTGCTTCAAATGCTACAGAAGGATTCTTAAATCCGTTCGGCGTACGATCATCGTCTTCATCATCTGTACAGCTTCCGGGAGTGTCCGAGTTTACCAACATTTTGCAATCATTTGGCAATGGTATTCCAGCCGGAATAGGACGCATTCGAAATGCAGCCAATATCTTTCAACGCCTTGCTTCGAACGCTTCGCAAACTGTTTTCAATCCAGCTGCTGTCCTAAGTCAGTTTGCCCCGCGTGTCCCGAACACCAGACAACGTGCAATAATACCCTTACCTAATGTAAATTTTACATCAAATGCTGAAGTGAGCGTTACCGCTGGAGACTCGGAAGGCAACGAGGTAGATACTTCCTCAAAGTTAGCAATTGCCCCGCGTGTTGATGTTCCTGTAAATCGCAACGATCCTCACTACTACCCCGGTCGGCAGGTGATGGTGCATCTGTTCGAGTGGACCTTCGACGCCATTGCTGAGGAGTGTGAGCAGATCCTAGGCCCTGCCGGATACGGTGGCGTACAGGTATCGCCCATCAATGAGTACGTGATCGCCCCGAACCGTCCCTGGTGGGAACGGTATCAACCGATCTCGTACATCATAAACTCTCGATCAGGTAGTGAACACCAGTTTGCCACCATGGTACGACGCTGTCAACTTGCCGGTGTTCGTGTTTACGTGGATGTAGTGGTGAATCATATGGCAGCACCAGGAGCGGATGTTCCCTTGATCGGCACGGCTGGGTCACCCAGCAATCCGGGCGATCGGGAATATCCCGCCGTTCCTTACAATCAATCCCAGTTTAATCCGGACTGCACCATCCGGAACTATCAAAACGCCACAGAGGTACGCGACTGTGCGCTCAATGGGTTACCGGATCTAAATCAAACGGAACCGTACGTTCAGGATCGTATCGTTGAGTTTATGAATCGGTTGATCGAGCTGGGTGTGGCGGGCTTTCGGATGGATGCGAGCAAACACATGTGGCCGGAGGACTTAGATGCCATCTACAAACGGTTGCAGTTCTTAAACGAATCTTTTGAGTTTTCAAAGGAAGCGAGACCTTTTATCTACCAGGAAGTGATCGATCTCGGGAGTGAGCCAGTGACAGCATCCCAATACACCGATCTTGGCCATGTGACCGAGTTCAAGTACTCCCTCTTCGTTGGGCTCATCTTCCGTGGTGCATTGAAAGTTTCCGCACTAGAAGCACTGACCCGCGCCAATGCCACCCAGGTCGGCCTAACACCGTCCGATGCGGCCCTAGTGTTTGTGGACAATCATGACAACCAGCGTGGACATGGAGCGGGCGGTGACTCCATTCTTACCTTCAAAGATGGACAAACGTACACCCAAGCGATCGCTTTCACATTGGCCACCGATTACGGAACCGTTCGGCTAATGAGTTCGTACAACTTTACCGACACCGATCAAGGACCACCGTCGGATGATCGGGCGAACATCTTACCACCCGGCATCAATGCCGATGGCTCTTGCCAAAATGGATGGGTTTGTGAGCATCGTTGGCCAGTGGTCAGGCGGATGGTACGCTTTCGCAATTTCGTTGCACCAGCCCCGCTAACGGACGTGCAGTACTCGGGTGGAACGTTCGCTTTCTGTCGGGGAGCGAAAGGGTTTGCGCTGTTTAACGCTGGACAGGAAACGTCTGATGGCATTTGGAAGGCGTGTTTGCCACCGGGCGAGTACTGTGATATCATATCGGGTGAAAGAGACGGAACGATGTGCACCGGAACGCGGGTTCTAGTCGACGGCGATGGGAGGGTTAGCTTAACCGTACCGAGATCCTCTAGCGTTGTGCTTGATTTGCTTAATCGTGTGTCTTAA
>anomer_Sal_amy|AMEM001625|to_be_corrected|
ATGGGAAGAATCTTCTACCACACGGTGCTAACACTAGTGAGCGTGAGTTTAAGTCTGCATTCCACCTCAGCGCAACAGTTGGGCCCTTTCACCATACCAACGCTTGCTAATGGAGGTGCTTTAGGATTTTCGAACAATTTTTTCAGCGCACTCGTTGATCCACGATCAAGAAGGCTGTCCTTCTCGGCTCAAGCTCCACCGATCGGTGTAGATGGCGGATCGGCATCACCTTTATCTAGTTTCATTGGAAGGTTTAATAATCCGCTCGCAGGCTTTCTCCCCGGTCAAACAAATGTAGTGCCAATACAAACGCCATCGTTGTCGGCTTTAACGCCATCAAATGTTCCGGGAGTGTCCGAGTTTACCAACATCTTGCGTAACTTTGGTAATGGAATTCCAAGTGGCGTGAATCGTATCCAAGGTGCAGCCAACACGTTCCAAAATCTAGCCACAGATGCTACACGGAGATTCTTAACCCCGTCCAGTGTACGATCATCGTCCACCTCATCTTCGATTCCCTCGGCTCAACAGCTCCCGGGTGTGTCCGAATTTACCAATGCTTTGCGATCATTTGGTAACGCAATTCCAGATGGTATCAATCGCATCCAGAGTGCATCGAACACGTTTCAAAGCATTGCCTCAAATGCTACAGAAGCGTTCCTAAATCGGTCCGGCGCGCGATCATCATCGGTGATCCCCTCGAATCGGCTGCTTCCGGGAGTCCCTCAGTTTACCAACATTTTGCGATCGTTTGGTAACGCATCGAACACGCTCCAAGGAATTGCTTCAAATGCTACAGAACGATTCTTAAATCCGTTCGGCGTACGATCATCGTCTTCATCATCTGTACACCTTCCGGGAGTGTCCGAGTTTACCAACATTTTGCAATCATTTGGCAATGGTATTCCAGCCGGAATAGGAGGCATTCGAAATGCAGCCAATGCCTTTCAACGTCTTGCTTCGAACGCTTCGCAAACGGGTTTCAATCCAGCTGCTGTCCTACGTCATTTTGGCTCGTTTGTCCCGAATACCGGACAACGTGCATTACCCTTACCTAATGTTAATTTTACATCAAATGCTGAAGTGAGCGTTACCGCTGGAGACTCGGAAGGCAACGAGGTGGATACTTCCTCAAGGTTAGCAATTGCCCCGCGTGTTGATGTTCCTGTAAATCGCAACGATCCTCACTACTACCCCGGTCGGCAGGTGATGGTGCATCTGTTCGAGTGGACCTTCGACGCCATTGCTGAGGAGTGTGAGCAGATCCTAGGTCCTGCCGGATACGGTGGCGTACAGGTATCGCCCATCAATGAGTACGTGATTGCACCGAACCGCCCCTGGTGGGAACGATATCAACCGATCTCGTACATCATAAACTCTCGATCAGGTAGTGAACGCCAGTTTGCCACCATGGTACGACGCTGTCAACTGGCCGGTGTTCGTGTGTACGTGGATGTAGTGGTGAATCATATGGCAGCACCAGGAGCGAATGTTCCGTTGATCGGTACGGCTGGGTCACCCAGCAATCCGGGTGATCGGGAATATCCCGCCGTACCTTACAATCAATCCCACTTTCATCCGGACTGCACCATCCGGAACTATCAAAACGCCACAGAAGTACGCGACTGTGCGCTCAATGGGTTATCGGATCTAAATCAAACGGAACCTTATGTTCAGGATCGTATCGTTGAATTCATGAATCGGTTGATCGAGCTGGGTGTTGCGGGCTTCCGGATGGATGCGAGCAAACACATGTGGCCGGAGGATTTGAACGCGATCTACAAACGGTTGAACTTTTTGAACAAAGATTTTGAGTTTTCAAAGGAAGCGAGACCTTTTATCTACCAGGAAGTGATCGATCTTGGAAGTGAGCCAGTGACGGCATCCCAATACACCGATCTCGGCCATGTGACCGAGTTCAAGTACTCTCTCTTCGTTGGGCTCATCTTCCGTGGTGCATTGAAAGTTTCCGCACTGGAAGCACTGGCCCGCGCCAATGCCACCCAGGTCGGCCTAACACCGTCCGATGCGGCCCTAGTGTTCGTGGACAATCATGACAACCAGCGTGGACATGGAGCGGGCGGTGATTCCATTCTTACCTTCAAAGATGGACAAACGTACACCCAAGCGATCGCCTTCACATTGGCCACCGATTACGGAACCGTTCGGCTAATGAGTTCGTACAACTTTACCGACACCGATCAAGGACCACCGTCGGATGATCGGGCAAACATCTTACCACCCGGTATCAATGCCGATGGCTCTTGCCAAAATGGATGGGTTTGTGAGCATCGTTGGCTAGTGGTGAGGCGGATGGTAAGCTTTCGCAATTTCGTTGCACCAGCCCCGCTAACGGACGTGCAGTACTCGGGTGGAATGTTCGCTTTCTGCCGGGGTACGGTAGGGTTTGCGCTGTTTAACGCTGGACAGGAAACGTCTGATGGCATTTGGAAGGCGTGTTTGCCACCGGGCGAGTACTGTGATATCATATCGGGTGCAAGAGACGGAACGATGTGCACCGGAACGCGGGTTCTAGTCGATGGCGATGGAAGAGTTAGCTTAACCGTACCGAGATCCTCTAGCATTGTGCTTGATTTGCTTAATCGTGTGTCTTAA
>anomel_Sal_amy|AMEC014899|to_be_corrected|
ATGGGAAGAATCTTCTACTACACGGTGCTAACACTAGTGAGCGTGAGTTCAAGTCTGCATTCCACCTCAGCGCAACAGTTGGGCCCTTTCACCGTTCCAACGCTTGCTAATGGAGGTGCTTTAGGATTTTCGAACAATTTTTTCAGCGCACTCGTTGATCCACGATCAAGAAGGCTATCCTTCTCGGCTCAAGCTCCATCGATCGGTGTAGATGGCGGATCGGCATCATCTTTATCTAGTTTCATTGGAAGGTTTAATAATCCGCTAGCAGGCTTTTTGCCCGGTCAAACAAATGCACTACCTGTGCAAACACCGTCCATAGCGTCTTTAACGCCATCAAATGTTCCGGGAGTGTCCGAGTTTACCAACATCTTGCGTACCTTTGGTAATGGAATTCCACGTGGCGTGGATCGCATCCAAGGTGCAGCCAACACGTTCCAAAATCTAGCCACAGATGCTACACGGAGATTCTTAACCCCGTCCAGTGTACGATCATCGTCCACCTCATCTTCAATTCCCTCGGCTCAACAGCTCCCGGGTGTGTCTGTATTTACCAATGCTTTGCGATCATTTGGTAACGCAATTCCAGGTGGTATTAATCGCTTCCAGAGTGCATCGAACACATTTCAAAGAATTGCCTCAAATGCTACAGAAGCATTCCTAAATCCGTCTGGCGCCCGATCATCATCTTCATCATCGGTGATCCCCTCGAATCTGCTGCTTCCGGGAGTCCCTCAGTTTACCAACATTTTGCAATCGTTTGGTAATGCATCGAACACGTTGCAAGGAATTGCTTCAAATGCTACAGAAAGATTCTTAAATCCGTTCGGCGTACGATCATCGTCTTCATCATCTGTACACCTTCCGGGAGTGTCCGAGTTCACCAACATTTTGCAATCATTTGGCAACGGTATTCCAGCCGGAATAGGACGCATTCGAAATGCAGCCAATACCTTTCAACGTCTTGCTTCGAACGCTTCGCAAACGAGATTCAATCCAGCTGCTGTCCTAAGTCAGTTTGCCACGCTTGTCCCCAACACCGGACAACGTGCCATAATACCCTTACCTAATGTTAATTTTACATCAAATGCTGAAGTGAGCGTTACCGCTGGAGACTCGGAAGGCAACGAGGTAGATACTTCCTCAAAGTTAGCAATTGTCCCGCGTGTTGATGTTCCTGTAAATCGCAACGATCCTCACTACTACCCCGGTCGGCAGGTGATGGTGCATCTGTTCGAGTGGACCTTCGACGCCATTGCTGAGGAGTGTGAGCAGATCCTAGGCCCTGCCGGATACGGTGGCGTACAGGTATCACCCATCAATGAGTACGTGATCGCACCGAACCGCCCCTGGTGGGAACGATATCAACCGATCTCGTACATCATAAACTCTCGATCAGGTAGTGAACACCAGTTTGCCACTATGGTACGACGCTGTCAACTTGCCGGTGTTCGTGTGTACGTGGATGTAGTCGTGAATCATATGGCAGCACCAGGAGCGGATGTTCCCTTGATCGGCACGGCTGGGTCACCCAGCAATCCGGGTGATCGGGAATATCCCGCCGTACCTTACAATCAATCCCACTTTCATTCGGACTGCACCATCCGGAACTATCAAAACGCCACAGAAGTACGCGACTGTGCGCTAAATGGGTTACCGGATCTAAATCAAACGGAACCGTACGTTCAGGATCGTATCGTTGAGTTTATGAATCGGTTGATCGAGCTGGGTGTGGCGGGCTTCCGGATGGATGCGAGCAAACACATGTGGCCGGAAGACTTAGATGCGATCTACAAACGGTTGCAGTTCTTGAACGAATCTTTTGAGTTTTCAAAGGAAGCGAGACCTTTTATCTACCAGGAAGTGATCGATCTTGGAAGTGAGCCAGTGACGGCATCCCAATACACCGATCTTGGCCATGTGACCGAGTTCAAGTACTCCCTCTTCGTTGGGCTCATCTTCCGTGGTGCATTGAAAGTTTCCGCACTGGAAGCACTGACCCGCGCCAATGCCACCCAGGTCGGCCTCACACCGTCCGATGCGGCCCTAGTGTTTGTGGACAATCATGACAACCAGCGTGGACATGGAGCGGGCGGTGACTCCATTCTTACCTTCAAAGATGGACAAACGTACACCCAAGCGATTGCTTTCACATTGGCCACCGATTACGGAACCGTTCGGCTAATGAGTTCGTACAACTTTACCGACACCGATCAAGGACCACCGTCGGATGATCGGGCGAACATCTTACCACCCGGCATCAATGCCGATGGCTCTTGTCAAAATGGATGGGTTTGCGAGCATCGTTGGCCAGTGGTCAGGCGGATGGTAAGCTTTCGCAATTTCGTTGCACCAGCCCCGCTAACGGACGTGCAGTACTCGGGTGGAACGTTCGCTTTCTGCCGGGGAGCGATAGGGTTTGCGCTGTTTAACGCTGGACAGGAAACGTCCGATGGCATTTGGAAGGCGTGTTTGCCACCGGGCGAGTACTGTGACATCATGTCGGGTGAAAGAGACGGAACGATGTGCACCGGAACGCGGGTTCTAGTCGATGGCGATGGGAGGGTTAGCCTAACCGTACCGAGATCCTCTGGCATTGTGCTTGATTTGCTTAATCGTGTATCTTAA
>anochris_Sal_amy|ACHR003565|to_be_corrected|
ATGGCAATATTCTACCTTACAGTGTTAATACTAGTGAGCGCGAGTTCAAATATTCATTCCATTTGCGGCCAACAGTTGGGCCCTTTCACCATACCCACGCTTGCCAATGGAGGTGCTTTAGGATTTACGGGCAATTTTCTCAGTGCTTTCGTTGATCCACAATCAAGAAGAGTTTCCTTCTCCGCTCAAGCTCCACAGCCTGTTGCTAATGGTGGAAATACACCATCTTTGTCTAGTTTAATTGCAAGGTTTACCAATCCGTTCGCTAGTGTTTTGCCAAGTGAAACGAATCCAGTGCCAATTCAAACCGCATCCTTGCCGGCTTTAACGCCTTCAAATCTTCCGGGAGTGGCTGAGTTTACCAACATTTTGCGTTCATTTCGCAATGGAATACCTGCTGGAATCCATAGTGCGGCCAATTCGTTCCAGAGTATAGCCTCACACGCTACGCAAGGATTACTAAATCCGTCCAGTGTACGATCGTCGTCCACATCTTCAACAAATACCTTGAATTCACAGGTTCCGGGAGTGTCTGAGTTTATCAACCTGTTTCGCACCTTTGGTAACGGCATCCCAAGTGGAATTCATAATGCAGTCCGCACTTTCCAAAGCCTTGGTTCCAACGTTTCGCAAAGTGTTTTCAATCCGTCTGATGTTCTTCACCGATTCGCTAAGTTAATTCTGAACGCTGGACAGCGTGCACTTCCATTAGCTAATGTTACATTTAACTCAAATGCTGAAGTAAGTCTTACGTCCGAAAATGATGGGAGAGTCGCTGAAGGGCTCGGTTCCGTAATAAACAGCTTACCGAACGCTTTTTCGAAATTGACCAACACTCCCAGTTCTGATTTACCGGTAAATCGCAACGATCCTCACTACTATCCCGGTCGTCAAGTGATGGTGCATCTGTTCGAGTGGACATTCGAAAACATTGCCGAAGAGTGTGAGAAGATCCTTGGACCAGCGGGATACGGCGGTGTACAGGTATCTCCCGTCAATGAGTACGTGATCGCACCGCACCGTCCTTGGTGGGAACGATATCAACCAATCTCGTACATCATAAACTCCCGGTCGGGCGATGAGCAACAGTTTGCTACGATGGTTCGGCGTTGTCAACGTGCCGGTGTTCGTGTGTATGTGGATGTAGTGGTGAACCATATGGCAGCACCGGGTGCTAGTGTACCCTTGCTTGGTACGGCCGGTTCACCCAGTAACCCTGGCAATCGAGAGTATCCTGCCGTCCCATTCAATCGTTCCCACTTTCATCCGGACTGTACTATTCAGAACTATCAGAACGCGTCGGATGTGCGAGATTGTGCGCTAAACGGGTTACCGGATTTAAATCAAACGGAACCATACGTTCAGGATCGTATCGTTGATTTTATGAACCGATTGATCGAGCTGGGTGTAGCTGGCTTCCGCATGGATGCAAGCAAACACATGTGGCCGGAAGATTTGGGCACTATTTATAATCGGTTGCACAGATTGAACGAAGCATTTGAATTTCCAATGCATGCGAGTCCTTTTATTTACCAAGAAGTGATCGATCTTGGAAGCGAACCTATAACCACATCCCAATACACCAATCTTGGACGCGTTACCGAGTTCAAATATTCCCTCTTCGTTGGGCTTATCTTCCGCGGTGCACTGACGGCGTCCGCTTTGGAGGCACTGACCAGCTCTAACGCCACACAGGTCGGCTTAACACCTACCGATTCGGCCCTAATATTTGTTGACAACCATGACAACCAGCGTGGACACGGAGCAGGCGGTGACTCTATTCTTACCTTCAAAGATGGACCAACGTACATTCAAGCCGTCGCATTCACATTGGCCACCGATTACGGAACCGTACGGCTAATGAGTTCGTACAATTTTACCAACTCCGATCAAGGACCTCCGGCGGATGGGCAGGCAAATATCTTATCACCCGGCAGCATCAATAGCTCCTGCCAAAATGGATGGGTTTGTGAGCATCGCTGGCCTGTGGTACGACGGTTGGTAAGCTTTCGCAATTTTGTTGCACCAGCATCGCTAACGGACGTGCAGTTCACTAGTGGAACGTTTGCCTTCTGTCGTGGTACCGTTGGGTTTGCGGTATTCAACACGGGTAAGGAGACGTACAACGGTGTATGGAAGACGTGTCTTCCACCAGGCGAATATTGTGATATTATTTCGGGGGCAAGAGTTGGAACAGCTTGCACTGGTACTCGGGTTCTTGTCGATGAAGATGGAACAATAAGCTTGACCTTACCGATATCCTCTAGCGTTGTACTCGATCTGCTTAATCGTGTTTCTTGA
>anofun_Sal_amy|AFUN005946||
ATGGCAGCGTTCGGTTTGATAGTGTTGCTTTTGGTGAATTGGAGTTTTAATTTAAACTCTATTTATGGACTACAGTTAGGTCCATTCATCATACCATCTTTTGATAATGGTGGTGCTATAGGATTTTCAAGCAGCCTTCTGAGTGCATCACTCGATCCACAATCGAGACGCATTTCATTCGAAGCTCAAGCTCCCCAGCAGGGCAGCACTACTGGATCGTCATCCTCATCGGTATCGAGCTTAATCGAGCGGTTTACCAATCAGTTTGCTAGCTTCCTGCCTAGTCAAACAAATGCACTTCCCTTTCAAATACCATCTATATCGCCTTCAGCACCATCGAATGTACAAATTCCGGGAGTATCGGAATTTACCAACATTTTACGTTCGTTCAGCAACGCTATTCCCGATGGTGTTAGTCGCATTCAAAATGCAGCCAACGATTTCCAAAGTATTGCTACAAACGCTTCACGGACTATCTTCAACCCATCCGCAGTTCTTGACCAATTTGCTAGGTTTATTCCAACAACCGGGCAACGTGCTTCACTATTTCCTAACGTTGCAAGTGCATTGAATGCTAATCCTGTGCGGAGTGGCTTCAAGCTGGCATCGAATGCGGAAGTGAACTTCTCGTCGGAAATTGATGAAACTCCCACACAGAGTCGCAGTTCGCTTGCCAACATTATACCCGGAGCTATATCTAGGTTGTCCAGTATCCCGAACATTTTGGCTCGGGAGGATTCCAGCTCTCCCGTAAATCATAACGATCCTCACTATTATCCCGGACGTCACGTCATGGTACATCTATTCGAATGGACATTTAACGATATTGCGCTGGAGTGTGAGCAAGTTCTCGGACCAGGCGGATACGGTGGGGTGCAGGTATCACCAGTTAATGAGTACGCGATTGTACCGAACCGTCCCTGGTGGGAAAGGTATCAGCCCATTTCGTACAAGATCAACTCGCGATCAGGCAATGAACAACAGTTTGCATCTATGGTACGCCGTTGCAATAATGCCGGTGTGCGTGTCTATGTGGACATAGTTGTCAACCATATGGCAGCTCCTGGTAGTAGTGTTCCACTGCACGGTACTGCAGGATCGTCAAGTGATCCTGCCAATAGAGACTATCCAGCCGTACCGTATAATCGAACCCATTTCCATTCGGATTGTACCATCGAGAACTATCAGAATGCAACGAATGTGCGGGACTGTGCCCTGAACGGTTTACCAGATTTAAATCAAACGGAACCGTATGTGCAGGATCATATCGTTACGTTTATGAACCGACTGATCGATCTCGGAGTAGCTGGTTTTAGGATGGACGCAAGCAAACACATGCAACCGGAAGATTTGAGCGCTATCTATCAACGCTTGAACTTCCTGAAGGTCGCATTTGATTTTCCAATGAATGCCGCCCCTTTCATCTACCAGGAAGTGATCGATCTTGGCAACGAAGCTGTAACTGCCTCCCAGTACACCGCTCTTGGGGAAGTGACCGAGTTTAAGTATTCGCTCTTTATCGGACTTATTTTCCGTGGCACGCTAGATGCATCCGCATTGCAGATGTTTACCAAGAATAATGCAACTCAGATCGGTCTCATACCCTCAGAATCGGCCCTAGTGTTTGTTGATAACCACGATAATCAGCGTGGTCACGGAGCAGGTGGTGATTCGATACTTACCTTCAAGGATGGCTCAAAGTACGTCCAAGCAATCGCATTCACCCTGGCTACTGATTATGGTACTGTGCGGCTAATGAGTTCCTACAACTTTACCGACACCAATCAAGGACCTCCTGCAGACGGGCGGGAAAATATCTTATCACCCGGTTACCCAACCAATGATGGTTCCTGCCAGAATGGATGGATTTGTGAGCATCGTTGGCCAGTGGTAAGACGCATGGTTGGCTTTCAGAGTTTAGTAGCACCGGCACCGCTTACGAATGTTCAGTTTACGAGTGGAACCTTTGCCTTCTGTCGTGGAAGTGTTGGATTTGCGGTATTTAATGCCGGTATGAAAACCTATGACGGTGTGTGGAAGACGTGCCTTCCTGCGGGCGAGTATTGTGATATCATTTCCGGAGAACGTGTTGGTTCAGAATGTACTGGAACTCGTGTTCTTGTAAGTGCAGATGGCACGGTTAGCTTAACACTTCCAGCCTTCTCTAGCGTTGTGCTTGATTTAATCAGACGTGTTTCTTGA
>anomin_Sal_amy|AMIN007997|to_be_corrected|
ATGGCAGCAATTGGTTTGATAGTGTCACTAGCAGTGAGCTCGAGTTTTAATATCATTTCAATTGATGGCCTTCAGTTAGGTCCTTTCACAATTCCATCAATTGCAAACGGCGGTGCTTTAGGATATTCTGGCAGCTTTCTTAGTGCATTGATCGATCCTCAATCGAGACGATTTTCATTTGCAGCTCAAGCTCCCCAGGTGGGCACTAACAGTGGATCTTCATCCGTTCCATCAGTTTCGACCTTAGTAGAACGGTTTACCAATCCGTTTGCTAGTTTCCTGTCGAGTCAAACAAATGCACTACCTCTTCAATCGCCGGCCATATTGCCTTTAGCGCCATCGAATGTAGCAATTCCAGGCGTATCGGATTTTACCAACATTTTGCGTTCGTTCAGCAACGCAATTCCCGATGGAGTTAGTAGCATTCAAAATGCAGCCAACACTTTTCAAAATCTTGCTTCCAACGCTTCACGATCTTTGTTTAACCCATCTGCCATTCTGAGTCAATTTGCTAGATTTGTACCAACATCTGAACAAAGCGCTTCACTATTTTCTAACGCTGCCAATGGATTGATTCCTAATCCAGTGCAGAATGGCTTTAGACAGACATCGAATGTGGAAGTGAACTTCTCGACGGATAATGTTGAAACACCCACACAAAGTCGAAGCTCCCTAGCCAACATTATACCTGATGCATTCGCAAGATTGTCCAGTATTCCGAATATCTTAACTCGAGCCGAATCTGATTCGCCGGAAAATCATAACGTTTCTCACTACTTTCCCGGACGACAGGTGATGGTACATTTGTTCGAATGGACATTTGAGGACATTGCCACGGAGTGTGAACAAATTCTCGGACCTGCCGGATACGGTGGCGTACAGGTATCGCCCATTAATGAGTACGTGATTGCACCGTACCGTCCCTGGTGGGAAAGGTATCAACCCATTTCGTACAAGATCAACTCCCGATCAGGTAACGAACGGCAGTTTGCCACTATGGTACGCCGTTGCCAAAGTGCTGGTGTTCGAGTGTACGTGGACATAGTCGTTAACCATATGGCAACTCCTGGAGGCAGTGTGCCACTCCACGGTACGGCAGGATCCACAAGTGATCCTGGTAATAGAGACTATCCGGCTGTACCGTACAATAGGACTCACTTTCATCCGGATTGTACCATCCAAAACTATCAGAATGCTACGGATGTGCGAGACTGTGCACTAAACGGTTTACCAGATTTAAATCAAACGGAACCGTACGTGCAAGATCGTATCGTTGAGTTTATGAACCGATTGATCGAGCTGGGAGTAGCTGGCTTTAGGATGGACGCAAGCAAACACATGCAACCGGCAGATTTAAGCGCTATCTATAAACGTTTGAGCTTCCTGAATGTCGCATTTGATTTTCCGATGAATGCCCCTCCTTTCATCTACCAGGAGGTGATCGATCTTGGAAACGAAGCTGTTACTGCCTCCCAATATACCGATCTTGGTGAAGTGACCGAGTTTAAGTACTCGCTCTTTATCGGACTCATCTTCCGTGGCTCGTTGGAGGCTTCCGCATTGCAAGCATTTACCAAAAGCAATGCAACTCAGTACGGCCTAACACCATCAGAATCGGCCCTGGTGTTTGTTGATAACCATGATAACCAGCGTGGACACGGAGCAGGTGGTGATTCGATACTCACCTTCAAAGATGGTTCAAAGTACGTCCAAGCCATTGCATTCACCCTGGCCACCGATTATGGTACTGTGCGGCTCATGAGTTCCTACAACTTTACCGACACCAACCAAGGACCTCCGGCAGACGGGCGGGAGAACATCCTACCACCCGGTTACTCCACCAGCGATGGTTCCTGCCAGAATGGATGGGTTTGTGAGCATCGTTGGCCAGTTGTGCTGCGCTTAGTGAGTTTCCGGAACCTAGTAGCACCTGCTACGCTTACGGACGTTCAGATTACTAGTGGTACGTTTGCGTTCTGTCGTGGCAAGATTGGATTTGCGGTGTTCAACTCCGGTCAGGAAACGTACAACGGTGTGTGGAAGACATGTCTTCCTGCGGGCGAGTATTGTGATATAATATCCGGTGAAAGAATCAGTACGGAATGCACTGGAACTCGTGTTCTTGTAAATGGAGATAGCACGGTTAGTTTAACACTCCCAGCTTTCTCTAGCGTAGTGTTAGATATCGTTAGGCGTGTTTCCTGA
>anocul_Sal_amy|ACUA007778|to_be_corrected|
ATGGCATCCTTAGTGTCGCTAGTGGTGAGCACGACTTTTATTTTCAATTCAATTTATGGCCTTCAGCTAGGTCCATTCACTATACCATCGTTTGCAAATGGGGGTGCTTTAGGATATTCAGGCAGTCTTCTTAGCGCATCGCTCAATCCTCAAGCAAGACGGATTTCATTTTCAGCTCAAGCTCCGCAGCTGGACGCCAACAGTGGGTTTCCATCAGGATCGTCAGTTTCGAGCTTGGTCCAACAATTTACCAATCCGTTTACGAGTTTCCTGTCAAGTCAAGCAAATGCACTCCCCTTTCAAACGCCACCTATATCGCCTACAGCGCCAACGAATGTAAATATTCCGGGAGTTCCGAATTTTTCCAGCATTCTTCGTTCATTTAGCAACGTTATTCCCGATGGAGTTAGTCGTATTCGAGATACGGCAAGTACCTTCCAAGGTCTTGCTTCCAACGCTTCACAGTCCGCGTTCAACCCATCTTCCATTTTACCTTCGGTGCCATCGAATGTAAATGTTCCGGGAGTTCCAGATTTTGCCAACATTCTCCGTTCATTTAGCAACGTTATTCCCGATGGAGTTAGTCGTATTCAAGATGCGGCCAGTACTTTCCAAGGTCTTGCTTCCAACGCTTCACAGACAGTGTTCAACCCATCTACCATTCTCAGCCAATTTGCAAGATTTGTCCCAACATCGGATCAGCGCTCTTCACTGTTCTCCAACGTTGCAAATGCATTGATTCCTAATCCCGACCAAGTTGGCTTCAGACAGTCATCAAATGTGGAAGTAAACTTCTCGACGGGAAATGATGAAACATCGAGACAAAGTCGTAGTTCCCTTGCCAACATTATTCCTGATACATTCGCTAGGTTGTCCAGTATACCTAATAGTTTACCTCGATCCGATTCTGGCTCCTCCGTAAATCATAACGATCCTCATTACTATCCCGGGCGTCATGTGATGGTGCATCTGTTCGAATGGACATTCGACGACATTGCCATGGAGTGTGAGGAAGTACTCGGTCCTGCTGGATACGGTGGCGTACAGGTATCACCTGTAAACGAGTACGTAATTGTGCCGTCCCGTCCCTGGTGGGAAAGGTATCAGCCAATTTCTTACACGATCAACTCCCGATCAGGCAATGAACGGCAGTTTGCCACTATGGTACGCCGTTGTCAAGGTGCTGGTGTTCGTGTGTACGTGGACATAGTCGTCAACCATATGGCAGCTCCTGGTGGCAGTGTCCCTCTGTATGGTACGGCAGGATCGCCAAGTGATCCTGCAAATAGAGATTTCCCGGCCGTACCGTACAATCGAACGCACTTTCATTCGGATTGTACCATCCAGAACTATCAGAATGCAACGGATGTGCGTGACTGTGCCCTAAACGGTTTGCCAGATTTAAATCAATCGGAACCGTATGTGCAGGATCGTATCGTTGAGTTTATGAATCGACTGATAGAGTTGGGAGTAGCAGGCTTTAGGATGGACGCTAGCAAACACATGGAACCGGCGGATTTAAGCGCAATTTATAAGCGTTTGAACTTCCTGAAAGATTCGTTTGATTTCCCGACGAATGCCTCCCCATTCATCTACCAGGAGGTGATCGATCTTGGAAATGAAGCTGTAACTGCCTCTCAGTACACCGATCTTGGGGAAGTGACCGAGTTTAAGTATTCTCTCTTCATTGGACTCATCTTCCATGGGTCGTTGGAAGCTCCCGCATTGCAAGCGCTCACGAAAAACAACGCAACTCAGTTCGGCTTAACGCCATCAGAATCGGCCCTCGTGTTTGTTGATAACCATGATAATCAGCGCGGTCACGGAGCAGGTGGTGATTCGATACTTACCTTCAAAGATGGCTCAAAGTACGTTCAAGCGATCGCATTCACCCTGGCCACCGATTATGGTACTGTGAGGCTGATGAGTTCGTACAACTTTACCGACACCAACCAAGGACCTCCTGCGGATGGACGGGAGAATATCCTACCACCAGGTAATTCCACCAGCGATGGTTCCTGCCAGAATGGATGGGTTTGTGAACACCGTTGGCCAGTTGTGAGGCGCTTAGTTAGTTTCCGAAATTTGGTAGCACCAGCACCGCTTACGGACGTTCAGATTACTAGCGGTACGTTTGCCTTCTGTCGTGGGAAGATTGGATTTGCGGTATTTAACTCCGGCAAGGAAACGTACAACGGTGTGTGGAAGGCGTGTCTTCCTGCGGGCGAGTATTGTGATATCATTTCCGGTGAAAGAATCAGCACAGAATGTACTGGAACTCGTGTTCTTGTAAATGAAGATGGTACGGTTAGCTTAACGCTTCCAGCTTTCTCTAGCGTTGTGTTAGATATTGTTAGGCGTGTTTCCTGA
>anoste_Sal_amy|ASTE000796|to_be_corrected|
ATGGCTACTTTCGGTGCGATAGTGCTGATTCTAGTGAGTTCAAGTTTGCATTCCACTTCCAGTCTACAGTTGGGCCCATTTACCATTCCGACCATCGCCAATGGTGGTGCTTTGGGATTCTCCAGCAGTCTGCTCAGCGCATCACTCGATCCTCAATCGAGACGCGTTGCCTTCGCAGCGCAAGCTCCACCCTTCGGCACCGGCAGTGCTACTTCCCCATCGCTAACGAGCTTAATAGAAACGTTTACCAATCCTTTCGCCAGTTTCCTGCCCAGCCAGGCAAATACGCCATCCTTGACGTCGTTGCTAGCGCCATCGAATGTAGAGATTCCGGGAGTGTCGGCGTTTACCGATGCACTCCGTTCGTTTGGCAACACTCTTCCGGACGGCATTGGTCGCATTCAAAATGCCGCCAGCTCCTTCCAAAATCTTGCATCAAATGCCTCGCGAGCTGTGTTTGATCCTGCTGCGATTCTTAATCAATTTGCGCAGTTAATCCCTAGCACCGAGCAGCGGAGTGCCACGCGTGCTCCAAACGGTTTAAATACATTGAACCCTGTACAGAGTGGTCTCAATTCCTTCCAAAGTCTTGCAACAAATGCCTCGCGAGCTGTGTTTGATCCTGCTGCGATTCTTAACCAATTTGCGCAGTTAATCCCAAGCACCGAGCAGCGGAGTGCTACTCGTGTTCCGAACATTTTAAGTGCGTTTACCCCAGCGCAGAGTGGCCTCAATCTAGCATCGAATTTTGAACTGAACTACTCCACCGATAATGGTGCCCCCGTCGACATCATCCCGGAAGCCACGTCTAAGTTGTCCAGCATCCCATCCTCTGGCACTCCGGTAAATCGAAACGATCCTCACTACTATCCCGGACGGCAGGTGATGGTACATCTGTTCGAGTGGACGTTCGACGACATAGCGGTAGAATGTGAGGAGTTCCTCGGACCTGCCGGATACGGTGGCGTACAAGTGTCGCCGGTGAACGAGTACGTCATTGCACTGAACCGTCCCTGGTGGGAAAGATATCAGCCCATCTCGTACGCGATCAAGTCCCGCTCGGGAACCGAGCAACAGTTTACCGCTATGGTACGCCGTTGCCAGCGGGCTGGTGTTCGTGTGTACGTGGACCTCGTCGTCAACCATATGGCAGCTCCGGGTGGTAGTGTCCCACTGTACGGTACTGCTGGATCACCGAGTGATCCGGCGAACAGGCAATACCCAGCCGTACCGTACAATCGAACCCACTTCCATACGGCTTGTATCATTCGGAACTATCGCAATGCCACGGAGGTGCGGGACTGTGAGCTGAGCGGTTTGCCCGACTTGAATCAAGCCGAACCGTACGTTCGGGATCGTATCGTAGAGTTTATGAACCGGCTGATCGGGCTGGGAGTGGCCGGTTTTAGGATGGACGCAAGCAAGCACATGCAGCCGGAAGATTTGGGTGCGATCTACAGGCGGTTAAGCTATTTGAACGTGGCGTTCGATTTCCCTGCGGATGCGGCCCCATTTATTTACCAGGAAGTGATCGATCTTGGCAATGAAGCTGTAACTGCTTCCCAGTACACCGATCTTGGGCAGGTGACCGAGTTTAAGTATTCACTCTTTATCGGACTTATCTACCATGGCTTGATGGAAGCTTCCGCCCTACAAGCGCTGACCAAAAACAATGCCACTCAGTTCGGCCTAATACCGTCCGATTCGGCACTGGTGTTTGTGGACAACCATGACAATCAGCGGGGACACGGGGCGGGTGGCGATACGATACTTACCTTCAAAGAAAGGACCAAGTACATCCAGGCCATCGCATTCACGCTAGCCACCGATTATGGCACGGTACGGTTGATGAGTTCCTACAACTTTACCGACACCAGCCAAGGACCACCGGCGGACGGGCAGGAGAACATCCTGCCGCCCGGCCGTCCTACCAGCGCTGGATCCTGCCAGAATGGATGGGTTTGTGAGCATCGATGGCCGGTCGTACGGCGGTTGGTTAGCTTCCGAAATCTGGTGGCACCGGCACCGCTTACCGATGTTCAGATTACGAGCGGCACGTTTGCTTTCTGTCGTGGCAGTGTTGGGTTTGCCGTGTTCAACTCCGGAAGCGAAACGTACCACGGGGTATGGAACACGTGCCTTCCTGCAGGTGAGTATTGTGATATTTTAACCGGGGAACGGGTCGGTTCGGATTGCATCGGAACGCGTGTACTAGTAATGGAAGACGGTACGGTTAGCCTAACACTACCCGCGTACTCTAGCGTAGTACTCGATCTTATAAGACGCGTTTCGTGA
>anofar_Sal_amy|AFAF005820||
ATGACGACTTTAGTATTTCTACTAGCTATTTGCAGCTTGAATATCAACGTAATTTCTAGTCTGGAGTTTGGACCATTTTCTATACCGTTGTTTGGGAATGCTGGTCGTTTTGGATTTTCCAGCAGTTTTCTAAGTGCATCAATAGATCCTTCTACGAGACGGGTCTCACTCTCGGCACACGGCCCACAATCATTTACCAACTTACTACCTTTTCACCCTACCTTCCTTCGGCCGATAGATACGGTTCGAAACTCTGTTCCTCCACCTAACCCTACACCGAGTGTCATATCGAGTACGCCAGCTGTTCCGAATATTGGTGATAACAGTAATGCAGCCACCACCGGAAACCGAAACAATCCTCACTACTATCTAGGGCGCAATGTGATGGTGCATCTGTTTGAATGGAAATTTAACGACATTGCGGAAGAATGTGAAAAGGTTCTCGGCCCCGGTGGCTTCGGTGGTGTGCAGGTATCACCGGTTAATGAGTACGTGATCGCACCGTACCGTCCGTGGTGGGAGCGGTATCAACCTATATCGTACAAACTTCGCTCGCGATCGGGTGACGAAGCACAGTTTGCGGACATGGTACGTCGTTGCCAGCGGGCAGGTATTCGCATCTACGTGGACGTGGTAGTGAACCACATGGCTGCCGTTGGTGCCAATGTTCCGCTCTATGGTACAGCAGGCTCACCAAGCGATCCTGCAAATCGAGAATATCCGGCGGTACCGTACAATAGGACTCACTTTCATACGGACTGTATCATCGATAACTATCAGAATGCCACGAACGTGCGTGACTGTGAGCTGAACGGGCTTCCGGATCTAAATCAAACGGAACCGTACGTTCGGGACCGCATTGTTGAGTTTATGAACCGACTGATCGAGCTAGGCGTAGCTGGGTTTCGCATGGATGCCAGCAAGCACATGTGGCCAGAGGATTTGAGTGCCATTTACACGCGTCTGAACACATTGAATCCAGCGTTTGAATTCCCACCGGGTGCATCCCCGTTCATCTACCAGGAAGTGATTGACCTTGGAAACGAACCTGTTAAAGCCTCCCAGTACAGTGATCTCGGAGAAGTAACCGAGTTTAAGTACTCAACTTTCATTGGTCTCATCTTCCGTGGCCAACTGGAAGCCAGTGGACTGCGAGCGTTAACGGCAAACAACGCGACCCAGATGGGTTTACTACCATCCGAATCGGCACTGGTATTTGTTGACAACCACGACAACCAGCGCGGTCACGGCGCGGGAGGTGATTCTATACTGACATTCAAGGATGGCTCCAAGTACGTTCAAGCGCTTGCCTTCACTCTGGCCACCGATTACGGTACCGTGCGGTTGATGAGCTCCTACAACTTCACCAACACCGACCAGGGACCACCGACGGACGGGGAAGGCAATATCTTATCGCCCGGTTTTGCGACCACTACCGGTGCCTGTCTGAACGGTTGGATTTGTGAGCATCGCTGGCCGGTCGTGCGTCGTTTGGTAACGTTCCGGAACCTGGTTGCTCCGACCCCGCTTACGGACGTACAAACGACGAGCGGAACGTTCGCATTCTGCCGGGGAAACGTTGGCTTTGCGGTCTTCAACACCGGGCCGGAGGCGTACGATGGAATCTTCCAAACCTGCCTTCCACCGGGAGAATATTGCGACATTCTCACTGGCGGTAGAGTAGACACGGAGTGTACCGTGATGCGAGTGCTCGTATTAGAAGATAGCACTGTTAGTCTGATACTTCCCGCCTTCACAGGCGGCGTAGTGCTGGATCAACTTAATCGAGTTGTATGA
>anodir_Sal_amy|ADIR007445||
ATGACGGCTTTCCGGTTGTTAGGGCTCTTACTAGCTATCTACAGTTCGAATATCAGTATAATTTTGGGCCTACAGTTCGGGCCTTTTATCATACCTTCGTTTGCGAATGGCGGTCGTTTAGGCTTTTCAGGCAGTCTCTTAAGCGCATCCATAGACCCCTCGTCGCGACAGGTCTCATTCGCTTCACAAGCTCCACAGTCGTTGGTTAACTTACTGCCTCCAGTGTTAAAACCGTTGCTTCCTGCTTTTGGCGATCGATCAAAAGAGGATGGTACTATCCCGCAAAGTGACCCCAAAAGGACAACCAGCGCTTTGGAAGACTTTTCTCTCGTCAACGTAGAAACGCTTCCACCACCGAACCCTATACCAAGCGTCATATCGAGGTCTTCAACTGTTCCGAGCGTAGGTGGTGGCAGTAAAATAGATCCCACCGGCAATCGGAACGATCCACACTACTACCCAGGACGTCACGTGATGGTGCATTTGTTTGAGTGGAAATTCATCGACATTGCCGTCGAGTGCGAAAAGGTTCTGGGACCGGGTGGGTTCGGAGGAGTGCAGGTATCACCGATTAATGAGTACGTGATCGCACCGTATCGTCCCTGGTGGGAGCGGTATCAACCCATCTCGTACAAAATCTACTCCCGATCGGGTGACGAACAGCAGTTCTCCGACATGGTACGCCGTTGCCAGCGTGCCGGTATTCGCATCTACGTGGACGTGGTCGTAAACCATATGGCGGCGGTTGGTGCCAATGTCCCGCTCAATGGAACAGCAGGTTCACCGAGCGATCCTGCCAATCGTGAATATCCGGCTGTGCCCTACAATAGGTCTCACTTTCATACGGATTGTGCCATCAGTAACTACCAGAATGCGACGGAAGTACGCGACTGTCAACTCAACGGGCTTCCGGATCTGAATCAAACGGAACCGTACGTTCGCGATCGGATCGTTGAGTTCATGAACCGATTGATTGGCCTGGGTGTAGCTGGGTTTCGAATGGATGCCAGCAAGCACATGTGGCCGGAGGATATGAGTGCAATTTACAAGCGCCTTGACGCATTAAATCCAGCGTTTGGCTTTACGGCGGGTGCGTCCCCTTTCATCTATCAGGAGGTGATTGATCTTGGACATGAACCTGTCACTGCCTCTCAATACACCGACCTTGGCGAAGTAACCGAGTTCAAGTATTCGGTCTTCATTGGACTCATCTTCCGTGGGAAACTGCAAGCTCTAGGACTGCAATCGCTAACGAAAAACAACGCGACCCTGTTCGGTCTAGTGCCCTCTCAGTCGGCACTGGTGTTTGTTGACAACCACGACAACCAGCGAGGCCACGGAGCAGGTGGAGAATCGATACTTACCTTCAAGGACGGGTCGAACTACGTGCAAGCTATTGCCTTCACTCTGGCCACCGATTACGGTACCGTGCGGTTGATGAGCTCGTACAACTTCACCGACTCCGATCAAGGACCGCCAACGGACGGGCACGGTAACATCTTATCACCCGGCCTTCCGAACACCGGTCCCGATGCCTGTAGAAATGGTTGGATCTGTGAGCATCGCTGGCCGGTGGTGCGACGGTTGGTGAGCTTTCGGAATCGGGTTGCCCCGGAACCGCTCACAGACGTGCAGACGACGAGTGGAACGTTCGCATTTTGTCGTGGCAACATCGGTTTTGCAGTTTTCAATTCTGGTGCGGAGACGTACAATGGGTTCTTCCAAACGTGCCTTCCACCTGGAGAATATTGCGATATTATCACGGGTGGCAGAGTGTTTTCTGATTGTGAGACGACACGGATTTTGGTGCTTCAGGATAGTAAGGTCAGCCTGACACTTCCCGCCTTTTCCGGCATTGTTCTGGACCAACAGAATCGAGTTTGGTGA
>anoatro_Sal_amy|AATE013253|to_be_corrected|
ATGGCAAATTGTTGGATTTTACTGTTCCTCATCGTCACCGCTCGTTTCAATATCGAAACGGTATCAGGCCTACAGGTCGGACCATTCACCATTCCATCGTTCGGAAATGGAGGTGCAATCGGATTCTCGAACAGGTTGCTCAACGCATCGTTTAATCCTTCCTCGGGAAGTACCTCATTTGGGGCGCAGGTTCCACAATCTGGAAACGGTGGCGTTTGGCCACAATCAACATCCCTGACCAACGTTGCCGATGGATTTCGGGACCGTTTCTTAAGCATCATTCCGAGGCTTTCCAACCAAGCTAGGTCGTTCCCAACATTTCCTCCGATTCCATCGATACCATCAATACCATCGTTCTCTTCAATCCCCTCCGTTCTTCAACTGCCGGGAGTGTCTAGCGCCAGCAACTGGTTGCGTCCATTTTCGAATGGTACTCGGAGTCCATTGATTTCTGCTCAAAATGCAACCAATGCGTTCAGCACAATTGCGTCGAACGTCGGACAATCGTTGCTGAACTCAACGAACGGATTTGGCCAACTTGCATCGCTAATTCCCGGGTCACAGCAAAGCATCGAGCAGTTTTCGAAGACGCTTGGTGCGATCGCATCCCCTCAGTTTTGGAGCAATCTATCGACCAATGATGCATTGAACTTCTCCAGTGCCCGTGCCTCAAAGCTCTCGCAAGGTTTCGACAACTTAGCGGCTGGTCTAACGGATGTTATTTCGAACCTTCCGAATGTTTCGCAACTGAAAGCTGCCAGCGGGAATAGGAAAAATCCCCACTTCTACCCTGGACGTACAGTGATGGTACATCTGTTCGAGTGGAAATTCGACGACATTGCTGAGGAGTGCGAGCGGGTACTTGGACCGGCCGGGTACGGGGGTGTACAGGTGTCACCGGTCAACGAGTATGTTGTCGCAACGGATCGTCCCTGGTGGGAGCGGTATCAGCCCATCTCGTACGAAATCCGCTCCCGGTCGGGAAACGAACGCCAGTTTGCGGACATGGTGCGTCGCTGCCAGCAAGCCGGAGTGCGAATCTACGTGGACGTGGTCGTAAACCACATGGCAGCTGCTGGTCTGAGTGTGCCACTCTACGGTACAGCCGGCTCACCGAGTGACCCAGGGAACCGCCTGTATCCGGGTGTTCCGTACAATCGAACCCACTTCCATCCGGATTGCACGATCACCAACTACGAGTATGCGACAGAAGTACGTAACTGTGCACTCGGGGGGCTGCCCGATTTGAATCAAACGGAGCCGTATGTCCAAGATCGAATTGTGGATTACATGAATCGATTGATTGGGCTCGGCGTTGCTGGGTTCCGAATGGATGGCAGCAAGCATATGTGGCCAGCCGATCTCGACGCTATCTACAAGCGGCTGCACCCTCTCAATCCCCTGTTTGAGTTTCCTCCCTTTGCGGCCCCATTCATTTACCAGGAGGTAATAGATCTTGGCCAGGAACCAATCACGGCATCGCAGTACACTAACCTCGGGGAAGTCACGGAATTCAAATATTGTCTCTACATCGGGCTCATCTTCCGCGGGACACTAGAACCTCAAGCGCTGGAGGGGCTTACCAATGCAAGTGCCACCCAGTACGGACTGATACCGTCCGATTCGGCACTCGTGTTTGTGGACAATCACGACAATCAGCGAGGACACGGGGCCGGGGGTGCCTCGATTCTTACGTTCAAGGACGGACCGAAGTACGTACAGGCGGTTGCCTTCACCTTGGCCACCGATTATGGTACCGCGCGGATAATGAGCTCATACAACTTTACCGACTCCGGCCAAGGGCCTCCCGCCGACGAGCTGAAGGAAATCTTATCTCCCGGTTTCGAGCAGAACGATGGCAGCTGCTCGAACGGGTGGATTTGTGAGCATCGGTGGCCGGTATTCCGGCGAATGGTTGGCTTCCGGAACTTTGCATCCGCCGCACCGCTGACTGATATTCAGACGACGAGTGGGACGTTCGCCTTCTGTCGCGGTACTATCGGATTTGCAATTTTCAACGCCGGCTCGGTGACGCGCGATGGCTCGTTTAGAACTTGCCTTCCGTCGGGCGAGTATTGCGATTTGACGACGGGAGAAAAACAAGGCTCAGAGTGTACCGGTACGAGGGTTCTTGTGAACACCGATGGGACGGTAAGTCTGACACTTCCGCCCAGTTCGTCCGTTGTGCTTGACCTCCGAAATCGTGTTGCATGA
>anosin_Sal_Amy|ASIS008538|to_be_corrected|
ATGGGACATGGTTGGATTTTACTGTTTCTCATCGCTGTGCATTGCAATATCGAACCGGCGGTAGGGTTACAGATCGGACCATTCACAGTCCCTTCGGTAGGAAATGGCGGTGCTGTCGGGTTCTCAAACAGTCTGTTCAACGCATCACTTAATCCTGCAGCGAGAAGTGCCACGTTCGAAGCGCACATTCCTCAAAGCGGGGTAGGAAACAGTGGATTTTTGGCATCCGACTCGTTGCTCACGAACGTTGCCGATGGTTTTAGAAACAGGTTCACGAACCAAGCTGGGTCACTACCAACGTTTCCTTCGATACCATCGATTCCCTCGATCCCAAGCGTGCGTCAACTTCCAGGAGTTGGCCTTGGTAACTGGGTACGTCCATTTTCGAGTGGAAACTTGGGCCAATTGACTCCTCTGCAAAATGCTGTCAATGCATTTAGATCGATTGCATCAAATACCTCACAGTCGGTGCCTAATACATCCGGTGGGTTGAACCTTGTTCCCGATCCTGGACTACAACGAATAGAGCAGCTATCGAAGACTCTTGGCACTGTCACGAATCCTCAGTTTTGGAGCAATATTTCGTCGAATGCAGCAGCGAATATTTCCTCTGCGCGTGCTGAACAACTCTCCCGAGGAATTGACAACCTCACGAACGGTCTCGCGGACGTGATTTCGAACCTTCCCAACGTTTCAGCTGTAGCGAGTGACAGAAATATCAGTGGAAATCGGAAAGATCCCCACTACTATCCCGGAAGGACGGTAATGGTACATCTATTCGAGTGGACATTCGACGATATCGCTGAAGAGTGCGAACGAGTGCTTGGTCCAGCCGGATACGGCGGAGTGCAGGTGTCACCGGTTAACGAGTATGTTGTCGCACCGAACCGTCCCTGGTGGGAACGCTATCAGCCTATTTCGTACGAGATCCGCTCCCGATCTGGCAGTGAAGATCAGTTCGCAGCCATGGTCCGTCGCTGTCAGCGAGCTGGTGTGCGGATCTACGTGGACGTGGTCGTAAATCATATGGCAGCCGCTGGGCTGAGTGTGCCCCTGTACGGTACGGCTGGCTCGCCAAGTGACCCGGAGAATCAGTTGTACCCAGGAGTTCCGTACAATCGGACACACTTTCATCCGGACTGTACGATCACAAACTATCAGTACGCGGAGGAAGTTCGGAATTGTGCACTCGGGGGACTTCCCGATCTGAATCAAACGGAGGCCTATGTCCAGGATCGTATCGTAGACTTTATGAATCGATTGATTGAGCTCGGAGTTGCCGGTTTCCGGATGGATGCCAGCAAACATATGTGGCCAACCGATCTTGAAGTTATCTACAAGCGGCTGAATCCTCTCAATACTATGTTCGAGTTTCCACCATTTTCATCCCCTTTTATTTATCAGGAAGTTATAGATCTTGGGCAGGAACCAATCACGGCATCACAATACACCTATCTCGGGGAAGTCACAGAATTCAAATATTCAATGTACATCGGGCTTATCTTCCGTGGTACACTGGATGCTACGGCACTGCGAGCACTGGTTGCTGAAAATTCTACCCAGTACGGACTGATACCGTCCGACTCAGCACTTGTGTTCGTAGACAACCACGACAATCAACGAGGACACGGTGCGGGTGGTGCTTCAATTCTTACCTTCAAGGATGGACCAAAGTACATTCAAGCAGTTGCTTTTACCTTAGCCACCGATTATGGTACTGCGCGGATAATGAGCTCATACAACTTTACCGATTCCGGCCAGGGACCACCCGCCGATGGTCTGGAGCAAATCTTACCGCCCGGGTTTAATTCCACCGCTGGTAGCTGCTCCAACGGCTGGATCTGTGAGCATCGATGGCCCGTATTTCAACGGATGGTAGGCTTTCGCAACTTTGTATCGGTCGCTCCACTTACCGATGTGCAGACGACGAGTGGTACATTTGCATTTTGCCGTGGTAATATCGGGTTTGCGGTTTTCAACACTGGTACCGTGACACGTGATGGATTGTATCAAACTTGCCTTCCGTCGGGCGAGTATTGTGATTTAATTTCTGGCAAAAAACAAGCCGCAGAGTGTACCGGAACGAGAGTCCTAGTAAACGGCGATGGGACAGTCAGTTTGACACTTCCGGTTAATTCGTCCGTAGTGCTTGACCTGCGCAATCGTGTGGTATAG
>anoalb_Sal_amy|AALB005920||
ATGGCCACAGCTCGCCATTGCTTTTCACTTGTGACCATTGTCTGCTGCTACCACGTAACCACGCTAAATGGTTTGCAGTTGGGTCCTTTCACACTCCCCACGCTTGGGAATGGGGGAGCATTGGGCTTCACCAACAACCTTCTGAACGCATCATTAAGTCCCTCCGCCGGACGAGCCTCGCTGGGGGTGCAAGCGCCCACAATTGGATCATCGGTCAATACGTTCACTGCGTTGGCTAATCGATTCAGTAATTTAGTGCCCGGCCTCTCCAACGGTCCACGTGGCGCTTTGGGAATCATCGGTGTACCATCAGCGAGTTCACTGGCAAATGGATTTCGGCCATCGACCTCCGATTTGGTGCAAAGCTTCCTGCCTACCAACGGATCTAGCGGCAATCCTGCAGGAACACTCTTGAACGTGGTGAATCGTTTTCGGAATGCTGCAGGCAACATGCTACCAAATCTTTCGGCCCTCAATCCGACGGGTGCTATCTTGAACTCGTTTCCAAGGATGTCATTGCTGCCACCACTCTCTGAAAGGACAACTACGAGGAACTTGATTCCACCTGTGGCTGATAGCGGCTTGGAATCGTTTGCACGACTTACAAATGCGGCTGACTCGTTTCAGAGGGTAATCAGCAACGCAACTCGCACACTTTCTTCAGAGGACTTCAGTGGACTGTTGATGCAAATCCCTGGTGCTCAACAGGGTATAGAACAGTTTTCGGAAGCTGTTGCAACTGTGACTAATCCCGAATTTTGGTCCAAACTTACCTCAAACGGCATTATCGATGGCATGTCCAGCACACAAGCAGCGAAACTTTCGGATGGCATCAACAAGCTGGCCACAGGTCTATCCGACGTGATGTCCAGCCTGCCCGCCATTCCCGAAGTGAAGATCGAGGATAGTGATCACAAAAATGCTCATTTCTTTCCCGGCCGGAACGTCATTGTCCATCTTTTCGAATGGAAGTTTGGCGATATTGCAGAGGAATGTGAGCAGGTGCTCGGACCAGCCGGATACGGTGGCGTACAGGTTTCACCGGTGAACGAGTACGTACGAGCGCCGACTCGACCTTGGTGGGAACGCTATCAACCTGTCTCGTACGAAATCCGCTCCCGCTCCGGTAATGAGAGTGAGTTTGCGGAAATGGTGCGTCGATGCCAGCGAGCCAAGGTGCGAGTTTACGTAGACATCGTCGCGAATCATATGGCCGGTGCTGGAGCAACCACGCCACTCTATGGCACGGCAGGCTCTCCAAGTGATCCTGCGGAACGGCTTTATCCGGCGGTGCCCTTCAACAAGTCCCACTTCCACCAGGACTGCATCATAGAAAGCAACCTTAATGCCTCCCAGGTTCACAATTGTCAACTGGGGGGATTGCCGGACCTCAACCAAACGGATCCATACGTGCGCGAGAAGATCGTTGGCTTGATGAACAGGCTTATTGAGTATGGGGTAGCTGGTTTCAGAATGGATTCCGCCAAGTACATCGCACCGGATGATTTGGACAGCATCTACAAAGCCTTGAAGCCACTGAACCCAATGTTTCAGTTTCCGCTTTTCTCGGCTCCTTTCATCTACCAAGATGTCGATGATTTTTCGGACGATTCGGGAACTGCCTCTCAGTACACGGATCTCGGGCTGGTCACGGACCCCAAGTACTCGCTTTATCTAGGATCCGTTTTCCATAGTGCGCTGCCAGCTCCGACCTTGCAAGCCTTAACCGCAAGGAACGCAACACAGTATGGTTTGATACCCAGCGAATCGGCCTTGACATTCGTCGATAGTCATATTAATCAGCGCAGCGTTGGTGCCATAAGTGAACTGCTTCTAACATACAAAGATATGCCCCAATACCTGAACGGCGTTGCATTCACTCTGGCTACCGACTATGGCACGGTGCGGTTGATGAGCTCGTATCGCTTTGAAGAGGACAATCACGGACCTCCTGCGGATGAGCTAGAGCAGATTCTATCCCCAGGCACCGCAGAGGATGGTTATTCGTGTTTCAATGGCTGGGTGTGTGAGCATCGATGGCCAGTGTTACGGCGAATGGTTGCTTTCCGTAATTTCGTGCATCCGGCTACCATACACGACATTCAAGCGACCAACGAAACATTCGCCTTCTGCCGGGGTAACATAGGGTTTGCGGCATTCAATGTTGGAACGATCACGCGAGATATCGTGGTCAGGACTTGTCTACCGGCCGGTGAGTATTGTGATTTGATAACGGGCGAAAAACGGGACACCACTTGCTCCGGTACCAGAGTGCTCGTTAATGAGGATAGCACGGTCAGCTTGACACTTCCGGCTGCATCAAGTTTAGTGCTAGATCTTCGGAACCGAGTGATGTAA
>anodar_Sal_amy|ADAC003304||
ATGGCTACAACTCACCGTTGCTTTTCACTTTTGATCGTTATCTGCTGCTACCACGTGACTACGCTGAATGGTTTACAGTTCGGACCTTTTACGATTCCCACGCTTCGGAATGGAGGAGCATTCGGTTTTACCAACGACCTGCTGAACGCCTCAATAAGTCCCTCCACAGGACGAGCCGGTTTTGGGGTACAAGCGCCCACAATTGGATCATCGGTCAATTCGTTCACAGCCTTGGCTAATCGATTCAGCACTTTAGTGCCCAGCCTCTCCGAAGTTAGCTCATTTCCAAGTGGCGCTTTGGGAACCGTCGGTGCATCATCAGCGAGTTCTTTGGCCGATGGATTCCGGCGAACGACTTCCGATTTGGTGCGAAATTTCCTGCCCTCCAACGGATCTAGCAGCGGCAATCCGGCAGGATCACTCTTGAACGTGGTGAATCGTTTTCGAAATTCCACAGGAAACATGTTTAGAGATTTTTCGGCCCTCAATCCGACGGGTGCATTCTTCAGCACATTTCCAAGGATATCACTGCTCCCATCACTTCCTGGGAGCGCGAATACGAGGAACATGACGCCACCGGTTGCCGATACCGGGATGGAATCATTTGCTCGACTTGCAAACGCGGCCGACTCGTTTCGCCAGGCGATCAGCAACGCAACTGCCTCTCTATCTACAGAGGGCTTAAATGACCTGTTGATGCTAATTCCTGGTGCCCAGCAGGGCATTGAACAGTTTTCTCAAGTGGTTGCAACTCTGACTAGTCCCGAGTTTTGGACAAAACTTGCCTCAAACGGCATTATCGACGACATGTCCAGCGCCCAAGCAGCGCGACTTTCGGATGGCATCAACAAACTGTCCGCCGGGCTATCCGACGTGGTCTCGAATCTGCCCGACATCCCCGAAATGTCGATCGAAGATAGTGATCACAAAAATCCTCATTTCTTTCCCGGCCGCAACGTCATTGTCCACCTTTTCGAATGGAAGTTCGAGGACATCGCTGTGGAATGTGAACAAGTACTCGGACCGGCCGGATACGGTGGCGTGCAGGTATCACCGGTGAATGAGTACGTACGAGCGGCGAACCGTCCTTGGTGGGAACGTTATCAACCCGTCTCGTACCAAATCAGCTCCCGGTCCGGTAATGAGCGCCAGTTTTCGGATATGGTCCGCCGTTGTCAATTGGCAAAAGTGCGCGTCTTCGTTGAAATCGTTGCGAATCACATGGCCGGTGCTGGTCCTACTAGTCCACTTTATGGTACGGCTGGCTCTGCAAGTGATCCTGTAGAACGTTTATACCCCGCGGTGCCCTTCAATAGGTCCCACTTCCACCAGGATTGCGTGATCGAAAGTAATCTTAATGCTTCCGAGGTACATAATTGCCGACTGGCGGGATTGCCGGACCTCAACCAAACGGATTCATTCGTACGGGAGCAGATTGTCGGCTTGATGAACCGGCTAATCGAACATGGAGTAGCCGGTTTCAGCATGGATTCCGCCATGTACATCTCACCGGACGATTTGGACAACATCTATAAAGGATTAAAACCGCTGAACCCACTGTTTGAGTTTCCACCTTTCTCCGCTCCTTTCATTTACCAAGATGTCGAAGATCTATCGGATGAGTCGAGAACTGCCTCTCAGTACACGGATCTCGGTGTGGTCACGGAACCCAAGTACTCACTTTACCTAGGATCCATCTTCCATAGTGCGATGCCAGCTCCATTTTTACAGGCTTTGACCGGATCGAACGCAACCCAGTATGGTTTGATATCCAGCGAATCGGCCCTGACATTCGTCGATAGCCATCTCCATCAGCGCACACGAGGTGCCATTTCGGAAGAGATCCTTACATTCAAAGATACCCCGCAGTACGTGTACGCCACTGCATTCACTCTAGCCAATGACTATGGCACCGTGCGATTGATGAGCTCATACCGCTTTGAAGATGATAATCAAGGACCTCCTGCGGATGAGTTAGAGCAAATCCTATCCCCCGGCACCGCAGAGGATGGCTATTCCTGTTTGAACGGCTGGGTATGTGAGCACCGATGGCCAGTGTTTCGAAGGATGGTTGCTTTCCGAAATTTCGTCCAACCAGCAATTCTGCACGATATTCAAGCGACCAACGAAACGTTTGCCTTCTGCCGTGGTAACATAGGGTTTGCAGCTTTCAATGTTGGAACAACTACACGAGATGTCCTGGTCAGAAGTTGTCTGCCGGCTGGTGAGTATTGTGATTTGATAACGGGCGAAAAGCAGGACACCTCGTGCACCGGTACACGAGTGCTCGTCAATCAGGATAGCACGGTCAGCTTCACCCTTCCGGCAGCCTCGAGTTTGGTGCTAGATCTTCGGAACCGAGTAATGTAA
>anoga_Sal_Maltase|AGAP002102||
ATGCCACCGTTGGGCGTTCTCTTGCTGCTGGTGGCGTTGGGCCACAGCACTCAAGGACATCGACCGTTACCGATCCGAAAAGCGCACAAGTTTGACTGGTGGGAGAGGGGTAATTTCTATCAAATCTATCCACGATCGTTCAAGGATTCGGATGGTGACGGGATCGGTGATCTTAAAGGTATAACGCAAACGATCGATTATTTGAAAACGATCGGCATCGATGGCGTTTGGCTGTCGCCCATCTTCAAATCGCCGATGAACGATTTCGGCTACGACATTTCCGACTTTTACGCCATCCAGGAGGAGTACGGTACGATGGAAGACTTCGAGGAGCTGGCGGCCAAGTGTGCCTCGATCGGGCTGAAGCTAATACTGGACTTTGTGCCGAACCACTCGAGCGACGAGCACGAACACTTCCGGCTGTCGGAGGAGGGCATAGAACCGTACAAGGATTACTACATCTGGCATTCGGGCGTGCTGGACGCGAACGGTACGCGCCACCCACCGTCCAACTGGATCAGCGTGTTCCGGGGCAGCGCCTGGCAGTGGAGCGACAAGCGGCAGCAGTACTACCTGCACCAGTTCCAGAAGAAGCAGCCGGACCTGAACTACCGCAATCCGGCCCTGGTCGAGGAGATGAAGAACGTGATGCGCTTCTGGCTGAACAAGGGCATCGCCGGGTTCCGGATCGATGCGCTGCCGTACCTGTTCGAGAGCGAGGAGGTGGATGGGCACTACCGGGACGAACCACTGTCCGGGCAGGCGACGGACGATCCGGACAATCCGGCCTACCTTACGCACACGGAAACGAAGGATCAGCCGGAAACGTACGACATGGTGCACCAGTGGCGCCAGGTGGTGGATGAGTACACGGCCCGGGATAACTTTACGCGCATCATACTGACCGAGGCATACACGGCGGTGCAGAACATGACTCGGTTCTATGGTACGCCGGCCGCACCCGGGGCCCAGATTCCGTTCAACTTTCAGCTCATCACGCTGCTGACGGTGAACAGTACGGGGCGCGACTTTGTCAACGCCGTCCAGAGCTGGACGAGGGCGATGCCGTCCGGTGCGATCGCTAACTGGGTGCTGGGTAACCACGACAACAGCCGCATCGCGTCACGGCTTGGCGTTGCCCGGGCCGACCTGTACAACATTGCGCTGCAAACGCTGCCGGGGATAGCGGTGACGTACTACGGGGAGGAGATCGCCATGGTCGACCAGTGGATCTCGTGGAACGATACGATCGATCCGGCCGCCTGCAATGCGGATCCGGCCACGTACGAGCTGTACTCGCGCGACCCGGTACGCACGCCGTTCCAGTGGAGCAACGGCACGAATGCGGGCTTCTCGAACGCGTCCCGCACGTGGCTGCCGGTGGCCGACGGGTATCGGGAGCTGAATGTGGCCGCCCAGCTTGCGGCACCGCGCAGTCATTTGAAAACGTTCATGCAGCTGACTGCGTACCGGAAGCGGAGACTGTTGGCGGAGGGTAACTTTGTGCTGCGCACCGTCGGCAGGGACCTGGTGATGTACAAGCGCAGCGTGCCGGGGGTTGGGTATGTGGTGGTGGCGCTAAACTTTGGCCCAGAACCGGCCACATTACCGGTGGCGTCGCAGTTTCCGGGCACGGGCGAACACTGGCTGAAGGTGATCGCTAGCTCGCTGCAGGCGCAACCCCAGGCTGGCACGTGGATCAATACGCGGCTGTACAAGCTAGCGCCGGACTCGGGCATCGTGCTGGAGCGTCTCACTGGGCGGAATGATTTAATGACTTGA
>anocol_Sal_Maltase|ACOM042226||
ATGCCACCGTTGGGCGTTCTCTTGCTGCTGGTGGCGTTGGGCCACAGCACTCAAGGACATCGACCGTTACCGATCCGAAAAGCGCAGAAGTTTGACTGGTGGGAGAGGGGTAATTTCTATCAAATCTATCCACGATCGTTTAAGGATTCGGATGGTGACGGGATCGGTGATCTTAAAGGTATAACGCAAACGATCGATTATTTGAAAACGATCGGCATCGATGGCGTTTGGCTGTCGCCCATCTTCAAATCGCCGATGAACGATTTCGGCTACGACATTTCCGACTTTTACGCCATCCAGGAGGAGTACGGTACGATGGAAGACTTCGAGGAGCTGGCGGCCAAGTGTGCCTCGATCGGGCTGAAGCTAATACTGGACTTTGTGCCGAACCATTCGAGCGACGAGCACGAACACTTCCGGCTGTCGGAGGAGGGCGTAGAACCGTACAAGGATTACTACATCTGGCATTCGGGCGTGCTGGACGCGAACGGTACGCGCCACCCACCGTCCAACTGGATCAGCGTGTTCCGGGGCAGCGCCTGGCAGTGGAGCGACAAGCGGCAGCAGTACTACCTGCACCAGTTCCAGAAGAAGCAGCCGGACCTGAACTACCGCAATCCGGCCCTGGTCGAGGAGATGAAGAACGTGATGCGCTTCTGGCTGAACAAGGGCATCGCCGGGTTCCGGATCGATGCGCTGCCGTACCTGTTCGAGAGCGAGGAGGTGGATGGGCACTACCGGGACGAACCACTGTCCGGGCAGGCGACGGACGATCCGGACAATCCGGCCTACCTTACGCACACGGAAACGAAGGATCAGCCGGAAACGTACGACATGGTGCACCAGTGGCGCCAGGTGGTGGATGAGTACACGGCCCGGGATAACTTTACGCGCATCATACTGACCGAGGCGTACACGGCGGTGCAGAACATGACTCGGTTCTATGGTACGCCGGCCGCACCCGGGGCCCAGATTCCGTTCAACTTTCAGCTCATCACGCTGCTGACGGTGAACAGTACGGGGCGCGACTTTGTCAACGCCGTCCAGAGCTGGACGAGGGCGATGCCGTCCGGTGCGATCGCTAACTGGGTGCTGGGCAATCACGACAACAGCCGCATCGCGTCACGGCTTGGCGTTGCCCGGGCCGACCTGTACAACATTGCGCTGCAAACGCTGCCGGGGATAGCGGTGACGTACTACGGGGAGGAGATCGCCATGGTCGATCAGTGGATCTCGTGGAACGATACGATCGATCCGGCCGCCTGCAATGCGGATCCGGCAACGTACGAGCTGTACTCGCGCGACCCGGTACGCACGCCGTTCCAGTGGAGCAACGGCACGAATGCGGGCTTCTCGAACGCGTCCCGCACGTGGCTGCCGGTGGCCGACGGGTATCGGGAGCTGAATGTGGCCGCCCAGCTGGCGGCACCGCGCAGTCATTTGAAAACGTTCATGCAGCTGACTGCGTACCGGAAGCGGAGACTGTTGGCGGAGGGTAACTTTGTGCTGCGCACCGTCGGCAGGGACCTGGTGATGTACAAGCGCAGCGTGCCGGGGGTTGGGTATGTGGTGGTGGCGCTAAACTTTGGCCCAGAACCGGCCACATTACCGGTGGCGTCGCAATTCCCGGGCACGGGCGAACATTGGCTGAAGGTGATCGCTAGCTCGCTGCAGGCGCAACCCCAGGCCGGCACGTGGATCAATACGCGGCTGTACAAGCTAGCGCCGGACTCGGGCATCGTGTTGGAGCGTCTCACTGGGCGGAATGATTTAATGGCTTGA
>anoara_Sal_Maltase|AARA006843|to_be_corrected|
ATGCCACCGTTGGGCGTTCTCTTGCTGCTGGTGGCGTTGGGCCACAGCACTCAAGGACATCAACCGTTACCGATCCGAAAAGCGCACAAGTTTGACTGGTGGGAGAGGGGTAATTTCTATCAAATCTATCCACGATCGTTCAAGGATTCGGATGGTGACGGGATCGGTGATCTTAAAGGTATAACGCAAACGATCGAGTATTTGAAAACGATCGGCATCGATGGCGTTTGGCTGTCGCCCATCTTCAAATCGCCGATGAACGATTTCGGCTACGACATTTCCGACTTTTACGCCATCCAGGAGGAGTACGGTACGATGGAAGACTTCGAGGAGCTGGCGGCCAAGTGTGCCTCGATCGGGCTGAAGCTAATACTGGACTTTGTGCCGAACCATTCGAGCGACGAGCACGAACACTTCCGGCTGTCGGAGGAGGGCGTAGAACCGTACAAGGATTACTACATCTGGCATTCGGGCGTGCTGGACGCGAACGGTACGCGCCACCCACCGTCCAACTGGATCAGCGTGTTCCGGGGCAGCGCCTGGCAGTGGAGCGACAAGCGGCAGCAGTACTACCTGCACCAGTTCCAGAAGAAGCAGCCGGACCTGAACTACCGCAACCCGGCCCTGGTCGAGGAGATGAAGAACGTGATGCGCTTCTGGCTGAACAAGGGCATCGCCGGGTTCCGGATCGATGCGCTGCCGTACCTGTTCGAGAGCGAGGAGGTGGATGGGCACTACCGGGACGAACCACTGTCCGGGCAGGCGACGGACGATCCGGACAATCCGGCCTACCTTACGCACACGGAAACGAAGGATCAGCCGGAAACGTACGACATGGTGCACCAGTGGCGCCAGGTGGTGGATGAGTACACGGCCCGGGATAACTTTACGCGCATCATACTGACCGAGGCGTACACGGCGGTGCAGAACATGACCCGGTTCTATGGTACGCCGGCCGCACCCGGGGCCCAGATTCCGTTCAACTTTCAGCTCATCACGCTGCTGACGGTGAACAGTACGGGGCGCGACTTTGTCAACGCCGTCCAGAGCTGGACGAGGGCGATGCCGTCCGGTGCGATCGCTAACTGGGTGCTGGGCAATCACGACAACAGCCGCATCGCGTCACGGCTTGGCGTTGCCCGGGCCGACCTGTACAACATTGCGCTGCAAACGCTGCCGGGGATAGCGGTGACGTACTACGGGGAGGAGATCGCCATGGTCGACCAGTGGATCTCGTGGAACGATACGATCGATCCGGCCGCCTGCAATGCGGATCCGGCCACGTACGAGCTGTACTCGCGCGACCCGGTACGCACGCCGTTCCAGTGGAGCAACGGCACGAATGCGGGCTTCTCGAACGCGTCCCGCACGTGGCTGCCGGTGGCCGACGGGTATCGGGAGTTGAATGTGGCCGCCCAGCTGGCGGCACCGCGCAGTCATTTGAAAACGTTCATGCAGCTGACTGCGTACCGGAAGCGGAGACTGTTGGCGGAGGGTAGCTTTGTGCTGCGCACCGTCGGTAGGGATCTGGTGATGTATAAGCGCAGTGTGCCGGGGGTTGGGTATGTGGTGGTGGCACTAAACTTTGGCTCAGAACCGGCCACATTACCGGTGGCGTCGCAATTTCCGGGCACGGGCGAACATTGGCTGAAGGTGATCGCTAGCTCGCTGCAGGCGCAACCCCAGGCCGGCACGTGGATCAATACGCGGCTGTACAAGCTAGCGCCGGACTCGGGCATCGTGCTGGAGCGTCTCACTGGGCGGAATGATTTAATGGATTGA
>anoqua_Sal_Maltase|AQUA008930|to_be_corrected|
ATGCCACCGTTGGGCGTTCTCTTGCTGCTGGTGGCGTTGGGCCACAGCACTCAAGGGCATCGACCGTTACCGATCAGAAAAGCGCACAAGTTTGACTGGTGGGAGAGGGGTAATTTCTATCAAATCTATCCGCGGTCGTTCAAGGATTCGGATGGTGACGGGATCGGTGATCTTAAAGGCATAACGCAAACGATTGATTATTTGAAAACGATCGGCATCGATGGCGTTTGGCTGTCGCCCATCTTCAAATCGCCGATGAACGATTTCGGCTACGACATTTCCGACTTTTACGCCATCCAGGAGGAGTACGGTACGATGGAGGACTTCGAGGAGCTGGCGGCCAAGTGTGCCTCGATCGGGCTGAAGCTAATACTGGACTTTGTGCCGAACCATTCGAGCGACGAGCACGAACACTTCCGGCTGTCGGAGGAGGGCGTAGAACCGTACAAGGATTACTACATCTGGCATTCGGGCGTGCTGGACGCGAACGGTACGCGCCACCCACCGTCCAACTGGATCAGCGTGTTCCGGGGCAGCGCCTGGCAGTGGAGCGACAAGCGGCAGCAGTACTACCTGCACCAGTTCCAGAAGAAGCAGCCGGACCTGAACTACCGCAATCCGGCGCTGGTCGAGGAGATGAAGAACGTGATGCGCTTCTGGCTGAACAAGGGCATCGCCGGGTTCCGGATCGATGCGCTGCCGTACCTGTTCGAGAGCGAGGAGGTGGATGGGCACTACCGGGACGAACCACTGTCCGGGCAGGCGACGGACGATCCGGACAATCCGGCCTACCTTACGCACACGGAAACGAAGGATCAGCCGGAAACGTACGACATGGTGCACCAGTGGCGCCTGGTGGTGGATGAGTACACGGCTCGCGATAACGTTACGCGCATCATACTGACCGAGGCGTACACGGCGGTGCAGAACATGACTCGGTTCTATGGTACGCCGGCCGCACCCGGGGCCCAGATTCCGTTCAACTTTCAGCTCATCACGCTGCTGACGGCGAACAGTACGGGGCGCGACTTTGTCAACGCCGTCCAGAGCTGGACGAGGGCGATGCCGTCCGGTGCGATCGCTAACTGGGTGCTGGGCAACCACGACAACAGTCGCATCGCGTCACGGCTTGGCGTGGCCCGGGCCGACCTGTACAACATTGCGCTCCAAACGCTGCCGGGGATAGCGGTGACGTACTACGGGGAGGAGATCGCCATGGTCGACCAGTGGATCTCGTGGAACGATACGATCGATCCGGCCGCCTGCAATGCGGATCCGGCCACGTACGAGCTGTACTCGCGCGACCCGGTACGCACGCCGTTCCAGTGGAGCAGCGGCACGAATGCGGGCTTCTCGAACGCGTCCCGCACGTGGCTGCCGGTGGCCGACGGGTATCGGGAGTTGAATGTGGCCGCCCAGCTGGCGGCACCGCGCAGTCATTTGAAAACGTTCATGCAGCTGACTGCGTACCGGAAGCGGAGACTGTTGGCGGAGGGTAACTTTGTACTGCGCACCGTCGGCAGGGATCTGGTGATGTACAAGCGCAGCGTACCGGGGGTCGGCTATGTGGTGGTGGCACTAAACTTTGGCCCAGAACCGGCCACATTACCGGTGGCGTCGCAATTTCCGGGCACGGGCGAACATTGGCTGAAGGTGATCGCTAGCTCGCTGCAGGCGCAACCCCAGGCCGGCACGTGGATCAACACGCGACTGTACAAGCTAGCGCCGGACTCGGGCATCGTGCTGGAGCGTCTCACTGGGCGGAATGATCTAATGGCTTGA
>anomer_Sal_Maltase|AMEM003587||
ATGCCACCGTTGGGCGTTCTCTTGCTGCTGGTGGCGTTGGGCCACAGCACTCAAGGGCATCGACCGTTGCCGATCAGAAAAGCGCACAAGTTTGACTGGTGGGAGAGGGGTAATTTCTATCAAATCTATCCACGATCGTTCAAGGATTCGGATGGTGACGGGATCGGTGATCTTAAAGGTATAACGCAAACGATCGATTATTTGAAAACGATCGGCATCGATGGCGTTTGGCTGTCGCCCATCTTCAAATCGCCGATGAACGATTTCGGCTACGACATTTCCGACTTTTACGCCATCCAGGAGGAGTACGGTACGATGGAAGACTTCGAGGAGCTGGCGGCCAAGTGTGCCTCGATCGGGCTGAAGCTAATACTGGACTTTGTGCCGAACCATTCGAGCGACGAGCACGAACACTTCCGGCTGTCGGAGGAGGGCGTAGAACCGTACAAGGATTACTACATCTGGCATTCGGGCGTGCTGGACGCGAACGGTACGCGCCACCCACCGTCCAACTGGATCAGCGTGTTCCGGGGCAGCGCCTGGCAGTGGAGCGACAAGCGGCAGCAGTACTACCTGCACCAGTTCCAGAAGAAGCAGCCGGACCTGAACTACCGCAATCCGGCCCTGGTCGAGGAGATGAAGAACGTGATGCGCTTCTGGCTGAACAAGGGCATCGCCGGGTTCCGGATCGATGCGCTGCCGTACCTGTTCGAGAGCGAGGATTTGGATGGGCACTACCGGGACGAACCACTGTCCGGGCAGGCGTCGGACGATCCGGACAATCCGGCCTACCTTACGCACACGGAAACGAAGGATCAGCCGGAAACGTACGACATGGTGCACCAGTGGCGGCTGGTGGTGGATGAGTACACGGCCCGGGATAACTTTACGCGCATCATACTGACCGAGGCGTACACGGCGGTGCAGAACATGACTCGGTTCTATGGTACGCCGGCCGCTCCCGGGGCCCAGATTCCGTTCAACTTTCAGCTCATCACGCTGCTGACGGCGAACAGTACGGGGCGCGACTTTGTCAACGCCGTCCAGAGCTGGACGAGGGCGATGCCGTCCGGTGCGATCGCTAACTGGGTGCTGGGCAATCACGACAACAGTCGCATCGCGTCACGGCTTGGCGTTGCCCGGGCCGACCTGTACAACATTGCGCTGCAAACGCTGCCGGGGATAGCGGTGACGTACTACGGGGAGGAGATCGCCATGGTCGATCAGTGGATCTCGTGGAACGATACGATCGATCCGGCCGCTTGCAATGCGGATCCGGCAACGTACGAGCTGTACTCGCGCGACCCGGTACGCACGCCGTTCCAGTGGAGCAACGGCACGAATGCGGGCTTCTCGAACGCGTCCCGCACGTGGCTGCCGGTGGCCGACGGGTATCGGGAGTTGAATGTGGCCGCTCAGCTGGCGGCACCGCGCAGTCATTTGAAAACGTTCATGCAGCTGACTGCGTACCGGAAGCGGAGACTGTTGGCGGAGGGTAACTTTGTACTGCGCACCGTCGGCAGCGACCTGGTGATGTACAAGCGCAGCGTGCCGGGAGTCGGCTATGTGCTGGTGGCGCTAAACTTTGGCCCAGAACCGGCCACATTACCGGTGGCGTCGCAATTTCCGGGCACGGGCGAACATTGGCTGAAGGTGATCGCCAGCTCGCTGCAGGCGCAGCCCCAGGCCGGCACGTGGATCAATACGCGGCTGTACAAGCTAGCGCCGGACTCGGGCATCGTGCTGGAGCGTCTCACTGGGCGGAATGATTTAATCGCTTAA
>anochris_Sal_Maltase|||
ATGCATACGTTCGGCATTGTCTTGCTGCTGGTGGCGTTAGGCCACAGCACTCAAGGACTTGGAGCGAAACCGGTAACTTCGAAAACGCAAACTTTTGACTGGTGGGAGCGGGGCAATTTCTATCAGATCTATCCACGATCATTCAAGGATTCGGATGGTGATGGGATCGGTGATCTGAAGGGCATTACACAAACGATCGATTATTTGAAAATGATCGGAATTGATGGCGTTTGGCTGTCGCCAATCTTCAAGTCACCGATGAACGATTTCGGCTACGACATTTCAGACTTTTACGCCATCCAGAAGGAGTACGGTACGATGGCAGATTTCGAGCAGCTGGCAGCCAAATGTGCCTCGATCGGGCTGAAGCTCATACTGGACTTTGTACCGAACCATTCGAGCGATGAGCATGAGCACTTCCGGCTGTCGGAGGAGGGCATAGAACCGTACAAAGATTACTACATCTGGCATTCGGGTGTGGTGGATGGGAACGGTACGCGGCACCCACCGTCCAACTGGATCAGTGTGTTCCGGGGCAGCGCTTGGCAGTGGAGCGACAAACGCCAGCAGTACTATCTGCACCAGTTCCAGAAGAAGCAACCGGACCTGAACTACCGCAATCCGGCACTGGTCGAGGAGATGAAGAATGTGATGCGCTTCTGGCTGAACAAGGGCATCGCTGGCTTCCGAATCGATGCGCTGCCGTATCTGTACGAGAGTGAGGAGATTGATGGGCACTACAGGGATGAACCACTGTCCGGGCAGTTTTCGGACGATCCAGACAATCCAGCGTACCTGACGCACACGGAAACGAAGGATCAGCCGGAAACGTACGATATGGTGCACCAGTGGCGGCAGGTAGTGGACGAGTATACGGTACGGGACAACTTTACGCGCATTATACTGACCGAAGCGTACACGGCGCTGGAAAATACGACCCGGTTCTACGGTACACGGGCAGCACCCGGTGCCCAGATACCATTTAACTTTGAGCTGATTACGCAGCTGACGGTTAATAGTACGGGGCGCGACTTTGCCAACGCCGTCCAGAGCTGGAACAGGGCAATGCCACCGGGTGCGATCGCTAACTGGGTGCTGGGCAACCATGACAACAGTCGCATAGCGACACGGCTCGGTGTGGCCCGTGCCGATCTGTACAACATTGCGCTACAAACGTTGCCCGGAATAGCGGTGACGTACTACGGCGAGGAGATTGCCATGGTTGATCAGCCGATCTCGTGGGAGGATACGATCGATCCGGCCGGTTGTAATGCGGATCCAGCGACATACATGCTTTACTCGCGCGATCCCGTCCGTACACCGTTCCAGTGGAGCAATGGTACGAATGCGGGCTTCTCGAACGCATCCCGCACCTGGTTACCGGTGGCCGATGGATATAAGAAGTTGAATGTGGCGGCACAGCTGGAAGCACCGCGTAGCCATCTGAAAACGTTCCTACAGCTGACCGGCTACCGGAAGCGCCGGCTACTGGCGGAAGGTGATTTTACTTTGCGCATCGTCGATACGAACCTGGTGATGTACAAGCGGGCGGTGCGGGGCGTGGGCTATGCGGTGATTGCGCTCAACTTTGGACCGGAACCGGTGGCATTACCGGTGGCGAAGGAGTTTCCGGGCACGGGCGAACGTTGGCTGAAAGTGGTCGCTAGCTCGCTGCAGGTACAGCAGCAGGCCGGCACGTGGCTCAATACGCGACTGTATAAGTTGGCGCCCAATTCGGCGATTGTGCTGGAGCGTCTTACTGGACGCAATGATGTGGTAGCCTGA
>anoepi_Sal_Maltase|AEPI006283|to_be_corrected|
ATGCGAACGATAGGCTTTCTCTTGCTGCTGGTGGCACTGTGCCATAGCGCCCAAGAGCGACGCCCCATGCCGGCTCCCAGGCCACAAAAGTTTGACTGGTGGGAGCGGGGCAATTTCTATCAGATCTATCCACGATCGTTCAAGGATTCGGACGGGGATGGGATCGGCGATCTAAAGGGTATAACGCAAACGATCGATTATCTGAAAACGATCGGCATCGATGGCGTTTGGCTGTCGCCCATCTTCAAGTCACCGATGAACGATTTCGGGTACGACATCTCGGACTTTTACGCCATCCAGGAGGAGTACGGTACGATGGAAGACTTTGAGGAGCTGGCGGCCAAGTGTGCCTCGATCGGGCTGAAGCTCATCCTGGACTTTGTGCCGAACCACTCGAGCGACGAGCATGAGCACTTCCGTCTGTCGGAGGAGAGCGTCGAGCCGTACAAGGATTACTACATCTGGCATTCGGGCGTGGTCGATGCGAACGGGACGCGTCATCCACCGTCCAACTGGATCAGTGTGTTCCGGGGCAGCGCGTGGCAGTGGAGCGACAAACGCCAGCAGTACTATCTGCACCAGTTCCAGAAGAAGCAACCGGATCTGAACTACCGCAACCCGGCCCTGGTGGAGGAGATGAAGAATGTGATGCGCTTCTGGTTGAACAAGGGCATCGCTGGCTTCCGGATCGATGCACTGCCCTATCTGTACGAGAGCGCGGAGGTGGATGGGCACTACCGGGACGAACCCCTGTCCGGGCTGGTGTCGGACGATCCGGATAATCCCGCCTACCTGACGCACACGGAAACGAAGGATCAGCCGGAGACGTACGATATGGTGCATCAGTGGCGTGCGGTCGTGGACGAGTACACGGCTCGCGACAACTTTACCCGCATCATACTGACCGAGGCGTACACGGCGCTGGAGAACACGACCCGGTTTTACGGTACGCCGGCCGCACCCGGTGCACAGATTCCGTTCAACTTTCAGCTCATCACCCTGCTGACGGTGAACAGTACCGGGCGCGACTTTGCCGACGCTGTGCAGAGCTGGCCGCGGGCGAGCCCACCCGGTGCGATCGCCAACTGGGTGCTGGGCAATCACGACAACAGCCGGATCGCGAGCCGGCTCGGTGTGGCCCGGGCCGACCTGTACAATGTGGCGCTGCAAACGCTGCCCGGTATCGCCGTGACGTACTACGGTGAGGAGATCGCGATGGTGGACCAGTGGATCTCCTGGGAGGAAACGATCGATCCCGCCGCCTGCAATGCGGACGCGCGGACGTACACGCTTTACTCACGCGATCCCGTGCGCACGCCGTTCCAGTGGAACAATGGCACGAATGCGGGCTTCTCGAATGCCTCCCGCACCTGGTTGCCGGTGGCCGACGGCTACAAGCAGCTGAATGTGGCCGCCCAGCTGGCGGCACCGCGCAGCCACTTGAAAACGTTCATGGCGCTGACCAGCTACCGGAAGCGCCGTCTGCTGGCGGAGGGTGACTTTACGATGCGCACCGTCGGTACGAACTTGGTGCTGTACAAGCGGCAGGTGCCGGGCGTGGGCTATGTGGTGGTTGCGCTGAACTTTGGATCGGAGCCGGCCGCGTTGCCATTGGCGAGGGAATTCCCGCACACGGGTGAACGGTGGCTGAAGGTGATTGCTAGTTCGCTGCAGGTGCAACGGTCGGCTGGCACGTGGATTAATACGCGTCTGTTCAAGCTGGCGCCGAACTCGGCCATCGTGCTGGAGCACCTTACCGGGCGGAATGATGTGGTTGCTTGA
>anofun_Sal_Maltase|AFUN009470|to_be_corrected|
ATGCATGTGATAGGTATTGTAGTTCTGTTGGTGGCTTTAGGCCACACAACGCAAGGAGTTCCTCCGAAACCTGCACCCAAAGCGCAAAAGTTTGACTGGTGGGAACGTGGCAACTTTTATCAAATTTATCCACGATCGTTTAAGGATTCGGATGGTGATGGAATCGGTGATCTGAAGGGCATTACACAAACGATCGACTATCTGAAAGCGATCGGAATCGATGGTGTTTGGCTATCGCCCATCTTCAAATCGCCGATGAACGATTTCGGCTACGACATCTCGGACTTTTACGCCATCCAGCAAGAGTACGGTACGATGGAGGACTTTGAAGAGTTGGCCGCAAAGTGTGCTTCGATTGGGTTGAAGCTCATCCTAGACTTTGTGCCCAATCATTCGAGTGACGAGCATGAACATTTCCGCCTATCGGAGGAGAGCGTAGAACCGTACAAGGACTACTACATCTGGCATTCGGGTATATTGGATGGGAACGGTACGCGTCATCCACCCTCCAACTGGATCAGTGTGTTCCGCGGAAGTGCCTGGCAGTGGAGCGAAAAGCGCCAACAGTACTATCTGCACCAGTTCCAGAAGAAACAGCCGGACTTGAATTACCGCAATCCGGCACTGGTGGAAGAGATGAAGAATGTGATGCGCTTTTGGTTGAACAAAGGTATCGCTGGCTTCCGTATCGATGCGCTACCGTATCTGTACGAGAGTGAGGAAGTTGATGGTCGCTATCGGGACGAACCACTGTCTGGGGAGGTTTCAAACGATCCGGACAACCCCGCCTATTTGACGCACACGGAAACTAAGGATCAGCCGGAAACGTATGATATGGTACACCAGTGGCGTGCGGTGGTAGATGAGTATACGGCCCGGGACAACTTTACCCGTATCATTCTGACCGAAGCGTATACGGCGTTGGAGAATACTACCCGGTTCTATGGTACACCGGCAGCACCCGGTGCTCAGATACCGTTCAACTTCCAGCTCATTACGCAGCTGACCATTAACAGTACGGGGCGTGACTTTGTCAACAGTGTCCAGAGTTGGCCCAGAGCAATGCCTCGAGGAGCTATCGCGAATTGGGTGCTGGGTAATCACGACAACAGTCGAATAGCGACACGGCTCGGTGTACCGCGTGCCGATCTGTACAACATTGCTCTCCAGACGCTACCGGGCATTGCGGTAACGTATAACGGTGAGGAGATCGCGATGGTAGATCAGTGGATCTCGTGGGAGAATACAATCGATCCGGCAGCGTGTAATGCAGATCCGGAAACGTACATGCTGTACTCGCGCGACCCGGTACGTACTCCATTCCAGTGGAACAATGGTACGAATGCGGGCTTCTCCAATGCATCGCACACCTGGCTTCCGGTGGCGGATGGCTACAAGGAGTTGAATGTGGCCGCCCAGTTGTCGGCACCGCGCAGCCATCTGAAAACGTTCATGCAGCTGACAAGCTACCGGAAACGACGACTGCTCGCGGAAGGTGACTTCAATCTGCAGCTCGTCGGATCGAACCTGGTGCTGTACAAGCGCGCCGTACCGCGGGTGGGCTACGTGGTGGTCGCTTTGAACTTTGGTTCGGAACCGGCGGAACTTCCGCTGGCGCAGGTATTTCCGGGCACGGGTGAACGTTGGCTGAAGGTGATCGCCAGTTCGCTGCAGGTGAACAGTACGAGCGGGACGTGGATTAATGTGAGGTTGTTTAAGCTGCCGGCTAACTCGGGCATTGTGCTGGAGCGCCTTACAGGTCGCAATGATGTAGTGGCTTAA
>anomin_Sal_Maltase|AMIN000636||
[truncated: 353,619 more chars]
