# Supplementary material for: Anopheline salivary protein genes and gene families: an evolutionary overview after the whole genome sequence of sixteen Anopheles species
Source: BMC Genomics. 2017 Feb 13;18:153. doi: 10.1186/s12864-017-3579-8 (PMC5307786; doi:10.1186/s12864-017-3579-8)
Supplement: Additional file 19: — Peptide sequences in fasta format. This file includes the amino acid sequences of the 824 anopheline salivary proteins analyzed in this study and included in Additional file 2 (excel spreadsheet). The file is in fasta format (.fas) and can be viewed with a text editor. (FAS 266 kb) [file 12864_2017_3579_MOESM19_ESM.fas]

>anoga_30kDa|AGAP009974||
MKFLLLVASVLCLVLIVSARPADDTSDQESSTELSEDAGAEEGAEDAGSDAEADAGAADG
EEGATDTESGAEGDDSEMDSAMKEGEEGAGSDDAVSGADDETEESKDDAEEDSEEGGEEG
GDGASGGEGGEKESPRNTYRQVHKLLKKIMKVDTKDKYLKSFVVGRLQERLMNPTIDLVS
TIEKYSKIKECFSSLDKDVSAMVKESEKSYEECSKDKTNTSCGTEGTRELDDGLIEREQE
LSDCIVDKRDAE
>anocol_30kDa|ACOM029386|to_be_corrected|
MKFLLLVASVLCLVLIVSARPADDTSDQESSTELSEDAGAEEGAEDAGSDAEADAGAADG
EEGATDTESGAEGDDSEMDSAMKAGEEGAGSDDAVSGADDETEESKDDAEEGSEEGGEEG
GDGASGGEGGEKESPRNTYRQVHKLLKKIMKVDTKDKYLKSFVVGRLQERLMNPIIDLVS
TIEKYSKIKECFSSLDKDVSAMVKESEKSYEECSKDKTNTSCGTEGTRELDDGLIEREQE
LSDCIVDKRDAE
>anoara_30kDa|AARA003801||
MKFLLLVASVLCLVLIVSARPADDTSDQESSTELSEDAGAEEGAEDAGSDAEADAGAADG
EEGATDTDSGAEGDDSEMDSAMKEGEEGEGSDDAVSGADDETEESKDDAEEGSEEGGDGE
SGGEGGEKESPRNTYRQVHKLLKKIMKVDTKDKYLKSFVVGRLQERLMNPTIDLVSTIEK
YSKIKECFSSLDKDVSAMVKESEKSYEECSKDKTNTSCGTEGTRELDDGLIEREQELSDC
IVDKRDAE
>anoqua_30kDa|AQUA009087||
MKFLLLVASVLCLVLIVSARPADDTSDQESSTELSEDAGAEEGAEDAGSDAEADAGAADG
EEGATDTESGAEGDDSEMDSAMKEGEEGAGSDDAVSGADDATEESKDDAEEGSEEGGEEG
GDGASGGEGGEKESPRNTYRQVHKLLKKIMKVDTKDKYLKSFVVGRLQERLMNPTIDLVS
TIEKYSKIKECFSSLDKDVSAMVKESEKSYEECSKDKTNTSCGTEGTRELDDGLIEREQE
LSDCIVDKRDAE
>anomer_30kDa|AMEM017930||
MKFLLLVTSVLCLALIVSARPADDTSDQESSTELSEDAGAEEGAEDAGSDAETDAGAADG
EEGATDTESGAEGDDSEMDSAMKEGEEGAGSDDAVSGADDETDESKDDTEEGSEEGGEEG
GDGESGGEGGEKESPRNTYRQVHKLLKKIMKVDTKDKYLKSFVVGRLQERLMNPTIDLVS
TIEKYSKIKECFSSLDKDVSAMVKESEKSYEECSKDKTNTSCGTEGTRELDDGLIEREQE
LSDCIVDKRDAE
>anomel_30kDa|AMEC010268||
MKFLLLVASVLCLALIVSARPAEDTSDQESSTELSEDAGAEDAGSDAETDAGATDGEEGA
TDTESGGEGDDSEMDSAMKEGEEGAGSDDAVSGADDETEESKDDAEEGSEEGGEEGGDDE
SGGEGGEKESPRNTYRQVHKLLKKIMKVDTKDKYLKSFVVGRLQERLMNPTIDLVSTIEK
YSKIKECFSSLDKDVSAMVKESEKSYEECSKDKTNTSCGTEGTRELDDGLIEREQELSDC
IVDKRDAE
>anochris_30kDa|ACHR008324||
MKSLLLLASVLCLALIISGRPTDETTDQESSTELSEDTSADYEQEEGEAGTGSDTETEDG
AAESDSGAEADDGGETDGDAGEMASSPEDGEGTDDDTVSGADEDTEGAKDDESGDNDGDE
GEGGSDASGGEEESPRNTYRQVHKLLKKIMKVDTKDKYLKSFVVGRLQERLMNPTIDLVS
TIEKYSKIKECFSSLEKDVSALVKESDKSYEECSKDKSNTDCGTQGTRDLDDGLIEREQE
LSDCIVDKRDAE
>anoepi_30kDa|AEPI004621||
MKSLLILASVLCLALIVSGRPADENTDAESSTELSEDTSADQPQEEGEAEAETGSETEGD
GTGDTEGESEVSPDDAEGADGTSSDAAEGTEESKEDADGTEESKEDAEGDSEASDEGAEN
GADGADDKGGEGDSKESPRNTYRQVHKLLKKIMKVDTKDKYLKSFVLARLQERLMNPTID
LVSTIEKYSKIKECFSSLEKDVSTLVKDSEKSYKECSKDKSNTNCGSEGTRELDDGLIER
EQELSDCIVDKRDAE
>anofun_30kDa|AFUN010733||
MKSLLLLASVLCLALIVSARPSDETPDQETSTELSEDTSADDTQEEETVDTGAESDADSE
SGADAESGGDASETEDGTGESEASPDEEHTDEKASDDGEGTDDTKDEDTEGHDDASEEGA
DGEGTGEDQQGGGEGGEESPRNTYRQVHKLLKNIMKVGTKDKYLKSFVLARLQERLMNPT
IDLISSVQKYSKIKECFSSLAKDVGSLVKESDKSYEECSKDKSNPNCGSEGTRELDEGLI
EREQELSDCIVEKRDSE
>anomin_30kDa|AMIN006751||
MKFLLLLTSVLCLALIVSARPADETDDQDTSTELSEADDTQEGETSEPDAESGADNAETG
SEDGELESSPGEEHTDDTVSDGDEETSGTNDEDAEGHGAGTEGEAGEEGTEEEQAGEDGA
EKEQTGEEGAEENQGGAEGGEESRSNTYHQVHELLKNIMQVGTKDNYLKSFVLARLQERL
MNPTIDLVGTIEKYSKIKECFSGLAKDVGELVKKSEESYAECKKDKNNPHCGFEGTRDLD
DGLIEREQELSNCIVDKRDAQ
>anocul_30kDa|ACUA010790||
MKSLLLLASVLCLALIVTARPTDETSDEKTLTELGEADDTQEEETSESGADTADTGSEDG
DLESAHEVDHSDDTLSGEDEETSATHGEDSSEHDAGTEGEAGEGEGAEEDQDGEAGAEEE
QSGKEEQGGAEGGEESPRNTYRQVHKLLKNIMKVNMKDKYLKSFVLARLQERLMNPTIDL
VGTIEKYSKIKECFNDLAKDVGELVKNSEKSYEECTKDKTNPHCGSEGTRELDDGLIERE
QELSDCIVDKRDTE
>anoste_30kDa|ASTE004273||
MKLLLLLASVLCLALIVSARPSDETTDQESSTELSEDTSDSYHQEEDTSEAGADAGTEGS
DSEDDSSELESSSEEGHEDGSEDATGEEGGAGEEGEAGEEGEAGEEGEAGEEGEAGEEGG
AGEEGGAGEEGGAEGGEESPVNTYHQVHNLLKNIMNVGTKNNYLKSFILARLQERLMNPT
IDLVGSISKYSKIKECFDSLADDVKSLVEKSETSYEECSKDKNNPHCGSEGTRELDEGLI
EREQKLSDCIVEKRDSE
>anomac_30kDa|AMAM018273||
MKSLLLLASVLCLALIVSARPSDETTDQESSTELSEGTSDDYSQEDDTSETGTDAGTEGS
ESEGDTGELESSSEEDHADGTGDEAQEDGSADASGEEGEAGEEGQAGEEGEAGEEGEAGE
AGEAGEAGGESGAEGGEESPINTYRQVHTLLKNIMKVGTKDNYLKSFILARLQERLMNPT
IELVGSISKYSKIKECFNSLAKDVGTLVKDSEKSYEECSKDKSNPSCGTDGTRDLDDGLV
EREQQLSDCIVEKRDSQ
>anofar_30kDa|AFAF008536||
MKLVLLLAGVLCLALIVTARPQDESAEEALAELSEDASKEDAGAEDGSTGTEDDSDSDAG
GSEGDESAGDGEAEAKEDDVNDSDDGADKEGEQSEGDEAAGGDAAGGDAEGGDAEGGDGD
GSNGDGGSAEGGDGEGGNAEGGDGGDGETGEADGGDKGDKGTDAGSDGEEEDDRVNTYNQ
VHSQLKKIMEVSTKDEYLKSYVVGSLQERLMNPTIDLVGTIGKYSKIKECFSSLAKDVDA
LVKGSDKSYEECTKDKTKTNCGSEGTRDLDEGLIKRQQELSNCIVEKRDA
>anodir_30kDa|ADIR009422||
MKFLLLLAGVLCLALIVTARPQDESADETTTQLSEDASEEGTHEEGESEEESDSEAGGSK
GDEEGTEGGEEDEVSDSHDGPDEEEEHSEGDDAGGDDTSEDAEEGEGGDDGESDDSAEGD
DKSDAGAGGKGGEEKDDPRNTYRQVHDQLKKIMKVGTKDGYLKSFVVARLQERLMNPTID
LIGTIGKYSKIKECFSSLANDVAALVKGSEKSYEECTKDKTNPSCGSEGTHDLDEGLVDR
QQTLSDCIVEKRDAQ
>anoatro_30kDa|AATE019098||
MKFLLVLAGVLCVALIVSARPADEEADTEDSTDASEVDGTDSGTPVGDTDGEDDTAAAED
DTATDEGTDDDGTEGIDGTEGPDGTKGDDGAQEEGDGTETEDAEEGEGGAEGDDGAEGAA
GDKGGEGGEGGAKETARNTYRQVHKLLKKIMKVNMKDKYLKSYVVGRLQERLMNPTIDLV
NTIEKYSKIKSCFNSLEKDVQGLVKESEKSYAECKKENSNGDCGNEGTRELDEGLIDREL
ELADCIVDKRDSE
>anosin_30kDa|ASIS009633||
MKFLLVLAGVLCVALIVSARPADEEADQETSTDGGDEEAGAQEGGDEAAAGDDSDAGEEG
TGGDDTQDGEGTGDTEGADGAQDEAGGDAEGEGEATEGDEGSEGGEAGTGEEGGEGGEGG
EGGEGGEGGEGGAKETARNTYRQVHKLLKKIMKVNMKDKYLKSYVVGRLQERLMNPTIDL
VNTIEKYSKIKSCFSSLEKDVQGLVKESEKSYAECKKENSNGDCGNEGTRELDEGLIDRE
QELSDCIVDKRDAE
>anoalb_30kDa|AALB000058||
MKLYLLLVSTLCLALIVAARPNEDTTEETSALGPEDGDASDAPRGDTPEDTTDEGDADTS
EEHDMLTSDDEVEDHGKESENGDDTADGTDEAESTDGESDGSAEDGAGGSGEGGKGGKES
ARNTYRQVHKLLKKVMKVDVKDKYLKSFIVARLQERLMNPTIDLVGNIEKYSKIKECFSS
VEKDTKDLVKESEKAYKECSEDKSNTSCGSEGTRELDDGLIDLEQELSDCIVEKRDADSE
>anodar_30kDa|ADAC001757||
MKFYLLLASTLCLALIVTARPNEDTTEDGSSDTTGDEDGDPSDDPRGDTPEDTTDAGDAD
TSDGHDLLTSDDEVEGYGGESGDGDGTAEGEDDAESADGEGGSGEGGKGGAGGKESRRNT
YRQVHKLLKKVMKVDVKDKYLKSFIVARLQERLMNPTIDLVSTIEKYSKIKECFSSVEKD
TKELVKESEKSYKECAKDKRNTHCGSEGTRDLDEGLIDLEQELSDCIVEKRDEDSE
>anoga_55.3kDa|AGAP005822||
MKYRFALLTVLVAVVPRPSAALPDFAVPARMTGVASGSLDSSGNVVQNTARVLHLLDQFQ
SITESLYGLQTPTLYRLATGLRVVLDSLVESGSPIFQGLSNAARLSTGNITTVFDGIRRS
INGTIALHELHQSALNGTVLLLGTGGVHNISTVLHQLVRNVANLTGALDEIEPAIVAIQE
QELSRPTQAQVDGRYPRAAIRRLNGILLDYVNIGQATVPQINAVVNRIRMMDGFIGRLAA
VTGGLWSDLNRTLAAVNGSVYAGVQQRLHTTARTIRNSFNATVLGTARKLKLFFLDDLEE
LQLVARNASALLVKRLTNVTGALDGLVNRTEVRLEGYESELVLNRTIAAVTDLAWRLALS
VTSSVPGADICYARYNYEFDKIPRLIYGSLVACGQGEARTLQSVGGGLSGALSLTQAQLD
AETSNYEQCLGGLVPGSSDVLKRQRIVCLRGAERFSGVLGDAVVDAQLSAFQALLQKELS
YSAERHRQCVRTSGHLMVAEVKRLWSSIANCLS
>anoara_55.3kDa|AARA007686||
MKYRFALLTVLVAVAPRPSATLPDFAVPARMTGVASGSLDSSGNVVQNTARVLNLLDQFQ
SITETLYGLQTPTLYRLATGLRVVLDSLVESGSPIFQGLSNAARLSTGNITTVFDGIRRS
INGTIALHELHQSALNGTVLLLGTGGVHNISTVLDQLVRNVANLTGALDEIEPAIVAIQE
QELSRPTQAQVDGRYPRVAIRRLNGILLDYVNIGQATVPQINAVVNRIRMMDGFIGRLAA
VTDGLWSDLNRTLTAVNGSVYAGVQQRLHTIVRTIRNNFNATVLGSARKLKLFFLDDLEE
MQLVARNASALLAKRLTNVTGALDELVNRTEVRLEGFESELVLNRTIAAVTDLAWRLALS
VTSSVPGADICYARYNYEFDKIPRLIYGSLVACGQGEARTLQTVGGGLSGALSLTQAQLD
AETSNYEQCMGGLVPGSSDVLKRQRIVCLRGAERFSGVLGDAVVAAQLSAFQALLQKEMS
YSAERHHQCVRTSGHLMVAEVKRLWSSIANCLS
>anoqua_55.3kDa|AQUA011055||
MKYRLALLTVLVVAVATRPSAALPDFAVPARMTGVASGSLDSSGNVVQNTARVLNLLDQF
QSITESLYGLQTPTLYRLATGLRVVLDSLVESGSPIFQGLSNAARLSTGNITTVFDGIRR
SINGTIALHELHQSALNGTVLLLGTGGVHNISTVLHQLVRNVANLTGALDEIEPAIVAIQ
EQELSRPTQAQVDGRYPRAAIRRLNGILLDYVNIGQATVPQINAVVNRIRMMDGFIGRLA
AVTGGLWGDLNRTLAAVNGSVYAGVQQRLHTTARTIRNSFNATVLGTARKLKLFFLDDLE
ELQLVARNASALLVKRLTNVTGALDGLVNRTVVRLEGYESELVLNRTIAAVTDLAWRFAL
SVTSSVPGADICYARYNYEFDKIPRLIYGSLVACGQGEARTLQSVGGGLSGALSLTQAQL
DAETSNYEQCLGGLVPGSSDVLKRQRIVCLQGAERISGVLGDAVVDAQLSAFQALLQKEM
SYSAERHHQCVRTSGHLMVAEVKRLWSSIANCLS
>anomer_55.3kDa|AMEM018002||
MKYRFALLTVLVVAVATRPSATSPLPDFAVPARMTGVASGSLDSSGNVVQNTARVLNLLD
RFQSITESLYGLQTPTLYRLATGLRVVLDSLVESGSPIFQGLSNAARLSTGNITTVFDGI
RRSINGTIALHELHQSALNGTVLLLGTGGVHNVSTVLDQLVRNVANLTGALDEIEPAIVA
MQEQELSRPTQAQVDGRYPRAAIRRLNGILLDYVNIGQATVPQINAVVNRIRMMDGFIGR
LAAVTGGLWSDLNRTLAAVNGSVYAGVQQRLHTTARTMRNNFNATVLGTARKLKLFFLDD
LQEMQLVARNASALLVKRLANVTGALDGLVNRTEVLMEGYESELVLNRTIAAVTDLAWRL
ALSVTSSVPGADICYARYNYEFDKIPRLIYGSLVACGQREARTLQSVGGGLSGALSLTQT
QLDAETSNYEQCLGGLVPGSSDVLKRQRIVCLRGAERFSGVLGDAVVAAQLSAFQALLQK
EMSYSAERHHQCVRTSGHLMVAEVKRLWSSIANCLS
>anomel_55.3kDa|AMEC005302||
MKYRFALLTVLVAVVPRPSAALPDFAVPARMTGVASGSLDSAGNVVQNTARVLNLLDQFQ
SITESLYGLQTPTLYRLATGLRVVLDSLVESGSPIFQGLSNAARLSIGNITTVFDGIRRS
INGTIALHELHQSALNGTVLLLGTGGVHNVSTVLHQLVRNVANLTGALDEIEPAIVAIQE
QELSRPTQAQVDGRYPRAVIRRLNGILLDYVNIGQATVPQINAVVNRIRMMDGFIGRLAA
ATGGLWSDLNRTLAAVNGSVYAGVQQRLHTTARTVRNNFNATVLGTARKLKLFFLDDLEE
MQLVARNASALLVKRLTNVTGALDGLVNRTEVRLEGYESELVLNRTIAAVTDLAWRLALS
VTSSVPGADICYARYSYEFDKIPRLIYGSLVACGQGEARTLQSVGGGLSGALSLTQAQLD
AETSNYEQCLGGLVPGSSDVLKRQRIVCLRGAERFSGVLGDAVVDAQLSAFQALLQQEMS
YSAERHHQCVRTSGHLMVAEVKRLWSSIANCLS
>anochris_55.3kDa|ACHR005317||
MKYLVAFLTLAIASLPQHAETSPMPDFAVPARMTGVASGTLDSSGNVVQNTNRVLSVLDQ
FQSITETLYGLQTPILYRLATGFRVVLDSLVESGSPIFQGLSNAARLSTGNITTVFDGIR
RSINATIALNELHQSAINGTVLLLGTASVQNISTVLDQLVRNVANLTGALDEIEPAIVEI
QREVSRPTQAQVNARYPRSSIRKLNGILLDYVNIGQTTVPQINAVVNRIRMMDGFIGRLE
SVTGGLQNDLNRTLAAVNGSVYTGVQQRLQTTIRTICNNFNASVLGTARKLKLFFLDDLE
TIRLVALNASGQLGERLTNVTQQLDELVNRTEVWMAGDESELVMNRTVAAVTDLVWRLAL
SVTSSVPGADSCYTRYNYEFDKIPRLIYGTLVSCGQGEARTLQSVGSGLSGMLTLVQAQL
DAETNNYNQCLNGLVPGSSDALKQQRSVCLRGSERFSDELGNAVVNAQLTAFEAVLQGEV
KLSAERHHQCVRTSDHLMIEEVRSLWSSIAKCLS
>anoepi_55.3kDa|AEPI006718||
MKYLFTLLALAVIATCPQYAVSSPQPDFAVPARMTGVASGSLDSSGNVVQNTARVLTVLD
QFQSITESLYGLQNPILYRLATGFRVVLDSLVESGSPIFQGLSNAARLSTGNITTVFDGI
RRSINATIALNELHQSAINGTVLLLGTAGVQNISFVLDQLARNVANLTGALDEIEPAIVE
IQDVGSRPSQAQVDARYPRSAVRRLNGILLDYVNIGQATVPQINAVVNRIRMMDGFIGRL
VSVRDGLRYDLNRTLTAVNGSVYAGVQQRLHATIRTVGNNLNASVLGTMRKLKLFFLDDV
EEIRLEARNASALLSQRLTNVTRQLDELVNRTEVRMDGYETELVMNRTIAAVTDLAWRLA
LSVTSSVPRADSCYARYNYEFDKLLRLIYGTLVACGQGEARTLQSVGSGLGGSLTLVQAQ
LDAEMNSYGQCLNGLVPGSSDALKLQRSVCLKGAQHFSHILGDAVVYAQRSAFEALLRDE
MQHSAERHYQCVRASDQLMIAEVKGLWTSIAVCMN
>anofun_55.3kDa|AFUN000965||
MKYHLVLACIVLCIVTFPHHGNASPKPDFAVPARMTGVASGSLDSTGNVVQNTNRVLNLL
DQFQSITETLYGLQTPDLYQLATGFRLVLDSLVESGSPIFQALSNAARLSSGNITTVFDG
IRQSINATIALNELHQSAINGTGLLLGTAGVQNISTVLDQLVRNVANLSVALDEIEPTLV
EIQQLSRPSQAQVDSLYPRNGIRKLNAILLDYVNIGRTTVPQINAVVNRIRMMDGFIARL
TSVTSGLRNYLNSSLIAVNGSVQSGVEQRLQTALRTIRTNFNTGVTAATRKLKLFFLDDL
DTVRMEAQNASGLLVKRLSNVTQSLDELVNRTAVIMEGQETEWVMNRTIASVLDLAWRMA
LSVTSSLPKADTCFSRFNYEFDKLPRLIYSSLSSCGQQEVRTLQSVASALVGYLGVVQAQ
LDSETNQYNQCLNGVVPSSSDELKLQRAVCLQGAQRLSYIWGNIVVDNQLKAFEEIMQDE
IGYSAERHHQCVRTSYLLMAAEIKNLWSAIANCLN
>anomin_55.3kDa|AMIN011164||
MKYHRLVVCIVLGIVTFPQHGDTSPKPDFAVPARMTGVASGSLDSTGNVVQNTNRILNLL
DQFQSITETLYRLQTPDLYQLATSFRLVLDSLVESGSPIFQALSNAARLSSGNITTVFDG
IRRSINATIALNELHQSAINGTGLLLGTAGVQNISTVLDQLVRNVANLSIALDEIEPSLV
ELQQLYRPSQSLVDSRYPRNGVRKLNGILLDYVNIGQSTVPQINAVVNRIRMMDGFIARL
ASVTSGLQNYLNSSLIAVNGSVYSGVQQRLQTAIRTIRTNFNTTVTATTRKLKQFFLDDL
DTVRLVARNASGLLVQRLTNVTQSLDELVNRTTVRMERRETEWVMNRTIAAVTGLAWRMA
LAVTSSVPRADTCFARYNYEFDKLPRLIYGTLSSCGQQEVRTLQSVAGALAAYLGVVQAQ
LDAETNQYTQCLNGVVPSSSDELRLQRAVCLQGAERISDIWGGAVVDNQLNAFEGLMHDE
VNYSAARHHQCVRTSDQLMIAEVKNLWSTVVNCLN
>anocul_55.3kDa|ACUA027649||
MKYGHLFACILLGMLIFPQHGDTSPRPDFAIPARMTGVASGSLDSTGNVVQNTNRILALL
DQFQSITETLYRLQTPDLYRLATGFRLVLDSLVESGSPIFQALSNAARLSSGNITTVFDG
IRRSINATIALNELHQSVINGTGLLLGSAGVRNISIVLDQLVRNVANLSTTLDEIEPTLV
ELQQLSRPSQSVVDSQYPRNGIRKLNGILLDYVNIGQSTVPQINAVVNRIRMMDGFIARL
ASVTSGLQNYLNSSLIAVNGSVYSGVQQRLQTSIRTIRTNFNASVTATTRKLKLFFLDDL
DTVRTVARNASGLLVQRLTNVTQSLDELVNRTTVRMEGRESEWVMNRTIAAVSGLAWRLA
LTVTSSVPGADTCFARYNYEFDKLPRLIYGTLSSCGQQEVRTLQSVASALAAYLGVVQAQ
LDAETNQYNQCLSGVVPSSSDELRLQRAVCLQGAERISDIWGGTVVDNQLSAFEGLMHDE
VNYSAERHHQCVRTSDQLMIAEVKNLWSAIASCLH
>anoste_55.3kDa|ASTE007423||
MKKYHHLLVCLVLCIVTIPQRGDTNPWPDFAVPARMTGVGSGSLDSTGNVVQNTNRVLNL
LDQFQSITETLYGLQTPELYRLATGFRLVLDSLVESGSPIFQGLSNAARLSSGNITTVFD
GIRQSINATIALNELHQAAINGTSLLLGTAGVQNISTVLDQLVRNVANLSVTLDEIEPAL
VEIQQLVRPSQALVDSRYPRDGIRKLNGILLDYVNIGRSTVPQINAVVNRIRMMDGFITR
LASVTGGLRSYLNSTLATVNGTIYNGVQLRLQNALRTIRTNFNGTVTSTTRKLKQFFLDD
LESVQLAARNASGLLVKRLTNVTELLDEVANNTTVVMEGHETEWVMNRTIAIVTELAWRM
ALSVTSSVPGADSCFAKFNYEYDKIPRLIYGSLVSCGQGEARSLQSVANALVGYLGVVQA
QLTSEADQYNQCLSGLVPGSADALKLQRAVCLQGAEQLSAIWGDTVVDNQLQAFEELVRE
EVGYSATRHYQCVQTSDQLLLTEVRSLWRAIAGCFS
>anodir_55.3kDa|ADIR007794||
MKYFAMFIPLAMATLAQYGETSPSPDFAVPARMAGVASGSLPGSSGNVVQNTNRVLAVLG
QFQSITESLYGLQTPVLYRLATGFRVVMDSLVESGSPIFQALSNAARLSSGNITAVFDGI
RRTINATVALNELHDAALNGTQALLGSGGVQNISTVLDQLVRNVANLSTVLDEIEPAIVR
IQRLGRPTQTQVDSMYPRAGVRKLNGILLDYVNIGASTVPQINAVVNRIRLMDGFIGRLT
AVAGAQRTALNSTTAAVNASVQSGVQLRLQNTLRAMRTNFNGTVLVVTRKLKLFFLDDVT
AIRQVARNASATLTERLTNVTGSLDAVSNRTRVTVDGRASEWVMNRTNGVVMGLAWRTAL
AVTSGVPRADTCFARFNYEFDKIPRLIQGALAACGQEETRTLQSVANALAGYLGVVQAQL
NAETKRYDQCVGGLVPDSSDALKRQRALCLRGAEQFSHQLGSYVVNDQLQAFEELLRHEV
QYSAERHRECVRVSDRIMVAEVRNLERSIANCLN
>anoatro_55.3kDa|AATE019916|to_be_corrected|
MERVRYALVLAVLVGSLVRFGAASPKPDFAVPARMTGVASGSLDSTGNVVLNTNRVLNVL
GQFQSITEWLYSLQTPELYQLASNFRAVMDSLVESGSPIFQGLSNAARISSGNISTAFAG
IQRSINATIALNDQHQALLNGTQLFLGSAGVGNFSAVLDLLVRNVGNLSAVLDEIEPAIV
DIQRLPRPTQALVDSMYPKDAVRRLNANLQEYVNVGTSTVPQINAVVNRVRLVDSFISRL
SSVATLQQSNLNNSMRAVNGSVYTGVRLRLQNAVRAIRTSFSGSMATASRKLRPFTVDEV
AILRQVAQNSTGLLDGRQSNVTQTLDVLTDRVQVRLAERMARGVLNRTVDAITNLAWRFA
LSVTSAVPRADTCFSRYNYEFDKIPRLIYGSLEGCGQDEMRTLQTVAGALVGYLGVLQAQ
LDAEARNYNQCLNGLSATSSYELKLQRSVCLWGAHRFSELVGGIVVDSQVGAFQEQLQDE
MRYSAARYHECLHVVDQLSAAEVVNLSNSIVNCLNNTAT
>anosin_55.3kDa|ASIS012753||
MERAKYAIVLTVLVASMVRLGVASPKPDFAVPARMTGVASGSLDSTGNVVLNTNRVLNIL
GQFQSITEWLYSLQTPELYQLASNFRAVMDSLVESGSPIFQGLSNAARISSGNITAIFGG
IQRSINETIALNDQHQASLNGTQLFLGSDGVGNFSAVLNQLARNVANLSDVLDEIEPAIV
DIQRLPRPTQALVDSMYPKDAVRRLNVNLQDYVNVGTATVPQINAVVNRVRLVDAFIARL
ASVGSVQQNNLNNSIRAFNGTAYNGVQLRLQSAVRAVRVSFGDAMSVASRKLRPFTVDEV
DILRQVAQNSTGLLEERLSNVTQTLDVVGGRIVLHVAERSAEGVLNRTLAAVNDLAWRLT
LSVTSDVPRAQTCFSRYNYEFDKIPRLVYGALDGCGQDEGRTLQNVGAGLAGYLAVLQAQ
LDAEARNYNQCLNGLTATSAYELKLQRSVCLWGAHRFSELIGSHMVDNQIGAFQELLEDE
MRYSPARYNACLHVTERMSVAVVIDLSNSIAKCLNETST
>anoalb_55.3kDa|AALB005741|to_be_corrected|
MMTTGVLVVSMMMIVGAMAIPDFAVPARLTGVGSGNLERTGNVVQNANRVLAVLEQFQSI
TEWLYSLQTPDLYHLAARFRTVMDSLVETGSPIFQGLSNAARLSSGNITSLFAGIQRSID
VTVALNNLHQLTINETRPFLGEAGVRNISTVLDLLVRNVRNLSTVLDEIEPALADLQLRL
LAGAASSPASASAALVERLYPRAAVRQLNDILLDYVNIGVATVPQINAVVNRVRLMDGFI
GRLDSVATTQQRSLNASLATVNGTLRNYVQDRLRAAVRGLAPAFNRSITEATRKLRPLMA
DQVLQEVARNATDRLTGRLANVTETLDTLADRIVVQFEQADRTTRLIMNLTVAAIGELAW
NLTLAVTSAQPGAEGCFRRYGYEFDKLARQLYDSLSGCGQGEARALQGVTGALIGFLGVV
QTQLDAEARTYGQCLGGLTADSSADLKRQRRLCLEVAVQYSQLVGGTVVANQLASFDGVL
QRELGYSMDRHGACLLGSYRLLVTEVAYLGDSLAACLNPSTR
>anodar_55.3kDa|||
MMAAMAVSMMVVGAVASPDFAVPARMTGVGSGNLDRTGNVVQNANRVLAILEQFQSITEW
LYSLQTPDLYRLATRFRTVMDSLVETGSPIFQGLSNAARLSSGNITALVAGIQRSVNVTI
ALNNLHQLTINETRPFLGETGVHNISTVLDLLVRNVRNLSTVLDDIEPAIADLQLRLHQA
ASSPGATALADRLYPRAAVRKLNDILLEYVNIGVATVPQINAVVNRVRLMDGFIGRLDSV
AATQQQSLNASLASVNGTLRNYVEGRLRGAVRGLAPAFNRSVTEATRKLQPLLDDPALLG
VARNATDRLTERLANVTQTLESLAADHIVVPFERGDRTTRLIMNLTVAAIGELAWNLTLA
VTSAQPGAEGCFRRYGYEFDKLARQLYDSLSGCGQGEARALQSVTGALIGFLGVVQTQLD
AETRTYGQCLGGLSVNSTPELKRQRAVCLEVAVQYSQLVGGTVVANQLASFGEELQRELS
YSADRHGACLLGSYRLLVTEVLYLRNSLAACLTPFG
>anoga_gVAG|AGAP006421||
MAIWIACSTLLVVVLSVVSAGGQYCSSDLCPRGGPHVGCNPPSSSGGPTCQGKQKARKVL
LTPALQAYIMDEHNLNRSNIALGRIRPYPSAVKMPTLTWDPELASLADANARSCNYGHDR
CRATKKFPYAGQNIAITQFFGYRFTEKDLIHKFVSSWWSEYLDARPEHVRKYPSSYSGKP
IGHFTQIASDRSTKVGCSMWYWKDGQMDVYYFVCNYSFTNIMDRSVYQSGPTASQCKTGR
NSKFPGLCNASEEPRSIMDP
>anocol_gVAG|ACOM039767||
MAIWIACATLLLVVLSGVSAGGKYCSSDLCPRGGPHVGCNPPSSSGGPTCQGKQKARKVL
LTPALQAYIMDEHNLNRSNIALGRIRPYPSAVKMPTLTWDPELASLADANARSCNYGHDR
CRATKKFPYAGQNIAITQFFGYRFTEKDLIHKFVSSWWSEYLDARPEHVRKYPSSYSGKP
IGHFTQIASDRSTKVGCSMWYWKDGQMDVYYFVCNYSFTNIMDRSVYQSGPTASQCKTGR
NSRFPGLCNASEEPRSIMDP
>anoara_gVAG|AARA008299|to_be_corrected|
MAIWIACATLLLVVLSGVSAGGNYCSSDLCPRGGPHVGCNPPSSSGGPTCHGKQKARKVL
LTPALQAYIMDEHNLNRSNIALGRIRPYPSAVKMPTLTWDPELASLADANARSCNYGHDR
CRATKKFPYAGQNIAITQFFGYRFTEKDLIHKFVSSWWSEYLDARPEHVRKYPSSYSGKP
IGHFTQIASDRSTKVGCSMWYWKDGQMDVYYFVCNYSFTNIMDRSVYQSGPTASQCKTGR
NSKFPGLCNTSEEPRSIMDP
>anoqua_gVAG|AQUA006260|to_be_corrected|
MAIWIACSTLLLVVLSVVSAGGQYCSSDLCPRGGPHVGCNPPSSSGGPTCQGKQKARKVL
LTPALQAYIMDEHNLNRSNIALGRIRPYPSAVKMPTLTWDPELASLADANARSCNYGHDR
CRATKKFPYAGQNIAITQFFGYRFTEKDLIHKFVSSWWSEYLDARPEHVRKYPSSYSGKP
IGHFTQIASDRSTKVGCSMWYWKDGQMDVYYFVCNYSFTNIMDRSVYQSGPTASQCKTGR
NSKFPGLCNASEEPRSIMDP
>anomer_gVAG|AMEM017124||
MAIWIACATLLLVVLSGVSAGGKYCSSDLCPRGGPHVGCNPPSSSGGPTCQGKQKARKVL
LTPALQAYIMDEHNLNRSNIALGRIRPYPSAIKMPTLTWDPELASLADANARSCNYGHDR
CRATKKFPYAGQNIAITQFFGYRFTEKDLIHKFVSSWWSEYLDARPEHVRKYPSSYSGKP
IGHFTQIASDRSTKVGCSMWYWKDGQMDVYYFVCNYSFTNIMDRSVYQSGPTASQCKTGR
NSKFPGLCNASEEPRSIMDP
>anomel_gVAG|AMEC012577|to_be_corrected|
MAIWIACATLLLVVLSGVSAGGQYCSSDLCPRGGPHVGCNPPSSSGGPTCQGKQKARKVL
LTPALQAYIMDEHNLNRSNIALGRIRPYPSAVKMPTLTWDPELAALADANARSCNYGHDR
CRATKKFPYAGQNIAITQFFGYRFTEKDLIHKFVSSWWSEYLDARPEHVRKYPSSYSGKP
IGHFTQIASDRSTKVGCSMWYWKDGQMDVYYFVCNYSFTNIMDRSVYQSGPTASQCKTGR
NSKYPGLCNASEEPRSIMDP
>anochris_gVAG|ACHR009568|to_be_corrected|
MATWIACVSLLLFVLSEVSAGGQYCRSELCPRGGPHVGCKPPSTSGGPTCRGKKNARKVL
LTPALQGYIMDEHNLNRSNIALGRIRPYPSAVKMPTLTWDTELAALADANARSCNYGHDR
CRATDKFPYAGQNIAITQFFGYRFTEKDLIHKFVSSWWSEYLDALPEHVRKYPSSYSGKP
IGHFTQIASDRSTKVGCSMWYWKDGQMDVYYFVCNYSFTNIMDRSVYQSGPAGSECKKGR
NSKFPGLCNANEEPRSIMDP
>anoepi_gVAG|AEPI005724|to_be_corrected|
MAIRIACVTILLAVLSTQVSANGKYCSSDLCPRGGPHVGCNPPPSSGGSTCRSKSNAKKV
NLTPALQAYILDEHNLNRSNIALGRIRPYPSAVKMPTLTWDAELAALADANARSCNYGHD
RCRATKTFPYAGQNIAITQFFGYRFTEKDLIHKFVSSWWSEYLDARPEHVRKYPSSYSGK
PIGHFTQIASDRSTKVGCSMWYWKDGQMDAYYFVCNYSFTNIMDRSVYQSGPVGSQCKTG
RNSKFPGLCNANEQPRTIMDP
>anofun_gVAG|AFUN007481|to_be_corrected|
MGIWITCVTVLLVVLVEVNAGGKYCRKDLCPRGGPHVGCNPPPFSGGPTCRGKQNAKKVP
LTLALRTFIEDEHNLNRSNIALGRISPYPKAVKMPTLTWDEELAQLADANARSCNYGHDR
CRATDKFPYAGQNIAITQFFGYRFTQKDIIHKFISSWWGEYLDAHPEHIKKYPSSYSGKP
IGHFTQIASDRSTKVGCSLWYWKDGQMDVYYFVCNYSMTNIMDRSVYQSGPTGSQCTKRR
NPKFPGLCNLNEEPRSIMDP
>anomin_gVAG|AMIN007945|to_be_corrected|
MAIWIACVTVLLFALAEVNAGGKYCSSDLCPRGGPHVGCSPPPFSGGPTCRSKKNARKVQ
LTPELRSFIMDEHNLNRSNIALGRIPPYPRAVKMPTLTWDAELAELADANARSCNYGHDR
CRATDKFPYAGQNIAITQFYGYRFKEKELIHKFISSWWGEYLDARPEHIAKYPTSYSGKP
IGHFTQIASDRSTKVGCSMWYWKDGQMDSYYFVCNYSTTNIMDRSVYQSGPTGSQCKSGR
NSKFPGLCNPKEVPRSIMDP
>anocul_gVAG|ACUA004641|to_be_corrected|
MAIWIACVSVLLLALVEVNARGNYCSSELCPRGGPHVGCNPPSSSGGPTCRSKKNAKKVP
LTPALQAFIMDEHNLNRSNIALGRIPPYPRAVKMPTLTWDPELAELADANARSCNYGHDR
CRATDKFPYAGQNIAITQFYGYRFSEKDLIHKFVSSWWGEYLDARPQHIAKYPTSYSGKP
IGHFTQIASDRSSKVGCSMWYWKDGQMDSYYFVCNYSTTNIMDRSVYQSGPTGSQCKKGR
NSKFPGLCNPNEEPRSIMDP
>anoste_gVAG|ASTE001082|to_be_corrected|
MAIWIACVSVLLLVLLDVTAGGKYCRSDLCPRGGPHVGCNPPPFSGGPTCRSMKGAKKIS
LKNLKSFITDEHNLNRSNIALGRIAPYPKAVKMPTLTWDAELEALADANARSCNYGHDRC
RATDKFPYAGQNIAITQFFGYKFTEKDLIHKFVSSWWSEYLDARPEHIAKYPTSYRGKPI
GHFTQIASDRSTKVGCSMWYWKDGQMDVYYFVCNYSTTNIMDRSVYQSGPTGSQCKTGRN
SKFPGLCNSNEEPRSIMDP
>anomac_gVAG|AMAM004433||
MAIWIACVTVLLFALSEVNAAGKYCRSDLCPRGGPHVGCNPPPFSGGPTCRSKKGAKKIQ
LNSFKSFIMDEHNLNRSNIALGRISPYPKAVKMPTLTWDAELEALADANARSCNYGHDKC
RATDKFPYAGQNIAITQFFGYRFTEKDLIHKFISSWWGEYLDAYPEHIAKYPSSYRGKPI
GHFTQIASDRSTKVGCSMWYWKDGQMDVYYFVCNYSMTNIMDRSVYQSGPTASQCKTGRN
SKFPGLCNPNEEPRSIMDP
>anofar_gVAG|AFAF021038|to_be_corrected|
MVAWVGSVALLLVVLARVDAGGRYCNSELCPHGGPHVGCNPPPFSGGPTCRSKQSPKKVF
ITPELRAFILDEHNQNRSNIALGKIRPYPRAAKMPTLTWDTELAELADANARSCDYGHDR
CRATDKFPYAGQNIAITQFYGYRFKEKELIHKFILSWFGEYLDARKEHIAKYPTSYSGKP
IGHFTQIVSDRTTKVGCSMWYWKDGKTEAYYFVCNYSVTNIMDRSIYLEGATTSKCKKGN
NSKYPGLCNANEEPRSIMDP
>anodir_gVAG|ADIR007691|to_be_corrected|
MAGWIAIVILLFALAEANATGRYCDKELCPRGGPHVGCKPPPFSGGPACRGNQDVKQISI
PPKLRAYILDQHNQNRSNIALGKIAPYPPAVKMPTLTWDSELAELADANARSCQYGHDRC
RATVKFPYAGQNIAITQFYGYKFTEKELIHKFISSWFGEYKDARKSHIQSYPSTYSGKPI
GHFTQIVSDRTTQVGCSMWYWKKGQTEAYYFVCNYSVTNIMDRTVYKQGETGSECKKGKN
PKYPGLCKVNEKPRSIMDP
>anosin_gVAG|ASIS013026||
MGSWKVEGIVLILGLVLASADGQYCSRDLCPHGGPHVGCDPPPYAGGSRCRGMGAARKVV
LSPQMQSYILDQHNLNRSNLALGKIRPYPQAAKMPTLVWDTELAELADANARSCNYGHDR
CRATKQFPYAGQNIAITKYFGYKFTEKQLVLKFISSWFGEYLDARPQHVAKYPTSYSGKP
IGHFTQIASDRSTKVGCSLWYWKDGQYDVYYFVCNYSVTNIMDKSVYQAGAAASKCQRGR
NSKFPGLCNPGEKPRTLMDS
>anoalb_gVAG|AALB005083|to_be_corrected|
MATWITGTVAFLLFALLQGSALGYDYCSTSDCHRQGEHVGCRPPATSGGPTCKGMTGARK
VRISPELQQFILDEHNKNRSRLALGQVSPYRKAQKMPTLVWDPELASLADANARSCNYGH
DRCRSTQQFPYAGQNIAITKFYGYKFTDKELVTRFVSGWWSEYLDARPQHITEYPSSYSG
KPIGHFTQIASDRTTKVGCSMWYWKDGQFDVYYFVCNYSVTNIIKKSVYLAGDRTGAQCK
KGLNSKFPGLCNAGEVPRTLNDA
>anodar_gVAG|ADAC003516||
MATWITGTVAFLLFALLEGTLGYDYCSTSDCHRQGEHVGCRPPATSGGPTCKGLKDARKV
RISPELQQFILNEHNKNRSRLALGQVSPYRKAQKMPTLVWDPELASLADANARSCNYGHD
HCRSTQQFPYAGQNIAITKFYGYKFTDKELVTRFVSGWWSEYVDARPQYITAYPSSYSGK
PIGHFTQIASDRTTKVGCSMWYWKDGQFDVYYFVCNYSVTNIIKKSVYLAGDRTGSQCKK
GLNSKFPGLCNVGEAPRTLNDA
>anoga_Ag5r2|AGAP006419||
MASWIFVAIVSCLVSGLQAQINYCSTSYCRNGRQNVGCNPPGIPGGPACAGLKPMVITIN
STLQTLILSEHNTRRSQLALGQLKPFLPAVRMPTLTWDEELAKQAGNNARSCQYQHDSCR
NTPIYAWAGQNIALAQYSRMTNTISQLISSNIASWWNEYSFTKQEQLNSYPSSNSGPAIG
HFTQMASDQTAKIGCAMQNWVSGNWQTYYFVCNYAVTNIIDRPVYKAGAVASKCTTGRNP
TLPGLCSVSETIKPVPN
>anocol_Ag5r2|ACOM039768|to_be_corrected|
MASWIFVAIVSCLVSGLQAQINYCTTSYCRNGRQNVGCNPPGIPGGPACAGLKPVVITIN
STLQTLILSEHNTRRSQLALGQLKPFLPAVRMPTLTWDEELAKQAGNNARSCRYQHDSCR
NTPVYAWAGQNIALAQFSRMTNTISQLISTNIASWWNEYSFTKQEQLNFYPSSNSGPAIG
HFTQMASDQTAKIGCAMQNWVSGTWQTYYFVCNYAVTNIIDRPVYKAGAVASKCTTGRNP
TLPGLCSVSETIKPVPN
>anoara_Ag5r2|AARA008299|to_be_corrected|
MASWIFVAIVSCLVSGLQAQINYCTTSYCRNGRQNVGCNPPGIPGGPGCAGLKPVVITIN
STLQTLILSEHNTRRSQLALGQLKPFLPAVRMPTLTWDEELAKQAGNNARSCRYQHDSCR
NTPVYAWAGQNIALAQFSRMTNTISQLISTNIASWWNEYSFTKQEQLNFYPSSNSGPAIG
HFTQMASDQTAKIGCAMQNWVSGTWQTYYFVCNYAVTNIIDRPVYKAGAVASKCTTGRNP
TLPGLCSVSETIKPVPN
>anoqua_Ag5r2|AQUA006260|to_be_corrected|
MASWIFVAIVSYLVSGLQAQINYCSTSYCRNGLQNVGCNPPRFPGGPACAGLKPVVITIN
STLQTLILSEHNKRRSQLALGQLKPFLPAVCMPTLTWDGELAKQAGNNARSCRYQHDRCR
NTPVYTWAGQNIALAQFSRMTNLNQQISQLISSNIASWWNEYSFTKQAQLNSYPSSNSGP
AIGHFTQMASDQSNKIGCAMQNWVRGNWQTYYFVCNYGVTNIADRPVYKAGAVASECSTG
RNPTLPGLCSVWEPINPVPN
>anomer_Ag5r2|AMEM007398||
MAPWIFVAIVSCLVSGLQAQINYCSTSYCRNGRQNVGCNPPGIPGGPACAGLKPVVITIN
STLQTLILSEHNMRRSQLALGQLKPFLPAVRIPTLSWDVELAKQAGNNARSCRYQHDSCR
NTPVYAWAGQNIALAQFSRMANTISQLISSNIASWWNEYSFTKQEQLNSYPSSNSGPAIG
HFTQMASDQTAKIGCAMQNWVSGNWQTYYFVCNYAVTNIIDKPVYKAGAVASKCTTGRNP
TLLGLCSVSETINPVPN
>anoepi_Ag5r2|AEPI005725||
MESKIIITIVWCLVGGIQAQTNYCVTSYCSNNLINVGCNPPGFPGGPGCNGLSPVVVTLD
SSIQSLILSEHNRRRSKLALGQLKPFQPAIRMPTLTWDTELANQAGNNARDCTFRHDSCR
NTAVYAWAGQNLWMTQFYGSTQTIAQLVSSAIDMWWSERNVTTQAQMNSYPSNYTGAAIG
HFTQMASDQTARIGCAMQRWKNGPWLEYYLVCNYAVTNVIERPIYKRGSTASGCTTGRNP
SLPGLCSLSEKIKPVPN
>anomin_Ag5r2|AMIN007945|to_be_corrected|
MASWIFVTIACCLVNGLQAQTNYCTTTYCRTGVQNVGCNPPATPGGVGCNGKSPVVIAMN
STVQSLILSEHNTRRSQLALGQLASFLPATRMPTIAWDTELAKQAGNNARSCVYGHDRCR
NTPIYAWAGQNIAISQFYGMTRTVSELIKEGINSWWSEYNVTTQAQLNSYPSGYTGPAIG
HFTQMANDQTARIGCAMQHWSETPWKVYYLVCNYAVTNVLGRATYKNGTVASGCTTGRNP
NASLRGLCSTAEKINPVPN
>anoste_Ag5r2|ASTE001082|to_be_corrected|
MATWILVAIASCLIGGLQAQTNYCTTSYCRSGLPNIGCKPPGTPGGPGCNGKSPEVIVLN
STYHSFILNEHNTRRSQFALGRLSSFLPARRMPTLTWDAELAKQAGNNARNCTFANDPCR
NTAVYAWAGQNLAFTKFFGITKTIEQLLKEAIEGWWSENSVTTQAQLNSYPRTTTGPRIA
QFTQMVSDQTARMGCALQHWLQSPLKVYYLVCNYAVTNVVGTPVYKRGAVGSGCTTGRNP
NPTLNGLCSVAEKINPVPN
>anodir_Ag5r2|ADIR007691|to_be_corrected|
MANWIFVTFVCCLFSGIQAQINYCAKSYCNNGYQNIGCKPPGVSGGARCSGKSPAVVTLT
SAQQTLILNEHNTRRSQLALGNLKPFTSAKRMPTLTWDTELAKQAGNNARSCVFAHDRCR
NTPVYSWSGQNLAISQFYGMTKTIEELLKEGIAGWWSEYNVTTQAQLNSYPSNYVGPAIG
HFTQMASDQSNKVGCAMQHWLDNSWKSYYLVCNYGVTNVIGTPVYKSGTVASGCTTGRNP
DRKFNGLCKQTEPIKPEPNPKTRD
>anosin_Ag5r2|ASIS011197||
MSGGIMFACFVLGGVVPPYCKESYCPSGKTNVGCMPPPPAGGPACDPSNIPFAMGADLQA
LILQLHNNHRSLLANGGLGSFPKARRLPELKWDDELASQAEHLTRSCVITIDKCLNTAQF
RNTGQNIGYTTQATTSDLNALIRQFVNEWWNENQFTNEAQIASFPSDPQIPPIREFAHMA
NDRALKVGCAMHFWKEEGTIDTYYFVCNYSSTIIAGEPVYVAGPTVSGCENNMSEDYLGL
CLVDGTN
>anoalb_Ag5r2|AALB005083|to_be_corrected|
MPVSSVAVRITIVVFCGLIVGLLGQEYCNPSYCGTRINVGCNPPPLAGGPLCAAISGRVV
EINATIQALILSEHNQLRNQLATGSLTGFASAVRMPTLAWDDTLAAQAGHNARSCDFKHD
SCRNTAKYAYAGQNLAIQYFYGMSKSVERLVKEMVTSWWNEYQDATQAQVDKYPRGYTGP
AIGHFTQMASDRTSTIGCAMQYWLDQGWETYYLVCDYGLTNIVDRAVYKKGTTAALCITG
TNPDFPGLCSTSESVPPLPNTA
>anodar_Ag5r2|ADAC003517||
MKNNTYLMHPISATIVCGFIGLLLAQEYCDPSYCNGQSNVGCNPPPLTGGPFCTGKNASV
ITIDATIRGLIVSEHNRLRNQLAIGNLTGFASAVRMPTLAWDDTLADQAGHNARSCVFSH
DACRNTAKYAYVGQNLAAQSFYGQTNAPTSLVRNMVATWWSEYKDATQAQLDHFPSNYTG
PPIGHFIQMASDRTSLIGCAMQYWLQDMFAMYYLVCNYERSPFISEAVYKKGAVASECTA
GTNAKYVGLCAASANEQNARAFPYLIC
>anoga_Ag5r3|AGAP003354||
MSSGKGKMVLLLAVLVAAALKTTVAQDYCNPDLCDPGDDHIGCNNPGGFTSNCPSGAKVI
KMTDELKKIILDEHNKYRSTVATGGLKWLPKAKQMTTMTWDDELAKLAKLNANRCVQKHD
DCHNTAKHRYSGQNLNHIMTTAPSIDNIPQVVKDLISSWWDERFDVNSRMVKAMYDPGRH
TMIFHFAVMAADKANKIGCAISQWPENGNPYLYLVCNYSFTDIVGLPMYAKGEPCSGCTK
GCNSAYEGLCNPDEPVSVPY
>anocol_Ag5r3|ACOM028249||
MSSGKGKMVLLLAVLVAAALKTTVAQDYCNPDLCDPGDDHIGCNNPGGFTSNCPSGAKVI
KMTDELKKIILDEHNKYRSTVATGGLKWLPKAKQMTTMTWDDELAKLAKLNANRCVQKHD
DCHNTAKHRYSGQNLNHIMTTAPSIDNIPQVVKDLISSWWDERFDVNSRMVKAMYDPGRH
TMIFHFAVMAADKANKIGCAISQWPENGNPYLYLVCNYSFTDIVGLPMYAKGEPCSGCTK
GCNSAYEGLCNPDEPVSVPY
>anoara_Ag5r3|AARA015775||
MSSGKGKIVLLLAALVAAALKTTVAQDYCNPDLCDPGDDHIGCNNPGGFTSNCPSGAKVI
KMTDELKKIILDEHNKYRSTVATGGLKWLPKAKQMTTMTWDDELAKLAKLNANRCVQKHD
DCHNTAKHRYSGQNLNHIMTTAPSIDNIPQVVKDLISSWWDERFDVNSRMVKAMYDPGRH
TMIFHFAVMAADKANKIGCAISQWPENGNPYLYLVCNYSFTDIVGLPMYAKGEPCSGCTK
GCNSAYEGLCNPDEPVSVPY
>anoqua_Ag5r3|AQUA010315|to_be_corrected|
MSCGKGKMVLLLAVLVAAALKTTVAQDYCKPDLCDPGNDHIGCNNPGGFTSNCPSGAKVI
KMTDELKKIILDEHNKYRSTVATGGLKWLPKAKQMTTMTWDDELAKLAKLNANRCVQKHD
DCHNTAKHRYSGQNLNHIMTTAPSIDNIPQVVKDLISSWWDERLDVNSRMVKAMYDPGRH
TMIFHFAVMAADKANKIGCAISQWPENGNPYLYLVCNYSFTDIVGLPMYAQGEPCSGCTK
GCNSAYEGLCNPDEPVSVPY
>anomer_Ag5r3|AMEM008216||
MSSGKGKMVLLLAVLVAAALKTTVAQDYCKPDLCDPGNDHIGCNNPGGFTSNCPSGAKVI
KMTDELKKIILDEHNKYRSTVATGGLKWLPKAKQMTTMTWDDELAKLAKLNANRCVQKHD
DCHNTAKHRYSGQNLNHIMTTAPSIDNIPQVIKDLISSWWDERLDVNSRMVKAMYDPGRH
TMIFHFAVMAADKANKIGCAISQWPENGNPYLYLVCNYSFTDIVGLPMYAQGEPCSGCTK
GCNSAYEGLCNPDEPVSVPY
>anomel_Ag5r3|AMEC019365||
MSSGKGKMVLLLAVLVAAALKTTVAQDYCKPDLCDPGNDHIGCNNPGGFTSNCPSGAKVI
KMTDELKKIILDEHNKYRSTVATGGLKWLPKAKQMTTMTWDDELAKLAKLNANRCVQKHD
DCHNTAKHRYSGQNLNHIMTTAPSIDNIPQVVKDLISSWWDERLDVNSRMVKAMYDPGRH
TMIFHFAVMAADKANKIGCAISQWPENGNPYMYLVCNYSFTDVVGLPMYAQGEPCSGCTK
GCNSAYEGLCNPDEPVSVPY
>anochris_Ag5r3|||
MSSGKGKMVLLLAVLGAAALKTTVAQDYCNPDLCDPGNDHIGCNNPGGFTSNCPAGAKVI
KMTDELKTIILDEHNKYRSTVATGGIKWLPKAKQMTTMTWDDELAKMAKLNANRCVQKHD
DCHNTAKHRYSGQNLNHITTTAPSIDNIPQVVKDLISSWWDERTDVNKRMVKAMYDPGRH
TMIFHFAVLAADKANKIGCAISQWPENGNPYLYLVCNYSFTDVVGLPMYAQGEPCSGCTK
GCNSAYAGLCNPDEPVSVPY
>anoepi_Ag5r3|AEPI011018||
MSSGKGKMVLLLAVLVAAALKTTEAQDYCNPDLCDPGNSHIGCNNPGGFTSNCPSGAKTI
KMTDELKKIILDEHNKYRSTVATGGLKWLPKAKQMTTMTWDDELAKMAKLNANRCVQKHD
DCHNTAKHRYSGQNLNHIMTTAPSIDNIPQVIKDLISSWWDERLDVNSRMVKAMYDPGRH
TMIFHFAVMAADKANKIGCAISQWPENGNPYMYLVCNYSFTDIIGLPMYAQGEPCSGCTK
GCNSAYEGLCNPDEPVSVPY
>anofun_Ag5r3|AFUN004172|to_be_corrected|
MSSGKGKMMLLLAVLVAAAMKTSVAQDYCKPDLCDPGNDHIGCNNPGGFTSNCPAGAKVI
KMTDELKKIILDEHNKYRSTVATGGIKWLPKAKQMTTMTWDDELAKLAKLNANRCVQKHD
DCHNTAKHRYSGQNLNHITTTAPSIDNIPQVIKDLISSWWDERRDVNSRMVKAMYDPGRH
TMIFHFAVLAADKANKIGCAISQWPENGNPYLYLVCNYSFTDIVGLPMYAQGEPCSGCTK
GCNSAYAGLCNPDEPVSVPY
>anomin_Ag5r3|AMIN003044|to_be_corrected|
MSSGKGKMMLLLAVLVAAAMKTSVAQDYCNPDLCDPGNDHIGCNNPGGFTSNCPTGAKVI
KMTDELKKIILDEHNKYRSTVATGGVKWLPKAKQMTTMTWDDELAKLAKLNANRCVQKHD
DCHNTAKHRYSGQNLNHIMTTAPSIDNIPQVIKDLISSWWDERFDVNSRMVKAMYDPGRH
TMIFHFAVLAADKANKIGCAISQWPENGNPYLYLVCNYSFTDVVGLPMYAQGEPCSGCTK
GCNSAYTGLCNPDEPVSVPY
>anocul_Ag5r3|ACUA025302|to_be_corrected|
MSSGKGKMMLLLAVFVAAAMKTSVAQDYCNPDLCDPGNDHIGCNNPGGFTSNCPAGAKVI
KMTDELKKIILDEHNKYRSTVATGGVKWLPKAKQMTTMTWDDELAKLAKLNANRCVQKHD
DCHNTAKHRYAGQNLNHITTTAPSIDNVPQVIKDLISSWWDERLDVNSRMVKAMYDPGRH
TMIFHFAVLAADKANKIGCAISQWPENGNPYLYLVCNYSFTDVVGLPMYAQGEPCSGCTK
GCNTAYAGLCNPDEPVSVPY
>anofar_Ag5r3|AFAF001108||
MSSGKCKWMLLLAVLVAAAMKTSVAQDYCNPDLCDPGNDHIGCNNPGGFTSNCPAGAKVI
KITDELKTIILDEHNKYRSTVATGGLKWLPKAKQMTTMTWDSELAKLALLNANRCVQKHD
DCHNTATHRYSGQNLNHIMTTAPSIDNIPQVVKDLISSWWDERKDVNSRMVKAMYDPGRH
TMIFHFAVLAADKANKIGCAITQWPENGNPYLYLVCNYSFTDVVGLPMYAKGEPCSGCTT
GCNSAYEGLCNPDEPVSVPY
>anodir_Ag5r3|ADIR010711|to_be_corrected|
MSSGKCKWMLLLAVLVAAALKTSVAQDYCSPDLCDPGNDHIGCNNPGGFTSNCPAGAKVV
KVTDELKQIILDEHNKYRSTVATGGLKWLPKAKQMTTMTWDDELAKLALLNANRCVQKHD
DCHNTAKHRYSGQNLNHIMTTAPSIDNIPQVIKDLISSWWDERKDVNSRMVKAMYDPGRH
TMIFHFAVMAADKANKIGCAITQWPENGNPYMYLVCNYSFTDIVGLPMYAKGEPCSGCTT
GCNSAYEGLCNPDEPVSVPY
>anoatro_Ag5r3|AATE010641||
MASGKCKWMLLLSVLLAAALKTTVAQDYCNPDLCDPGDDHIGCNNPGGFVPSCQKAKKID
ITDEYKKIILDEHNKYRSTVATGGVKWLPKAKKMSTMTWDDQLAQLAQLNANRCVQKHDA
CHNTANFRYSGQNLNHIKTFGAGDDIGNIPQVIKDLISSWWDERKDVPSRMIDSMYDPGR
HTMIFHFVVLAAEKSNKIGCALSQWSDEGNPFLYLVCNYSFTDIIGLPVYQRGEPCSACT
TGCNSAYAGLCNPDEPVTYPF
>anosin_Ag5r3|ASIS014590||
MASGKCVWMLLLSVLLAAALKTTVAQDYCDPNLCDPGDDHIGCNNPGGFVPGCQKAKKIE
VTDEYKKIILDEHNKYRSTVATGGVKWLPKAKQMVTMSWDDELAQLAQLNANRCTQKHDQ
CHNTANFRYSGQNLNHIKTFGAGDDIGNIPQVIKDLISSWWDERKDVNSRMVDSMYDPGR
HTMIFHFAVMAAEKANKIGCALSQWSDEGNPFLYLVCNYSFTDIVGLPMYQRGAPCSGCT
KGCNSDYAGLCNADEPVTYPF
>anoalb_Ag5r3|AALB002581||
MSGCKGKWFVLLLAAAALKLAESQDYCDPDLCDPGDDHIGCNNPGGFLSNCVDPKVIPMS
DELKTIILDEHNKYRSTVATGGVKWLPKASKMTTMVWDDELAKLAQLNANRCVQKHDACH
NTANHRYSGQNLNHITTTAPSIDNVPQVIKDLISSWWDEKADVNKRMVKSMYDPGRHTMI
FHFAVLAADKANKLGCAVSQWKDNGNPYLYLVCNYSFTDIVGLPMYASGEPCSACTKGCN
SAYAGLCNPDEPVSVPY
>anodar_Ag5r3|ADAC006142||
MSGSKGSKWFVLLLAAAALKLAESQDYCDPELCDPGDDHIGCNNPGGFLSNCVDPKVIPM
SDELKTIILDEHNKYRSTVATGGVKWLPKASKMTTMVWDDELAALAQLNANRCVQKHDAC
HNTANHRYSGQNLNHITTTAPSIDNVPQVIKDLISSWWDEKADVNKRMVKSMYDPGRHTM
IFHFAVLAADKSNKLGCAVSQWKDNGNPYLYLVCNYSFTDIVGLPMYASGEPCSACTKGC
NSAYAGLCNPEEPVSVPY
>anoga_Ag5r4|AGAP006420||
MHYSSSSTLALLFLALVRNSHQQSWNYYCEADFCEPGLKNVGCDPPPAEGGPACSGKQAE
SVNFNFVVQAAIVNENNRLRSLLATGRLGKFAPASRMPQLVWDTELANQAERNVRSCVYG
HDECRNTAQFRFVGQNIAIVRYSGPRKSVLELLHEEIYGWWSEANSTTQANLRRFPSEEP
LSQIGHFTQMVSDRTWKMGCAAQQWTENKVFNVLYFVCNYSFTNMVGEPVYVAGPPASRC
ATGEDKLYPGLCLKSERIYSTPFAVVN
>anocol_Ag5r4|ACOM039766||
MHYSSSSPLVLLFLALVRNSHQQSWNYYCEADFCEPGLKNVGCDPPPAEGGPACSGKQAE
SVNFNFVVQAAIVNEHNRLRSLLATGRLGKFAPASRMPQLVWDTELANQAERNVRSCVYG
HDECRNTAQFRFVGQNIAIVRYSGPRKSVLELLHEEIYGWWSEANSTTQANLRRFPSEEP
LSQIGHFTQMISDRTWKMGCAAQQWTENKVFNVLYFVCNYSFTNMVGEPVYVAGPPASRC
ATGEDKLYPGLC
>anoara_Ag5r4|AARA008299|to_be_corrected|
MHYSSSSTLVLLFLALVRNSHQQSWNYYCEAGFCEPGLKNVGCDPPPAGGGPACSGKQAE
SVNFNFVVQAAIVNEHNRLRSLLATGRLGKFAPASRMPQLVWDTELANQAERNVRSCVYG
HDECRNTAQFRFVGQNIAIVRYSGPRKSVLELLHEEIYGWWSEANSTTQANLRRFPSEEP
LSQIGHFTQMVSDRTWKMGCAAQQWTENKVFNVLYFVCNYSFTNMVGEPVYVAGPPASRC
ATGEDKLYPGLCLKSERIYSTPFAVVN
>anoqua_Ag5r4|AQUA006260|to_be_corrected|
MHYSSSSTLALLFLALVRNSHQQSWNYYCEADFCEPGLKNVGCDPPPAEGGPACSGKQAE
SVSFNFVVQAAIVNEHNRLRSLLATGRLGKFAPASRMPQLVWDTELANQAERNVRSCVYG
HDECRNTAQFRFVGQNIAIVRYSGPRKSVLELLHEEMYGWWSEANSTTQANLRRFPSEEP
LSQIGHFTQMVSDRTWKMGCAAQQWTENKVFNVLYFVCNYSFTNMVGEPVYVAGPPASRC
ATGEDKLYPGLCLKSERIYSTPFAVVN
>anomer_Ag5r4|AMEM000805||
MHYSSSSTLALLFLALVRNSHQQSWNYYCEADFCEPGLKNVGCDPPPAEGGPACSGKQAE
SVNFNFVVQAAIVNEHNRLRSLLATGRLGKFAPASRMPQLVWDIELANQAERNVRSCVYG
HDECRNTAQFRFVGQNIAIVRYSGPRKSVLELLHEEIYGWWSEANGTTQANLRRFPSEEP
LSQIGHFTQMVSDRTWKMGCAAQQWTENKVFNVLYFVCNYSFTNMVGEPVYVAGPPASRC
ATGEDKLYPGLCLKSERIYSTPFAVVN
>anomel_Ag5r4|AMEC012577|to_be_corrected|
MHYSSSSTLVLLFLALVRNSHQQSWNYYCEADFCEPGLKNVGCDPPPAEGGPACSGKQAE
SVNFNFVVQTAIVYKHNRLRSLLATGRLGKFAPASRMPQLVWDTELANQAERNVRSCVYG
HDECRNTALFRFVGQNIAIVRYSGPRKSVLELLHEEIYGWWSEANSTTQANLRRFPSEEP
LSQIGHFTQMVSDRTWKMGCAAQQWTEHKVFNVLYFVCNYSFTNMVGEPVYVPGPPASRC
ATGEDKLYPGLCLKSERIYSTPFAVVN
>anochris_Ag5r4|ACHR009568|to_be_corrected|
MHYSLSNTFVLLFVLVPYSHQQGGKYCEADFCEPGLKNVGCNPPPTEGGPACSGKQAQSM
SFNFVVQATIVNEHNKLRSLLARGGLGNFAPASHMPQLVWDTELANQAAHNVRSCAFGHD
ECRNTEQFQFVGQNIALTRYSGPPKSVIKLVLHEINAWWSEANITTQAYLDKFPSEEPIS
QIGHFTQMVSDRAWKVGCAAQHWTENRLYNVFYLVCNYSFTNMVGEPVYVQGPRASRCTT
GEDKLYPGLCSRMERIYSTPFAIVN
>anofun_Ag5r4a|AFUN007481|to_be_corrected|
MYILAKVFGSFLLVLLLVLGIVPGSHQTTKNAYCDADYCEPGLPNVGCNPPPEAGGPACR
GKQAFNANLTMFGQTIILHEHNKLRSLLASGQLVPFAAASRMPQLVWDIELANQAAHNVR
SCIFNHDECRNTEQFRFVGQNIAYYRYTGARKSLKDMLVKEIHLWWSEHNVTTQQQLDEY
PSEAPEPKVGHFTQMVSDRTWKIGCSAQQWIDHGEYNVFYFLCNYSFSNMDGQSVYVKGK
PASKCTTGENNLYPGLCSIHERIYSTPRAILN
>anofun_Ag5r4b|AFUN007481|to_be_corrected|
MYILAKVFDSFLLVLLLVLGIVPGSHQTTKNAYCDADYCEPGLPNVGCNPPPEAGGPACR
GKQAFNANLTMFGQTIILHEHNKLRSLLASGQLVPFAAASRMPQLVWDIELANQAAHNVR
SCIFNHDECRNTEQFRFVGQNIAYYRYTGARKSLQDMLVKEIHLWWSEHNVTTQQQLDEY
PSEAPEPKVGHFTQMVSDRTWKIGCSAQQWIDHSEYNVFYFLCNYSFSNMDGQSVYVKGK
PASKCTTGENNLYPGLCSIHERIYSTPRAILN
>anomin_Ag5r4|AMIN007945|to_be_corrected|
MFYSLLGEYEVEKANLCLAVKVRDIFLLVIVIALGFLPGSHHLTTNDYCVADYCEPGLRN
VGCSTPPIEGGPACQGKQARNANLTISGQKIILHEHNRLRSLLASGQLGTFASASRMPQL
VWDVELANQAAHNVRSCRFHHDECRNTEQFRFVGQNIAEYRYTGSRKDLKELMVKEIHLW
WSEHNVTTQRQLDEFPTEEPEPQIEHFTQMVSDRTWKLGCSAQQWNEPGEDNVFYFVCNY
SFSNMEGQPVYAKGKQASRCTTGGNALYPGLCSIKERIYSTPKAISN
>anocul_Ag5r4|ACUA016170|to_be_corrected|
MFYSLLALFSMLWFFPASQQQLSTDVYCKADYCEPGLQNVGCSTPPLAGGPACQGKQAFN
VNLTIFGQTFILHEHNKLRSLLASGQLGTFASAARMPQLVWDVELANQAAHNVRSCNFHH
DECANTEQFRFVGQNIAYYSYGGGRKDLRELVVKEIRLWWSEHNVTTQQQLDAFPSEEPA
SPIGHFTQMVSDRAWKIGCSAQLWIEDGKDNVVYLLCNYSFSNMEGQPVYTKGKPASRCT
TGGNTLYPGLCSIRERIYSTPRAISN
>anoste_Ag5r4|ASTE001082|to_be_corrected|
MFYSVLAILSVLGLFPGSYQLTNKYCEADYCEPGLTNVGCNPPPKEGGPECRGKQTVNAN
LTIFGQTFVLHEHNKLRSQLASGLLGSFAAASRMPQLVWDSELASQAAHNARSCRFEHDD
CRNTEQFRFVGQNIALIRYMGPRKGLNELMGREIALWWSEHNVTVQEHLDKFPSEEPEPE
IGHFTQMVSDRTWKIGCSAQQWIDSEQYNVFYFVCNYSFTNMIGQPVYLKGKPASRCATG
ESKLYPGLCSIHERVYSTPTAITN
>anofar_Ag5r4|AFAF001464|to_be_corrected|
MFYSSLLTLVLSLFLPTLAGAHTSDYCDADFCEPGEKNVGCNPPPERGGPACLTHDAAFN
VNLTASEQQRIVDEHNRLRSLLASGRLGSFAPASRMPLLVWDNELARQASHNARSCMYGH
DECRNTHQFRFAGQNIALHRGPNQSAISFGERMLKQIHSWWEEYNTTTQEQLDTYPKNEP
ESPIGHFTQMVSDRTWKIGCSAQHWKESNDSTAFYFVCNYSFTNMIGQPVYVKGSPASRC
LTGQDGQYSGLCSKKEVIFSTPSAIIN
>anodir_Ag5r4|ADIR007691|to_be_corrected|
MFYSTLFTVSLLALCFPGRLARDYCDADYCEPGEKNVGCSPPPERGGPVCLTHDAVFNVN
LSTSEQLLVLHEHNKLRSQLASGRLGSFAPASRMPLLVWDSELARQASHNARSCVNGHDE
CRNTQKFRFVGQNIALERHSRHSNDSFGELMRLEINSWWREYNATTQAQLDRYPEDEPEP
PIGHFTQMASDRTWKIGCSAQHWHEENELTVFYFVCNYSFTNMIGQPVYVKGTPAARCIT
GQDGEYPGLCSKKEVIFSTPSAIIN
>anosin_Ag5r4|ASIS005129|to_be_corrected|
MSYTFCVVVGVLLLGSAIGQEVDDYCRENYCLPEQQNVGCNPPPTSGGPACVEKRASRVN
LWALRSQILSQHNKLRSQLATGKLGAFDSAVRMPTLSWDDELARQAGHNARSCVYAHDVC
RNTKLFRYVGQNLAHVSTTAILHFEELVQISIQSWWDEFNVTTQAQLDRFPEKQPGHPIG
HFTQMISDRAWKMGCAAQTWFEGKVNSIFYMVCNYSFANYEGQPVYRRGLPASRCRTGEN
ADYPGLCSTKEHIFSTPNAITN
>anoga_Ag5r5|AGAP006418||
MAHQWHWTFVMIVSCLVDVLQAQTDYCANSNCRNGRPNVGCNPPASPGGPACAGLNPEVK
TFSPEEQTLILSEHNKRRSQLAQGELKPFQPAVRMPTLTWDEELAKQAGNNARSCTYQHD
SCRNTPVFAWAGQNLALSQSSGMNKTVSEVISSSIASWWSEHNVTREEQLNTYPSSYSGP
AIGHFTQMASDQSDKIGCAMQNWVSDNWQTYYFVCNYGVTNIADRPVYKAGAVASKCTTG
RNPTLPGLCSETETINPVPNEPKEPK
>anocol_Ag5r5|ACOM039768|to_be_corrected|
MALQWHWTFVAIVSCLVGVLQAQTDYCANSNCRNGRPNVGCNPPASPGGPACAGLNPEVK
TFSPEEQTLILSEHNKRRSQLAQGELKPFQPAVRMPTLTWDEELAKQAGNNARSCTYQHD
SCRNTPVFAWAGQNLALSQSSGMNKTVSEVISSSIASWWSEHNVTREEQLNTYPSSYSGP
AIGHFTQMASDQSDKIGCAMQKWVSDDWLTYYFVCNYGVTNIADRPVYKAGAVASKCTTG
RNPTLPGLCSESETINPVPNEPKEPK
>anoara_Ag5r5|AARA008299|to_be_corrected|
MALQWHWTFVMIVSCLVGVLQAQTDYCANSNCRNGRPNVGCNPPASPGGPACAGLNPEVK
TFSPEEQTLILSEHNTRRSQLAQGELKPFLPAVRMPTLTWDEELAKQAGNNARSCTYQHD
SCRNTPVFAWAGQNLALSQSSGMNKTVSEVISSSIASWWSEHNVTREEQLNTYPSSYSGP
AIGHFTQMASDQSDKIGCAMQKWVSDDWQTYYFVCNYGVTNIADRPVYKAGAVASKCTTG
RNPTLPGLCSESESINPVPNEPKEPK
>anoqua_Ag5r5|AQUA006260|to_be_corrected|
MAHQWHWTFVAIVSCLVSVLQAQTDYCANSNCRNGRPNVGCNPPASPGGPACAGLNPEVK
TFSPEEQTLILSEHNKRRSQLAQGELKPFQPAVRMPTLTWDEELAKQAGNNARSCTYQHD
SCRNTPVFAWAGQNLALSQSSGMNKTVSEVISSSIASWWSEHNVTKEEQLNTYPSSYSGP
AIGHFTQMASDQSDKIGCAMQNWVSDNWQTYYFVCNYGVTNIADRPVYKAGAVASKCTTG
RNPTLPGLCSETETINPVPNEPKEPK
>anomer_Ag5r5|AMEM017902|to_be_corrected|
MAHQWHWTFVAIVSCLVSVLQAQTDYCANSYCRNGRQNVGCNPPASPGGPACAGLNAEVK
TFSPEEQTLILSEHNKRRSQLAQGELKPFQPAVRMPTLTWDEELAKQAGNNARSCTYQHD
SCRNTPVFAWAGQNLALSQSSGMNKTVSEVISSSIASWWSEHNVTREEQLNTYPSSYSGP
AIGHFTQMASDQSDKIGCAMQNWMSDNWQTYYFVCNYGVTNIADRPVYKAGAVASKCTTG
RNPTLPGLCSESESINPVPNEPKEPK
>anomel_Ag5r5|AMEC020481|to_be_corrected|
MAHQWHWTFVAIVSCLVGVLQAQTDYCANSNCRNGRPNVGCNPPASPGGPACAGLNPEVK
TFSPEEQTLILSEHNTRRSQLALGQLKPFLPAVRMPTLTWDEELAKQAGNNARSCTYQHD
SCRNTPVFAWAGQNLALSQSSGMNKTVSEVISSSIASWWSEHNVTSEEQLNTYPSSYSGP
AIGHFTQMASDQSDKIGCAMQNWVSDNWLTYYFVCNYGVTNIADRPVYKAGAVASKCTTG
RNPTLPGLCSDSEIINPVPNEPKEPK
>anoste_Ag5r5|ASTE001082|to_be_corrected|
MASWIFVAIVCLMVSGLQAQTNYCTTTYCRAGVANVGCNPPGTPGGTSCTGKSPVVIVLN
STFQSLVLTEHNTRRSQLALGQLNSFLPARRMPTITWDAELAKQAGNNARSCVYGHDRCR
NTPVYAWAGQNIYMSQFYGMTKTIDQLLKEGINSWWSEFNVTTQAQLNSYPSNYVGPAIG
HFTQMASDQTAKLGCAMQNWLDGQWKTYYLVCNYAVTNVLGRATYKNGTVASSCTTGPNP
TAGLSGLCSTAETINPVPN
>anofar_Ag5r5|AFAF006174|to_be_corrected|
MACWIFVTIVSCLIGGLQAQVDYCAKTYCTNTYPNVGCNPPATPGGPSCNGKSPAVVAFT
AAQQTLILNEHNTRRSQLASGNLNSFAPAKRMPTLTWDTELAKQAGNNARSCVYGHDRCR
NTPVFAWAGQNIFMSQFYGTTRTIEALLQQGITGWWSEFNVTTQAQLNSYPKNYVGPAIG
HFTQMASDQTDKIGCAMQYWLDGQWKTYYLVCNYAVTNVIGTAVYKSGSVASACSTGRNP
VAELNGLCSPAETINPVPNPSVASG
>anosin_Ag5r5|ASIS001015|to_be_corrected|
MAQLWMSAYSCFLLGGVVPPSTDYCTVSYCSAGKKNVGCDPPPLAGGPSCGASPMTVPIT
AALKARFLDQHNTRRSTLATGNLASFSPARRMPTLQWDDELASQAGHNARSCTFAHDQCR
NTKQFSYAGQNIGMQQFSGDSWNVESTVDLFVELWWTEYMDATTAQTDSYPSSPPIFPIG
HFTQIASDRTWKVGCAMQFWIDGTWRKVYGVCNYSFTNIVGQPVYVTGTTASGCTTNQNP
QYPGLCSVDETILSEP
>anodar_Ag5r5|ADAC003518||
MASQMLVTIVLFCGLIAGLSGQEYCNPSYCGLTKNVGCNPPPLTGAPYCAFVKGRVVEVN
ATIQELILSEHNRLRNQLAIGNLTGYASAARMPTLAWDNILAAQAGHNARTCTFAHDTCR
NTAKYAYAGQNIASQSFYGTTKSVDTLVREMVAAWWNENQDATQAQVDKYPKGWTGNAIG
HFTQMVSDRTSTIGCAMQYWVEQEIWDTYYLVCNYGLTNIVERAVYKKGTTASSCNTGTN
PTYPGLCSTNESVPPLPNIS
>anoga_Ag5r6|AGAP013192||
MAYGKGKMVLLLAVLVAAAMKTTEAQDYCNPDLCDPGDAHIGCNNPGGFTSNCPEGAQVI
EVTEEYKKIMLDEHNKYRSTVATGGVKWLPKAKQMTTMTWDDELAKMAQLNANRCVQKHD
ACHNTDTIRYSGQNLNHIKTTAPSIDNIPQVIKDLISSWWDERLDVNSRMVNSMYDPGKH
TMIFHFAVMAADKSNKLGCAMSQWSDNGDPFLYLVCNYSFTDFVGLPMYAAGDPCTGCTT
GCNSAYEGLCNPDEPVSVPF
>anocol_Ag5r6|ACOM028250||
MAYGKGKMVLLLAVLVAVAMKTTEAQDYCNPDLCDPGDAHIGCNNPGGFTSNCPEGAQVI
EVTEEYKKIMLDEHNKYRSTVATGGVKWLPKAKQMTTMTWDDELAKMAQLNANRCVQKHD
ACHNTDTIRYSGQNLNHIKTTAPSIDNIPQVIKDLISSWWDERLDVNSRMVNSMYDPGKH
TMIFHFAVMAADKSNKLGCAMSQWSDNGDPFLYLVCNYSFTDFVGLPMYAAGDPCTGCTT
GCNSAYEGLCNPDEPVSVPF
>anoara_Ag5r6|AARA015774||
MAYGKGKMVLLLAVLVAAAMKTTEAQDYCNPDLCDPGDAHIGCNNPGGFTSNCPEGAQVI
EVTEEYKKIMLDEHNKYRSTVATGGVKWLPKAKQMTTMTWDDELAKMAQLNANRCVQKHD
ACHNTDTIRYSGQNLNHIKTTAPSIDNIPQVIKDLISSWWDERLDVNSRMVNSMYDPGKH
TMIFHFAVMAADKSNKLGCAMSQWSDNGDPFLYLLCNYSFTDFVGLPMYAAGDPCTGCTT
GCNSAYEGLCNPDEPVSVPF
>anoqua_Ag5r6|AQUA010315|to_be_corrected|
MAYGKGKLVLLLAVLVAAAMKTTEAQDYCNPDLCDPGDAHIGCNNPGGFTSNCPEGAQVI
EVTEEYKKIMLDEHNKYRSTVATGGVKWLPKAKQMTTMTWDDELAKMAQLNANRCVQKHD
ACHNTDTIRYSGQNLNHIKTTAPSIDNIPQVIKDLISSWWDERLDVNSRMVNSMYDPGKH
TMIFHFAVMAADKSNKLGCAMSQWSDNGDPFLYLVCNYSFTDFVGLPMYAAGDPCTGCTT
GCNSAYEGLCNPDEPVSVPF
>anomer_Ag5r6|AMEM000557||
MAYGKGKLVLLLAVLVAATMKTTEAQDYCNPDLCDPGDAHIGCNNPGGFTSNCPEGAQVI
EVTEEYKKIMLDEHNKYRSTVATGGVKWLPKAKQMTTMTWDDELAKMAQLNANRCVQKHD
ACHNTDTIRYSGQNLNHIKTTAPSIDNIPQVIKDLISSWWDERLDVNSRMVNSMYDPGKH
TMIFHFAVMAADKSNKLGCAMSQWSDNGDPFLYLVCNYSFTDFVGLPMYAAGDPCTGCTT
GCNSAYEGLCNPDEPVSVPF
>anomel_Ag5r6|AMEC015417|to_be_corrected|
MAYEQGKLVLLLAVLVAAAMKTTEAQDYCNPDLCDPGDAHIGCNNPGGFTSNCPEGAQVI
EVTEEYKKIMLDEHNKYRSTVATGGVKWLPKAKQMTTMTWDDELAKMAQLNANRCVQKHD
ACHNTDTIRYSGQNLNHIKTTAPSIDNIPQVIKDLISSWWDERLDVNSRMVNSMYDPGKH
TMIFHFAVMAADKSNKLGCAMSQWSDNGDPFLYLVCNYSFTDFVGLPMYAAGDPCTGCTT
GCNSAYEGLCNPDEPVSVPF
>anoepi_Ag5r6|AEPI011019||
MSSGKGKMVLLLAVLVAAALKTSVAQDYCDPELCDPGDAHIGCNNPGGFTSNCPEGAQVI
ELTEEYKKIMLDEHNKYRSTVATGGVKWLPKAKQMTTMTWDDELAKMAQLNANRCVQKHD
ACHNTPSIRYSGQNLNHITTTAPSIDNIPQVIKDLISSWWDERLDVNSRMVNSMYDPGRH
IMVFHFAVMAADKSNKLGCAMSQWSNNGNPYLYLVCNYSFTDFVGLPMYAAGDPCTGCTT
GCNSAYEGLCNPDEPVSVPF
>anofun_Ag5r6|AFUN004172|to_be_corrected|
MSSGKGKMVLLLGVLVAAALKTAIAQDYCDPELCDPGDAHIGCNNPGGFTSNCPEGAQVI
EVTEEYKKIMLDEHNKYRSTVATGGVKWLPKAKQMTTMTWDDELAKMAQLNANRCVQKHD
ACHNTANHRYSGQNLNHITTTAPSIDNIPQVIKDLISSWWDERLDVNSRMVNSMYDPGRH
IMIFHFAVMAADKSNKLGCAMSQWSDNGNPYLYLVCNYSFTDFVGLPMYAAGDPCTGCTT
GCNSAYEGLCNPDEPVSVPF
>anomin_Ag5r6|AMIN003044|to_be_corrected|
MSCGKGKMVLLLAVLVAAALKTTVAQDYCDPELCDPGDAHIGCNNPGGFTSNCPEGAEVI
EITEEYKKIMLDEHNKYRSTVATGGVSWLPKAKQMTTMTWDDELAKMAQLNANRCVQKHD
ACHNTANHRYSGQNLNHITTTAPSIDNIPQVIKDLISSWWDERLDVNSRMVNSMYDPGRH
IMIFHFAVMAADKSNKLGCAMSQWSNNGNPYLYLVCNYSFTDIVGLPMYAAGDPCTGCTK
GCNSAYEGLCNPDEPVSVPF
>anofar_Ag5r6|AFAF019076||
MSSGKSKWMLLLAVLVAAAMKTSVAQDYCNPDLCDPGDAHIGCNNPGDFTSNCPDDAQVI
EVTEEYKKIMLDEHNKYRSTVATGGVSWLPKAKQMTTMTWDDELANMAQLNANRCVQKHD
ACHNTDNHRYSGQNLNHITTTAPSIDNIPQVIKDLISSWWDERMDVNSRMVKAMYDPGKH
TMIFHFAVMAADKANKLGCAMSQWSNNGNPYLYLVCNYSFTDFIGLPMYAKGEPCSGCTT
GCNSDYEGLCNPDEPVSVPF
>anoga_apy|AGAP011971||
MAKVLLLIGTLAWVASMQRCSATDHLPPDQRQLAELFPLTIIHMNDLHARFAETSERSSK
CKAAEEGDTCIAGIARVFHTVQELRKRHRNALFFNVGDNFQGTIWYNYHRWRVVARFIKL
LHPDAMTLGNHEFDDGLKGLRPYLSALAKKDIQTVATNLIRSTDPFPALPRSVTIKRKGR
SIGIIGVIADKTHELSNTESITFSDSVAAVREEAAALKKRDVNIILVLSHCGLEVDKRIA
LEAGDDVDVIIGGHSHSFLFPNASSKPHNQQDTILGDYPVVVSNANGRKILIVQAYAYGK
YVGRLTAYFDAQGEVQHWEGFPVYLSNSVPQSPVALRILAPYRRQVEAYGATKIAQTTVD
LVQATCRLGECSLGCLVADAIADYYTNHTFHPVAIINAGNFRSPIPKGDITNEEAIGASP
FSNTVDLLTLRGDALWQLVEHSLVWDSVKRLNVAQVAGLRVVADLDRAPYGRVLSIDVRN
LNDGVSYEPLNRTANYRVVTMSFIATGKDGFRWALERSERQIGPLDSDTFIQYLKKLKVV
NESNLVGGRMILNGTVKS
>anocol_apy|ACOM032249||
MAKVLLLIGTLAWVASMQRCSATDHLPPDQRQLGELFPLTIIHMNDLHARFAETSERSSK
CKAAEEGDTCIAGIARVFHTVQELRKRHRNALFFNVGDNFQGTIWYNYHRWRVVARFIKL
LHPDAMTLGNHEFDDGLKGLRPYLSALAKKDIQTVATNLIRSTDPFPALPRSVTIKRKGR
SIGIIGVIADKTHELSNTESITFSDSVAAVREEAAALKKRDVNIILVLSHCGLEVDKRIA
LEAGDDVDVIIGGHSHSFLFPNASSKPHNQQDTILGDYPVVVSNANGRKILIVQAYAYGK
YVGRLTAYFDAQGEVQHWEGFPVYLSNSVPQSPVALRILAPYRRQVEAYGATKIAQTTVD
LVQATCRLGECSLGCLVADAIADYYTNHTFHPVAIVNAGNFRSPIPKGDITNEEAIGASP
FSNTVDLLTLRGDALWQLVEHSLVWDSVKRLNVAQVAGLRVVADLDRAPYGRVLSIDVRN
LNDGVSYEPLNRTANYRVVTMSFIATGKDGFRWALERSERQIGPLDSDTFIQYLKKLKVV
NESNLVGGRMILNGTVKS
>anoara_apy|AARA000759|to_be_corrected|
MAKVLLLIGTLAWVASMQRCSATDHLPPDQRQLAELFPLTIIHMNDLHARFAETSERSSK
CKAAEEGDTCIAGIARVFHTVQELRKRHRNALFFNVGDNFQGTIWYNYHRWRVVARFIKL
LHPDAMTLGNHEFDDGLKGLRPYLSALAKKDIQTVATNLIRSTDPFPALPRSVTIKRKGR
SIGIIGVIADKTHELSNTESITFSDSVAAVREEAAALKKRDVNIILVLSHCGLEVDKRIA
LEAGDDVDVIIGGHSHSFLFPNASSKPHNQQDTILGDYPVVVSNANGRKILIVQAYAYGK
YVGRLTAYFDAQGEVQHWEGFPVYLSNSVPQSPVALRILAPYRRQVEAYGATKIAQTTVD
LVQATCRLGECSLGCLVADAIADYYTNHTFHPVAIINAGNFRSPIPKGDITNEEAIGASP
FSNTVDLLTLRGDALWQLVEHSLVWDSVKRLNVAQVAGLRVVADLDRAPYGRVLSIDVRN
LNDGVSYEPLNRTANYRVVTMSFIATGKDGFRWALERSERQIGPLDSDTFIQYLKKLKVV
NESNLVGGRMILNGTVKS
>anoqua_apy|AQUA010060|to_be_corrected|
MAKVLLLIGTLACVASMQRCSATDHLPPDQRQLGELFPLTIIHMNDLHARFAETSERSSK
CKAAEGDTCIAGIARVFHTVQELRKRHRNALFFNVGDNFQGTIWYNYHRWRVVARFIKLL
HPDAMTLGNHEFDDGLKGLRPYLSALAKKDIQTVATNLIRSTDPFPALPRSVTIKRKGRS
IGIIGVIADKTHELSNTESITFSDSVAAVREEAAALKKRDVNIILVLSHCGLEVDKRIAL
EAGDDVDVIIGGHSHSFLFPNASSKPHNQQDTILGDYPVVVSSANGRKILIVQAYAYGKY
VGRLTTYFDAQGEVQHWEGFPVYLSNSVPQSPVALRILAPYRRQVEAYGATKIAQTTVDL
VQATCRLGECSLGCLVADAIADYYTNHTFHPVAIVNAGNFRSPIPKGDITNEEAIGASPF
SNTVDLLTLRGDALWQLVEHSLVWDSVKRLNVAQVAGLRVVADLDRAPYGRVLSIDVRNL
NDGVSYEPLNRTANYRVVTMSFIATGKDGFRWALERSERQIGPLDSDTFIQYLKKLKVVN
ESNLVGGRMILNGTVKS
>anomer_apy|AMEM008494||
MAKVLLLIGTLACVASMQRCSATDHLPPDQRQLEELFPLTIIHMNDLHARFAETSERSSK
CKAAEEGDTCIAGIARVFHTVQELRKRHRNALFFNVGDNFQGTIWYNYHRWRVVARFIKL
LHPDAMTLGNHEFDDGLKGLRPYLSALAKKDIQTVATNLIRSTDPFPALPRSVTIERKGR
SIGIIGVIADKTHELSNTESITFSDSVAAVREEAAALKKRDVNIILVLSHCGLEVDKRIA
LEAGDDVDVIIGGHSHSFLFPNASSKPHNQQDTILGDYPVVVSNANGRKILIVQAYAYGK
YVGRLTTYFDAQGEVQHWEGFPVYLSNSVPQSPVALRILAPYRRQVEAYGATKIAQTTVD
LVQATCRLGECSLGCLVADAIADYYTNHTFHPVAIINAGNFRSPIPKGDITNEEAIGASP
FSNTVDLLTLRGDALWQLVEHSLVWDSVKRLNVAQVAGMRVVADLDRAPYGRVLSIDVRN
LNDGVSYEPLNRTASYRVVTMSFIATGKDGFRWALERSERQIGPLDSDTFIQYLKKLKVV
NESNLVGGRMILNGTVKS
>anomel_apy|AMEC016732|to_be_corrected|
MAKVLLLIGTLAWVASMQRCSATDHLPPDQRQLGELFPLTIIHMNDLHARFAETSERSSK
CKAAEGDTCIAGIARVFHTVQDLRKRHRNALFFNVGDNFQGTIWYNYHRWRVVARFIKLL
HPDAMTLGNHEFDDGLKGLRPYLSALAKKDIQTVATNLIRSTDPFPALPRSVTIKRKGRS
IGIIGVIADKTHELSNTESITFSDSVAAVREEAAALKKRDVNIILVLSHCGLEVDKRIAL
EAGDDVDVIIGGHSHSFLFPNASSKPHNQQDTILGDYPVVVSSANGRKILIVQAYAYGKY
VGRLTTYFDAQGEVQHWEGFPVYLSNSVPQSPVALRILAPYRRQVEAYGATKIAQTTVDL
VQATCRLGECSLGCLVADAIADYYTNHTFHPVAIVNAGNFRSPIPKGDITNEEAIGASPF
SNTVDLLTLRGDALWQLVEHSFVWDSVKRLNVAQVAGLRVVADLDRAPYHRVLSIDVRNL
NDGVSYEPLNRTANYRVVTMSFIATGKDGFRWALQRSERQIGPLDSDTFIRYLKKLKVVN
ESNLVGGRMILNGTVKS
>anochris_apy|ACHR000919|to_be_corrected|
MVQMQLLIGATVWIALLVALQCSATDSLPADPSRLSKLFPLTIIHMNDLHARFAETSERS
SKCKVEEGDRCIAGIARIFHTVQELRKRHRNALFFNVGDNYQGTIWYNYHRWRVVARFIK
LMHPDAMTLGNHEFDDGLKGLRPYLDALAESKISTVVTNLIRGKDAFPTLPRSVTIKRRG
RLIGIVGVIADKTHELSNTESITFSDSVAAVRAEASALKQRGVHIILVLSHCGLEVDKRI
ALEAGEQVDVIVGGHSHSFLFSNSSTKPYNKQDTILGDYPVVVSNSNGRKILIVQAYAYG
KYVGRLTTYFDAQGEVQHWEGYPVYLSSSIPQSPVALRILEPYRKQVQAYGATKIAETMV
DLVQASCRVGECNLGCLVADAIADHYTNETFHPVAIINAGNFRAPIPKGNITNEEAIGAS
PFSNTVDLLTLSGDALWKLVEHSLVWDSVKRLNVAQVAGLRVVADLDRPPYSRVLSIAVR
NLHDGIGYEPLKRTANYKVVTMSFIATGKDGFRWALERSERLIGPLDSDVFIKYLKKLKV
VNEGNLVGGRMVLNGTVKS
>anoepi_apy|AEPI000215|to_be_corrected|
MTKVLLIGATVWLTVLVSLQRCNATDNVPTVRKQLDKLFPLTIIHMNDLHARFAETSERS
SKCKTAEGDTCIAGIARVFHTVQELRNRHRNALFFNVGDNFQGTIWYNYHRWRVVARFIK
LMHPDAMTLGNHEFDDGLKGLTPYLEALAEENIPTVVTNLVRSRDKFPTLPPSVTIKREG
RSIGIVGVIADKTHELSNTESITFTDSVAAVRAEAAALKQRGVNIILVLSHCGLEVDKRI
AMEAGDHVDVIVGGHSHSFLFPNASSQPHNKQDTILGDYPVVVTNNRGRKILIVQAYAYG
KYVGRLTTYFNARGEVQHWEGFPVYLSNSIPQSPEALRILEPYRKQVEAYGATKIAETTV
DLVQATCRLGECNLGCLVADAIADHYTNQSFHPVAIINAGNFRAPIPKGHITNEEAIGAS
PFSNTVDLLTLRGDSLWNIVEHSLVWDSVKRLNVAQVAGLRVVADLDRAPYSRVLSIEVR
DLNDGITYEPLNSAATYKVVTMSFIATGKDGFRWALERSDRQIGPLDSDVFIKYLKKLRV
VNENNLVGGRMILNGTVKV
>anofun_apy|AFUN006729|to_be_corrected|
MWKVLLIGSTVLAFVALQCHATDNLPKDRTKLRKLFPLTIIHMNDLHARFAETSERSSKC
KGSEGDTCIAGIARVFHTVQSLRKKHPNPLFFNVGDNYQGTIWYNYHRWKVVARFITLMR
PDAMTLGNHEFDDGLKGLRPYLNALANKTIPTVATNLIRSKDPFPTLPASVILNRDGRSI
GIIGVIADKTHELSNTESITFSDSVAAVRTESESLKKRGVDIILVLSHCGLEVDKQIAKE
AGDHVDVIVGGHSHSFLFPSASKLPHSKLDNILGDYPVVVNNKNGRKILIVQAYAYGKYV
GRLTAYFNAQGEVRHWDGFPVYLSNRIPQSRAALTILEPYRKQVEAYGATKIAETQVDLV
QNSCRLRECNLGCLVADAIADYYTNKTFHPIALINAGNFRAPIPKGYITNEEAIGASPFS
NTVDLVTLRGDALWNIVEHSIVWDSVKRMNVAQVSGMRVVADLDRAPYNRVLSIEVRNLH
DGITYEPLDCKANYKLVTMSFIATGKDGFRWALERLDRQIGPLDSDVFIRYLKKLQVINE
TNLICGRMIINGTIKS
>anomin_apy|AMIN004390|to_be_corrected|
MWKVLLIGSTVCAFVALQCHATDNLPTDRAKLRELFPLTIIHMNDLHARFAETSERSSKC
KAAEGDTCIAGIARVFQTVQTLRKRHQNPLFFNVGDNYQGTIWYNYHRWKVVARFIKLMH
PDAMTLGNHEFDNGLNGLRPYLNDLAKKKIPTVATNLIRSKEQFPSLPRSVILKRKGRSI
GIIGVTADKTHELSNTEGITFSDSIAAVRTESKALKQKGVNIILVLSHCGLEVDRQIAQA
AGDDVDVIIGGHSHSFLFPNASTVPYNKMDTILGDYPVVVNNKNGRKVLIVQAYAYGKYV
GRLTAYFNSQGNVEYWDGFPVYLSDRIPQSPTALKILEPYRKQVEAYGSTKIAKTDVDLV
QHSCRLRECNLGSLVADAIADYYTNQTFHPVAIINAGNFRTPIPKGYITNEEAIGASPFS
NTVDLVTLRGDALWNIVEHSIVWDSVKRMNVAQVAGLRVVADLDREPYDRVLSIEVRNLH
DGSTYEPLNCTANYKLVTLSFIATGKDGFRWALERLDRQIGPLDSDVFIQYLKKLKEVND
TNLIGGRMIVNGTIKS
>anocul_apy|ACUA012978|to_be_corrected|
MWKVLLIGSTVCAFVALQCHATDNLPNDRGKLRELFPLTIIHMNDLHARFAETSERSSKC
KASEGDTCIAGIARVFQTVQTLRKKHPNPLFFNVGDNYQGTIWYNYHRWKVVARFINLMH
PDAMTLGNHEFDNGLNGLRPYLHALAKKKIPTVATNLIRSKDPFPKLPRSVILKRKGRSI
GIIGVTADNTHELSNTESITFSDSIAAVRSESKALKQMGVNIILVLSHCGLEVDKQIAQT
AGDDVDVIIGGHSHSFLFPNASTVPYNKMDTILGDYPVVVNNSNGRKILIVQAYAYGKYV
GRLTAYFNTQGSVEYWDGFPVYLSDRIPQSQMALKILEPYRQQVEVYGSTQIAKTNVDLV
QNSCRLRECNLGSLVADAIADYYTNETFHPVAIINAGNFRAPIPKGYITNEEAIGASPFS
NTVDLLTLRGDALWNIVEHSLVWDSVKRMNVAQVAGLRIVADLDRAPYHRVLSIEVRNLH
DGITYEPLNRTANYKLVTMSFIATGKDGFRWALERLDRQIGPLDSDVFIQYLKKLKEVNE
SNLVGGRMIINGTIKS
>anoste_apy|ASTE008470|to_be_corrected|
MGKALLISVTTAVVWALVATLQCHATDNLPSNLGRLNELFPLTIIHMNDLHARFAETSER
SSKCKESGGDSCIAGIARVFHTVQKLRKKHPNPLFFNVGDNYQGTIWYNYHRWRVVARFM
KLLHPDAMTLGNHEFDDGLQGLRPYLMALAEEKIPTVASNLIRSKDPFPDLPRTVILERD
GRSIGIIGVTADNTHELSKTESITFADSVATVRNESQALKQRGVNIILVLSHCGLEVDKR
IAQEAGDHVDVIVGGHSHSFLFPHGSSPVPHSKLDNILGDYPVVVESKNGRKILIVQAYA
YGKYVGRLTVYFNRDGEVKHWDGFPVYQSNRVPQSRWALKVLEPYRKQVESYGATKIAET
TIDLVQDTCRLRECNLGSLVADAIADYYTNETFHPIAVINAGNFRAPIPRGFITNEEAIG
ASPFSNTVDLVTLRGDALWNIIEHSIVWDSVKRMNVAQVSGLRVVADLDRAPYNRVLSIE
VRNLADGTKYEPLSKKVTYKLVTLSFIATGKDGFRWALERLDRKIGPLDSDVFIAYLKKL
KVVNENNLKGGRMIVNGTIKT
>anodir_apy|ADIR001999|to_be_corrected|
MWKVLLIGVTVWALVVPHSSATQSLPADRSKLAELFPLTIIHMNDLHARFAETSERSSKC
KVNEGDTCIAGIARVFYMVQALRKEHPNALFFNVGDNFQGTIWYNYHRWRVVARFIELLG
PDAMTLGNHEFDDGLEGLKPYLKSLAAKNISTVVTNLIRSKAKFPSLPRSVIIERGGRSI
GIIGVISDTTHELSNTGSITFSDSIAAVRNESEALKRQGVNVIVVLSHCGLAVDRRIANE
AGEHVDVIVGGHSHSFLFSNSSRKPYSKLDTIVGDYPVVVENTNGRKILIVQAYAYGKYI
GRLTTYFDSNGEIQHWTGYPVYLSSEIPQSKEALRILEPYRKQVTAFGATKIAKTSVDLV
QDSCRRAECNLGSLVADAIADHYTNETFHPVAVVNAGNFRSPIPKGNITNEEAIGASPFS
NTVDLLTLPGAALWNIIEHSLVWDSAKRLNVAQVSGLRVVADFDRAPYERVLSIKVRNLQ
DGSTYEPLNRTAYYKVVTMSFLATGKDGFHWSLERLDRQIGPLDSDVFIKYLRKLKVVNQ
SSLTGGRMILNGTVKS
>anoatro_apy|AATE008433||
MGKVFLLRAIVLCLVLLQCSATDFLPTDRGQLVELYPLTIIHINDLHARFHETSERSGKC
DGEGCIAGIARVFHTVQELRKAHKNALFLNAGDNFQGTIWYNYHRWKVVAHAMKLLRPDA
MTLGNHEFDDTLDGLKPYLQALAKANIKTVVANLDSTQEEKFPRLPPTTIIERDSRKIGI
IGVIYDQTHQLSKTGAITFADSVATVRHEAEKLKKTGVHIIVVLSHCGLEIDKRIAREAG
DHVDVIVGGHSHSFLFPESSGKPRYKDDKVQGDYPLVVTNDNGRKILIVQAYAYGKYVGR
LTAYFNTEGEIQYWEGFPIYMSHGVTQNGQALRTLEPFRKAVDKFASMRIAKTTIDLVQS
TCRVQECNLGSLVADSLADYYTNDSFHPIAVINAGEIRSPISKGEITNEEAIGASPFSNT
ADLLTLRGDALWNIIEHSLVLDAVKRTNTAQVAGLRIVADLGREPYHRVISLEVRDLHDG
TTYRPLNRSANYKVAMKSFIASGKDGFRWALERLDRQIGPLDSDVFISYLKKLKVVNEAN
LVSGRFNITGQLKSQ
>anosin_apy|||
MFLVCAVVLLSFFQCHATNFMPGDREQLHNLYSLTIIHINDLHARFDETSERSAKCKATE
GELCIAGVARVYHSVQELRKQYENALFLNAGDNFQGTIWYNYHRWKVVAQTMKLLRPDAM
TLGNHEFDDGLDGLTPYLHSLAEGNIKTVVANLNRSMENKFPKLPGTTIIRRSKRRIGII
GVIYDQTHQMSKTGAITFENSVKTVRKEAEKLEQQGVDIVVVLSHCGLEVDKQIALEAGD
HVDVIVGGHSHSFLFPESSGEPRNRDDKIQADYPLVITNSNGRKILIVQAYAYGKYVGRL
TTYFDADGEIKYWEGFPVYMSHRVTQNKQALRTLEPYRQAVAKFGSRRIANTTIDLVQST
CRVQECNLGSLVADSLADYYTNDSFHPVALINAGEIRAPIAKGEITNEEAIGASPFSNTV
DLLTLPGDALWNIVEHSLVPDAVKRTNTVQVAGLRMVADLNRAPYQRVISIEVRDLHDGT
TYRPLNRSANYKVAMKSFIASGKDGFRWALERLDRHIGPLDSDVFINYLKKLKVVNESNL
IGGRFNITGKLKSK
>anoalb_apy|AALB009940|to_be_corrected|
MWQVLIIVATFIGKLRAADNLPANRVELDQLFPVTLIHMNDLHARFDETSNKSSKCRADL
GEECIAGIARIQYAVSKLRSEFFNHTPLLLNAGDNYQGTIWYNYHRWKVVAQFMELLHPD
AMTLGNHEFDDGLEGLAPYLSHLQSVGIPTVVSNLIDKSGGIPKLPPSLIIERQKRLIGI
IGVIYDKTNELSKTGELEFTDSIATVRAEAEKLKQRGVNIIIVLSHCGLEIDKQIAVEAG
DHVDVIVGGHSHSFLFSPASDQPYNEQDTIQGDYPVVIENDNGRKILIVQAYAYGKYIGR
LTTYFDADGEIVYWEGYPVYMRHDVYQHGSTFRLVKKLRKQVQSYASTKIAETRIDLEQE
TCRTRECRLGNIFADAIADYYTNETFHPVAIVNAGNFRTPIPSGDITNEDAIGAAPFSNS
VELLTLRGDSLWNLIEHSVVWSASKRLNVMQVSGIKIVADLNRKPYARVLTIEVQDLRSK
LYKPLNRTATYKVVTLSFLASGKDGFKWALECTDRQIGPLDSDVFIGYLKKLKVITEQNL
RSGRFFLNGTVTS
>anodar_apy|ADAC004611||
MWQLLIVVTLLSVQQLGATDHLPENRDELSDLFPVTLIHMNDLHARFDETSNKSSKCRSD
LGEECIAGIARIQYAVSKLKSEFYNHTPLFLNAGDNYQGTIWYNYYRWKVVAQFMELLHP
DAMTLGNHEFDDGLEGLAPYLSRLQSVGIPTLVSNLIDSSGGIPKLPASLIIERRKRLIG
IIGVIYDKTNELSKTGDLKFTDSIATVRAEAEKLKQRGVNIIIVLSHCGLEIDTQIAAEA
SDHVDVIVGGHSHSFLFSPDSDQPYNKQDTIQGEYPVVIKNANGRKILIVQAYAYGKYIG
RLTTYFDSAGEIVYWEGYPVYMRHDVYQHDSTFRLVKKLRKQVKSYASTKIAETRIDLEQ
ETCRMRECRLGSIFADAIADYYTNETFHPVAIVNAGNFRTPIPSGDITNEDAIGAAPFSN
SVELLTLRGDALWNLIEHSVVWSASKRLNAMQVSGIKIVADLNRKPYARVLTIEVQDLRS
KHYKPLSRTATYQVVTLSFLASGKDGFKWALECTDRQIGPLDSDVFIGYLKKLKVITEQN
LRSGRFFINGTVTS
>anoga_5nuc|AGAP011026||
MALVRFATIITVLCHLAIQDGAAKSFPHGEKAPFPLTLIHINDLHARFDETNQKSSTCTN
SKECIAGIARVYHTIKQLKSEYKTKNPLYLNAGDNFQGTLWYNLLRWNVTAYFIKELPPD
AMTLGNHEFDHSPKGLAPYLAELEKMKIPTVVANLEKNGEPALKDSKIARSIVLKVGNRK
VGVIGALYDKTHLVAQTGMVTLTNSIEAVRKEAQELKKKNVNIIVVLSHCGLDGDKQLAE
EAGDLIDVIVGAHSHSLLLNKDAKVPYDTKYDTIEGDYPLVVKKSNNHTVLITQARSFGK
YVGRLTVNFDCEGEVQSWEGYPIYMNNSVKQDEEVLRELEPWRAEVKRLGTQVIGTTEVF
LDRESCRWCECTLGDLIADAYADQYTNSTVQPVAFVQAGNFRNPIEKGDITNGLAIEAAP
YGSSVDMIKLSGADLWSAIDHSFTLDDEFRYNTAQVSGMAVVADLSKKPYERVQSIDIVG
ANGAKTALKKDQIYYVVVPSYLADGKDGFAMLKKGTNRVTGPLDSDVLIEYVRKRQTIAK
TMFQEKRVVIENHTNGTCSWDLDSQRYKPK
>anocol_5nuc|ACOM022921||
MALVRFATIITVLCHLAIQDGAAKSFPHGEKAPFPLTLIHINDLHARFDETNQKSSTCTN
SKECIAGIARVYHTIKQLKSEYKTKNPLYLNAGDNFQGTLWYNLLRWNVTAYFIKELPPD
AMTLGNHEFDHSPKGLAPYLAELEKMKIPTVVANLEKNGEPALKDSKIARSIVLKVGNRR
VGVIGALYDKTHLVAQTGMVTLTNSIEAVRKEAQELKKKNVNIIVVLSHCGLDGDKQLAE
EAGDLIDVIVGAHSHSLLLNKDAKVPYDTKYDTIEGDYPLVVKKSNNHTVLITQARSFGK
YVGRLTVNFDCEGEVQSWEGYPIYMNNSVKQDEEVLRELEPWRAEVKRLGTQVIGTTEVF
LDRESCRWCECTLGDLIADAYADQYTNSTVQPVAFVQAGNFRNPIEKGDITNGLAIEAAP
YGSSVDMIKLSGADLWSAIDHSFTLDDEFRYNTAQVSGMTVVADLSKKPYERVQSIDIVG
ANGAKTALKKDQIYYVVVPSYLADGKDGFAMLKKGTNRVTGPLDSDVLIEYVRKRQTIAK
TMFQEKRVVIENHTNGTCSWDLDSQRYKPK
>anoara_5nuc|AARA005456||
MALVRFATIITVLCHLAIQDGAAKSFPHGEKAPFPLTLIHINDLHARFDETNQKSSTCTN
SKECIAGIARVYHTIKQLKSEYKTKNPLYLNAGDNFQGTLWYNLLRWNVTAYFIKELPPD
AMTLGNHEFDHSPKGLAPYLAELEKMKIPTVVANLEKNGEPALKDSKIARSIVLKVGNRR
VGVIGALYDKTHLVAQTGMVTLTNSIEAVRKEAQELKKKNVKIIVVLSHCGLDGDKQLAE
EAGDLIDVIVGAHSHSLLLNKDAKVPYDTKYDTIEGDYPLVVKKSNNHTVLITQARSFGK
YVGRLTVNFDCEGEVQSWEGYPIYMNNSVKQDEEVLRELEPWRAEVKRLGTQVIGTTEVF
LDRESCRWCECTLGDLIADAYADQYTNSTVQPVAFVQAGNFRNPIEKGDITNGLAIEAAP
YGSSVDMIKLSGADLWSAIDHSFTLDDEFRYNTAQVSGMAVVADLSKKPYERVQSIDIIG
ANGAKTALKKDQIYYVVVPSYLADGKDGFAMLKKGTNRVTGPLDSDVLIEYVRKRQTIAK
TMFQEKRVVIENHTNGTCSWDLDSQRYKPK
>anoqua_5nuc|AQUA001199||
MALVRFATIITVLCHLAIQDGAAKSFPHGEKAPFPLTLIHINDLHARFDETNQKSSTCTN
SKECIAGIARVYHTIKQLKSEYKTKNPLYLNAGDNFQGTLWYNLLRWNVTAYFIKELPPD
AMTLGNHEFDHSPKGLAPYLAELEKMKIPTVVANLEKNGEPALKDSKIARSIVLKVGNRR
VGVIGALYDKTHLVAQTGLVTLTNSIEAVRKEALELKKKNVKIIVVLSHCGLDGDKQLAE
EAGDLIDVIVGAHSHSLLLNKDAKVPYDTKYDTIEGDYPLVVKKSNNHTVLITQARSFGK
YVGRLTVNFDCEGEVLSWEGYPIYMNNSVKQDEEVLRELEPWRAEVKRLGTQVIGTTEVF
LDRESCRWCECTLGDLIADAYADQYTNSTVQPVAFVQAGNFRNPIEKGDITNGLAIEAAP
YGSSVDMIKLSGADLWSAIDHSFTLDDEFRYNTAQVSGMAVVADLSKKPYERVQSIDIVG
ANGAKTALKKDQIYYVVVPSYLADGKDGFAMLKKGTNRVTGPLDSDVLIEYVRKRQTIAK
TMFQEKRVVLENHTNGTCSWDLDSQRYKPK
>anomer_5nuc|AMEM004850||
MALVRFATIITVLCHLAIQDGAAKSFPHGEKAPFPLTLIHINDLHARFDETNQKSSTCTN
SKECIAGIARVYHTIKQLKSEYKTKNPLYLNAGDNFQGTLWYNLLRWNVTAYFIKELPPD
AMTLGNHEFDHSPKGLAPYLAELEKMKIPTVVANLEKNGEPALKDSKIARSIVLKVGNRR
VGVIGALYDKTHLVAQTGMVTLTNSIEAVRKEAQELKKKNVKIIVVLSHCGLDGDKQLAE
EAGDLIDVIVGAHSHSLLLNKDAKVPYDTKYDTIEGDYPLVVKKSNNHTVLITQARSFGK
YVGRLTVNFDCEGEVQSWEGYPIYMNNSVKQDEEVLRELEPWRAEVKRLGTQVIGTTEVF
LDRESCRWCECTLGDLIADAYADQYTNSTVQPVAFVQAGNFRNPIEKGDITNGLAIEAAP
YGSSVDMIKLSGADLWSAIDHSFTLDDEFRYNTAQVSGMAVVADLSKKPYERVQSIDIVG
ANGAKTALKKDQIYYVVVPSYLADGKDGFAMLKKGTNRVTGPLDSDVLIEYVRKRQTIAK
TMFQEKRVVIENHTNGTCSWDLDSQRYKPK
>anomel_5nuc|AMEC019957||
MALVRFATIITVLCHLAIQDGAAKSFPHGEKAPFPLTLIHINDLHARFDETNQKSSTCTN
SKECIAGIARVYHTIKQLKSEYKTKNPLYLNAGDNFQGTLWYNLLRWNVTAYFIKELPPD
AMTLGNHEFDHSPKGLAPYLAELEKMKIPTVVANLEKNGEPALKDSKIARSIVLKVGNRR
VGVIGALYDKTHLVAQTGMVTLTNSIEAVRKEAQELKKKNVKIIVVLSHCGLDGDKQLAE
EAGDLIDVIVGAHSHSLLLNKDANVPYDTKYDTIEGDYPLVVKKSNNHTVLITQARSFGK
YVGRLTVNFDCEGEVQSWEGYPIYMNNSVKQDEEVLRELEPWRAEVKRLGTQVIGTTEVF
LDRESCRWCECTLGDLIADAYADQYTNSTVQPVAFVQAGNFRNPIEKGDITNGLAIEAAP
YGSSVDMIKLSGADLWSAIDHSFTLDDEYRYNTAQVSGMTVVADLSKKPQERVQSINIVG
ANGAKTALKKDQIYYVVVPSYLADGKDGFAMLKQGTNRVTGPLDSDVLIEYVRKRQTIAK
TMFQEKRVVIENHTNGTCSWDLDSQRYKPK
>anochris_5nuc|ACHR002755||
MALVRFVTLAVLLCHFAVRGGESKSVSQREKELFPLTFIHINDLHARFEETNQKSASCTN
SKECIAGIARVYHTIKQLKREYKEKNPLYLNAGDNFQGTLWYNLLRWNVTAYFIKELPPD
AMTLGNHEFDHSPKGLAPYLAELEKSKIPTVVANLELNGEPALKDSKIARSIVLKVGKRK
VGVIGALYDKTHLVAQTGKVTLTNSIEAVRKEAQRLKEKKVNIIVVLSHCGLDGDKQLAA
EAGDLLDVIVGAHSHSLLLNKTANVPYDTKYDTIEGDYPIVVQKNNSHKVLITQARSFGK
YVGRLTVNFDCDGEAQSWEGYPIYMNNSVKQDEEVLRELEPWRAEVKRLGTQVIGTSDVL
LDRESCRWCECTLGDLIADAYADQYTNSTVQPVAIVQAGNFRNPIEKGDITNGLAIEAAP
YGSSVDMIKLSGADLWSAIDHSFTLDDEFRYNTMQVSGMAVVADLSKKPYERVQSIDIVG
AFGERKALDKQQIYYVVTPSYLADGKDGFAMLKKGTDRVTGPLDSDVLIEYVRKRQTIAK
SMFQEKRVVIENHTNGTCSWDVDSQRYKPK
>anoepi_5nuc|AEPI005349||
MSLCRFHSVKVLVVVAVLCHFAARESAAKSIACGSKDAFPLTLIHINDLHARFEETNQKS
AGCTNSKECIAGIARVYHTIKQLKQQYKAKNPLYLNAGDNFQGTLWYNLLRWNVTAHFIK
QLPPDAMTLGNHEFDHSPKGLAPYLAELEKIKVPTVVANLELNGEPALKNSKIARSIVLQ
VGNRKVGVIGALYDKTHLVAQTGNVTLTNSIEAVRKEAQLLRKRNVNIIVVLSHCGLDGD
KQLAAEAGDLLDVIVGAHSHSLLLNKDANVPYDAKYDTIEGDYPVVVKKNNNHTVLITQA
RSFGKYVGRLTVYFDRMGEVQSWEGYPIYMNNSVPQDEGVLQELVPWRAEVKRLGSEVIG
TNEVFLDRESCRWCECTLGDLITDAFADQYTTSTVKPVAVIQAGNFRNPIYKGDITNGLA
IEAAPFGSSVDMIKLSGADLWNAIEHSFTVDDEYRYNTMQVSGMTVVADLSKSPFQRVKS
INIIDATGAMSPLNKDQIYNVVLPSYLADGKDGFAMMLKGTDRVTGPLDSDVLIDYVRKL
KTVTASIFQQQRVVIENHTNGTCSWDVNAQRYTPK
>anofun_5nuc|AFUN006704||
MCRFHHCSWTVFASLLVLSYIVPECWTKCVSSSDKDSFPLTFIHINDLHARFDETNQKSS
GCTNPKECIAGIARVYHTIRQLKKEYKSQNPLYLNAGDNFQGTLWYNLLRWNVTAHFIKK
LPPDVMTLGNHEFDHSPKGLAPYLAELEKLKIPTVVANLQLNGEPELKKSKIKSSVVLHE
CGRKVGVIGALYDKTHLVAQTGKVTLTNSIDAVRKEAQKLKNDKVDIIVVLSHCGLDGDK
QLAEEAGDLVDVIIGAHSHSLLLNKDSKVPYDMKNDKIEGDYPIVVEKQNKHKVLITQAR
SFGKYVGRLTVYFDRNGEVQSWEGHPIYMNNTVEQDEDIVRELKPWREEVERLGTQVIGQ
SDVFLDRESCRWCECTLGDVATDAFADKYSNGTFRAVAIIQAGNFRNPIKKGAITNGLAI
EAAPFGSSVDLIKLKGEDLWSAIDHSFTFDDEYRLNTMQVSGMTVVVDLSKNRNERVKSI
QVIEADGTMKPLDKQKFYYVATPSYLADGKDGFEMMKRGTDRITGPLDSDVLIEYVRKRQ
TITTSMFEQKRMVIENHTNGTCSWDLEAERYTPKIK
>anomin_5nuc|AMIN004362||
MPRFHCYVWKVFVPLVLLSYFVPECWSKSVSSETKDSFPLTLIHINDLHARFDETNQKSS
DCTDPKECIAGIARVYHTIKTLKNEYKSKNPLYLNAGDNFQGTLWYNLLRWNVTAQLIKK
LPPDVMTLGNHEFDHSPKGLAPYLAELEKIKIPTVVANLEMNGEPELKKSKISPSIVLKV
DGRKVGIIGALYDKTHLLAQTGKVTMSNSIDAVRKEAQKLKKDKVDIIVVLSHCGLDGDK
QLAAEAGDLLDVIVGAHSHSLLLTKDSKVPYDTKYDKIEGDYPVVVEKSNKHKVLITQAR
SFGKYVGRLTVYFDKKGEVQRWEGYPIYMNNTVKQDEDVLRALKPWRDEVKRLGTQVIGQ
SEVFLDRESCRWCECTLGDLIADAFADKYSNGTFRAVAVVQAGNFRNPINKGAITNGLAI
EAAPYGSSVDLIKLSGADLWSAIDHSFTLDDEYRLNTVQVSGLAVVVDLSKQRNDRVKSI
QVIGADGSMKGLDKQQFYYVAAPSYLADGKDGFEMMKRGTDRVTGPLDSDVLIEYVRKRN
TITKSMFEQRRMVIENHTNGTCSWDTEGERYKPNRR
>anocul_5nuc|ACUA002898|to_be_corrected|
MSRFICCSWMVFVSLVLLSYFVPECWTKSVSGDAKASFPLTLIHINDLHARFDETNQKSA
ACTNPKECIAGIARVYHTIKTLKKEYKSKNPLYLNAGDNFQGTLWYNLLRWNVTAQLIKK
LPPDVMTLGNHEFDHSPKGLAPYLAELEKLNIPTVVANLQLNGEPELQKSKISSSIVLNI
DGRKVGIIGALYDKTHLVAQTGKVTLSNSIEAVRKEAQKLTKDKVDIIVVLSHCGLDGDK
QLAAEAGDLLDVIVGAHSHSLLLSKDSKVPYDTQYDKIEGDYPIVVEKSKKHKVLITQAR
SFGKYVGRLTVYFDKKGEVQSWEGYPIYMNNAVKQDEDVLRELEPWRNAVKLLGTQVIGQ
SEVFLDRESCRWCECTLGDLVADAFADKYSNGTFRAIAVVQAGNFRNPIKKGAITNGLAI
EAAPFGSSVDLLKLRGADLWSAIDHSFTLDDEYRLNTMQVSGLAVVVDLSKQRNDRVKSI
QVIGADGSMKALDKQQYYYVATPSYLADGKDGFEMMKRGTDRITGPLDSDVLIEYVQKRQ
KITDSMFEQRRMVLENHTNGTCSWDTQGERYKPYRR
>anoste_5nuc|ASTE008450||
MVRARGFVSWKLFASIVVLSIAQEGRTKCVHSPAKDAFPLTLIHINDLHARFDETSQKSS
DCTKPTECIAGIARVYHTIKKLKNDYKSKNPLYLNAGDNFQGTLWYNLLRWNVTAHLIKK
LPPDVMTLGNHEFDHSPKGLAPYLAELEEMKIPTVVANLQLNGEPDLQDSKIKSSVVLKV
GDRRVGVIGALYDKTHLVAQTGKVTLSNSIEAVRKEAQKLKKKKVDIIVVLSHCGLDGDK
QLAAEAGDLIDVIVGAHSHSLLLDKDANVPYDTKYDTIEGNYPIVVEKANNHTVLITQAR
SFGKYVGRLTVYFDQHGEVQSWEGHPIYMNHAVQQDPEVLKALVPWRNEVKRLGTQEIGK
TEVFLDRESCRWCECTLGDLIADAFADNYTSTTVKPVAIIQAGNFRNPIQIGAITNGLAI
EAAPYGSSVDMIKLKGEDLWKAVDHSFTLDDEFRLNTIQVSGMKVVVDLSKKPYERVQEI
QIVDADGKMTALNKQQLYYVVAPSYLADGKDGFEMLKQGTDRVTGSLDSDVLIEYVRKRQ
TITKSMFEQQRVVILNHTNGTCSWDTDGQRYTPNK
>anofar_5nuc|AFAF008432||
MSRLRCSQWKLICAFVATLGCLAREGETKSVQAHPKGAFPLTLIHINDLHARFDETNQKS
AVCTNPKECIAGIARVYHTIKQLKKDYQSKNPLYLNAGDNFQGTLWYNLLRWNVTAHLIK
LLPPDAMTLGNHEFDHSPKGLAPYLAELEKLNIPTIVANLELNGEPALKPSSIGRSIVLN
VAGRKVGVIGALYDKTHLVAQTGKVTLTNSIEAVRKEAQALKKRKVDIIIVLSHCGLDAD
KQLAAEAGDLLDVIVGAHSHSLLLDKDENVPYDTKYDTIEGDYPIVVENSHKHKVLITQA
RSFGKYVGRLTVYFDKHGEVTCWDGYPIYMNNTVKQDPDVLRELVPWREEVRRLGSQEIG
TSEVFLDRESCRWCECTLGDLITDAFADKYTTSTVKPVAIIQAGNFRNPIDKGAITNGLA
IEAAPYGSSVDMIQLTGDDLWRAIDHSFTLDDEFRWNTVQVSGLKVVADLSRQPNDRVRS
IAVVDATGTTTPLDRTQTYYVVAPSYLADGKDGFEMMKNGKNRVTGPLDSDVLIEYISKK
QRITKSMFEQQRVVLENHTNGTCSWSTDEQRYKPK
>anodir_5nuc|ADIR002021|to_be_corrected|
MSPIRRFLLHALVAALCCLVPHGGAKNVPSVPADAFPLTLIHINDLHARFDETNQKSAGC
TDPKVCIAGIARVYHTIKRLKQEYKAKNPLYLNAGDNFQGTLWYNLLRWNVTAHLIKQLP
PDAMTLGNHEFDHSPKGLAPYLAELEKLHIPTIVANLEMNGEPELKKSSIGRSVVLDLGG
RKVGVIGALYDQTHLKAQTGKVTLTNSIDAVRKEAEKLKKTKVDIIVVLSHCGLDVDKQL
AEAAGDLLDVIVGGHTHSLLLDKDANVPYDAKYDTIEGDYPIVVEKSNKHKVLITQARSF
GKYVGRLTVYFDQRGEVASWEGHPIYMSHAVVQDPDVLRALAPWREEVKRLGTQVIGSSE
VFLDRESCRWCECTLGDLVADAFADKYTSNSLKPIAIVQAGNFRNPIGKGDITNGLAIEA
APYGSSVDMVRLSGYDLWRAIEHSFTLDDEYRWNTMQVSGLKVVADLSGQPYQRVRSIDV
IDAKGTKTPLDRKQTYSVVAPSYLADGKDGFEMMKHGKDRVKGPLDSEVLIAYVRKQRKI
TESMFREQRVVLEHHTNGTCSWSMDTERFKAQ
>anoatro_5nuc|AATE015296||
MALVIYDSVKATLLAIVVVTVCFVSEVRPKNVPSKGTFPLTLIHINDLHARFDETSQKST
TCSNSKECIAGIARVYQTIKELKAKYKSQNPLYLNAGDNFQGTLWYNLLRWNVTAQLIKQ
LPPDAMTLGNHEFDHSPQGLAPYLKELESKQIPTVVANLEMNGEPALKQSKIARSIILNV
AGTNVGVIGALYDKTHKVAQTGKVTFTDAIEAVRKEAQELKKKNVNIIVVLSHCGLDVDK
QLAEKAGDHFDVIVGAHSHSLLLTKNDNTPYDTKYDTIEGDYPLVVTKGNNHKVLITQAR
SYGKYVGRLTVFFDQAGEVQSWEGQPIYMANSVKQDQGILEQLKPWRKEVERLGTQVIGR
TDVFLDRESCRWCECTLGSLIADAFAANYTTPSRKPVAIVQAGNFRNPIQKGDVTNGLAI
EAAPYGSSVDMVKLTGADLWKAIDHSFTLDDEFRFNTMQVSGLKVVVDLTKKPYERVQSV
HVVDAKGAKKPLDKKDTYFVVAPSYLVDGKDGFEMMKNGKERVKGSLDSDVLIDFIRKEK
HIKPDRFKEQRVIITKHTNGTCSWVMDGERFKPK
>anosin_5nuc|ASIS007148||
MARLEFSLWTLMFLGIAALVSEVRTAGVPSQGTFPLTLIHINDLHARFDETSQKSTACSN
SKECIAGIARVYHTIKELKSKYKAQNPLYLNAGDNFQGTLWYNLLRWNVTAHLIKQLPPD
AMTLGNHEFDHSPKGLAPYLKELETKHIPTVVANLEMNGEPALKQSQIARSVILNVAGTN
VGVIGALYDKTHKVAQTGKVTFTDAIDAVRKEAQELKKKNVNIIVVLSHCGLDVDKQMAE
KAGDHFDVIVGAHSHSLLLSKKDNIPYDKKYDTIEGDYPLVVNKGNNHKVLITQARSYGK
YVGRLTVYFDQKGEVQSWEGHPIYMDHSVKQDQGILEELKPWRKEVERLGTQVIGRTDVF
LDRESCRWCECTLGSLVADAFAANYTTSSRKPVAIVQAGNFRNPIKKGDVTNGLAIEAAP
YGSSVDMVKLTGADLWKAIDHSFTLDDEFRFNTMQVSGLKVVVDLTRNPYERVQSIEVED
AKGAKKPLDKQGAYYVVAPSYLADGKDGFEMMKNGKERVKGPLDSDVLIDFIRKQKHIKP
EQFKEQRVIITKHTNGTCSWDMDGERFKPK
>anoalb_5nuc|AALB009922|to_be_corrected|
MVHLRCACTLIVTALLLLSGTTVQSKNVPDQSFPLTLIHINDLHARFEETNQKSSACLKS
SECIAGIARVYHTIKSLKQQYKAQNPLYLNAGDNFQGTLWYTLLRWNVTAHFIKQLPPDA
MTLGNHEFDHSPKGLAPYLRELEKKRIPTVVANIALNGEPALSESKITRSIVLDVAGRKV
GVIGALYDKTHEVSPTGKVTFTNAIEAVRKEAQKLKSDGVDIVIVLSHCGLDVDKQLADK
AGDLFDVIVGAHSHSLLLNKIGNVQYDSKYDQIEGEYPIVVKKANNHKVLITQARSYGKY
VGRLTVLFDKKGEIQSWDGNPIYMSNAVPQDKDVLKELIPWRKEVQRLGDEPIGTTEVLL
DHASCRWCECTLGSLVADAFVANYTTGSRKPIAIVLAGTFRNSINVGKITNGLAIEASPY
GSSADLVKLSGNDLWQVIEQSLTLDDEFRYNTMQVSGLKVQIDLTQAPHKRVQSIELTET
KKPLDKSKEYLVATTSYLADGKNGFDVMKRAKERVTGPLDSDVLIDFIRKERTIKRQRFE
APRLIITKHTNGTCSRAVDKERFTPKKL
>anodar_5nuc|ADAC007226||
MIYLRCALIVTTALLFSGTDPVQSKNVPDQSFPLTLIHINDLHARFEETNQKSSACLKSS
ECIAGIARVYHTIKSLKEQYKAQNPLYLNAGDNFQGTLWYTLLRWNVTAHFIKQLPPDAM
TLGNHEFDHSPKGLAPYLRELEKKRIPTVVANIALNGEPALSESKITRSIVLDVAGRKVG
VIGALYDKTHEVSPTGKVTFTNSIEAVRKEAQKLKSDGVEIVIVLSHCGLDADKQLAEKA
GDLFDVMVGAHSHSLLLNKTGTVQYDSKYDEVEGEYPIVVKKANNHKVLITQARSYGKYV
GRLTVLFDKKGEIQSWDGNPIYMSNAVPQDKDILKELIPWRKEVQRLGDEPIGTTEVLLD
HASCRWCECTLGSLVADAFVANYTTASRKPIAIVLAGTFRNSINVGKITNGLAIEASPYG
SSADLVKLTGNDLWQVIEQSLTLDDEFRYNTVQVSGLKIQIDLTQAPHKRVQSIELTETK
KPLDKSKEYLVATTSYLADGKNGFDVMKRAKERVTGPLDSDVLIDFIRKERTIKRQRFEA
PRLIITKHTNGTCTRAVDKERFTPKKL
>anoga_cE5-anophelin|AGAP008004||
MASKLFVLAFLCLALVVVVQSAPQYARGDVPTYDEEDFDEESLKPHSSSSSDDGEEEFDP
SLLEEHADAPTARDPGRNPEFLRNSNTDEQASAPAASSSESDE
>anocol_cE5-anophelin|ACOM030673||
MASKLFVLAFLCLALVVVVQSAPQYARGDVPTYDEEDFDEESLKPHSSSSSDDGEEEFDP
SLLEEHADAPTARDPGRNPEFLRNSNTDEQASAPAASSSESDE
>anoara_cE5-anophelin|AARA005120||
MASKLFVLAFLCLALVVVVQSAPQYARGDVPTYDEEDFDEESLKPHSSSSSDDGEEEFDP
SLLEEHADAPTARDPGRNPEFLRNSNTDEQASAPAASSSESDE
>anoqua_cE5-anophelin|AQUA000660||
MASKLFVLAFLCLALVVVVQSAPQYARGDVPTYDEEDFDEESLKPHSSSSSDDGEEEFDP
SLLEEHADAPTARDPGRNPEFLRNSNTDEQASAPAASSSESDE
>anomer_cE5-anophelin|AMEM012461||
MASKLFVLAFLCIALVAVVQSAPQYAHGDVPTYDEEDFDEESLKPHSSSSDDGEEEFDPS
LLEEHANAPTARDPGRNPEFLRNSNPDAQASAPAASSSESDE
>anomel_cE5-anophelin|||
MASKLFVLAFLCVALVVVVQSAPQYARGDVPTYDEEDFDEESLKPHSSSSSDDGEEEFDP
SLLEEHADAPTARDPGRNPEFLRNSNTDEQASAPAASSSESDE
>anochris_cE5-anophelin|||
MASKALVFVFLCVALVAVVQSAPQYAPGEDPTYDEDDFEVAPLRTQPASSNEDQAASEDD
FDPSLLVEEYANSPSSRDPGRSPEFLKNVSSNNDGQSSADSGSSSESDE
>anoepi_cE5-anophelin|||
MASKVFVFAFLCVALVAVAQCAPQYSEGEEPTYDEEDFEVVPSKAQPASNDGQAASEDDF
DPNHLVEHFNNARDAGRNPDFLKNPSSHSGDQSFASSSNLDE
>anofun_cE5-anophelin|AFUN004964||
MATKLIVIAFLCAALIAVVQSAPQYAQGEEPTYDEDDDEPIKPHSSADPDASYEEFDPSQ
LTEYANTAQDPGRRPHFLEQANSNNGDQLPSQSDSSSESTEH
>anomin_cE5-anophelin|AMIN006263||
MATKVIVIAFLCATLVAIVQSAPQYSGSEDPTYDEDDFAHEELKPHSSADPATDDEEFDP
SLLTEDFANAPDPGRRPEFLRQDQPSSQSDSSSAEQ
>anocul_cE5-anophelin|ACUA026308||
MATKVIVIAFLCASLVAIVQSAPQYSAGEDPTYDDDDFTHDELKPHSSADSAADHEEFDP
SLLSEDFANAPDPGRRPEFLHQDAANSPNESQLSDSSSAEQ
>anoste_cE5-anophelin|ASTE006313||
MASKVIVIALLCIALAAFVQGAPQYTHGEEPEYDEDDGADEPVQPHSSSNHADTEDDFDL
SLLDKPYANAPENADPGRRPEFLKQHNNENQSDSSSGSTEN
>anofar_cE5-anophelin|||
MASKVVLVALLCVALVAFVQSAPQYAPGEEPVYDDEDADWYEPIKLHSSDTQTVSEDDFD
PSELKEEFRTALDPGRHFASEQSESGSTSSE
>anodir_cE5-anophelin|ADIR011024||
MASKVFVVALLCVAFLAFVQSAPQYTGEEPTYDDDEESVDLPANAHANDEAASEDEFDPS
ELSTDFGTAADPGRRLGEGQTHSESGSASSE
>anoatro_cE5-anophelin|||
MASKVIIVGLLCIVLAAVVQSAPQYAKNEEPTYDESTEDEEAVPSAGGAADDDYETGMIN
SLVFPSAESFGTAADAGRRVGAGQRSIESASKQAESDSSASDE
>anosin_cE5-anophelin|ASIS010361||
MASKVIIAVLLCVALVAFVQSYPQNEEEVHDDAVEEVGQEREHHSDEEYADIIAGLSESF
GTAADPGRRLGEGQQSDEPSQSDASASDE
>anoalb_cE5-anophelin|AALB014019||
MANKLVLISLLCVVLVAKITQAAPQYAPGDEPSYDEDTDDSDKLVENDTSITDEDYAAIE
ASLSETFNTAADPGRRLGEGSKP
>anodar_cE5-anophelin|GI:208657572||
MANKLFLISLLCVVLVAKIAQAAPQYAPGEEPSYDEDTDDKLIENDTSITDEDYAEIEAS
LSQAFGTAADPGRRLGEGKKP
>anoga_D7r1|AGAP008284||
MFNKLHFVSLLACGLFVIAQANTVKKCEKKMPASLKSQLCEIRKYKLLDTPDMDKHMDCV
MKALDFVRPDGTGDYHKLIKPLNAIEKDRKHDFNLEKCGGQTQHLPVGKRANAYYKCLVE
STSGEAFKKVFDTVELVKAKKLPALSQYSSVVDKMMKKIDDKICN
>anocol_D7r1|ACOM030195||
MFNKLHLVSLLACGLFVIAQANTVKKCEKKMPASLKSQLCEIRKYKLLDTPDMDSHMDCV
MKALDFVRPDGTGDYHKLIKPLNAIEKDRKHDFNLEKCGGQTQHLPVGKRANAYYKCLVE
STSGEAFKKVFDTVELVKAKKLPALSQYSSVVDKMMKKIDDKICN
>anoara_D7r1|AARA011279|to_be_corrected|
MFNKLHLVSLLACGLFVIAQANTVKKCEKKMPASLKSQLCEIRKYKLLDTPDMDKHMDCV
MKALDFVRPDGTGDYHKLIKPLNAIEKDRKHDFNLEKCGGQTQHLPVGKRANAYYKCLVE
STSGEAFKKVFDTVELVKAKKLPALSQYTSVVDKMMKKIDDKICN
>anoqua_D7r1|AQUA010607|to_be_corrected|
MFNKLHLVSLLACGLFVIAQANTVKKCEKKMPASLKSQLCEIRKYKLLDTPDMDSHMDCV
MKALEFVRPDGRGDYHKLIKPLNAIEKDRKHDFNLEKCGGQTQHLPVGKRANAYYKCLVE
STSGEAFKKVFDTVELVKAKKLPALSQYSSVVDKLMKKIDDKICN
>anomer_D7r1|AMEM004777||
MFNKLHLVSLLACGLFVIAQANTVKKCEKKMPASLKSQLCEIRKYKLLDTPDMDSHMDCV
MKALEFVRPDGTGDYHKLIKPLNAIEKDRKHDFNLEKCGGQTQHLPVGKRANAYYKCLVE
STSGEAFKKVFDTVELVKAKKLPALSQYSSVVDKLMKKIDDKICN
>anomel_D7r1|AMEC015049||
MFNKLHLVSLLACGLFVIAQANTVKKCENKMPASLKSQLCEIRKYKLLDTPDMDKHMDCV
MKALEFVRPDGRGDYHKLIKPLNAIEKDRKHDFNLETCGGQTQHLPVGKRANAYYKCLVE
STSGEAFKKVFDTVELVKANKLPALSQYSSVVDKLMKKIDDKICN
>anochris_D7r1|||
MFNKLYLLSLLACGLMAITQAAKTVRQCERQMPASLKSKLCEIRQYKLLDGPDMDKHMDC
VMKALDFVRADGTGDYHKLIKPLNAIEKDRKHDFNLEKCGGDTMRLPVSQRANAYYKCMV
QSTSGAAFKKVFDTVELVRTGKLPAVAQYSATVDKLMKKIDEKICK
>anoepi_D7r1|AEPI004706|to_be_corrected|
MYSKLCLVALLTCGLIAIAQAAKTVQQCEKKMPASLKGRLCEIRQYKLLDGPEMDQHMDC
VMKALDFVRPDGTGDYHKLIKPLNAVEKDQRKHGLNLENCGGNTQHLPVGKRANAYYKCL
VESTSGDAFKKVFDTTELVKAGKLPGVAQYSAMVDKLMKKIDAKICK
>anofun_D7r1|AFUN007415|to_be_corrected|
MLNKVLSVVLVTWGLFTIAQAAKTVKGCEKQMSANLKKKLCDIRQYKIFDEPDMDKHMDC
VMKTLKFVRADGTGDYHQLIKPLNAIEKDRKHDFNLEKCGGDTMHLPVGKRANAYYNCLL
NSSSSESFKKVFDLTELVKAGKLPAMAPYSGAVEKLMKKIDQKICK
>anomin_D7r1|AMIN006009|to_be_corrected|
MLYKVFSAVLLTWSLVSLAQAANTVKQCEKQMPRSLRNKLCEVRQYKIFDGPDMDKHMDC
VMKTLGFVNAEGTGDYHKLIKPLNAIEKDRKHDFNLENCGGDTMKLPVTQRANAYYKCLL
NSSSAEAFKKVFDLTELVKAGKLPAVAQYSALVEKLMKKIDQKICKQ
>anoste_D7r1|ASTE008616|to_be_corrected|
MFRKVFSVALVTCGLLVIVQAAKKVEQCEKRIPDSLKPKLCQIRQYQLLEGADMEKHIDC
VMRALGFVHPDGSGNYHALIEPLNAIDKDRKHGFNLETCGGNRDKLPKRKRAYAFYKCML
KSTSADSFKKAFDLKELVNAGKLSATAKYSPQVDTLMAQIDGMICK
>anofar_D7r1a|AFAF000074||
MSKQLILVACLTLRVICIVQAAKTVKQCEKQLPASLKSKLCDIRQYKNVDGPDMDKHMDC
VMKALEFVDATGRGDFQKLYKPMTAVDADSRKHNVNIETCQGKTWRLERTVKAHEFYKCL
LQSSSADAFKKVFDLTELVKAGKLPSTETYSAKVEKMIKKIDAKVCK
>anofar_D7r1b|AFAF019923||
MFTKVILVAFFACALYISTAQAENTVEQCEKQMPASLKGKLCDIRQYKIVPGADADKHMD
CVMKAVGFVDAEGRGEYHKLYKPLNAVEKHRKHDYNLEKCMGDTMNLPKEQRANGFYKCL
LQSSSGNAFKKVFDLTELVKAGKLSSIAQYSPAVEKIMKKIDEKICK
>anodir_D7r1|ADIR000604|to_be_corrected|
MLTKTILVACLTWGLISAVQTAKTVKKCEDQMPASLKNKLCAIRQYEILDGEDMDKHMDC
VLKAVGFVDANGGGDYHKLYKPLNAVEKDRKHDYNLEKCQGDTMKVPKNQRANAYYKCML
KSTSAEAFKKVFDLTELVKAGKLPASEPYSAKVEKLMKKIDAKVCK
>anoatro_D7r1|AATE005138||
MSLSKAFLTSFLAWCVIAMVQAAKTVEECERQIPASLKGRLCEVRQYKIIDGPDMDKHMD
CVMKALKIVDKEGRGDYHKLYTPMNSIERDRKHDLNLETCIGKTFKLPNVGGRANAFYKC
MLNSNSADSFKKAFDLIELIRAGKLSKFAKYSDEVPKMMKKIDAKICK
>anosin_D7r1a|ASIS015632||
MIGKVFITFFAITAIVQLAEAAKTVAECEKKMPASLKGRLCELRQYKVIDGPDMDKHMDC
VMKTIGFVDKDGRGDYHKLIKPLNAIEKDRKHDMNLETCMGKTFRLPNEGSRANAFYKCM
LQSNSAESFKKVFDLTELILAGKLPAGAQYDKKAANMMKKIDAKICK
>anosin_D7r1b|ASIS015632||
MFHKAFVSFLLAFCSIIIAESAKTVKECEKQLPASLKGRLCEIRQYKIIDGSDMEKHIEC
VLNALGFLDEEGFGDYHSLYDPLNAIKKDDRHGFNLEDCVEPTLELSSTGKRAHGFYKCM
LKSTSSDAFKKVFDLTELIKAGKLPQGANYSAKVDKIMKNIDKKVCK
>anoalb_short-D7r1|||
MKVFLSCTLFCCLQNIFLQQIDAASLDSCSGVFGHSVKKQLCEANSYQNIEGADLDKTLD
CVLKASNIVDKTGAGNFYSLYDPMQVYLNDGRKLNFNLESCMTRRLKYEIPEGERAHGFY
KCVMQNEARDAFKKVFNQRVCK
>anoalb_short-D7r1a|||
MIVSLFYCITLNATVDTGAVTGQSLEQCKSVFSDSTKSQFCKARKYEKIAGVDMDKTLDC
VLKAVNVVDKIGYGKYHDLYQPMNNIEKHRKHDYNLEICIGKSFKLEPKIKCANAFYKCM
MGTDSKETFKKVVNARVCN
>anoalb_short-D7r1b|||
MARCKQVFTHAIIDAIVDCQSLDNCKRVANGEALKQLCVSKSYEMIPSTDMDALLDCVMR
EFKLIDSSGEGIHNAIYYAMKRIEDHKNNNHILEHCIFETYKLKPAITRAHMYYKCVMES
DTKHIFKKAFNGKVCDSR
>anodar_short-D7r1|||
MAQVVYLLMLCISIIISQAFSQSLENCKRVASEDALKQLCDSKSYEVVVGTDMDTLLDCV
MREFKLIDSSGEGIHDAIYYAMKRVEDHKDNNYILEHCIFETYKLKPEITRAHMYYKCVM
ESESKHIFKKAFNGKVCGSL
>anoga_D7r2|AGAP008282||
MFKKLLLSVGLVWCLISLGQARKESTVEECEKNIGDSLKDRVCELRQYTPVSSDDMDKHM
QCVLEVVGFVDGNGEVKESVLLELLQRVDSGVNHAANMKKCVTEASTSGSDKKANTFYTC
FLGTSSLAGFKNAVDYNELLKAGKMQTSDPFDMNRVAALIKEIDDGLC
>anocol_D7r2|ACOM030196||
MFKKLLLSVGLVWCLISLGQARKESTVEECEKNIGDSLKDRVCELRQYTPVSSDDMDKHM
QCVLEVVGFVDGNGEVKESVLLELLQRVDSGVNHAANMKKCVTEASTSGSDKKANTFYTC
FLGTSSLAGFKNAVDYNELLKAGKMQTSDPFDMNRVAALIKEIDDGLC
>anoara_D7r2|AARA011279|to_be_corrected|
MFKKLLLSVGLVWCLISLGQARKESTVEECEKNIGDSLKDRVCELRQYTPVSSDDMDKHM
QCVLEVVGFVDGNGEVKESVLLDLLQRVDSGVNHAANMKKCVTEASTSGSDKKANTFYTC
FLGTSSLAGFKNAVDYNELLKAGKMQTSDPFDMNRVAALIKEIDDGLC
>anoqua_D7r2|AQUA010607|to_be_corrected|
MFKKLLLSVGLVWCLISLGQARKESTVEECEKNIGDSLKDRVCELRQYTPVSSDDMDKHM
QCVLEVVGFVDGNGEVKESVLLDLLQRVDSGVNHAANMKKCVTEASTSGSDKKANTFYTC
FLGTSSLAGFKNAVDYNELLKAGKMQTSDPFDMNRVAALIKEIDDGLC
>anomer_D7r2|AMEM009601||
MFKKLLLIVGLVWCLISLGQARKESTVEECEKNIGDSLKDRVCELRQYTPVSSDDMDKHM
QCVLEVVGFVDGNGEVKESVLLDLLQRVDSGVNHAANMKKCVTEASTSGSDKKANTFYTC
FLGTSSLAAFKNAVDYNELLKAGKMQTSDPFDMNRVAALIKEIDDGLC
>anomel_D7r2|AMEC007834|to_be_corrected|
MFKNLLLSVGLVWCLISLGQARKESTVEECEKNIGDSLKDRVCELRQYTPVSSDDMDKHM
QCVLEVVGFVDGNGEVKESVLLDLLQRVDSGVNHAANMKKCVTEASTSGSDKKANTFYTC
FLGTSSLAGFKNAVDYNELLKAGKMQTSDPFDMNRVAALIKEIDDGLC
>anochris_D7r2|||
MFKKLLLSVGLVWCLISLGQARKESTVEECEKNIPDSLKDRVCELRQYTPVSSDDMDKHM
QCVLEVVGFVSDNGAVKVSSLYGLVLLQRVDSSVDHAANIRKCVTEASTVGNAKKANTFY
TCFLGTSSSAGFKNAVDYNELLRAGKMQLSDPFDMGRVTALIKEIDDGLCK
>anoepi_D7r2|AEPI004706|to_be_corrected|
MFQKIFLSVGLVWCLMSLGQARQEKTVEECEKNIADSLKDRVCELRQYTPVNSDDMDKHM
QCVLEVVGFVNENGGVNESDLLGLLQRVDSGVDHASNIRKCVTEASTVGNGKKANTFYTC
FLGTSSLVAFKNAVDYNELLRAGKMRLSDPFDMGRVTALIKEIDDGLC
>anofun_D7r2|AFUN007415|to_be_corrected|
MLKNLLLSVGLVWCLITLGQARKESTVEECEKNIPASLKDRVCELRQYTPVSSDDMDKHM
QCVLEVVGFVNGNGEVKENELLTLLQRVDSSVAHAANMKKCATEASTVGNAKKANTFYTC
FLGTSSSASFKNAVDYNELLKAGKMRLSDPFDMSRVTAMIKEIDDGLCP
>anomin_D7r2|AMIN006009|to_be_corrected|
MLKKLLLSVGLVWCLISLGQARKESTVEECEKNIAASLKDRVCELRQYTPVSTDDMDKHM
QCVLEVVGFVNDNGEVKENELLGLLQRVDSSVPHATNMKKCVTEASGVGSAKKANTFYTC
FLGTSSLDSFKYAVDYNELLRAGKMQLSDPFDMGRVSALIKEIDDGLCQ
>anocul_D7r2|ACUA022599|to_be_corrected|
MFNKLLLSVGLVWCLISLGQARKESTVEECEKNIAASLKDRVCELRQYTPVSSSDMDNHM
QCVLEVVGFVNENGEVKENDLLALLQRVDSSVPHATNMRKCVTEASGVDSAKKANTFYTC
FLGTSSLDSFKSAVDYNELLRAGKMQLSDPFDMGRVSTLIKEIDDGLC
>anoste_D7r2|ASTE008616|to_be_corrected|
MNKLLLTVGLLWCLVSLGQARKESTVEECEKNIPDSLKDRVCELRQYTPVASDDMDKHMQ
CILEVVGFVNGNGEVNESELLSLLQRVDSSVPHAANMKKCVMEASNVGSGKKANTFYTCF
LGTSSSTGFKNAVDYNELLRAGKMRLSDPFDVSVVARLIKEIDDGLCG
>anodir_D7r2|ADIR000604|to_be_corrected|
MLKRLFLSVGLVYCLISLGQAREESTVEECEKNIPDSLKHRVCELRKYTPVVGDDMDKHM
QCVLEVVGFVTDSGEVKVNDLLSLLQKVDSNVDHAANINKCVTDASSEVSAKKANTFYTC
FLGTSSSPAFKNAVDYNELLKAGKMQSSEPFEENRVAALIKEIDDGLCS
>anoatro_D7r2/D7r3|AATE019249||
MIKKLLFAFGLVWCLVSLVQAGKPSTVEECEKNIPASLKNRICELRQYQTVDTPDMDKHM
QCILEVVGFVDENGEVEFQELLGLLKTVEPAGDHASNIKKCVAEAAKVDVAKKANTFYTC
FLSTSSASGFKKAVDYVELLRAGKLKTNSPFNVGVVQDLIKEIDDGLCK
>anoalb_D7r2/D7r3|AALB001306|to_be_corrected|
MLKLFLLTVVLVWCMVAIVQAGEPKTVEECEKNIPASLKDRICELRQYTPDTSPDMDKHM
QCVLRVVGFVDRNGEVEFQELLGLLTIAEPRGKHAENIKKCAAESAKVDASKKANTFYTC
FLTTDSVEAFKMSVDFVELIRAGKLNPSSPFNAGQIKTLIKEIDDGLCK
>anodar_D7r2/D7r3|ADAC010085||
MFKQLLYAVGLVWCWMAFVQAGEPKTVEECEKNIPSSLKDRICELRQYTPDTSPDMDKHM
QCVLHVVGFVDRNGEVEFQELLGLLTIAEPRGKHAENIKKCVAESAKVNASKKANTFYTC
FLTTDSVEAFKLSVDFVELIRAGKLKPNSQFKAGQIKALIKEIDDGLCD
>anoga_D7r3|AGAP008283||
MFGKLLPCAILVWCLFSLGQARQEETVEECERNIPASLKGRVCELRQYTPVQGKDMDSHM
QCVLEVLGFVEDNGELVFQELLGVLKMVDPDGDHASSMKKCNAEAEKVDTSSKANTFYTC
FLGTSSAQAFKYAVDYVELLRAGKLDMGTTFNAGQVSALMKQIDDGLCN
>anocol_D7r3|ACOM030198|to_be_corrected|
MFGKLLPCAILVWCLFSLGQARQEETVEECERNIPASLKGRVCELRQYTPVQGKDMDSHM
QCVLEVLGFVEDNGELVFQELLGVLKMVDPDGDHAGSMKKCNAEAEKVDTSSKANTFYTC
FLGTSSAQAFKYAVDYVELLRAGKLDMGTTFNAGQVSALMKQIDDGLCN
>anoara_D7r3|AARA011279|to_be_corrected|
MFGKLLPCAILVWCLFSLGQARQEETVEECERNIPASLKGRVCELRQYTPVQGKDMDSHM
QCVLEVLGFVEYNGELLFQELLGVLKMVDPDGDHAGSMKKCNAEAEKVDTSSKANTFYTC
FLGTSSAQAFKYAVDYVELLRAGKLDMGTTFNAGQVSALMKQIDDGLCN
>anoqua_D7r3|AQUA010607|to_be_corrected|
MFGKLLPCAILVWCLFSLGQARQEETVEECERNIPASLKGRVCELRQYKPVEGKDMDSHM
QCVLEVLGFVEYNGELLFQELLGVLKMVDPDGDHSGSMKKCNAEAEKVDTSSKANAFYTC
FLGTSSVQAFKYAVDYVELLRAGKLDMGTTFNAGQVSALMKQIDDGLCN
>anomer_D7r3|AMEM012547||
MFGKLLPCAILVWCLFSLGQARQEETVEECERNIPASLKGRVCELRQYTPVEGKDMDSHM
QCVLEVLGFVEYNGELLFQELLGVLKMVDPDGDHAGSMKKCNAEAEKVNTSSKANTFYTC
FLDTSSAQAFKYAVDYVELLRAGKLDMGTTFNAGQVSAMMKEIDDGLCN
>anomel_D7r3|AMEC007834|to_be_corrected|
MFGKLLPCAMLVWCLFSLGQARQEETVEECERNIPASLKGRVCELRQYKPVEGKDMDSHM
QCVLEVLGFVEDNGELVFQELLGVLKMVDPDGDHSGSMKKCNAEAEKVDTSSKANTFYTC
FLGTSSAQAFKYAVDYVELLRAGKLEMGTTFNADQVSALMKQIDDGLCN
>anochris_D7r3|||
MLGKLLSNAIIVWCLFILGQARQEETVEECEKNIPQSLKGRICELRQYKLVEGKDMDSHM
QCVLEVVGFVEYNGELVFQELLGVLKMVDPGMDHTGNMKQCNGQAEKVVSSSKANTFYTC
FLGTSSAQAFKNAVDYVELLRAGKLDMGTPFDANRVSALMKQIDDGVCK
>anoepi_D7r3|AEPI004706|to_be_corrected|
MLRKSLLNAILVWCLFTLGQARQEGTVEECEKNIPASLKGRICELRQYTPVQGKDMDAHM
QCVLEVVGFVEDNGELAFQELLGVLKMVDPTMDHAGNLKKCDAEAKKVDSSSKANAFYTC
FLGTSSVQAFKYAVDYAELVRAGKLDSGAPFDADCVSRLMKEIDDGICN
>anofun_D7r3|AFUN007415|to_be_corrected|
MLGKFLLKVALLWCILSLVKAREEETVEQCEKVMPHSLKGRICEIRQYTPVKGQDMDNHM
QCVLQVIGFVEESGDVVFQELLGLLKMTDSKQDHVGNIKTCKAEVDQVASSSKANKFYTC
FLKTSSSQAFKMAFDYVELLLAGKIRSDMPFDANRVSMLMKQIDGGLCA
>anomin_D7r3|AMIN006009|to_be_corrected|
MLGKNLLNIALVWCMLSLGQAREEETVEECEQSMPQSLKGRLCEIRQYTPVQGKDMDSHM
QCVLEVVGFVEESGDVVFQELLGLLKMADSKLDHAENIKKCKAEADQVASSGKANKFYTC
LLGTNSSPAFKLAVDYVELVLADKLRSDMPFDANRVSTLMKQIDDGLCG
>anocul_D7r3|ACUA022599|to_be_corrected|
MLRKNSLYIALVVCMLSLGQARAQQTVEECVPKMEQLLTERLCEFRQYNPVEGMDMDSNM
QCVMQVIGFVDESGDVEFQELQGLLKMADSSLDHTDNLKKCKAGADQVANTAKATKFYTC
FMGTSSFPAFKLAVDYAELVRADKWGDLPFDANRVSSLAKQIDDGSCP
>anoste_D7r3|ASTE008616|to_be_corrected|
MLLTIVLVWCVLSLGQAREETTVEECEKNIAPSLKSRICELRQYKTVQGTDMDNHMQCVL
EVVGFVEDTGDVVFQDLLAVLKTIDSSPDHLSNLKQCNAEADRVDGTSKANTFYTCILGT
SSSDTFRKAFNYGGLTAADGQCAK
>anodir_D7r3|ADIR000604|to_be_corrected|
MLSKLILNVGLIWCLVSVGQAREEETVEECEKTMPASLKNRLCEVRKYTTVQGGDMDKHM
QCVLEVVGFVEDNGDVNFQELLGVLKMVDPNLDHAVNIKECVGKATQVAASKKANTFYTC
FLSTSSSSAFKSAVDYAELIRAEKLTDEEPFNAELVAALIAEIDDGLCK
>anosin_D7r3|ASIS003042|to_be_corrected|
MKNILLAFGLVWCLVSLVQAGKSKTVEECEKNIPTSLKNRICELRQYQTVNSPDMDKHMQ
CILEVVGFVDGSGNVEFQELLGVLKVVDPAGDHAANIKKCVAEASKVDVTKKANTFYTCF
LGTSSSSGFKKAVDYVELLRAGKLKASSPFNFGVVQGLIKQIDDGLCK
>anoga_D7r4|AGAP008281||
MIRQVITSYFLTVCLLALVQGETVQDCENKLPTSLKSRLCEIRRYEIIEGPEMDKHIHCV
MRALDFVYEDGRGDYHKLYDPLNIIELDKRHDVNLEKCIGECVQVPTSERAHVFYKCLLK
STTGRTFKKVFDLMELKQAGKVPQHQRYTAEFVQIMKDYDKALNC
>anocol_D7r4|ACOM030199|to_be_corrected|
MKRQVIISYFLAVCCLALVQGETVQDCENKLPPSLKSRLCEIRRYEIIEGPEMDKHIHCV
MRALDFVYEDGRGDYHKLYDPLNIIELDKRHDVNLEKCIGECVQVPTSERAHVFYKCLLK
STTGRTFKKVFDLMELKKAGKVPQHQRYTAEFVQIMKDYDKALNC
>anoara_D7r4|AARA011279|to_be_corrected|
MKRQVIISYFLAVCLLALVQGETVQDCENKLPPSLKSRLCEIRRYEIIEGPEMDKHIHCV
MRALDFVYEDGRGDYHKLYDPLNIIELDKRHDVNLEKCIGECVQVPTSERAHVFYKCLLK
STTGRTFKKVFDLMELKKAGKVPQHQRYTAEFVQIMKDYDKALNC
>anoqua_D7r4|AQUA010607|to_be_corrected|
MIRQVIISYFLAVCLLALVQSETVQDCENKLPPSLKSRLCEIRRYEIIEGPEMDKHIHCV
MRALDFVYEDGRGDYHKLYDPLNIIELDKRHDVNLEKCIGECVQVPTSERAHVFYKCLLK
STTGRTFKKVFDLMELKQAGKVPQHQRYTAEFVQIMKDYDKALNC
>anomer_D7r4|AMEM012916||
MIRQVIISFFLAVCCLALVQGETVQDCENKLPPSLKSRLCEIRRYEIIEGPEMDKHIHCV
MRALDFVYEDGRGDYHKLYDPLNIIELDKRHDVNLEKCIGECVQVPTSERAHVFYKCLLK
STTGRTFKKVFDLMELKQAGKVPQHQRYTAEFVQIMKDYDKALNC
>anomel_D7r4|AMEC007834|to_be_corrected|
MIRQVIISYFLAACLLALVQSETVQDCENKLPPSLKSRLCEIRRYEIIEGPEMDKHIHCV
MRALDFVYEDGRGDYHKLYDPLNIIELDKRHDVNLEKCIGECVQVPTSERAHVFYKCLLK
STTGRTFKKVFDLLELKQAGKVPQHQRYTAEFVQIMKDYDKALNC
>anochris_D7r4|ACHR009978|to_be_corrected|
MLKKVKLFCFFALCFAALVQSETVQDCEDKLPPSLKSRLCEIRQYKIIEGPEMDKHIDCV
MKALDFVYSDGRGDYHKLYDPLNIIELDKRHDVNLETCIGECVRVPTSQRAHVFYKCLLK
STTGRTFKKVFDLMELKKSGKVPKHARYTAEVAQMMKDHDATLC
>anoepi_D7r4|AEPI004706|to_be_corrected|
MIAGKASLISLIALCFAAIVQSETVKDCEDKLPPSLKSRLCEIRQYKIIEGPEMDKHIDC
VMKALGLVYSDGRGDYHKLYEPLNWIELDKRHDVNLETCIGKSVRVPTSERAHVYYKCLL
NTTTGRTFKKVFDLEELKQAGLVPKHQRSYLAEHVQMMKDIDAKLCPN
>anofun_D7r4|AFUN007415|to_be_corrected|
MLKAVFFVYLFALCFVVAVVQCDTVQECEDNLPASLKSRLCEIRQYKIIEGPDMDKHIDC
VMKAVGFVYSDGRGDYHKLYDPLNAIEEDRRHDVNLETCIGESVRVPASQRAHVFYKCLL
KTTSGRTFKKVFDLKELVKAGKVPKHARYTAEVAQMMKDIDAKLC
>anomin_D7r4|AMIN006009|to_be_corrected|
MKKVSFVFVVAFCFAVVVQGGTVEECESQLPPSLKSRLCEIRQYTIIEGPEMDKHIDCVM
RAVDFVYKDGRGDYHKLYDPLNEIERDRRHDVNLETCIGQSVRVPTSQRAHVFYKCLLNT
TSGRTFKKVFDLKELIKAGKVPKHARYTAEVAQMMKDVDAKLC
>anocul_D7r4|ACUA001093|to_be_corrected|
MLKKVSFVFGFALCFVAVVHAGTVEECENQLPPSLKSRLCEIRNYEIIEGPEMDKHIDCV
MKAVDFVYKDGRGDYHKLYDPLNWIERDRRHDFNLEKCIGESVRVPTSQRAHVFYKCLLK
STTGRTFKKVFDLQELIKAGKLSKHAKYTAEVAQMMKDHDAKLCPNGAGK
>anoste_D7r4|ASTE008616|to_be_corrected|
MLKEAIFISLSALCLVAVVQGGTIKECEGKMAASLKKKLCQVRQYKLFETPDMYSHIDCC
MKAVDFVEKDGTGDYHKLYELLNDIEKHRKHDINLETCVGESMDAQANQRAYAFYKCLLK
STSADAFKKAFDLRELIKANKLPPGTRYSSEVDKQMKKIDDNICKL
>anofar_D7r4/D7r2-like|AFAF019494||
MMKKLLLSVGLVWCLISLGQARKESTVEECEKNIPASLKDRVCELRQYTPVASDDMDQHM
QCILEVVGFVTASGEVKENDLLSLLQKVDSSVDHAANIRKCVTDASNEASTKKANTFYTC
FLGTSSSSGFKNAVDYNELLKAGKLQSGEPFNASRVASLIKEIDDGLC
>anoga_D7r5|AGAP008280||
MEWRYFVVIALICPLIIVETLAVSDCVRHVSESARNTVCDVRQYRVTKGVEADRYVQCFM
TALGFADESGSIQRSNVLTALDAVETHDGVYTDAVDVCLSKAKKLPGTERSGSFFSCMLR
TESAQNFRDAVELQELRVASKWPEGERFDRSKVQLMMRELNSQLRC
>anocol_D7r5|ACOM030199|to_be_corrected|
MEWRYFVVIALICPLIIVETLAVSDCVRHVSESARNTVCDVRQYRVTKGVEADRYVQCFM
TALGFADESGSIQRSNVLAALDAVETHDGVYTDAVDVCLSKAKKLPGTERSGSFFSCMLR
TESAQNFRDAVELQELRVASKWPEGERFDRSKVQQMMRELNSQLRC
>anoara_D7r5|AARA011279|to_be_corrected|
MEWRYFVVIALICPLIIVETLAVSDCVRHVSESARNTVCDVRQYRVTKGVEADRYVQCFM
TALGFADERGSIQRSNVLTALDAVETHDGVYTDAVDVCLSKAKKLPGTERFGSFFSCMLR
TESAQNFRDAVELQELRVASKWPEGERFDRSKVQQMMRELNSQLRC
>anoqua_D7r5|AQUA010607|to_be_corrected|
MEWFRRYFVVIALICPLIIVEAQAVSDCVRHVSESARNTVCDVRQYRVTKGVEADRYVQC
FMTALGFADESGSIQRSNVLTALDAVETHDGVYTDAVDVCLSKAKKLPGTERSGSFFSCM
LRTESAQNFRDAVELQELRVASKWPEGERFDRSKVQQMMRELNSQLRCQ
>anomer_D7r5|AMEM009711||
MEWFRRYFVVIALICPWIIVETLAVSDCVRHVSESARNTVCDVRQYRVTKGVEADRYVQC
FMTALGFADESGSIQRSNVLTALDAVETHDGVYTDAVDVCLSKAKKLPGTERSGSFFSCM
LRTESAQNFRDAVELQELRVASKWPEGERFDRSKVQQMMRELNSQLRC
>anomel_D7r5|AMEC007834|to_be_corrected|
MEWFRRYFVVIALICPLIIVPAQAVSDCVRHVSESARNTVCDVRQYRVTKGVEADRYVQC
FMNALGFADESGSIQRSNVLAALDAVETHDGVYTDAVDVCLSKAKKLPGTERSGSFFSCM
LRTESAQNFRDAVELQELRVASKWPEGERFDRSKVQQMMRELNSQLRC
>anochris_D7r5|ACHR009978|to_be_corrected|
MKWFQRIVVLITLVFLLLIVDAQTVNDCVRLVSESARGTVCDVRQYRATKGVEADRYVQC
LMTALGFADKSGLIQRSNILTALDAVETYDGVYTDSVDACLSRAKKLSGAERSGSFYNCM
LRTESAQNFRDALELQELRMASKWPESDRFDRSKVQQFMRELNNQLQC
>anoepi_D7r5|AEPI004706|to_be_corrected|
MEQSGRNISLILVIFSLISVKAGTVNDCVRFVPESARSTVCDVRQYRATKEVDADRYVQC
VLTALGFADESGSIQRSNILAALDAVETHDGVYTDSVDACLSRAKKLSSAERSGSFYNCM
LRTESAQNFRDAVELQELRLASKWSESERFDRSKVQQLMRELNSQLQC
>anofun_D7r5|AFUN007415|to_be_corrected|
MKRLRNHCTVLLSLSVLLIIAAGGNVGAQTVADCVRLAPESARSTVCDVRQYRATRGVDA
DQYIQCALAALGFVDENGSIQRNIILTALDAVENHDGVYTDSVDACLSKAKKLSGVERSG
AFYCCMLRTESAQNFKDAVELQELKTASKWSEGERFDRSKVQQMMREVNNQLKC
>anomin_D7r5|AMIN006009|to_be_corrected|
MKWLRKHAPVLLSLSVLLIAATRASVTDCVQLVPDSASNIVCEVRQYRVTRGIDADQYIQ
CALAALGFVDENGTVQRNTLLTALDAVEVHDGVYTDSVDACLSKSKKLSGAERSGAFYCC
MLRTESAQNFKDAVELQELKTASKWPEGERFDRSKVQQMMREVNNQLKC
>anocul_D7r5|ACUA001093|to_be_corrected|
MEWFRKPIAVVLLGLSVLLIAAAQTVTDCVRLVPESARSTVCEVRLYRVTRGIDADQYIQ
CALAALGFVGENGSIQRNNLLTALDAVEVHDGVYTDSVDACLSKAKKLSGAERSGAFYCC
MLSTESSQNFKDAVELQELKLASKWPEGERFDRSKVQQMMREVNNQLKC
>anoste_D7r5|ASTE008616|to_be_corrected|
MRWFNRRGSLLSQTVLLIVLACTSVAAQAVTDCVRLVPESARNTVCDVRQYRQTRGVVAD
RYVQCALAALGFVDESGSVQRSTVLSALDAVETHDGVYTDSVDACLSKAKKLTGAERSAV
FFSCMLQTESSQNFKDAVDLQELRLAAKWPESDRFERSKVQQLMREVNKQLRC
>anomac_D7r5|AMAM012607|to_be_corrected|
MKRFSLHGAPLSHTVLLIVLACTSVAAQAVTDCVRLVPESARSTVCDVRQYRVTRGVDAD
RYIRCAMATLGFVDEAGSIQRSTVLSALDAVEIHDGVYTDSVDACLSKAKKFSGAERSAA
FFYCMLRTESAQNFKDAVELHELRLASKWPDSDRFDRSKVQQLMREVNKQLKC
>anofar_D7r5|AFAF004698||
MGPLIFLLIFICATKKGAAETVTDCVRRVETACDVRLYRVTKGVESDRYVQCALAAFGFV
DANGSVQRNVVLMALDAVETHDGVYTDSVDACLSRTKKASPAERPGTFYSCMLQTESAQN
FKDALELRELKLASKWAESESFDRAKVQQLMRQVNSQLKCE
>anodir_D7r5|ADIR000604|to_be_corrected|
MKSISRHFTIVGPLIPLMVFIYATTAGAQTVTDCVPRAGPESSRSTACDVRLYRVTKGVE
SDRYVQCALAALGFVDGHGSVQRNVVLAALDAVETHDGVYTDSVDACLSRAKKLSAAERS
GAFYSCMLQSESTQNFKDALELRELKVASKWAESEAFDRAKVQQMMRQLNSQLQCE
>anoatro_D7r5|AATE017505||
MGCFGIQIAFVALAVVLHLPLDCKAHTVTECLRRVPEASRGTVCDIRQYRHTRGPDADRY
LNCALGAVGFVSEDGSVQRNVVLSALDEVETHDGVYTDSVDACLSKVRKLTGAERSSAFF
SCMLATESGQNFKDALELQELKAAGQWTEGEAFERARVQQMMREVNRNVQCK
>anosin_D7r5|ASIS003042|to_be_corrected|
MGSFSRNITVAVLSLVVQLFQLASICNAQTVTDCLRRVPESSRGTICDIRQYHVTARGDD
ADRYLSCALAAVRFVGVDGAVQRNVLLSALDEVETHDGVYTDSVDACLSKTRKLTGAGRP
GAFFSCMLATESAQNFKDALELQELKVGGQWTEGEAFDGARVHQLMREVNRKLQCK
>anoalb_D7r5|AALB001306|to_be_corrected|
MKSYCSIVSLFMAQQLVLIQSTPLQVQTVAKCFSDISDSSRTKVCDLRHYRLASGVDADR
FVKCALAATGFVADDGSIQRNVVLSALDEVESHDGIYTDSVDVCLSRTRKLPGTQRPNGF
FSCMLATESAGNFQDALELRELKTASQWPEHQAFDRTKVQQQIQEVNRQLQCK
>anodar_D7r5|ADAC010087||
MKGYGIIVGGILLQVLVLIPIPLQAQTVAKCISDISDLSRTKVCDLRQYRLAVGDDADRY
RNVVLSALDEVESHDGIYTDSVDACLSRTRKLSGAQRPNGFFSCMLATESAGNFQDALEL
RELKTASQWPAHQAFDRTKVQQQMQEVNRQLQCK
>anoga_D7L1|AGAP008278||
MIVTGVLLFILLELFAQGSQAFKALDPEEAWYVYERCHEDHLPSGPNRETYLKTWKFWKL
EPNDAVTHCYVKCTLAGLQMYDEKTNTFKPETVPVQHEAYKSFTEVESSKVNELQQALSS
LNAGSGSCAEVFNAYLPVHNKYVGVSRKIYHGTVDSVAKIYEAKPEIKKQEESFFAYCAK
KALGANGKEGYTKLRDYELADSAEFRNAMDCVFRGFRYMDDSGLKVDEVVRDFNLINKSD
LEPEVRSVLASCTGTQAYDYYSCLLNSPVKEDFRNAFYFHELRSANYGYLAMGKVYEGPE
KVKEELKKLNY
>anocol_D7L1|ACOM030202|to_be_corrected|
MIVTGVLLFILLELFAQASQAFKALDPEEAWYVYERCHEDHLPSGPNRETYLKTWKFWKL
EPNDAVTHCYVKCTLAGLQMYDEKTKTFKPETVPVQHEAYKSFTEVESSKVNELQQALSS
LNAGSGSCAEVFNAYLPVHNKYVGVSRKIYHGTVDSVAKIYEAKPEIKKQEESFFAYCAK
KALGANGKEGYTKLRDYELADSAEFRNAMDCVFRGFRYMDDSGLKVDEVVRDFNLINKSD
LEPEVRSVLASCTGTQAYDYYSCLLNSPVKEDFKNAFDFHELRSADYAFLLRGKVYEGPE
QVKEEMKHLNTTVHF
>anoara_D7L1|AARA011281|to_be_corrected|
MIVTGVLLFILLELFAQATQAFKALDPEEAWYVYERCHEDHLPSGPNRETYLKTWKFWKL
EPNDAVTHCYVKCTLAGLQMYDEKTKTFKPETVPVQHEAYKSFTEVESSKVNELQQALSS
LNAGSGSCAEVFNAYLPVHNKYVGVSRKIYHGTVDSVAKVYEAKPEIKKQEESFFAYCAK
KALGANGKEGYKKIRDYELSDSAEFRNAMDCVFRGFRYMDDSGLKVDEVVRDFNLINKSD
LEPEVRSVLASCTGTQAYDYYFCLLNSSVKEDFRNAFYFHELRSANYGYLAMGKVYEGPE
KVKEELKKLNY
>anoqua_D7L1|AQUA010605|to_be_corrected|
MIVTGVLLFILLELFAQASQAFKALDPEEAWYVYERCHEDHLPSGPNRETYLKTWKFWKL
EPNDAVTHCYVKCTLAGLQMYDEKTKTFKPETVPVQHEAYKSFTEVESSKVNELQQALSS
LNAGSGSCAEVFNAYLPVHNKYVGVSRKIYHGTVDSVAKIYEAKPEIKKQEESFFAYCAK
KALGANGKEGYKKIRDYELSDSAEFRNAMDCVFRGFRYMDDSGLKVDEVVRDFNLINKSD
LEPEVRSVLASCTGTQAYDYYSCLLNSPVKEDFRNAFYFHELRSANYGYLAMGKIYEGPE
KVKEELKKLNY
>anomer_D7L1|AMEM010580|to_be_corrected|
MFVTGVLLFILLELFAQASQAFKALDPEEAWYVYERCHEDHLPSGPNRETYLKTWKFWKL
EPNDAVTHCYVKCTLAGLQMYDEKTKTFKPETVPVQHEAYKSFTEVESSKVNELQQALSS
LNAGSGSCAEVFNAYLPVHNKYVGVTRKIYHGTVGSVAKIYEAKPEIKKQEESFFAYCAK
KALGVNGKEGYKKLRDYELGDKEEFRNAMDCVFRGFRYMDDSGLKVDEVVRDFTLINKSD
LEPKVRSVLASCTGTQAYDYYSCLLNSSVKEDFRNAFYFHELRSANYGYLAMGKVYEGPE
KVKEELKKLNY
>anomel_D7L1|||
MIVPRVLLFILLELFVQASQAFKALDPEEAWYVYERCHEDHLPSGPNRETYLKTWKFWKL
EPNDAVTHCYVKCTLAGLQMYDEKTKTFKPETVPVQHEAYKAFTEVESSKVNELEQALSS
LNAGSGSCAEVFNAYLPVHNKYVGVSRKIYHGTVDSVAKIYAAKPEIKKQEESFVAYCAK
KALGANGKEGYKKLRDYELADSAEFRNAMDCVFRGFRYIDDSGLKIDEVVRDFNLINKSD
LEPEVRSVLASCTGTQAYDYYSCLLNSSVKEDFRNAFYFHELRSANYGYLAMGNVYEGPE
KVKEELKKLSY
>anoepi_D7L1|AEPI004705|to_be_corrected|
MIITTVVLSALFHLSLQTSPPKALDPEQTLYVYKRCFEDHLPWSSSRATYIKSWTVWILE
PNDPITHCYVRCALSGLQLYDEKAKSFKSEGIPVQYEAFKTLNGVDAKEVNEYRQAVSSI
SAGGGSCLEVYNAYIPVHNKFKNVARRLYHGTIDGAAKVYAAMPQTKKRGESFFAFCAKK
VWGEDKKKWRKFRSYSLTDSAELKQVVDCVFRGLRYMDESGLKVGEVVRDFNLINKSDLE
PEVRSVLASCKGTTAYDYYSCLLNSPVKEDFKKAFDFHELRSADYAYLIEGKVYEGPEKV
LEELKKLKTTVHF
>anoste_D7L1|ASTE008614|to_be_corrected|
MIIVAVLLSFLAHLLVQASQPWKALDAEQALYVYKRCYEDHLPSGSDRKTYMTLWNAWRL
EPNDAITHCYAKCVLTGLQIYDPQENAFKSDRIPVQYQAYKTITQSKQKEVTEYQKALAA
ANAKSGSCVDLYNAYLPVHNRFVNLSRQLYHGTVEGAAKIYAAMPEIKQKGESFHAYCEK
RAWKGNKQSEWKNGRRYKLTGSPELKDAIDCIFRGLRYMDDTGLKVDEIVRDFNLINKSE
LEPEVRSVLASCKGSEAYDYYVCLVNSRLKQHFKNAFDFHELRSADYAYLLRGKVYENPE
KVKEEMKKLNTTVHF
>anoatro_D7L1|AATE004070||
MSHTRAVVLAVACLCLILVQVEGTWNALDPEQMRFIHSRCFEDNLPAGPKRALYASKWIK
WELEPNDETTHCFAKCVLEGIQLYDSKSKKFRSKRITIQHEAYKTFTGANDDEVAKYKQA
VAALRVGSGSCSDVFNTYLPVHKQFHDVSQLVYLSVSAVAAKIYEADPNVKRKGESFAEY
CAKRAWDEKTKGDACKARKYELTGSNELKAAIDCIFRGFRYINENGFNPDEIVRDFKLIN
KPELEPQVRSVLSKCAGEKAYEYYSCLLQSNVKEDFKHAFDFRELRSVDYSYLVKGNVYD
PAKLKEEMAKADAKVC
>anosin_D7L1|ASIS003637|to_be_corrected|
MITSGTILLALASLNLIGATWNALDPEQMRFVYSRCFEDNLPAGPKRAVYVKNWIQWQLE
PNDETTHCFAKCVLEGIQLYDPVAKKFRSKRITIQHEAFKAFTGAKDDEVARYKEAVASL
KVGSGSCSDVFNTYSPVLKQFHDVSQLVYLSVSAVAAKIYEADPNVKRKGESFMEYCAKR
AWKGKNKDDECKARKYGLTGSNELKQAVDCIFRGFRYINENGFNPDEIVRDFKLINKANL
EPQVRSILSKCSGDKAYDFYSCLLQSDVKEEFKNAFDFRELRSVDYSYLVVGNVYDPAKV
KAEMAKADAKVC
>anoga_D7L2|AGAP008279||
MIVAPVVLSIFLQLFVQAAQPWKALDPEQALYVYKRCYEDHLPAGSSRVTYLKSWNAWKL
EPNDAVTHCYAKCVLIGLQLYEEKDKAFKSERIPVQHEAYKTLNEANSREVTEYQQALAS
INAGDGSCVALYNAYLPVHNKFVDLSRKLYHGTVEGAAKIYAAMPQIKQKGESFFAYCAK
KIWGGYNKKEWKRGRNYELSGSSQFKKVIDCIFRGLRYMDDSGLKVDEVVRDFNLINKSD
LEPEVRSVLASCTGTQAYDYYSCLLNSPVKEDFKNAFDFHELRSADYAFLLRGKVYEGPE
QVKEEMKHLNTTVHF
>anocol_D7L2|ACOM024401|to_be_corrected|
MIVAPVVLSIFLQLFVQAAQPWKALDPEQALYVYKRCYEDHLPAGSSRVTYLKSWNAWKL
EPNDAVTHCYAKCVLIGLQLYEEKDKAFKSERIPVQHEAYKTLNEANSREVTEYQQALAS
INAGDGSCVALYNAYLPVHNKFVDLSRKLYHGTVEGAAKIYAAMPQIKQKGESFFAYCAK
KIWGGYNKKEWKRGRNYELSGSSQFKKVIDCIFRGLRYMDDSGLKVDEVVRDFNLINKSD
LEPEVRSVLASCTGTQAYDYYSCLLNSPVKEDFKNAFDFHELRSADYAFLLRGKVYEGPE
QVKEEMKHLNTTVHF
>anoara_D7L2|AARA011281|to_be_corrected|
MIVAPVVLSIFIQLFVQAAQPWKALDPEQALYVYKRCYEDHLPAGSNRATYLKSWNAWKL
EPNDAVTHCYAKCVLIGLQLYEEKDKAFKSERIPVQHEAYKTLNEANSREVTEYQQALAS
INAGDGSCVALYNAYLPVHNKFVDLSRKLYHGTVEGAAKIYAAMPQIKQKGESFFAYCAK
KIWGGYNKKEWKRGRNYELSGSSQFKKVIDCIFRGLRYMDDSGLKVDEVVRDFNLINKSD
LEPEVRSVLASCTGTQAYDYYSCLLNSPVKEDFKNAFDFHELRSADYAFLLRGKVYEGPE
QVKEEMKHLNTTVHF
>anoqua_D7L2|AQUA010605|to_be_corrected|
MIVAPVVLSIFLQLFVQAAQPWKALDPEQALYVYKRCYEDHLPAGSSRVTYLKSWNAWKL
EPNDAVTHCYAKCVLIGLQIYEEKDNAFKSERIPVQHEAYKTLNEANPREVTEYQQALAS
INAGDGSCVALYNAYLPVHNKFVDLSRKLYHGTVEGAAKIYAAMPQIKQKGESFFAYCAK
KIWGGYNKKEWKRGRNYELSGSSQFKKVIDCIFRGLRYMDDSGLKVDEVVRDFNLINKSD
LEPEVRSVLASCTGTQAYDYYSCLLNSPVKEDFKKAFDFHELRSADYAFLLRGKVYEGPE
QVKEEMKHLNTTVHF
>anomer_D7L2|AMEM006210||
MIVAPVVLSIFLQLFVQAAQPWKALDPEQALYVYKRCYEDHLPAGSSRATYLKSWNAWKL
EPNDAVTHCYAKCVLIGLQLYDEKDKAFKSERIPVQHEAYKTLNEANPREVTEYQQALAS
INAGDGSCVALYNAYLPVHNKFVDLSRKLYHGTVEGAAKIYAAMPQIKQKGESFFAYCAK
KIWGGYNKKEWKRGRNYELSGSSQFKKVIDCIFRGLRYMDDSGLKVDEVVRDFNLINKSD
LEPKVRSVLASCTGTQAYDYYSCLLKSPVKEDFKNAFDFHELRSADYAFLLRGKVYEGPE
QVKEEMKHLNTTVHF
>anomel_D7L2|AMEC000311|to_be_corrected|
MIVAPVVLSIFLQLFVQAAQPWKALDPEQALYVYKRCYEDHLPAGSSRATYLKSWNAWKL
EPNDAVTHCYAKCVLIGLQLYEEKDKAFKSERIPVQHEAYKTLNEANSREVTEYQQALAS
VNAGDGSCAALYNAYLPVHNKFVDLSRKLYHGTVEGAAKIYAAMPQIKQKGESFFAYCAK
KIWGGYNKKEWKRGRNYELSGSSQFKKVIDCIFRGLRYMDDSGLKVDEVVRDFNLINKSD
LEPEVRSVLASCTGTQAYDYYSCLLNSPVKEDFKNAFDFHELRSADYAFLLRGKVYEGPE
QIKEEMKHLNTTVHF
>anoepi_D7L2|AEPI004705|to_be_corrected|
MIVATVVLSVFVQLLVLASEPWKALDPEQALYVYKRCYEDHLPSGPSRPTYLKSWNAWKL
EPNDPVTQCYAKCVLIGLQLYDENEKAFKSERIPVQHEAFKSLNQANAREVNEYQQALSS
VSAGEGSCLDLYNAYLPVHNKFVDLSRKLYHGTVEGAAKIYAAMPQIKQKGESYFAYCAK
KVWGEDKKKWRKFRSYSLTDSAELKQVVDCVFRGLRYMDESGLKVGEVVRDFNLINKSDL
EPEVRSVLASCKGTTAYDYYSCLLNSPVKEDFKKAFDFHELRSADYAFLLRGKVYEGPEK
VKEEMKRLNTTVHF
>anofun_D7L2|114864716||
MIIGAVLLSILAHLFVQASQPWKALDPEQTLYVYKRCYEDHLPTGSNRKTYLASWNDWKL
EPNDAITQCYAKCVMVGLQLYDEKENAFKSERIPVQHEAYKSLNQADSREVSEYQKALAA
SNPGTGSCIELYNAYLPVHNRFVDLSRKLYHGTVEGAARVYAAMPQIKQKGESYHAYCEK
RAWNGKKKFDMQKARNYILTGSPEIKKAIDCIFRGLRYMDDTGLKVDEIVRDFNLINKSE
LEPEVRSVLAACPAIRAYEFYACLLTSRLREDFKKAFDFHELRSADYAYLLRGKVYEGPE
KVKEEMQKLNPTGHF
>anomin_D7L2|AMIN006011||
MFITAVLLSFLAHLFVQGSQPWKALDPEQTLYVYKRCYEDHLPSGSSRRSYMLLWNDWKL
EPNDAITHCYAKCVMTGLQLYDPKDNTFKSERIPIQHEAFKSLNRADSREVIEYQKAMAS
ISSGTGSCVELYNAYLPVHNRFVNLSRKLYHGTVEGAARIYAAMPQLKQKGESYHAYCEK
RAWNGRNQADLRKARKYVLTGSPELKKAIDCIFRGLRYMDDTGLKVDEVVRDFGLIYQSQ
LEPEVRSVLASCRGTQAYDYYSCLVNSKLKEEFKKAFDFHELRSADYAYLLRGKVYEGPK
KVREEMKKLNTTVHF
>anocul_D7L2|ACUA018525|to_be_corrected|
MIIPAVLLSFLVYLFVQAAQPWKALDTEQTLYVYKRCYEDHLPSDASRKTYMKWWLEWKL
EPNDSITHCYVKCVLTGLQLYDPKDNTFKSERIPVQHEGFKAYNLADSREVIEYQKALAS
ISTGTGSCVDLYNAYLPVHNRFVNVSRKLYHGTVDGAARIYAAMPEIKRKGESYHAFCEK
RAWNGKKTADLRKARKFELTGSPELRKAIDCIFRGLRYLDDTGLKVDEIVRDFNLTYQGK
LEPEVRSVLASCPGPAAYDYYSCLVNSKLKEPFKKAYDFHELRSADYAYLLRGKVYEGPK
KVREEMQNLNTTVHF
>anofar_D7L2|AFAF020231||
MIKVTVLSVFAVVLVQAAASWKAMDPEQTLYVYKRCYEDHLPAGDKKLIYLKTWNAWKLE
PNDAITQCYVKCVLTGLQLYDDREKKFKPETIPIQHDAFKTLNEANARDVEQFSKALAKA
NAGTGSCIDLYNAYVPVHNKHVNVTRKLYHGTVVGAARIYAAMPEIKQKGESYFAFCKKR
AWNGKNKPDERYKLTGSAELRKEIDCIFRGLRYMDDGGLKVDEVVRDFNLINRSDLEPEV
RSILASCQGTEAYDYYSCLVNSAIKEDFKKAFDFHELRSADYAYLLRGKVYEGPEKVKLE
MQKINTTVHSD
>anodir_D7L2|ADIR000603|to_be_corrected|
MIKVTVLLSVFALALGQSWKALDPEQALYVYKRCYEDHLPAGANKAVYLKSWNAWKLEPN
DTITQCYVECALTGLQLYDNRQNKFKPKRVSIQHEAFKTLNGAKSSEVQQYREALTKANA
GTGSCIDVYNAYVPVHNQFVNLTRKLYHGTVEGAARIYAAMPHIKQKGESFFAYCEKRAW
NGKNSGEMRQDRRYKLTESPELRQAIDCIFHGLRYMDDGGLKVDEVVRDFNLINKGDLEP
EVYSVLAGCRGRTAYDYYSCLMNSTIKEDFKRAFDFHELRSADYAYLLRGNVYEGPQKVE
EELKKLNTTVHSE
>anoatro_D7L2|AATE003612||
MIGVTILGALFIVQGATAQGNSQALNTEQALFVYTRCQEDHLPSGPTRANYIRNWHQWQL
KPNDAITQCYAKCVLEGLGLYDAKDKKFTPKGITVQYQAYKSISGATNDAVAKFQQAIGA
LDAASGSCADVFKVYLPVHNKFADVSRKLFHGTVEGAARIYAADPNIKKKGESYIAYCEK
RVYGDSNKDDLCKARRYELTGTDQLKQHIDCIFKGLRYFNEKGLNVDEIVRDFKLVKKGN
LEQQVRSVLSKCAGRTAYDYYACLVNSDLKEDFKSAFDFREIRSANYVYLVQGNVYDPAK
VKEEVAKADATVC
>anosin_D7L2|ASIS017507||
MIGIETLCTLFIAYGANAQGQWKALNSEEVLFVYTRCQEDHLPSGPSRAQYITSWHQWKL
EPNDAITQCYTKCALEGMGMYDSKDKKFRSNRITTQHEAYKSINAANEDQVAQFKQAVAG
LNAGSGSCAEVYNAYLPVHNRFVDVIRKLYHGTVEGAAKVYAADPSIKKKGESYFAYCEK
RVYGNSNKDDLCKARQYELTGSAQLKDSIDCIFRGLRYYNEGGLNVDEIVRDFKLVNKGN
LEGKVRAVLSKCAGGKAYDYYACLVNSDLKEDFKNAFDFREVRSANYAYLVLGKVYDPAS
VKAEVAKADATVC
>anoalb_D7L2|AALB001305|to_be_corrected|
MTKLLVALTLLSCTVPHTRHRWTALTPEETSFVYTRCQEDHLPADASRKQYIENWHQWKL
QPNDHITQCYTKCVLEGLELYDANKKKFRPGIVSSQHVAYQFLNGATADEVAKYKAAIDE
LEPATDSCADLYKAYLPVHEAFVDVSRKLYHGTVEGAARVYNSDPNLKRKNESLFAFCEK
HVYAGQNQEDMCRGRRYELTGSDELRNMIECVFRGLRYIKHGDINIDEIVRDFDLINRGD
LEPRIRSILSDCRGIQPYDYYSCLLNSDISKEFKLAFDFRDVRSADYAYLVKGNTYESQK
VTAKMEKAEKDVCG
>anodar_D7L2|ADAC010080|to_be_corrected|
MYKLLVALHLILCTVSHVKTRQRWTALTPEETLFIYTRCQEEHLPADNNSRKTYIENWHQ
WKLQPNDHVTQCYTKCVLEGLELYDGKQKKFRPGRVSSQHVAYQFLNGATADEVAKYKGA
IDALEPASDSCEDLYMAYFPVHETFVNVTRKLYHGTVEGAARVYNSDPNLKRKNESLFTY
CEKHVYGDQNREDMCRGRRYELTGSDELRNMIECVFRGLRYIKHGDINIDEIVRDFDHIN
RGDLEPRVRTILSDCRGIQPYDYYSCLINSDIREEFKLAFDYRDVRSADYAYIVKGNTYD
AQKVIAEMNKVEKHVCG
>anoga_D7L3|AGAP028120||
MQLTPRSVHLVHLLLAATTLISPSWSNHQSQQPALQALSPDDTLFAHLRCFELFASGQQS
RDRDADAADWLGGNRERYLHRVERTPAFVKCVLGRMHFYDSSERRFNVNILRTQYNAYKQ
WMTLSEEDVDDFIHEVSNIGALNSSNDAEVYDALKLLFTNHSVSFFQLFLRDPTVLQNMY
DDKVKEIVRDYELTETLDEASKNSIEECARNASEKDDIPKRSLAMYSCLLDGSHSEVFKK
AFDFREVRSGNLTFLVQNLPYDRDQVRQQILALDKEHCNDQQPLAGRFIED
>anocol_D7L3|ACOM030203||
MQLTPRSVHLVHLLLAATTLISPSWSNHQSQQLAVQALSPDDTLFAHLRCFELFASGQQS
RDRDADAADWLGGNRERYLHRVERTPAFVKCVLGRMHFYDSSERRFNVNILRTQYNAYKQ
WMTLSEEDVDDFIHEVNNIGALNSSNDAEVYDALKLLFTNHSASFFQLFLRDPTVLQNMY
DDKVKEIVRDYALTETLDEASKNSIEECARNASEKDDIPKRSLAMYSCLLDGSHSEVFKK
AFDFREVRSGNLTFLVQTSHTIGIK
>anoara_D7L3|AARA011280|to_be_corrected|
MQLTPRSVHLVHLLLAATTLISPSWSNHQSQQLAVQALSPDDTLFAHLRCFQLFASGQQS
RDRDADAADWLGGNRERYLHRVERTPAFVKCVLGRMHFYDSSERRFNVNILRTQYNAYKQ
WMTLSEEDVDDFIHEVSNIGALNSSNDEEVYDALKLLFTNHSSSFFQLFLRDPTVLQNMY
DDKVKEIARDYELTGTLHEASKNSIEECARNASEKDDIPKRSLAMYSCLLDGSHSEVFKK
AFDFREVRSGNLTFLVQNLPYDRDQVRQQILALDKEHCNDQQPLAGRFIED
>anoqua_D7L3|AQUA010606|to_be_corrected|
MQLTPRSVHLVHLLLAATTLISPSWGNHQSQQPAVQALSPDDTLFAHLRCFELFASGQQS
RDRDADAADWLGGNRERYLHRVERTPAFVKCVLGWMRFYDSSERRFNVNILRTQYNAYKQ
WMTLSEEDVDDFIHEVNNIGALNSSNDAEVYDALKLLFTNHSASFFQLFLRDPTVLQNMY
DDEVKEIARDYELTETLDEASKNSIEECARNASEKDDIPKRSLAMYSCLLDGSHSEVFKK
AFDFREVRSGNLTFLVQNLPYDRDQVRQQILALDKEHCNDQQPLAGRFIED
>anomer_D7L3|AMEM010013||
MQLTPRSVHLVHLLLAATTLISPSWGNHQSQQPVVQALSPDDTLFAHLRCFELFASGQQS
RGDRGADAADWLGGNRERYLHRVERTPAFVKCVLGRMRFYDSSERRFNVNILRTQYNAYK
QWMTLSEEDVDDFIHEVNNIGALNGSNDAEVYDALKLLFTNHSASFFQLFLRDQTVLQNM
YDDEVKEIARDYELTETLDEASKNSIEECARNASEKDDIPRRSLAMYSCLLDGSHSEVFK
KAFDFREVRSGNLTFLVQNLPYDRDQVRQQILALDKEHCNEQQPLAGRFIED
>anomel_D7L3|AMEC006220|to_be_corrected|
MQLTPRSVHLVHLLLAATTLISPSWGTHQSQQLAVQALSPDDTLFAHLRCFELFASGQQS
RDRGADAADWLGGNRERYLHRVERTPAFVKCVLGRMHFYDSSERRFNVNILGTQYNAYKQ
WMTLSEEDVDDFIHEVNNVGALNSSNDEKVYDALKLLFTNHSSSFFQLFLRDPTVLQNMY
DDEVKEIARDYELTGTLDEASKNSIEECARNASEKDDIPKRSLAMYSCLLDGSHSEVFKK
AFDFREVRSGNLTFLVQNLPYDRDQVRQQILALDKEHCNEQQPLAGRFIED
>anochris_D7L3|||
MQFTSRLVHLLLLLACSLISPSWANHNHQLTVPPLSPDDTLFAHLRCFELFASGQQSSDR
DADASDWLGCSEERYLYRTERTPPFVKCVLSRMRFYEPKEKRFNVNILTTQYSEYKRWMT
LSEDDVESFIDDVNGIGQFQNSSNDEELYNAFKFLFSNHSSTFFQLFLRDTIVLQKMYQD
EVNEIAQDYKLTGSLNEASTEFVEQCATNASVEHDIPKRSLFMYGCLLDGSHGEVFRNAF
DFREIRSGNLTFLLKNLPYDRDQVRQQILALDKEHCNDQQPPTGRFTVD
>anoepi_D7L3|||
MQFTSRLVHLLLLLPLAALLISPSGSDRTDQHNDAVPALSPDDTLFAHLRCFELFASGQQ
SSGRDADASDWLGCDRERYLHRTDRTPAFVKCVLRRMRFYDSLERRFNANLLRAQYNEYK
RWMTLTEEDVESFVDYAGDIGQLNSSSEEDVYNAFKLLFNNHSTIFFQLFLRDTTVLQNM
YNDKVNEIARDYAMVGTLGEASRESIEQCARTASEELNIPKRSLSMYGCLLRGSNSEIFK
HAFDFREIRSGNLTFLLQNLPYDRDQVKQQIVELDKEHCNEQQPPAV
>anofun_D7L3|AFUN007416|to_be_corrected|
MQSALHLLHLVTFSQLPLLLCSSLITPTVGNYGYNSNTTDDDRSSALSPDDTLFAHLRCF
ELFASKQSDDRDRDASIWLGWNEHYLQRTERAPKFVRCVLNRMGLYDGSSGQFNENLIRT
QYNEYKQWMTLSEEAVEEFINDITEIGQLNTSDDEVIYNTFETLFNNHSNAFFQLFLRDA
EVLQNMYEDEAQEIASDYELIESLNAASREYIQQCAINASQEDEVPKRGLAMYECLLDGM
YSDAFKEAFDFREIRSGNLTFILKNLPYDRDQVKQQILALDKEHCNDHDQLGLRYTND
>anomin_D7L3|AMIN006010|to_be_corrected|
MQFPLLAVHLVPFSLLITLTGGNSSINANATVDERSSALSPDDTLFAHLRCFELFASKQS
EHRDRDASIWLGWDGRYLQATDRTPKFVRCVLNRLGFIDATSERFNENIIRTQYNEYKRW
MTVSEEAVERFISDIKEIGQLNTTDDDAIYDAFEPLFNNHSNVFFQLFLRDVGVLQNMYE
DKEEEVARDHELIGSLDAASRMYIQQCASDASQEHEVPKRSLAMYGCLLDGVYSYAFKEA
FDFREIRSGNLTFTLKNLPYDRAQVKQQILALDKEHCNDEQQLAGRSAE
>anocul_D7L3|ACUA008578|to_be_corrected|
MQSPVHVVHLIPFLLLITLTKSSPSLNSNATFDDRSSALSPDDTLFAHLRCFEMFASKQS
DQRDRDASIWMGWDERYLQATDRTPKFMRCVLNRLRFIDASSEQFDENILRTQYNEYKRW
LTVSEADVEEFINDINEIGQLNATDDDAVYDAFVPLFYNHSKTFFQLFLRDAVVLQNMYD
DKEEEIARDYDLIGSLDAASRLYIQQCAIDASHENEVPKRSLTMYSCLLDGVYRDAFKEA
FDFHEIRSGNLTFVLKNLPYDRAEVKQQILALDKEHCNDQQQMVGRSAE
>anoste_D7L3|ASTE014974|to_be_corrected|
MQFSSHLAHLVLSLAPSLLTLFCSTVIRATGANHCRNSSATASSDPLSPDETLFAHLRCF
ELFASKQSDDRDRDAYNWLGSNESYLQRTERTSSFVHCVLCRMRLFDESNVRFNVDLIRA
QYNEYKPWLNLSEEAVGSFINDIEALGQLNNSSEDVLYDAFEPLFRNHSTAFFQLFLRDT
AVLQNMHHDKEEEIGRDYELIGRLDEDTREYIQQCAINATQVMEIPKRSLAMYSCLLDGT
HSDEFKEAFDYREIRSGNLTFILKNLPYERDQVKQQILALDKEHCNDHEQLAGRFTIN
>anofar_D7L3|AFAF004343|to_be_corrected|
MRFAVHLVHLISCWLLLAQFSLRAVAPLISPSALSPDDTLFAHLRCFELFASVQSSDRAR
DASKWLGCSERYLHRTERTERFVRCVLSRLRFYDAQTGRFNVNVIRNQYEAYKRWINLEL
EEVESFINHTKSIEPVDNSREDSVYDAFEPLFRNHSDAFFQIFLRDASVLQRMYDDQVNE
VARDYEHVGLLSEDAKDYIQQCATNASRHYSAPMRSLAMYGCLLTGAGSDAFKEAFDFRE
IRSGNLTFTVENLRYSRAEVKQQILALDKQHCNNRTLQDTNVG
>anodir_D7L3|ADIR014049|to_be_corrected|
MQFVVRFAHLTSFWVLLRLQFLLLSAAPLISPEALSPDDTLFAHLRCFELFASKQSTDRA
RDAAEWLGCSEHYLHQTERTPPFVRCVLTRLRFYDAQNERFNVSVIASQYGVYKRWITLD
MEEIESFINDTSRVEKLDGSRDEAIYDAFAALFHSHSNAFFQLFLRDTSVLQNMYDDKVN
EITFDYEHTGSLSEDTKDNIQQCATNSSRYYPIPKRSLAMYRCLLTGSEREAFKEAFDFR
EIRSGNQMFTIENLPYDRVDVKQQIQALDKQHCNDRRHPTGMPTLD
>anoatro_D7L3|AATE011300|to_be_corrected|
MQRVVKLDPKARFWPLLFALLLISSTDADQLATQNGHNGHTLSPDDTLFVHLRCFERFAS
KQGRDREREVADWLGASQCYLHKSDRTPDFVKCVLTNLGFYDPTEEAFDATILELQFNKY
KKWMLLGEESVLLFVNQTRGITLAGGSSGEVYDAFAELFSNHSNTYFQLFLRDPAVLQKL
YYQKEIEIVQDFAKAAVLNEASATHIKECVNNSIREESINKRSLQMYACLLHGESNELFK
EAFDFREIRSGNLTYLLHNLPYDREQVKHQIMALDKERCDDQQKPTGRILRL
>anosin_D7L3|ASIS010119|to_be_corrected|
MQRVVQLKPALFLLLLISSVRGDHQSKTQNEHNVHSEGTDDGSVALSPDDTLFAHLRCFE
RFASKQSRDREQDVTDWLGTGQRYLHRTDRAPNFVKCVLEKLGFYDPMEGRFIPHVLEKQ
FKKYRKWMSLDEESVKLFVNETQSSDLANNSSDEVYDAFETLFSNHSNAYFQLFLRDPSV
LQNLYNQKENEIIQDFAKAAVLTDTSEAQITECVNDSLQEQLVAKRALRMYACLLHGTSK
ELFKEAFDFREVRSGNLSYLLQNLPYDREQVKHQILALDKERCDDQQRPTGRILRY
>anoalb_D7L3|AALB014151|to_be_corrected|
MQFTLFLILPLLLVLIRAGSGDHRGHFESAGNHLSPDDTLFVHLRCFELFAAASNDQSSD
RERDASDWLLATNSSYMRKTDRSPGFLNCVLTKLQLYDDHQQLFKTRILTDQHRTYGSWM
NLSSESVQSFSDDLDRAVVYTSAPDDLFAAFEPVFLRHTKTFFGLFLRDPVVLDSWYHQK
VSEILRDYQLVSSLNGTIVAHVRECSDSIMESEVAVIKRSLRMYTCLLHGVFTDVFKEAF
DYREIRSGNLSYVLHDLPYNQEKIKSQILTVDKARCDGQQTGRHNRT
>anodar_D7L3|ADAC010075|to_be_corrected|
MLLLIPPLLLVLIRTGSGDRRGKFESAGDHLSPDDTLFVHLRCFELFAAASDDQSSDRER
DASDWLLATNSSYMRKTDRSPDFLNCVLTKLQLYDDHHQMFKTLILTNQHRTYGNWMNLS
VESVQSFSDDLYRAVVQSSASESLFAAFEPVFHRHQNTFFQLFLRDPIVLDNWYRQKVSE
ILRDYQLVSSLNDTILTHVRDCSDNYASIEVPVIKRSLQMYTCLLEGTLADAFKEAFDYR
EIRSGNLSHMLHKLPYNREQTKLQILALDKARCDDQQTQTGRHNSA
>anoga_epoxy_hydrolase|AGAP011970||
MDQLAFGCVRRAALVCVAFFLRLIRWLQVSYWVPNARPHPPDTLNHSKWGTHRYITVHNI
KLHYVEQGSSSKPLMLFLHGLPDFWYSWRYQMHEFSKDYWTVALDLPGFGRSEPPAHSVT
YKLSNLARLVCSLITALGKSECVLVGNGAGSIIGWHIVNQYPDRVSRYVMLGMSSEAILQ
QLYQRGAIPLATLLKSAFLLYAGELPVLLARTDDYAMFNKLLGPDAKPQDLEAYKYTFAQ
PAALGHALTAFRENFADFFLEEYEYRVRKPANIPGLFLFQEEDCFGQTPEEYMGLLTDAY
EPLETRFVARVGRFMHQDDPKTVNKLIGEFLGMNVTRPKRSLGDGPEKQVIVKEVCGNCH
GNAHRKPAEAHHEKCVENCDGQAHRYVFEKVRIPICS
>anocol_epoxy_hydrolase|ACOM032251||
MDQLAFGCVRRALLVCTAFFLRLIRWLQVSYWVPNARPHPPDTLNHSKWGTHRYITVHNI
KLHYVEQGSSSKPLMLFLHGLSDFWYSWRYQMHEFSKYYWTVALDLPGFGRSEPPAHSVT
YKLSNLARLVCSLITALGKSECVLVGNGAGSILGWHIVNQYPDRLSHYVLLGMPSEAILQ
QLYQRGAIPLATLLKSAFLLYAGELPVLLARTGDYAMFNKLLGPDAKPQDLEAYKYTFAQ
PAALGHALAAFRENFADFFLEEYEYRVRKPANTPGLFLFREEDCFGQTPEEYMGLLTDAY
EPLETRFVARVGRFMHQDDPKTVNKLIGEFLGMNVTRPKRPLGDGPEKQVIVKEVCGNCH
ENAHRKPAEAHHEKCVENCDGQAHRYVFDKVRIPICS
>anoara_epoxy_hydrolase|AARA000758|to_be_corrected|
MDQLAFGCVRRAALVCVAFFLRLIRWLQVSYWVPNARPHPPDTLNHSKWGTHRYITVHNI
KLHYVEQGSSSKPLMLFLHGLPDFWYSWRYQMHEFSKDYWTVALDLPGFGRSEPPAHSVT
YKLSNLARLVCSLITALGKSECVLVGNGAGSIIGWHIVNQYPDRVSRYVMLGMSSEAILQ
QLYQRGAIPLATLLKSAFLLYAGELPVLLARTDDYAMFNKLLGPDAKPQDLEAYKYTFAQ
PAALGHALTAFRENFADFFLEEYEYRVRKPANIPGLFLFQEEDCFGQTPEEYMGLLTDAY
EPLETRFVARVGRFMHQDDPKTVNKLIGEFLGMNVTRPKRSLGDGPEKQVIVKEVCGNCH
GNAHRKPAEAHHEKCVENCDGQAHRYVFEKVRIPICS
>anoqua_epoxy_hydrolase|AQUA010061||
MDQLAFGCVRRAVLVCAAFFLRLIRWLQASYWVPNARPHPPDTLNHSKWGTHRYITVQNI
KLHYVEQGSSSKPLMLFLHGLPDFWYSWRYQMHEFSKDYWTVALDLPGFGRSEPPAHSVT
YKLSNLARLVCSLITALGKSECVLVGNGAGSILGWHIVNQYPDRVSRYVLLGMPSEAILQ
QLYQRGAIPLATLLKSAFLLYAGELPVLLARTGDYAMFNDLLGPDAKPQDLEAYKYTFAQ
PAALRHALAAFRENFADFFLEEYEYRVRKPANTPGLFLFREEDCYGQTPEEYMSLLTDAY
EPLETRFVARVGRFMHQDDPKTVNKLIGEFLGMNVTRPKRSLGDGPEKQVIVKEVCGNCY
ENAHKKPAEAHHEKCVENCDGQAHRYIFDKVRVPICS
>anomer_epoxy_hydrolase|AMEM010232||
MDQLAFGCVRRAVLVCAAFFLRLIRWLQASYWVPNARPHPPDTLNHSKWGTHRYITVQNI
KLHYVEQGSSSKPLMLFLHGLPDFWYSWRYQMHEFSKDYWTVALDLPGMGRSEPPAHSVT
YKLSNLARLVCSLITALGKSECVLVGNGAGSILGWHIVNQYPDRVSRYVLLGVPSEAILQ
QLYQRGAIPIATLLRSAFLLYAGELPTLLARTDDYAMFNDLLGPGAKPQDLEAYKYTFAQ
PAALGHALAAFRENFADFFLEEYEYRVRKPANTPGLFLFREEDCFGQTPEEYMSLLTDAY
EPLETRFVARVGRFMHQDDPKTVNKLIGEFLGMNVTRPKRPLGDGPEKQVIVKEVCGNCH
ENAHRKPAEAHHEKCVENCDGQAHRYVFDKVRIPICS
>anomel_epoxy_hydrolase|AMEC008013|to_be_corrected|
MDQLAFGCVRRAVFVCAAFFLRLIRWLQVAYWVPNARPHPPDTLNHSKWGTHRYITVHNI
KLHYVEQGSCSKPLMLFLHGLPDFWYSWRYQMHEFSKDYWTVALDLPGFGRSEPPAHCVT
YKLSNLARLVCSLITALGKSECVLVGNGAGSILGWHIVNQYPDRVSRYTLLGMPSEAILQ
QLYQRGAIPLATLLKSAFLLYAGELPTLLARTGDYAMFNKLLGPDVKPQDLEAYKYTFAQ
PAALRHTLAAFRENFIDFFLEECEYRVRKPANIPGLFLFREEDCFGQTPEEYMSLLMDAY
EPLETRFVARVGRLMHQDDPKTVNKLIGEFLGLKVTRPKRPLEDGPEKQVIVKEVCGNCH
GNTHRQPAEAHHEKCVENCDGQAHRYVFDKVRIPNCS
>anochris_epoxy_hydrolase|ACHR000918|to_be_corrected|
MDQLVIGCVRRVALVCREFLRLVFQWLRVSYWVPKPRPHPPDTLNHSKWGTHRYITVHNI
KLHYVEKGVSSKPLMLFLHGLPDFWYSWRYQQQEFARDYWTVALDLPGFGRSEPPPYSTT
YKLSNLARLICSLVTALGKSECILVGNGAGAVLGWHIVNQYPDKVSRYIFLGMPSEAILQ
RLYQLGSIPLSTLLQSALLAYFGQLAALLGRSGDYAIFNKLLGPNAKPQDVEAYKYTFAQ
PAALESAVAAFRENFIDFFLEEYEFRERKAAHIPGLFVFREVDCFSQTPVEYIELLTHAY
QPLETRFVPRVGPLMHQDNPAAVNKVMSDFLGRKIVKPERPVGDVLEKQIVVKEVCNNCY
GNAHRNFAENHHEECADNCDGQAHRHFFHKVRIPICS
>anoepi_epoxy_hydrolase|AEPI000214||
MDQLAIGCLRRAVLVCGEFLHRIFRWLQVSYWIPPPRPNPPDTLNSSKWGIHRYIEVQHI
KLHYVEKGSSSKPLMLFLHGLPDFWYGWRYQLSEFSKDYWTVALDLPGFGCSDSPPYSIC
YKLSNMARLVCDLVTALGKSECVLIGNGAGAVIGWHIVNQYPDKVSKYILLGMPSEAILK
QLFQTGAIPLKTLLKSAFLAYSHEVLPAALARSGDYAIFNELLGSNAKPQDLEAYKYTFS
QPLALERAVVAFREKFLDFFLEEYEYRVRKSANTRGLFLFRDKDCFSQSPAEYIELLTSV
YHKLETRFVPRVGPFMHQDDPKTVNKMMAEFLGMQKAHPLRPLGNGSEKQLVVKEVCNNC
YGNSQTKAVDTHHEGCAGNCDGQEHKHFLDKPRVPISS
>anofun_epoxy_hydrolase|AFUN006728||
MDQLVIGCLRRVVLVCGVFLLRLFRWLNVSYWIPTPRPHPPDTLNHSKWGTHRYIKIHDI
KLHYVEKGSNSKPLMLFLHGLPDFWYTWRYQMHEFSQDYWTVALDLPGFGRSEPPIHSVT
YKINNLGRIVCSLISTLGKSDCILVANGAGAILGWQIINQYPERVSKYVMLGTPSEAILQ
QLFERGAIPLGTLLKSAFLLYAGRLPALLARAGDYAIFDELLGANSKPQDLEAYKYTFGQ
PSAVERAITAFRENFIDFFLEEYEFRVRKASNTPGLFLFGEQDCSIDPE
>anomin_epoxy_hydrolase|AMIN004389|to_be_corrected|
MGQLVIGSLRRAVFVCVEILLRIFRWLMVTYWIPSPRLNPPDTLNHSKWGTHRYIEIHGI
KLHYVEKGSNSKPLMMFLHGLPDFWYSWRYQMHEFSKDYWTVALDLPGFGRSEPPINRIT
YKISNLAYIVCSLITTLGKSDCILVGNGAGALLGWQLVNQYPEKVSKYIMLGTPSEAVLQ
ELFRRDAIPLRKILKYAFLMYAGSAPTVLARAGDYAIFDELLGANAKPQDVEAYKYTFAQ
PAALEFALMAFRENFNDFLLEQYELRVGKPSNTPGLFLFGEQDCFIDPEEYVALLLSVYH
PLETRFVPRVGQLMHQDNPKLVNKSISEFLRERVTEPKDLDNNTPEKQILVKEFCSNCYG
KAHSKSEAHHEGCATDCDGQELKHLIHKLRVPIAS
>anocul_epoxy_hydrolase|ACUA004043|to_be_corrected|
MDQLVLGCLRRVVLVCGAFVLRIIRWLNVTYWIPTPRPNPPDTLNHSKWGIHRYIEVNDI
KLHYVEKGSSSKPMMLFLHGVPDFWYTWRYQMHEFSQDYWTIALDLPGFGRSEPPLHNAT
YKINNLARIICSLINTLGKSDCILVGNGAGAILGWQLVNQHPEKVSKYVMLGTPSEAILH
QLFERGAMPLGTLLKSAFLLYGGRFPTVLARAGDYAMFDELLGANAKPQDLEAYKYTFVQ
PGALERAITAFRENFKIFFRVRYEYVAGKPSNIPGLFLFSEKDSFMDPEEFIALLLTVYQ
PLETRFVPRVGQLMHQDNPKLVNKCIIEFLSEWVPEPKGLDMNTPGKQILVKEVCNNCYG
IAHSKTEPHHEGCATDCDGQEHKHFINIPRVPIAS
>anoste_epoxy_hydrolase|ASTE008469||
MDQLVIGCLRRLVLVGWKFLLRVLSWLSVSYWIPTPRPNPPDTLTSSKWGTHRYIKIHDI
KLHYVEKGSSSKPLMLFLHGLPDFWYSWRYQMHEFSQDFWTVALDLPGFGRSEPPVYSIT
YKVNNLARIICSLIHALGKSDCVLVGNGAGAMLGWHIVNQYPQKVSKYVMLGAPSEAVLQ
QLYDRGAIPLGTLLKAGLLACEGNFQTHLARAGDYALFDGLLGANSKPQDLEAYKYTFGQ
PAALERALTAFRENFVDFCLEEYEFQVRKASNTPGLFLFGESFCSVDHEEFVPLLLRIYH
PLETRFVPRVGQFMHQDNPKTVNKCISEFVRAHSKPSKRSTVDAPDRQILVKEVCDNCYG
REHSKTEPHHAECAENCDGQEHRHIFTKTRVPISS
>anofar_epoxy_hydrolase|AFAF007943||
MDQLVIGCLGRAIHVCGQFLQWVVGWLQVAFSKPGSHPCPPDTLNHGKWGSHRYITIHKL
KIHYVAKGSSDKPLMLFLHGLPDFWYSWRHQLHDFSKDYWTVALDLPGFGRSEKPIYGIT
YKLNNLALIVKQFVVDVGKSDCIVVGSEAGALLGWHIVNQCPEIVSKYVMLGMPPVGVLQ
ELYIRRELPLKLLLRWTLYKHFGSLCLHLARAADYAYFDRLLGANAKPQDLEAYKYTFAQ
PLALERVMEAFEENFNDFLLPAELDFRARESSNVPGLFVFSDTDCLIDDDSYLDMLTNIY
RPLETRFIPRAGKLMHQTDPGAVNKIIRDFLREDGYPMPQLNQPERKVILKEVCNNCYTK
QHTASDRTGDHHRECAENCDGKEHLVKLTTTFRLPICS
>anodir_epoxy_hydrolase|ADIR002000||
MDRLVIGCLGRARRVCRQWLQWIVRWLLVAFWIAEPRPFPPDTLNHSQWGEHRFVKIHKL
KLHYVEKGSSDKPLMLFLHGLPDFWYTWRHQLHHFSREYWTIALDLPGFGQSEKPIYSIT
YKLNNLAGVVKEFVTVLGKSECILVGSEAGAMLGWHIINQYPETVSKYVMIGMPSVGVLQ
ELYIRRALPLKVLLRSALYSRLRSLAVHLARADDYAIFDRLLGATAKPQDVEAYKYTFAQ
PLALERVVEAFHENFKDFLLLKEYDFRVRKSANIPGLFLFDDCLIDANAYIYMLLNIYRP
LETRFLPRAGSLTHQTDPTTVNRIISDFLLEDGYLKAQLNRSTINPTERKIIVKEVCDNC
HTKDHSRSREASDHHLECVANCGGKEHWHYMSTGARFPISS
>anoatro_epoxy_hydrolase|AATE002302||
MANLVVGCLLRAATVCGQFLQCLIKWLQVSYWISTPRAHPPDTLNSPKWGRHRQIHVHNL
KLHYVENGSSNNPLMLFLHGVPDFWYTWRYQLKEFAKDYWTVALDLPGFGLSEEPRDAIT
YRMSNLARAVCELVETLGKTDCILVGNGCGALLGWHIVNQYPERVSKYIMMGLPSVGILQ
QLQEQNVIPLNVLLKLAFLSISQSLPIKLAQAGDYAMFTKLLGAFSKPQDLEAYKYTFSQ
PNALARVLVAFRENWNDFFVEEFEFGVRKTATIPGLYLVGENDHWIRLDEYSPLMVDKYQ
ALETRFVPRTGRYLHQEDPKTVHRIMKEFLGKTGSHLPLERGQVNDVETKVVVKEVCEKC
YATEHKTIDKQHGECAKNCDGQEHRHIFTKQKLPICS
>anosin_epoxy_hydrolase|ASIS018211||
MANLLVGCLHRAANVCRQYLRCLVKWLQLSFWMSTPRTHPPDTLNHPKWGKHRHVNVHKL
NLHYVENGSSSKPLMLFLHDVPDFWYTWRHQLQEFSKDYWTVALDLPGFGRSEEPRNAST
YRLSNLARTVCELVETLGKKDCILIANGCGALLGWHIVNQYPERVSKYVMMGLPSLGVLQ
ELQERALVPLSELLKIGFLSTFHSLSIKLARAGDYQMFNNLVGPFSKPQDLEAYKYTFSQ
PNALARALTAFLQNWNDFFVEKFEFRVCKPATIPGLFLVGENNQSISLDKYSTLMIGKYK
PLETRFVPRTGRFPHQEDPKTVNRMMKEFLGKQGSHVGFDSQQCNGVEKNLVIKEVCEKC
YTIEHTSTDKHEECAINCDGQAHNHYLNKKKLPICS
>anoalb_epoxy_hydrolase|AALB009939||
MDTLVIGCAKRVVFLCRQFLQCLIKWCHLTYWAPVVRKHPPDVMKPGKWGKHRYLEVHKL
QIHYIESGSSSKPLMLFLHGIPDFWYTWRHQIKEFSEDYWAVAMDLPGCGQSDEPHYDIT
CKLNNLASLVCGLIDGLGKKDCILVGHGSGALVGWQLLNQYPHRVSKYIMMSLPSLGVLQ
ELHQQGAIPLKVQAEALFLCLPRIPTLFARSGDYQLVDRMFGHFAKPTDIEAYKYTFSQP
GALERYLKVYRENFSDFLIEGYDFKERKPSRTPGLFLIGDEDRWIPLEDCCSRLIDHYQP
LEVRYVPRTGRFLQQEDPKTVNRLMRMFLNDKLDRPKVSVEVPPVTKIIQKEVCENCHGN
PHSTAERHENCSNDCDGEAHRHFLSKARIPICS
>anodar_epoxy_hydrolase|||
MDTLFIGCVRRVVLLCHQFLQCLIKWCHLTYWAPVVRKHPPDVMKPGRWGKHRYLEVHKL
QIHYIESGSNSKPLMLFLHGIPDFWYTWRHQIKEFSEDYWTVAIDLPGCGQSDEPHYDLT
YKLNNLASLVCGLIDGLGKKDCILVGHGSGALVGWHLLNQYPQRVSKYIMMSLPSMGVLQ
ELHQRGEIPLKVQAKALFRCLPRLPTLFARSGDFQLVDRMFAHSAKPADLEAYKYTFSQP
GALERFQKAYRENFSDFLVEEYDFKERKPSQTPGLFLVGDEDRWISPEDCSSLLIEHYQP
LEVRYVPRTGRFLQQEDPKTVNRLMRMFLNHKLDQPMIRLEVPPVTKIIQKEVCENCHGK
PHGTAEQHENCSRHCDGEAHRHLLSKVRIPICS
>anoga_hyp4.2|AGAP003473||
MKYVLVALMLVALVFAIVATQGVPITLSSEENPVKRSISQHRAAFTSYLAHDESDSMSPD
EG
>anocol_hyp4.2|||
MKYVLVALMLVALVFAIVATQGVPITLSSEENPVKRSISQHRAAFTSYLAHDESDSMSPD
EG
>anoara_hyp4.2|AARA001547||
MKYVFVALMLVALVFAIVATQGVPIPVSSEVKLNLAKRSISQHRAAFTSYLAHDESDSNS
PEDG
>anoqua_hyp4.2|AQUA010205||
MKYVFVALMLVALVFAIVATQGVPIPVSSEVKLNLAKRSISQHRAAFTSYLAHDESDSNS
PEDG
>anomer_hyp4.2|||
MKYVFVALMLVALVFAIVNAQDVPIPVSNEVKLNLAKRSISQHRAAFTSYLAHDESESIS
PEDG
>anomel_hyp4.2|||
MKYVLVALMLVALVFAIVATQGVPITLSSEENPVKRSISQHRAAFTSYLAHDESESMSPD
DG
>anochris_hyp4.2|||
MKYVFVALMLVALVFAFVAAQDNDVPIPLSSEVKVNIAKRSIPLGQFIVKHGAAFRSHIV
QDDSDSSESPDDE
>anoepi_hyp4.2|||
MKYACIAVFLVVLIFALVSAQDDDIFEPVLDDQKLNIVKRSIPVGQFISNHLRSYVVPEE
SSSSDSHDA
>anoga_hyp13|AGAP003474||
MKNVFFALLLVVLVCCLVSVQGNEIIQNVVKRSIPLRQLILQHNALDDSDSDSGSQ
>anocol_hyp13|||
MKNVFFALLLVVLVCCLISVQGNEIIQNVVKRSIPLRQLILQHNALDDSDSDSGSQ
>anoara_hyp13|AARA014154||
MKNVFFALLLVALVCCLVSAQGHEIIQNVVKRSIPLRQLILQHNALDDSDSDSGSE
>anoqua_hyp13|AQUA015135|to_be_corrected|
MKNVFFALLLVALVCCLVSAQGHEIIQNVVKRSIPLRQLILQHNALDDSDSDSGSE
>anomer_hyp13|||
MKNVFFALLLVALVCCLVSAQGHEIIQKVVKRSIPLRQLLLQHNALDNSDSDSGSE
>anomel_hyp13|||
MKNVIFALLLVALVCCLVSVQGNEIIQNVVKRSIPLRQLILQHNALDDSDSDSGSH
>anochris_hyp13|||
MKYVLFVLLLVALVCCLVSARGNEIIKNVAKGSIPHGQLITNHQATLINSDSDSNESD
>anoepi_hyp13|||
MKFVFVALLLVALICTLASVQGNENIRNIAKRSIGKLFKDNYALADIDPDDGGDSSESWG
PK
>anoga_hyp6.2|AGAP006495||
MGRVMCLLRLMSTLLVVLSIVGKKTNAAPQVTEAPGNVGSTYSPMADIGRLATGATKLFG
QFWNTGTRFGTELSRRTFDFLRVKK
>anocol_hyp6.2|||
MGRVMCLLRLMSTLLVVLSIVGKKVSAAPQVTEAPGNVGSTYSPMADIGRLATGATRLFG
QFWNTGTRFGTELSRRTFDFFRVK
>anoara_hyp6.2|||
MGSVMCLLRLMSTLLVVLSIVGKKVSAAPQVTEAPGNVGSTYSPMADIGRLATGATRLFG
QFWNTGTRFGTELSRRTFDFFRVK
>anoqua_hyp6.2|||
MGRVMCLLRLMTLLVVLSIVGKKVSAAPQVTEAPGNVGSTYSPMADIGRLATGATRLFGQ
FWNTGTRFGTELSRRTFDFLRVKK
>anomer_hyp6.2|||
MGRVLGLLGLMTTLLVMLSIVGKKVSAAPQATEAPGNVGSTYSPMADIGRLATGATRLFG
QFWNTGTRFGTELSRRTFDFLRVKK
>anomel_hyp6.2|||
MGRVMCLLRLMSTLLVVLSIVGKKTNAAPQVTEAPGNVGSTYSPMADIGRLATGATRLFG
QFWNTGTRFGTELSRRTFDFLRVKK
>anochris_hyp6.2|ACHR001623|to_be_corrected|
MAKVMCLLLMSAFLVALSVVGSGVSAAPQGQTGAGSSYSPIADIGRLASGATGLFGQVWN
TGTRIGGEYSRRAFDFLRVKK
>anoepi_hyp6.2|||
MVGVRYLLLLLVSTSLVVLSTVGMVGGAPQEKHTEAPKAGSTYSPMADIGRLAEGATGLF
GQFWNTGTRLGGEFSRRAFDFLKV
>anofun_hyp6.2|||
MGRVQLSTRMCLLLMSTLLLMLSFTRAVGAAPQEKSTVVPEVSGTATERNTYSPIADIGR
LALGATGLFGQFWNTGTRLGGEFSRRAFDFLKVK
>anomin_hyp6.2|AMIN007878|to_be_corrected|
MGRVQLSTIMCLLLMSTTWLLVLSLTGVVNAAPQQQNTQVPAASGATTKRNTYSPIADIG
RLAQGATGFFGQFWNTGTRIGGEFSRRAFEFLKVKK
>anocul_hyp6.2|ACUA014083|to_be_corrected|
MGEVKRTIVMCLLVMSLLVVSFTREVNAAPQQKNTEVPNAPGTTTKRSAYSPIADIGRLA
QGTAGMFGQFWNTGARLGGEFSRRAFEFLKVKK
>anoste_hyp6.2|ASTE005093|to_be_corrected|
MGKVQLSTIMCLLMMSAFLLMLSCTARMVSAAPQSKGPETAPPEGTGERSTYSPMADIGR
LASGASGFIGQFWNTGTRIGGEFSRRTFDFLRV
>anomac_hyp6.2|||
MGKVQLSTIMCLLMMSAFLLVLSFTGTVSAAPQSKDPTVSPQGTDERSTYSPMADIGRLA
SGATGFFGQFWNTGTRIGGEFSRRAFDFLRV
>anofar_hyp6.2|||
MGKSASVMMCVLVLGAILALLSMAEEVQTTPQASKGADGPPDRSPYSPMADIGQLAGGAT
GFIGQFWNTGMRLGGELSRRTFELLRVKK
>anodir_hyp6.2|ADIR007626||
MGKSASTTTMCVLLMGSFLSLLAAAEEVQAAPQQKATEVTPERGTYSPLADIGQLAGGAT
GFLGQFWNTGVRLGGELSRRTFGLLQVKK
>anoatro_hyp6.2|||
MERSQGKALAMIYLVLLSGFGLLLSTCLGDGSATPQPTTKDSGEYSPMEDVGRLAQGATG
FFGEFWNTGTRLGGEFARRSFDFLKVKK
>anoalb_hyp6.2|||
MESGSATLPRTLLVLLWPLLLGVMSVMGSVGQVAAFPVPAAEVTTYSSVVDLGKLGQGAA
GIVSQLWGTGSRLGDEFIRRAFAFLGVAQ
>anodar_hyp6.2|||
MESGSARVEGATLPRMSVSLLLLLLLLLMMSMMGQVAAFPVPAEATTYSSVADIGTLANG
AAGFVGQLWNTGARLGGEFIRRGFGFLGVA
>anoga_hyp8.2|AGAP006494||
MKFLTIALLVCLLSVVCCEEASTAAEKEQTTTEASDSDEAAEKPDVEKDDSPKDKPDIDP
VDFLVDVIKNGMKRVSGFRDAISVLPFSFSG
>anocol_hyp8.2|||
MKFLTIALLVCLLSVVCCEEASTAAEKEQATTEASDSEEAAEKPDVEKDDSPKDKPDIDP
VDFLVDVIKNGMKRVSGFRDAISVLPFSFSG
>anoara_hyp8.2|||
MKFLTIALLVCLLSVVCCEEASTAAEKEQATTEASDSEEAAEKPDVEKDDSPKDKPDIDP
VDFLVDVIKNGMKRVSGFRDAISVLPFSFSG
>anoqua_hyp8.2|AQUA006326||
MKFLTIALLVCLLSVVCCEEASTAAEKEQATTEASDSEEAAEKPDVEKDDSSKDKPDIDP
VDFLVDVIKNGMKRVSGFRDAISVLPFSFSG
>anomer_hyp8.2|||
MKFLTIALLVCLLSVVCCEEASTAAEKEQPTTEASDSEEAAEKPDVEKDDNPNDKPDIDP
VDFLVDVIKNGMKRVSGFRDAISVLPFSFSG
>anomel_hyp8.2|||
MKFLTIALLVCLLSVVCCEEASTAAEKEQATTEASDSEEAADKPDVEKDDSPKDKPDIDP
VDFLVDVIKNGMKRVSGFRDAISVLPFSFSG
>anochris_hyp8.2|ACHR001622||
MKFLTIAFLFCVLSAVCGEDTTATDKEQTTTAATKGEGLTESVETPHVETDDSPKDKPDM
SPIDFLQEVIRNAMKRVSSGFKDSISVVPFTF
>anoepi_hyp8.2|AEPI000177||
MKFLTVTLLICLLSIVCSGEDTTAADKEETTTTSKEGDGGAQETPDVKTDDHPKDKPDMS
PIDFVQEVIRNAMKRISSGFQDTVKIMPFSF
>anofun_hyp8.2|||
MKFFTILFLFTILTVICAKPATTAADKEQTTAAPESEKADSPTESVESPDVKTDDKAKPR
PDMKPIEIIQQVIKDAIERVSGGLTESAKFPLFHF
>anomin_hyp8.2|AMIN007878|to_be_corrected|
MKLLTVLFLFGMLTVICAAPTTTAPEKEETTTPPEPKDDSPSESVETPDVKTDDHQKDRP
DMNPMEFVQNVIKAVMDRVFPGAKNIPEILPFSF
>anocul_hyp8.2|ACUA014083|to_be_corrected|
MKLLTVLFLVGMLAVICAAPVAAPEKEETTTKEDSTTKSADSPDVKTDDHPKDMPDMKPM
EFMQNVIKAAMDRVFPGAKNIPSVLPFQF
>anoste_hyp8.2|ASTE005093|to_be_corrected|
MKCFAVLLLFSLLATIAAAPVAEPEKEQTTAAPKADDDSQKESVETPNVKTDDSPRDKPD
MSQVDFMQQVITSVMKQVADGFKDRLKVLPFVL
>anomac_hyp8.2|AMAM004018|to_be_corrected|
MKCFPVLILFFSLLTIISAAPVAEAEKEQTTAAPEAKDDSQKESVQTPNVKTDDSPRDKP
DMSPVDFMQQVITNVMQQVSAGFKNNLTVIPFVL
>anofar_hyp8.2|||
MRTFTLLTLLLLGVLATIVTGAPVPDGEKEETTTTEAATGDPSVNKDDGAKGKPDLSPMD
YIQGVIKQAMQKVSGGFKDHIHLIPISL
>anodir_hyp8.2|ADIR007627|to_be_corrected|
MKYFSVLLRLLCVLTIVSGAPAPNEEKEETTAATPTEATDAGVSESASEPDVKKDDGSTG
SSKIDPVELVQKIVNLIKKQAGSSISMLPLY
>anoatro_hyp8.2|AATE002472|to_be_corrected|
MKYITALCILGVTLSVVGAADAVENNTEASKASEKESSTEPKNEEPDAASDESSSETADG
WPPRGVEDPSEFIRKLIQSAVKKMTEDAKKNIQVIPLSLAGK
>anosin_hyp8.2|||
MKCITVLCILGVVLSVLEATDAADSTTAAPEADKKDPTTESGKEGEADAGKADGTPGAES
SGKGDPSEFIRKLIQSAVSKMTSDVKKRLEVIPFTLLKK
>anoalb_hyp8.2|AALB005634|to_be_corrected|
MKYLAVLVVLGLLAYASVSGVPVPEESKEETATTAPSDTTDEAKGEKPANGGPTDFLQNI
IRNAMNSLPPNIAERIQMVGLHF
>anodar_hyp8.2|||
MNCTIILLCFVTITVIVAVPIAHPEEEEGAKPSGDEDDLAGGVDLDWDPYATDGEEDKDA
GSGEHLSLEDTIRNSMDKVSSNIRGRIQAIPFAI
>anoga_hyp10|AGAP008307||
MRFLTVLTVGLLVWVGVFATVNAEDPRTELIGCGSVLFHLAANRLSLQLEEFAVCKRSNP
GYDCSDSIHRAISDLQQGLFDLNHCTKDIR
>anocol_hyp10|||
MRFLSVLTVGLLVWVGVFATVNAEDSRTELIGCGSVLFHLAANRLSLQLEEFAVCKRSNP
GYDCSDSIHRAISDLQQGLFDLNHCTKDIR
>anoara_hyp10|AARA011261||
MRFLSVLTVGLLVWVGVFATVNAEDPRTELIGCGSVLFHLAANRLSLQLEEFAVCKRSNP
SYDCSDSIHRAISDLQQGLFDLNHCTKDIR
>anoqua_hyp10|AQUA010628||
MRFLPVLTVGLLVWVGVFATVNAEDPRTELIGCGSVLFHLAANRLTLQLEEFAVCKRSNP
GYDCSDSIRRAISDLQQGLFDLNHCTKDIR
>anomer_hyp10|||
MRFLSVLTVGLLVWVGVFATVNAEDPRTELIGCGSVLFHLAANRLSLQLEEFAVCKRSNP
GYDCSDSIHRAISDLQQGLFDFNHCTKDIR
>anomel_hyp10|||
MRFLSVLTVGLVWVGVFATVNAEDPRTELIGCGSVLFHLAAKRLSLQLEEFAVCKQSNPS
YDCSDSIYRAISDLQQGLFDFNHCSKDIR
>anochris_hyp10|ACHR000532|to_be_corrected|
MRFLSVLVGLFTVGVFISVKAEDSRTELIGCSSTLFHLAATRLSKQLEEFEDCKRSNVNV
SNHDCSDSIRRATADLQQGLYNFIHCTKDIH
>anoepi_hyp10|AEPI004057|to_be corrected|
MRLLYVLVGLFCLGASVKAEDSRTELIECSSVLFHLAAIRISQQFEEFLNCKQQSKGDCS
DSIQRATDDLQQGLHNFIHCTKDIS
>anofun_hyp10|AFUN007399||
MRIWFVVFALFLIGVVTNKADDSRTELIACSSTLFQLAAHRLSIQLGEFMECKRKDTDSS
DKNCRDIIQRATDDLQQGLNEYNNCTKFI
>anomin_hyp10|AMIN005994|to_be_corrected|
MVVWRILFALFAIGVLTIKADDSRTELIACSSTLFHLAAIRISRQFEEFVECKRNEPNVS
YSKDCSDTIKRATDDLQQGLQDFNHCTKDIR
>anocul-hyp10|ACUA005170|to_be_corrected|
MKVWFVFLALFSIGVSTIKANDSRTELIACGSTLFQLAAIRISHQFAEFEECKRSDADAS
NAKDCSESIKRATADLQQGLHDYNHCTKDIR
>anoste_hyp10|ASTE008633|to_be_corrected|
MRVWFALFALLTAGALTVTAEDSRTELIGCSSTLFHLAANRISRQFEEFVECKQTATDCR
EPVQRGQNALQQGLVDYMQCTEYIH
>anofar_hyp10|AFAF013005|to_be_corrected|
MKPYWFAVLGLFLTVHSTSASADARSELIACGTTLFQFASYRLSQQLNEFDDCQQLNAGL
EDRDCSGSIQRTIVDMQQQLLDYIRCTRDIP
>anodir-hyp10|ADIR011066|to_be_corrected|
MAKPFSCVVLGLFFVGLSVFVVHARAELIACSTTLFQLAAYRLTRQLEEFAECQRLNVGV
ADRDCRDSIQRSVVDMQQGLIDYIQCTNDIA
>anoga_hyp12|AGAP008306||
MRFCCVALIGLLLCSVQSVTANDPVDALGACSGNLFGLLMTRLQQMVEDFTACRQEATAN
DPQHDCSDSIQRAKVDLQQQLVNYSYCTKNIQ
>anocol_hyp12|ACOM030178|to_be_corrected|
MRFCCVVLIGLLLCSVQSVTANDPVDALGACSGNLFGLLMTRLQQMVEDFTACRQEATAN
DPQHDCSDSIQRAKVDLQQQLVNYSYCTKNIQ
>anoara_hyp12|AARA011262||
MRFCCVALIGLLLCSVQSVTANDPVDALGACSGNLFGLLMTRLQQMVEDFTACRQEATAN
DPQHDCSDSIQRAKVDLQQQLVNYSYCTKNIQ
>anoqua_hyp12|AQUA010627||
MRFCCVVLIGLLLCSVQSVTANDPLDALGACSGNLFGLLMTRLQQMVEDFTACRQEATAN
DPQHDCSDSIQRAKVDLQQQLVNYSYCTKNIQ
>anomer_hyp12|AMEM015828||
MRICCVALIGLLLCSMQGVIANDPQDALGACSGNLFGLLMTRLQQMVEDFTACQEATAND
PQHDCSDSIQRAKVDLQQQLVNYSYCTKNIQ
>anomel_hyp12|||
MRFCCVVLIGLLLCSVQDATANDPLDALSACSGNLFGLLMTRLQQMIEDFTACQKATAND
PQHNCSDSIQRTTVDLQQQLVNYSYCTKNLQ
>anochris_hyp12|ACHR000533||
MRCWFVVLIGTLLCSGQDASANDPLEALGACSGNLFGLLMSRLLQQVEDYTACQQANAED
PNHNCSDSIQRATVDLQLQLVNYIDCTNSIR
>anoepi_hyp12|AEPI004057|to_be_corrected|
MRCWFVLLIVVLLCTVQHTAANDDPMKELEGCGVNLFSSLMTRLQQQVEEYTACQQGANQ
ADTNRNCSDSVRRATVDLQQQLDSYKECTKNIR
>anofun_hyp12|AFUN007400||
MRFWFVLLLGALLSAQCISTGDPYTELEVCSVSLFSLIMTRLQQQIEDYSACQQSSPGGS
NYNCSETIYWTSVDLQNGLRNYTDCTKNLR
>anomin_hyp12|AMIN005994|to_be_corrected|
MRFWFVLLLGALLSGRCISSNDPYEELESCGVSLFSFIMTRLNQQIEEYTACQQLNGGES
SYNCSGSIQRAKVDLQQELLVYEDCTKDIR
>anocul_hyp12|ACUA005170|to_be_corrected|
MRFWFVLLLGALLSGRCISTNDPSKELEGCGVSLFSFIMTRLNQQVEEYTACQQLNAGNS
NYDCSESIQRARVDLQRSLWDYKDCTKDIR
>anoste_hyp12|ASTE008633|to_be_corrected|
MRLWFVLLLGSLLSGQCISSDDAFKKLEACGVSLFSFWMTRLQQQIEDFSACKQFNDGNS
DPNCRGSIESATIDLQQAFSDYGECIRDIR
>anofar_hyp12|AFAF013005|to_be_corrected|
MRVWFVLLLGALSVQQCITMTSDPQKQLEGCVVNLFSLINTRLRQQISEYTTYQQSSDGN
QCRDSVDRATVDIQQGLVDFNFCSKDIR
>anodir-hyp12|ADIR011066|to_be_corrected|
MRSWFVLLLGALSVQQCVAANDPQKELEVCDVNLFSLINTRLQQQILEYMACQQSGGGSC
RGSIERATVDIQQGIVNFLYCTKDIR
>anoga_hyp15|AGAP000152||
MKFYSVGKLVKVLLVMAVCCLLLCTAPTGADPLPGRDRNTIANKSKDKKASAPKHSLGTG
ARMALTGGGVLGGVLTNM
>anocol_hyp15|ACOM040123||
MKFYSVGKLVKILLVMAVCCLLLCTAPTGADPLPGRDRNTIANKSKDKKASAPKHSLGTG
ARMALTGGGVLGGVLTNM
>anoara_hyp15|AARA001015||
MKFYSVGKLVQVLLVMVVCCMLLCTAPTGADPLPGRDRHTIANKSKDKKASAPRHSLGTG
ARMALTGGGVLGGVLTNM
>anoqua_hyp15|AQUA002525||
MKFYSVGKLVQVLMVMAVCCLLLCTAPTGADPLPGRDRHTIANKSKDKKASAPRHSLGTG
ARMALTGGGVLGGVLTNM
>anomer_hyp15|AMEM002793||
MKFYSVGKLAKVLLVVAVCCLLLCTAPTGADPLPGKDRHTIANKSKDKKASAPRHSLGTG
ARVALTGGGILGGVLTNM
>anomel_hyp15|||
MKFYSVSKLVKVLLVMAVCCLLLCTAPTGADPLPGRDRHTIANKSKDKKASAPKHSLGTG
ARMALTGGGVLGGVLTNM
>anofun_hyp15|AFUN003884||
MQFYSGKLFKIALIVTVCCVLLCSHSAEANPLPGKGSKTLASKSSSNTKKQNAPKHSLGT
GARTGLIGAGVGGAVLTSLI
>anomin_hyp15|AMIN005446||
MQFNSGNLSKIALVVAVCCLLLCCDPAEANPLPGKTNQAMKSKSKGSSSASSSKKADAPR
HSLGTGARAGLIGTGVGGAILTSLI
>anocul_hyp15|||
MFVGNFYKITFVVVLCCVLICCEANPLPGKSSQAMKSKSTSSTNSKKANAPRHSLGTGAR
MGLIGTGVAGGILTSLI
>anoste_hyp15|ASTE000265||
MQIISGKLWKLTLVVAVCFMLLCFDPVDANPLPGKTNRMIKNSKSSKSQTDTRHSLGTGT
RLGMAGVGAAGGILTAIL
>anodir_hyp15|ADIR000827||
MQLHPRKLFTVAVLVAICCCLLVVGPSPASALPGKSRTLPTKKREAPRHSLGTGARTGLT
GAGVIGGILSSI
>anoatro_hyp15|AATE010554||
MQIRSARMQRVLVVVLCCTLLLGSSPTAADPLPGKKHTISSSSSSSKKKESAPRHSLGTG
ARTGLVGTGVAGAILTSMI
>anosin_hyp15|ASIS008632||
MKFNKASMFLLVVVVCCVLLGATPTAANPVPGKGAPKSSAKSNTKKQNAPRHSLGTGART
GLVGGGIAGGVLTSLI
>anoalb_hyp15|AALB006647||
MKVYAGLRMLVLMAVMVVLLCCDQGAQAHPGKNAQSLSSAKKASSAAKKANAPHHSLGGA
ARTGLGAGGAVGGVVSALF
>anodar_hyp15|ADAC003913||
MKVYAGLRMLMMVVMVVLLLLVCCGEAAPGKNAQSLSSAKKASSAAKKANAPHHSLGGGA
RTALGAGGVAGGIASALF
>anoga_hyp17|AGAP000151||
MKLYSGYRLLVLLVMTVCCLLLFIAPTGADPLPGQTQRTLGYRGNDKRATPPMHSLGSGA
RMAMTGGGILGGIFSAL
>anocol_hyp17|ACOM040122|to_be_corrected|
MKLYSGYRLLVLLVMTVCCLLLFIAPTGADPLPGQTQRTLGYRGNDKRATPPMHSLGSGA
RMAMTGGGILGGIFSAL
>anoara_hyp17|AARA001016||
MKLYSGYRLMVLVVVIVCSLLFFIAPTGADPLPGETQRTLGYRGNDKRATPPMHSLGSGA
RMAMTGGGILGGIFSAL
>anoqua_hyp17|AQUA002524||
MKLYSGYRLMVLLVVIVCCLLLFIAPTGADPLPGKTQRTLGYRGNDKRATPPMHSLGSGA
RMAMTGGGILGGIFSAL
>anomer_hyp17|AMEM001932||
MKLYSGNRLMVLLAVTVCCLLLFIAPTGADPLPGKTQRTLGYRGNDKKATPPMHSLGSGA
RMAMTGGGILGGIFSAL
>anomel_hyp17|||
MKLYSGNRLMVLLVMTVCCQLLFITPTGADPLPGKTQRTLGYRGNDKRVTPPMHSLGSGA
RMAMTGGGILGGIFSAL
>anoga_hyp37.7|AGAP001988||
MITIRSIWMFWLLATSGFVLVFSATKRIPTAIQTDILSVDEPAPEPNHHLATRLLRYFIF
GGIIQAISAETRIPRRRLVFGGRSMFQDKHSQAGPGTHAAHVVRVCAINAGLTGANPNLT
IALQNYIGHTQDVPRIYNYFAGVGGAIDLFQSSSLKELSKIDFTGFYNGTNKDTVIKLSN
AFRGIVEKYARKENQATVVIDVAKAAAYCADPSLLFARGTEGHRMVVDGTFLRNYYTPNS
TAVVIDPKECHKGQTQTNVAGSKRSRA
>anocol_hyp37.7|ACOM023547||
MITIRSIWMFWLLATSGFVLVFSAAKRTPTAIITDILSVDEPAPEPNHHLATRLLRYFIF
GGIIQAISEQTRIPRRRLVFGGRSMFQDKHSQAGPGTHAAHVVRVCAINAGLTGANPNLT
IALQNYIGHTQDVPRIYNYFAGVGGAIDLFQSSSLKELSKIDFTGFYNGTNKDTVIKLSN
AFRGIVEKYARKENQATVVIDVAKATAYCTDPSLLFARGTEGHRMVKDGTFLRNYFTPNS
TAVVIDPKECHKGQTQTNVAGSKRSRA
>anoara_hyp37.7|AARA006955|to_be_corrected|
MITIRSIWMFWLLATSGFVLVFSATKRIPTAILTDILSVDEPTPEPNHHLATRLLRYFIF
GGIVQAISAETRIPRRRLVFGGRSMFQDKHSQAGPGTHAAHVVRVCAINAALMGANPNLT
IALQNYIGRTQDVPRIYNYFAGVGGAIDLFQSSSLKELSKIDFTGFYNGTNKDTVIKLSN
AFRGIVEKYARKENQATVVIDVAKATAYCADPSLLFARGTEGHRMVVDGTFLRNYYTPNS
TAVVIDPKECHKGQTQTNVAGSKRSRA
>anoqua_hyp37.7|AQUA007131|to_be_corrected|
MIAIRSIWMFWLLAGGFVLVCSATKRAPTAIITDILSVDEPAPEPNHHLATRLLRYFIFG
GIIQAISAETRIPRRRLVFGGRSMFQDKHSQAGPGTHAAHVVRVCAINAGLTGANPNLTI
ALQNYIGHTQNVPRIYNYFAGVGGAIDLFQSSSLKELSKIDFTGFYNGTNKDTVIKLSNA
FRGIVEKYARKENQATVVIDVAKAAAYCADPSLLFARGTEGHRMVKDGTFLRNYYTPNST
AVKIDPKECHKGQTQTDVAGSKRSRA
>anomer_hyp37.7|AMEM018447|to_be_corrected|
MITICSIWMCWLLASGFVLVSSATKRAPTAIITDILSVDEPAPEPNHHLATRLLRYFIFG
GIIQAISAETQIPRRRLVFGGRSMFQDKHSQTGPGTHAAHVVRVCAINASLLGANPNLTI
ALQNYIGHTQDVPRIYNYFAGVGGAIDLFQSSSLKELSKIDFTGFYNGTNKDTVIKLSNA
FRGIVEKYARKENQPTVVIDVAKATKYCADPLLLFARGTEGHRMVRDGTFLRNYYTPNST
AVVIDPKECHKGQTQTNVAGTKRSRA
>anomel_hyp37.7|||
MITIRSIGMFWLLASCFVLVFSATKRAPTAIITDILSVDEPTPEPNHHLATRLLRYFIFG
GIVQAISAETRIPRRRLVFGGRSMFQDKHSQAGPGTHAAHVVRVCAIDAALTGANPNLTI
ALQNYIGHTQDVPRIYNYFAGVGGAIDLFQSSSLKELSKIDFTGFYNGTNKDTVIKLGNA
FRGIVEKYARKENQATVVIDVAKATAYCADPLLLFVRGTEGHRMVKDGTFLSNYYTPSST
AVIIDPKECHKSQTQTNVAGSKRSRA
>anochris_hyp37.7|||
MKIIHTICMVWLLCIVFAIASLCAVISRIPTAFITDLLSFDEPTPEPNHHLATRLLRYFI
FGGILQAISEGTKIRREKLVIGGRSLFQDKHSEAGKGTHAAHVIRVCAIHPSLVDMDPNL
TIALQNYIGHTQDVHAKYNIFTGVGGAIDLFQSSNLTKLAKINFTGRYKGTNKRIVESFV
TIFQNIAKQYALKENKSNQIVIDVKTAAKYCRDPHRLFKNGTAGYRMVKSGMFLRHYYAL
NSTAVKVDPKQCGKNITMTKLATKRPRSSSKSNSRTFH
>anoepi_hyp37.7|AEPI007453|to_be_corrected|
MKITGFNWTVWIQCTVLAISSLQAISAKRIDTAVLTDILAIDETTPNPNEHLAIRLLKYF
MFGGILQAISEQTHIPREKLVIGGPSLFQDKHSLAGSGLHAAHVIRVCAIDETLAMRHPN
LTIALQNYIGHTQNVPPVFNRWGGIGGAIDLFQSSNLTELAKINFTRGYAGRNEQIVKVI
VEIFRKIIEKYANGFKHSLFNLQEATIYCTDPARLFHKGREGYDMVKNKMFERHYFALAK
PTSRAEIYNSTVCNDSIKKMKVKKRSRS
>anofun_hyp37.7|AFUN008280|to_be_corrected|
MGSMHILCAIWLLFVIINFNECNRTKTDVISDVASTVYEERLNETRLEYQRRVRDPNKHI
SIRLLRYFVFGGILQAISEDTGISRTELVTGGASTLQDQSSGKGIDRIDAAHVIRVSSIN
KKLMEKNESLYTALKNYIGHTQNVVKDVNVWRGIGGKIDHFQSSNLTLLANIDFNGTLTD
LNRDIVLVLQATFRKIVDTYVLMKSYKTSDTSKKKELEDMKETVYLVNESMLFKNGTAGY
IMVKDGNFTKRYNRKRSRSNG
>anomin_hyp37.7|AMIN003299|to_be_corrected|
MRAIRVLWTIWLLLLVININDGASTRKKTKSVTDADSTVYPDCALESRKEFNRRVRVPDK
HISIRLLRYFTFGGILQAISEDTAIPRDGLVTGGASKFQDHSSGRGQGVHAAHIIRVGSI
NKELKRKHEALNKALENYIGHTQNVDRDLNVWNGVGGAIDRYQSRNLNMLATINFNGALC
DNWDNITTLQAAFRQIVDKYVLENLANSDALTQNNLEDIKEKVYMIDACMLFENGTAGYE
MVKSGKFVQHYNRKRNRSDG
>anocul_hyp37.7|ACUA017424|to_be_corrected|
MRVLCTIWLLLLMIKLYEGASNRKKTEVLSDVASTSFSECGLKSREEYYQRVRNPAKHIT
SRLLRYFTFGGILQAISEDTGIPRNELVTGGASELQDQSSGCGNDVHAAHVIRVASINAK
LKKQNEPLNRALENYIGHTQNVKRDLNVWQGVGGAVDRYQSSNLTVLAAIDFTGTADDSW
DNIVTLQATFRKIIDKYILKEQDSSNKSRKKYLERVKETVFLVDGCMLFESGTEGYKMVK
NGTFLQHYNRGKES
>anoste_hyp37.7|ASTE002796|to_be_corrected|
MAAVRMLFMASLLVSAFNFNNGTKRKKTELLSDICSTAFSEQDNKTREEYYNRVRDPNKH
ISTRLVRYFTFGGILQAISELTGIPRVELVAGGSSQLQDKTSGLGGMKHAAHIIRVGTIS
RKLMDANESLNRALENYIGHTQNVLRDVNVWSGIGGALDRYQSSNLTVLAKVNFNGTLCD
NWDRIVAVATPFHQIITQYVLKKTSEDKGEEKKLEDDKVTGFLIGPAMLFEHGTMGYRMA
MNGTFEAHYKRRQQTKKRLRDQ
>anomac_hyp37.7|AMAM019210|to_be_corrected|
MASLRIVLIVSIVCISAITLAAGARKQSEVISDICSSSFTEGQYDSRDVYYRRVRDPNKH
ISARLVRYFRFGGILQAISEETEIPRDNLVTGGASQFQDQSSGLGQAVHAAHIIRVGSIN
SKLGKKNQSLNRALQNYIGHTQNVLRAANAWHGVGGDIDKYQSNQLGVLATVDFGSTLET
NDRRTVETLITDFRNIIDKYVRDGTHTSDEKKILDADKVIVYCVVPLMLHEEGKAGYDMV
KSGEFVTKYDK
>anofar_hyp37.7|AFAF007373|to_be_corrected|
MRSTVLLLVLLLVCISISFTDGTRKRQRTDRVSDTSSTSYRRQKHGSREQYNCRVRNPSQ
HIATRLTRYFIFGGMLQAIAEKTGLPRNTLVVGGGSRYQDQTSGRGLNVHAAHVIRVGAI
DERLAKKDASLNKALENYLGHTQNVLRAANAWHGVGGAIDRLQSDRLRELAKIDFNARKL
DATKRSAVERIMKAFRAVIDQHVQNATRKGNKPNAKGTKGNKKNNQSAKQSGLKTLQADK
AAVYCATADMLYANGKAGYDMVRTGEFERHYNRG
>anodir_hyp37.7|ADIR010517|to_be_corrected|
MRSICVLLLLLCIAISFTDGTKKRKRTDVVSDTSSTTYNRKKHGPREQYNCRVRDPSQHI
ATRLTRYFIFGGILQGIAEKTGIPRDKLVLGGASQFQDQTSGRGLNVHAAHVIRAGAIDP
RLKDKDASLNTALQNYLGHTQNVLSLANAWHGVGGAIDQFQSSRLTDLAKIDFTGKLDPT
KRRAVERIMQTFRDITDKHVQYATKKATAKPNAKPNAKRAKNKQPAANSNQKVLQADKAA
IYCATPEMLYENGRAGYGMVKTGEFAKHYDRP
>anoatro_hyp37.7|AATE004909|to_be_corrected|
MKVSSSLQLALVLSVLWLAIASVSGARQKSQVVADVASTAYSQTLHGERKCYNLRVRDAN
KHISTRLTRYFVFGGVLQAIAEQSQIPREDIVAGGASRFQDQSSGLGRKFHAAHVIRVGA
IDSRLKQKKAGLNTALQNYIGHTQNVIDIANVWHGVAGQIDRYQSDNLGELAKIDFGGEF
EPTNRRKVEDLMKLFRDIIDTHVNSGQRNREEQSELEADKIGVYCAGALMLFEAGKEGYQ
MVKSGNFETHYKKA
>anosin_hyp37.7|ASIS019331|to_be_corrected|
MLSVLWVSVVVSVSGARQKSQVVPDVASTAYSETLHGERKCYNLRVRDANKHISTRLTRY
FVFGGILQAIAEQTQIPREDLVSGGASQFQDQSSGLGRKFHAAHVIRVGSIDGRLKQKKA
SLNTALQNYIGHTQNVIDIANVWHGVAGQIDRFQSDNLSELAKIDFGGAFEPTNRRKVED
LMKLFRDIIDTHVNSGNRAREDQSELEADKIGVYCAGASMLFEAGKEGYQMVKSGNFETH
YQKP
>anoalb_hyp37.7|AALB002192|to_be_corrected|
MLCSFSTIPTEAARQRSKIIPDIASTVYSENLHGDRKCYERRVRDPNVHISARLLRYFTF
GGILQGIAEKTALQRVGLVQGGASQFQDRSSGLQREYHAAHIVRVGTIEPRLQKESATLY
NALKNYIGHTQNVVRHANVWHGVGGQIDRFQSDNLAELAKIDFHGTLDDQIQTVEGLVLK
FRELIQQYVQAPDGTRTESDQNVLNEDWVAVWCAGTEVLFEAGKEGYQLVMSGNFANHYT
TT
>anodar_hyp37.7|ADAC004853|to_be_corrected|
MGCTTVCLSSAVVLIAVLCSFSAIPTDAARQRSKIIPDIASTVYSENLHGDRKCYERRVR
DPNVHISARLLRYFTFGGILQGIAEKTALNRVGLVQGGASQYQDRSSGLQREYHAAHIVR
VGTIDPGLQKQSATLYNALKNYIGHTQNVIRHANVWHGVGGQIDRFQSDNLAELAKIDFN
GTLDGQIQTVEGLVLKFRELIQNYVQAPDGARTESDQNVLNEDWVAVWCAGTEVLFDAGK
EGYQLVMSGNFADHYTTT
>anoga_hyp37.7-2|AGAP001989||
MTTFRYVWLACLGAFVIIISTATAARRPTTVVSDVCSTSFTDGPFETRDAYRQRVRDPNK
HISARLVRYLTFGGILQAIAEKTNLPRDTLVTGGASQFQDQHSGLGRTVHAAHIIRVGTI
DKRLGRQDSALHTALTNYIGHTQNVLRAANAWHGVGGAIDRFQSDKLDALGRIDFNAPFD
RDQRIAVEQLTERFRDVISAYVRDGTHEESDRQILDEDKMIVNCMLPLMLFEEGKAGYDL
VTSGDFVAHYGRTSSKR
>anocol_hyp37.7-2|ACOM023546||
MTTLRYVWLACLGAFIISTATAARRPTTVVSDVCSTSFTDGPFETRDAYRQRVRDPNKHI
SARLVRYLTFGGILQAIAEKTNLPRDGLVAGGASQFQDQHSGLGRTVHAAHIIRVGTIDK
RLGRQDSALHTALTNYIGHTQNVLRAANAWHGVGGAIDRFQSDNLDALGRIDFNAPFDRD
QRIAVEQLTERFRDVISAYVRDGTHEESDRQILDEDKMIVNCMLPLMLFEEGKAGYDLVT
SGDFVAHYGRTSRKR
>anoara_hyp37.7-2|AARA006955|to_be_corrected|
MTTFRYVWLACLGAFVIIISTATAARRPTTVVSDVCSTSFTDGPFETRDAYRRRVRDPNK
HISARLVRYLTFGGILQAIAEKTNLPRDGLVAGGASQFQDQHSGLGRTVHAAHIIRVGTI
DKRLGRQDSALHTALTNYIGHTQNVLRAANAWHGVGGAIDRFQSDNLDALGRIDFNAPFD
RDQRIAVEQLTERFRDVISAYVRDGTHEESDRQILDEDKMIVNCMLPLMLFEEGKAGYDL
VTSGDFVAHYGRTSSKR
>anoqua_hyp37.7-2|AQUA007131|to_be_corrected|
MTTFRYVWLACLGAFIISTATAARRPTTVVSDVCSSSFTDGPFETRDAYRQRVRDPNKHI
SARLVRYLTFGGILQAIAEKTNLPRDGLVAGGASQFQDQHSGLGRTIHAAHIIRVGTIDK
RLGRQDSALHTALTNYIGHTQNVLRAANAWHGVGGAIDRFQSDNLDALGRIDFNAPFDRD
QRIAVEQLTERFRDVISAYVRDGTHEESDRQILDEDKMIVNCMLPLMLFEEGKAGYDLVT
SGDFVAHYGRTSRKR
>anomer_hyp37.7-2|AMEM018447|to_be_corrected|
MTTFRYVWLACLGACIIIISTATAARQRTTVVSDVCSTSFTDGPFETRDAYRRRVRDPNK
HISARLVRYLTFGGILQAIAEKTNLPRDRLVAGGASQFQDQHSGQGRTVHAAHIIRVGTI
DQRLGTQDSALHTALTNYIGHTQNVLRAANAWHGVGGEIDRFQSNNLDALGRIDFNAPFD
RDQRIAVEQLIERFRDVITAYVRDGTHEESDKQILDDDKMIVNCMLPLMLFEEGKAGYDM
VTSGDFVAHYGRTSSKS
>anochris_hyp37.7-2|||
MTTFQYVWLICMASTIICSVTGARKDTTVLSDICSSSFTEGQYETRDEYHRRVRDTDKHI
SARLVRYLKFGGILQAISEKTEIPRDQLVAGGASQFQDQHSGLGQNVHAAHVIRVGTIDK
RLSVKDATLNKALENYVGHTQNVLRAANAWHGVGGEIDKFQSSNLTVLCTIDFTGSFEPD
NRSVVEQLINSFREVIAAYVMDGTYDAKDRKILDEDKVIVYCVSPLMLFEEGKAGYDLVK
SGQFVSHYGRTSKII
>anoepi_hyp37.7-2|AEPI007454||
MTSVRYVLVIFLASAVIFTATGARKDSTVLSDICSNTFTEGQYETRDEYQRRVREPNKHI
SARLVRYLTFGGILQAISEETEIPRNELVAGGASQFQDQSSGLGRTVHAAHVIRVGTIDR
RLGGKDAALQKALVNYIGHTQNVLRAANVWHGVGGEIDRFQSNNLGLLGSIDFTGAFEPD
NRKVVEQLVGYFREIIAAYVKDGSEYDAKDKNILDEDKVILCCVSPLMLFEEGRAGYDLV
KSGEFVSHYGRTSKKNCSTFQC
>anofun_hyp37.7-2|AFUN008280|to_be_corrected|
MASLRFVWIVCLVYICAVNSAKSRKKSVVLSDVCSSVYTQTEYNTRDEYYRRVKDPHNHI
TTRLMRYFTFGGILQAISEETGIPRDKLVEKGASQFQDQSSGLGQTIHAAHIIRVGAINS
RLKNKNPSLNRGLENYIGHTQNVLRIVNVWHGVGGAIDRYQSDNLNTLSTIDFDGLSTQS
MDVIEQLKEDFFKIVDQYVQTIPNEQSNNSDLETDREIVHLINDCMLFENGTLGYGMVKD
GSFVTRYARA
>anoste_hyp37.7-2|ASTE002796|to_be_corrected|
MASLRIVLLVALVAIGAISSATGARKQSELISDVCSSSFTEGQYESRDLYYRRVRDPNKH
ISARLVRYFRFGGMLQAISEQTEIPRDKLVTGGASQFQDQSSGLGQTIHAAHIIHVGAIN
SKLEKKSQPLSRALQNYIGHTQNVLRAANAWHGVGGDIDKYQSNQLAALATVNFAGELET
NDRRTVETLITEFRSIIDKYVRDGTHAKGEKLVLDADSVIVYCVVPLMLHEEGRAGYDMV
KSGEFVTKYDK
>anomac_hyp37.7-2|||
MEALRFVLLICVAYSYAINSADSAGDREKTDVFTDICSTAFNEQEHITKSHFHDRVHDPN
KHVAARLLRYFRLGGIVEAISEKTGIDRATLLKGGASQYQDKSSNMGFDYHAAHIIRVGA
IDSKLEKESPSLHKKLKTFIGHTQNVAKIWNVWYGVGGEIDRYQSSNIGVLSTIVFKEDS
LDPDGQRTVETLIHDFRSIIDKYIPAGTETDEDNKLLEKEKVLVYCVTTNMLHREGKQGY
EMVTSGKFLE
>anofar_hyp37.7-2|AFAF007373|to_be_corrected|
MANDRRATDLLADLSSSSFDEDTHITRDEYYRRVRDPSKHISTRLVRYFWFGGVLQAISE
KTGIARDKLVAGGASQFQDQSSGRGRGIHAAHVIRVGKINSQLKSKSESLNRALENFIGH
TQNVVRAVNAWYGVGGAIDRYQSDKLAALAEIDFSGTFGPANERRVDNLIAPFREIIDNY
VQTADANVQTELEKGLSSMSLVGSDMLFWEGKAGYNAVKDGIFEQHYSRGSEL
>anodir_hyp37.7-2a|ADIR010517|to_be_corrected|
MIPIRLVCTVWLLCIAGCVWASEESLEDDVCMTAYTKGQYGTRAGYNQRVQDPKKHISSR
LMHYFWFGGVLQAISEEAEAPRDYIASKIFRDLMFFLSGVPKNAQPPVNIVSLGVHPLVK
FWNEPVYRALVNYICGTENVADDGRVWLQVHRQLDSFQSENRFVLSEIDFNGELDKNNLH
KVESLMNEFRDVVDKYVHSSDAKENVQKAMEEEAVTVFCISPAMLLEEGKAGYNMLKNGT
FVERYDRIEDRIKFGFSPFWSRFR
>anodir_hyp37.7-2b|ADIR010517|to_be_corrected|
MVHARGTTNVRRIRRNTSHPASCTTSGSGAFCKLWASEESLEDDVCKTAYSKGQYGTRAG
YNQRVQDPKKHISSRLMHYFWFGGVLQAISEESRFPRERIARGGLSKLMFLQSGVRSYNI
PYSANIVSLFNIQPLVKCWNKPVYRALVNYICGTENVADDGRVWRQVHRQLDRFQSENLP
ALSEIDFNGEYDENNLHKVEALITAFRDVIDKYVQSSDAKENVTKAMEDEEVTIFCISPA
MLLEEGATGYNMLKNGTFVERYDRIEDRIKFDISSFWSRYS
>anoalb_hyp37.7-2b|AALB002192|to_be_corrected|
MAQNDRTYRGPRDTTDDIDDSSSVTENRVPVTDSGITITPAEDHILERFRRYFKLLARLH
AIEEMTGLKNIVLDGASTGQDKRGTQEYQASHVLRVGAINAKLKEKNGRLFQALTNFVGH
TQYTLAKANRWGGIGGEIDKFQSDNLGGLDGINYGGNGYGTMEKKKIQDMLHAMSKLFEN
PNLKHAEYGKEALEWTKKHNSDKGLKTLYEYMRSKFE
>anofun_hyp37.7-3|AFUN008280|to_be_corrected|
MTSLRFVWIVCLVCICAINSTTGARKQSEVISDICSSSFTEGQYDTREEYYRRVRDPDKH
ISARLVRYFRFGGILQAISEETEIPRDKLVEGGASQFQDQSSGLGQTIHAAHIIRVGSIN
NKLQKKSASLNRALQNYIGHTQNVLRAANAWHGVGGDIDKYQSSKLGVLATVDFTGTLDT
DDQRTVETLVTDFRAIIDKYVHDGTHTSDDKKILNADNVIVYCVLPLMLHQEGKAGYDMV
KNGEFVTKYDK
>anomin_hyp37.7-3|AMIN003299|to_be_corrected|
MLSVRFVWIVCAVSICVINSATGARKQSEVISDICSSSFTEGQYDTRDEYYRRVRDPEKH
ISARLVRYFRFGGILQAIAEETEIPRDKLVTGGASQFQDQSSGLGQTIHAAHIIRVGSIN
NKLQKKSPTLNRALQNYIGHTQNVLRAANAWHGVGGEIDKYQSNQLGVLATIDFAGTLDS
NDRRTVETLLTEFRTIIDKYVRDGTHTTDNKKILNADNVIVYCMLPLMLHEEGKAGYDMV
KNGDFVTKYDKS
>anofar_hyp37.7-3|AFAF001632||
MAALWVKCIQLFVFCIAIDSIACARKPTDVLSDVCSTAFSEGAHGTREGYSKRVRDPSKH
ISTRLVRYFWFGGVLQAISEETGIARDKLVTGGASQFQDQSSGRGRGIHAAHVIRVGTIN
SQLKSKSDSLNRALQNFIGHTQNVLREANVWHGVGGDIDRYQSDKLTALADVDFTGPLEP
TNRRKVEDLITPFREIIDKYVQSGDAQAKTVLEEDKVTVYCVGPMMLFEEGKAGYDMVKN
GDFVKHYDRA
>anodir_hyp37.7-3b|ADIR010517|to_be_corrected|
MRRICIILLVCLAVDAITCARTKTRVVADACSTAYSEKIHGTREAYNLRIRDPNQHISTR
LVRYFRLGGILQAIAEKAGIERTKIVADGSSQFQDQSSGRGHTHHAAHLNRVGAIHSGLK
DENLKRALQNYIGHTQIVLSEFNVWHGVGGDIDRYQSENLVKLAGIDFNGAMEPSNRRTI
EDLITSFRAIIDKYVQNGSGDAKVKKVLEEDKLTVYCVGPLMLFEEGKEGYDSVKNGEFV
KNYDPRKQKRPA
>anoalb_hyp37.7-3a|AALB002192|to_be_corrected|
MCLPKQRIDDIVLPGGREVEQHVEMRLRCFFFLGAVLQAITEKTGIPRELLLDSVDQRAL
HGQSMNFAKVRLVRAGEVNPRLGEINHRLYRTLVRLIGDEQVVPVAEYHLNEVTGAIDRL
HHAILLDMACIDFSLDPPNATSPSNCSRVNRILDTMHSALIGNPLFSRTALDWVANTRTP
AGIQDLFRYVAPVYQAVLREQELPSVETLLERPRLYDNSSRECCRSSL
>anoalb_hyp37.7-3b|AALB002192|to_be_corrected|
MSRRRKPFGNNSKRRRTDDISDPSSDLDEDHILVRFKRYFRLLVIIRAIQDKTGLPYLLS
GGASTVQDVNGSRNLQACHVLRVGEVNPQLQIDNEGLYNALINFVGHTQIAPSELNHFHG
IGGEIDRFQSNNLNSLNRMVYGAGGYGTFVKERLQEMLTEMLAIATRYPEHAAEAEEWIV
NSMEEPGLT
>anodar_hyp37.7-3|||
MSQKDRTYKGPKNTTDDIDDSSSVTEKKVPVADSDQLITPAEEHILERFRRYFKLLARIR
AIEELTGLQNIVQGGASTGQDVRGTQKYQACHVLRVGAINPKLKDKNERLFKALTNFVGH
TQYALAEVNRWDGIGGAIDRFQSANLNGLNGMTYGGKGYGSVEKKLLQDMLNEMLKIVVN
PELKYAAYGKDAKKWIEKHNNSEKELKSLYDYMRSKFEGVKTGDFVKQWEKKW
>anoga_Sal_amy|AGAP006371|to_be_corrected|
MGRIFCHTALTLVGVSLSLHSSSAQQLGPFTIPTLANGGALGFSNNFFSALVDPRSRRLS
FSAQAPPIGADGGSTTSLSSFIGRFNNPLAGFLPGQTNVVPIQTPSLSSLTPSNVPGVSE
FTNILRTFGSGIPSGVNRIQGAANTFHNLATDATRRILTPSSIRSSSTSSSIPSVQQLPG
VSEFTNALRSFDNAIPDGINRFQSASNTFQSIASNATEAFLNPSGALSSSVIPSNRLLPG
VPQFTNILRSFGNASNTFQAIASNATERFLNPFGLRSSSLSSLHLPGVSEFTNILQSFGN
GIPAGIGRIRNAANAFQRLASNASQTGFNPAAVLSQFATLVPNTGQRAIIPLPNVNFTSN
AEVSVTAGNAAGDSEGNEVDTSSRLAIAPRVDVPVNRNDPHYYPGRQVMVHLFEWTFDAI
AEECEQILGPAGYGGVQVSPINEYVIAPNRPWWERYQPISYIINSRSGSEHQFATMVRRC
QLAGVRVYVDVVVNHMAAPGADVPLIGTAGSPSNPGDREYPAVPYNQSHFHPDCTIRNYQ
NATEVRDCALNGLPDLNQTEPYVQDRIVEFMNRLIELGVAGFRMDASKHMWPEDLDAIYK
RLQFLNEAFEFSKEARPFIYQEVIDLGSEPVTASQYTDLGHVTEFKYSLFVGLIFRGSLK
VSALEALTRSNATQVGLTPSDAALVFVDNHDNQRGHGAGGDSILTFKDGQTYTQAIAFTL
ATDYGTVRLMSSYNFTDTDQGPPSDDRANILPPGINADGSCQNGWVCEHRWPVVRRMVSF
RNFVAPAPLTNVQYSGGTFAFCRGAIGFALFNAGPETSDGIWKACLPPGEYCDIISGERD
GTMCTGTRVLVDGDGRVSLTVPRSSSVVLDLLNRVS
>anocol_Sal_amy|ACOM039848|to_be_corrected|
MGRIFYHTVLTLVGVSLSLHSSSAQQLGPFTIPTLSNGGALGFSNNFFSALVDPRSRRLS
FSAQAPPIGVDGGSTSSLSSFIGRFNNPLAGFLPGQTNVVPIQTPSLSSLTPSNVPGVSE
FTNILRTFGSGIPSGVNRIQGAANTFQNLATDATRRFLTPSSVRSSSTSSSNPSVQQLPG
VSEFTNALRSFGNAIPDGINRFQSASNTFQSIASNATEAFLNPAGARSSASSSVIPSNLL
LPGVPQFTNILRSFVGNASNTLQGIASNATERFLNPFGVRSSSSTSSHLPGVSEFTNILQ
SFGNGIPAGIGRIRNAANAFQRLASNASQTGFNPAAVLSQFATLVPNTGQRAIIPLPNVN
FTSNAEVSVTAGNAGEDSEGNELDTSSKLEIAPRVDVPVNRNDPHYYPGRQVMVHLFEWT
FDAIAEECEQILGPAGYGGVQVSPINEYVIAPNRPWWERYQPISYIINSRSGSEHQFATM
VRRCQLAGVRVYVDVVVNHMAAPGADVPLFGTAGSPSNPGEREYPAVPYNQSHFHPDCTI
RNYQNATEVRDCALNGLPDLNQTEPYVQDRIVEFMNRLIELGVAGFRMDASKHMWPEDLD
AIYKRLQFLNESFEFSKEARPFIYQEVIDLGSEPVTASQYTDLGHVTEFKYSLFVGLIFR
GALKVSALEALTHANATQVGLTPSDAALVFVDNHDNQRGHGAGGDSILTFKDGQTYTQAI
AFTLATDYGTVRLMSSYNFTDTDQGPPSDDRANILPPGINADGSCQNGWVCEHRWPVVRR
MVSFRNFVAPAPLTDVQYLGGTFAFCRGAIAFALFNAGQETSDGIWRACLPPGEYCDIIS
GARDGTMCTGTRVLVDGDGRVSLTVPRSSSVVLDLLNRVS
>anoara_Sal_amy|AARA000880|to_be_corrected|
MGRIFYHTALTLVSVSLSLHSTSAQQLGPFTIPTLANGGALGFSNNFFSALVDPRSRRLS
FSAQAPPIGVDGGSTSSLSSFIGRFNNPLAGFQPSQTNALPVQTPSIASLTPSNVPGVSE
FTNILRTFGNGIPSGVNRIQGAANTFQNLATDATRRFLTPSSVRSSSTSSSNPSVQQLPG
VSEFTNALRSFGNAIPDGINRFQSASNTFQSIASNATEAFLNPSGARSSASSSVIPSNLL
LPGVPQFSNILRSFSNASNTLQGIASNATERFLNPFGVRSSSSTSSHLPGVSEFTNILQS
IGNGIPPGIGRIQNAASSFQRLASNASQTAFNPAAALSQFATLVPNTGQPAIIPLPNVNF
TSNAEVSITAGNAGEDSEGNEVDTSSKLAIAPRVDIPVNRNDPHYYPGRQVMVHLFEWTF
DAIAEECEQILGPAGYGGVQVSPINEYVIAPNRPWWERYQPISYIINSRSGSEHQFATMV
RRCQLAGVRVYVDVVVNHMAAGADVPLFGTAGSPSNPGDREYPAVPYNQSHFHPDCTIRN
YQNATEVRDCALNGLPDLNQTEPYVQDRIVEFMDRLIELGVAGFRMDASKHMWPEDLDAI
YKRLQFLNEAFEFSKEARPFIYQEVIDLGSEPVTASQYTDLGHVTEFKYSLFVGLIFRGA
LKVSALEALTRANATQVGLTPSDAALVFVDNHDNQRGHGAGGDSILTFKDGQTYIQAIAF
TLATDYGTVRLMSSYNFTDTDQGPPSNDRANILPPGINADGSCQNGWVCEHRWPVVRRMV
SFRNFVAPAPLTDVQYLGGTFAFCRGAIGFALFNAGQETSDGIWRACLPPGEYCDIISGE
RDGTMCTGTRVLVDGDGRVSLTVPRSSSVVLDLLNRVS
>anoqua_Sal_amy|AQUA000932!|to_be_corrected|
MGRIFYHTALTLVSVSLSLHSTSPQQLGPFTIPTLANGGALGFTNNFFSALVDPRSRRLS
FSAQAPPIGADGGSTSSLSSFIGRFNNPLAGFLPGQTNVVPIQTPSLSSLTQSNVPGVSE
FTNILRTFGSGIPSGVNRIQGAANTFQNLATDATRRFLTPSSVRSSSTSSSIPSVQQLPG
VSEFTNALRSFGNAIPDGINRIQSASNTFQSIASNATEAFLNPSGARSSASSSVIPSNRL
LPGVPQFTNILRSFGNVSNTFQAIASNATEGFLNPFGVRSSSSSSVQLPGVSEFTNILQS
FGNGIPAGIGRIRNAANIFQRLASNASQTVFNPAAVLSQFAPRVPNTRQRAIIPLPNVNF
TSNAEVSVTAGDSEGNEVDTSSKLAIAPRVDVPVNRNDPHYYPGRQVMVHLFEWTFDAIA
EECEQILGPAGYGGVQVSPINEYVIAPNRPWWERYQPISYIINSRSGSEHQFATMVRRCQ
LAGVRVYVDVVVNHMAAPGADVPLIGTAGSPSNPGDREYPAVPYNQSQFNPDCTIRNYQN
ATEVRDCALNGLPDLNQTEPYVQDRIVEFMNRLIELGVAGFRMDASKHMWPEDLDAIYKR
LQFLNESFEFSKEARPFIYQEVIDLGSEPVTASQYTDLGHVTEFKYSLFVGLIFRGALKV
SALEALTRANATQVGLTPSDAALVFVDNHDNQRGHGAGGDSILTFKDGQTYTQAIAFTLA
TDYGTVRLMSSYNFTDTDQGPPSDDRANILPPGINADGSCQNGWVCEHRWPVVRRMVRFR
NFVAPAPLTDVQYSGGTFAFCRGAKGFALFNAGQETSDGIWKACLPPGEYCDIISGERDG
TMCTGTRVLVDGDGRVSLTVPRSSSVVLDLLNRVS
>anomer_Sal_amy|AMEM001625|to_be_corrected|
MGRIFYHTVLTLVSVSLSLHSTSAQQLGPFTIPTLANGGALGFSNNFFSALVDPRSRRLS
FSAQAPPIGVDGGSASPLSSFIGRFNNPLAGFLPGQTNVVPIQTPSLSALTPSNVPGVSE
FTNILRNFGNGIPSGVNRIQGAANTFQNLATDATRRFLTPSSVRSSSTSSSIPSAQQLPG
VSEFTNALRSFGNAIPDGINRIQSASNTFQSIASNATEAFLNRSGARSSSVIPSNRLLPG
VPQFTNILRSFGNASNTLQGIASNATERFLNPFGVRSSSSSSVHLPGVSEFTNILQSFGN
GIPAGIGGIRNAANAFQRLASNASQTGFNPAAVLRHFGSFVPNTGQRALPLPNVNFTSNA
EVSVTAGDSEGNEVDTSSRLAIAPRVDVPVNRNDPHYYPGRQVMVHLFEWTFDAIAEECE
QILGPAGYGGVQVSPINEYVIAPNRPWWERYQPISYIINSRSGSERQFATMVRRCQLAGV
RVYVDVVVNHMAAPGANVPLIGTAGSPSNPGDREYPAVPYNQSHFHPDCTIRNYQNATEV
RDCALNGLSDLNQTEPYVQDRIVEFMNRLIELGVAGFRMDASKHMWPEDLNAIYKRLNFL
NKDFEFSKEARPFIYQEVIDLGSEPVTASQYTDLGHVTEFKYSLFVGLIFRGALKVSALE
ALARANATQVGLTPSDAALVFVDNHDNQRGHGAGGDSILTFKDGQTYTQAIAFTLATDYG
TVRLMSSYNFTDTDQGPPSDDRANILPPGINADGSCQNGWVCEHRWLVVRRMVSFRNFVA
PAPLTDVQYSGGMFAFCRGTVGFALFNAGQETSDGIWKACLPPGEYCDIISGARDGTMCT
GTRVLVDGDGRVSLTVPRSSSIVLDLLNRVS
>anomel_Sal_amy|AMEC014899|to_be_corrected|
MGRIFYYTVLTLVSVSSSLHSTSAQQLGPFTVPTLANGGALGFSNNFFSALVDPRSRRLS
FSAQAPSIGVDGGSASSLSSFIGRFNNPLAGFLPGQTNALPVQTPSIASLTPSNVPGVSE
FTNILRTFGNGIPRGVDRIQGAANTFQNLATDATRRFLTPSSVRSSSTSSSIPSAQQLPG
VSVFTNALRSFGNAIPGGINRFQSASNTFQRIASNATEAFLNPSGARSSSSSSVIPSNLL
LPGVPQFTNILQSFGNASNTLQGIASNATERFLNPFGVRSSSSSSVHLPGVSEFTNILQS
FGNGIPAGIGRIRNAANTFQRLASNASQTRFNPAAVLSQFATLVPNTGQRAIIPLPNVNF
TSNAEVSVTAGDSEGNEVDTSSKLAIVPRVDVPVNRNDPHYYPGRQVMVHLFEWTFDAIA
EECEQILGPAGYGGVQVSPINEYVIAPNRPWWERYQPISYIINSRSGSEHQFATMVRRCQ
LAGVRVYVDVVVNHMAAPGADVPLIGTAGSPSNPGDREYPAVPYNQSHFHSDCTIRNYQN
ATEVRDCALNGLPDLNQTEPYVQDRIVEFMNRLIELGVAGFRMDASKHMWPEDLDAIYKR
LQFLNESFEFSKEARPFIYQEVIDLGSEPVTASQYTDLGHVTEFKYSLFVGLIFRGALKV
SALEALTRANATQVGLTPSDAALVFVDNHDNQRGHGAGGDSILTFKDGQTYTQAIAFTLA
TDYGTVRLMSSYNFTDTDQGPPSDDRANILPPGINADGSCQNGWVCEHRWPVVRRMVSFR
NFVAPAPLTDVQYSGGTFAFCRGAIGFALFNAGQETSDGIWKACLPPGEYCDIMSGERDG
TMCTGTRVLVDGDGRVSLTVPRSSGIVLDLLNRVS
>anochris_Sal_amy|ACHR003565|to_be_corrected|
MAIFYLTVLILVSASSNIHSICGQQLGPFTIPTLANGGALGFTGNFLSAFVDPQSRRVSF
SAQAPQPVANGGNTPSLSSLIARFTNPFASVLPSETNPVPIQTASLPALTPSNLPGVAEF
TNILRSFRNGIPAGIHSAANSFQSIASHATQGLLNPSSVRSSSTSSTNTLNSQVPGVSEF
INLFRTFGNGIPSGIHNAVRTFQSLGSNVSQSVFNPSDVLHRFAKLILNAGQRALPLANV
TFNSNAEVSLTSENDGRVAEGLGSVINSLPNAFSKLTNTPSSDLPVNRNDPHYYPGRQVM
VHLFEWTFENIAEECEKILGPAGYGGVQVSPVNEYVIAPHRPWWERYQPISYIINSRSGD
EQQFATMVRRCQRAGVRVYVDVVVNHMAAPGASVPLLGTAGSPSNPGNREYPAVPFNRSH
FHPDCTIQNYQNASDVRDCALNGLPDLNQTEPYVQDRIVDFMNRLIELGVAGFRMDASKH
MWPEDLGTIYNRLHRLNEAFEFPMHASPFIYQEVIDLGSEPITTSQYTNLGRVTEFKYSL
FVGLIFRGALTASALEALTSSNATQVGLTPTDSALIFVDNHDNQRGHGAGGDSILTFKDG
PTYIQAVAFTLATDYGTVRLMSSYNFTNSDQGPPADGQANILSPGSINSSCQNGWVCEHR
WPVVRRLVSFRNFVAPASLTDVQFTSGTFAFCRGTVGFAVFNTGKETYNGVWKTCLPPGE
YCDIISGARVGTACTGTRVLVDEDGTISLTLPISSSVVLDLLNRVS
>anofun_Sal_amy|AFUN005946||
MAAFGLIVLLLVNWSFNLNSIYGLQLGPFIIPSFDNGGAIGFSSSLLSASLDPQSRRISF
EAQAPQQGSTTGSSSSSVSSLIERFTNQFASFLPSQTNALPFQIPSISPSAPSNVQIPGV
SEFTNILRSFSNAIPDGVSRIQNAANDFQSIATNASRTIFNPSAVLDQFARFIPTTGQRA
SLFPNVASALNANPVRSGFKLASNAEVNFSSEIDETPTQSRSSLANIIPGAISRLSSIPN
ILAREDSSSPVNHNDPHYYPGRHVMVHLFEWTFNDIALECEQVLGPGGYGGVQVSPVNEY
AIVPNRPWWERYQPISYKINSRSGNEQQFASMVRRCNNAGVRVYVDIVVNHMAAPGSSVP
LHGTAGSSSDPANRDYPAVPYNRTHFHSDCTIENYQNATNVRDCALNGLPDLNQTEPYVQ
DHIVTFMNRLIDLGVAGFRMDASKHMQPEDLSAIYQRLNFLKVAFDFPMNAAPFIYQEVI
DLGNEAVTASQYTALGEVTEFKYSLFIGLIFRGTLDASALQMFTKNNATQIGLIPSESAL
VFVDNHDNQRGHGAGGDSILTFKDGSKYVQAIAFTLATDYGTVRLMSSYNFTDTNQGPPA
DGRENILSPGYPTNDGSCQNGWICEHRWPVVRRMVGFQSLVAPAPLTNVQFTSGTFAFCR
GSVGFAVFNAGMKTYDGVWKTCLPAGEYCDIISGERVGSECTGTRVLVSADGTVSLTLPA
FSSVVLDLIRRVS
>anomin_Sal_amy|AMIN007997|to_be_corrected|
MAAIGLIVSLAVSSSFNIISIDGLQLGPFTIPSIANGGALGYSGSFLSALIDPQSRRFSF
AAQAPQVGTNSGSSSVPSVSTLVERFTNPFASFLSSQTNALPLQSPAILPLAPSNVAIPG
VSDFTNILRSFSNAIPDGVSSIQNAANTFQNLASNASRSLFNPSAILSQFARFVPTSEQS
ASLFSNAANGLIPNPVQNGFRQTSNVEVNFSTDNVETPTQSRSSLANIIPDAFARLSSIP
NILTRAESDSPENHNVSHYFPGRQVMVHLFEWTFEDIATECEQILGPAGYGGVQVSPINE
YVIAPYRPWWERYQPISYKINSRSGNERQFATMVRRCQSAGVRVYVDIVVNHMATPGGSV
PLHGTAGSTSDPGNRDYPAVPYNRTHFHPDCTIQNYQNATDVRDCALNGLPDLNQTEPYV
QDRIVEFMNRLIELGVAGFRMDASKHMQPADLSAIYKRLSFLNVAFDFPMNAPPFIYQEV
IDLGNEAVTASQYTDLGEVTEFKYSLFIGLIFRGSLEASALQAFTKSNATQYGLTPSESA
LVFVDNHDNQRGHGAGGDSILTFKDGSKYVQAIAFTLATDYGTVRLMSSYNFTDTNQGPP
ADGRENILPPGYSTSDGSCQNGWVCEHRWPVVLRLVSFRNLVAPATLTDVQITSGTFAFC
RGKIGFAVFNSGQETYNGVWKTCLPAGEYCDIISGERISTECTGTRVLVNGDSTVSLTLP
AFSSVVLDIVRRVS
>anocul_Sal_amy|ACUA007778|to_be_corrected|
MASLVSLVVSTTFIFNSIYGLQLGPFTIPSFANGGALGYSGSLLSASLNPQARRISFSAQ
APQLDANSGFPSGSSVSSLVQQFTNPFTSFLSSQANALPFQTPPISPTAPTNVNIPGVPN
FSSILRSFSNVIPDGVSRIRDTASTFQGLASNASQSAFNPSSILPSVPSNVNVPGVPDFA
NILRSFSNVIPDGVSRIQDAASTFQGLASNASQTVFNPSTILSQFARFVPTSDQRSSLFS
NVANALIPNPDQVGFRQSSNVEVNFSTGNDETSRQSRSSLANIIPDTFARLSSIPNSLPR
SDSGSSVNHNDPHYYPGRHVMVHLFEWTFDDIAMECEEVLGPAGYGGVQVSPVNEYVIVP
SRPWWERYQPISYTINSRSGNERQFATMVRRCQGAGVRVYVDIVVNHMAAPGGSVPLYGT
AGSPSDPANRDFPAVPYNRTHFHSDCTIQNYQNATDVRDCALNGLPDLNQSEPYVQDRIV
EFMNRLIELGVAGFRMDASKHMEPADLSAIYKRLNFLKDSFDFPTNASPFIYQEVIDLGN
EAVTASQYTDLGEVTEFKYSLFIGLIFHGSLEAPALQALTKNNATQFGLTPSESALVFVD
NHDNQRGHGAGGDSILTFKDGSKYVQAIAFTLATDYGTVRLMSSYNFTDTNQGPPADGRE
NILPPGNSTSDGSCQNGWVCEHRWPVVRRLVSFRNLVAPAPLTDVQITSGTFAFCRGKIG
FAVFNSGKETYNGVWKACLPAGEYCDIISGERISTECTGTRVLVNEDGTVSLTLPAFSSV
VLDIVRRVS
>anoste_Sal_amy|ASTE000796|to_be_corrected|
MATFGAIVLILVSSSLHSTSSLQLGPFTIPTIANGGALGFSSSLLSASLDPQSRRVAFAA
QAPPFGTGSATSPSLTSLIETFTNPFASFLPSQANTPSLTSLLAPSNVEIPGVSAFTDAL
RSFGNTLPDGIGRIQNAASSFQNLASNASRAVFDPAAILNQFAQLIPSTEQRSATRAPNG
LNTLNPVQSGLNSFQSLATNASRAVFDPAAILNQFAQLIPSTEQRSATRVPNILSAFTPA
QSGLNLASNFELNYSTDNGAPVDIIPEATSKLSSIPSSGTPVNRNDPHYYPGRQVMVHLF
EWTFDDIAVECEEFLGPAGYGGVQVSPVNEYVIALNRPWWERYQPISYAIKSRSGTEQQF
TAMVRRCQRAGVRVYVDLVVNHMAAPGGSVPLYGTAGSPSDPANRQYPAVPYNRTHFHTA
CIIRNYRNATEVRDCELSGLPDLNQAEPYVRDRIVEFMNRLIGLGVAGFRMDASKHMQPE
DLGAIYRRLSYLNVAFDFPADAAPFIYQEVIDLGNEAVTASQYTDLGQVTEFKYSLFIGL
IYHGLMEASALQALTKNNATQFGLIPSDSALVFVDNHDNQRGHGAGGDTILTFKERTKYI
QAIAFTLATDYGTVRLMSSYNFTDTSQGPPADGQENILPPGRPTSAGSCQNGWVCEHRWP
VVRRLVSFRNLVAPAPLTDVQITSGTFAFCRGSVGFAVFNSGSETYHGVWNTCLPAGEYC
DILTGERVGSDCIGTRVLVMEDGTVSLTLPAYSSVVLDLIRRVS
>anofar_Sal_amy|AFAF005820||
MTTLVFLLAICSLNINVISSLEFGPFSIPLFGNAGRFGFSSSFLSASIDPSTRRVSLSAH
GPQSFTNLLPFHPTFLRPIDTVRNSVPPPNPTPSVISSTPAVPNIGDNSNAATTGNRNNP
HYYLGRNVMVHLFEWKFNDIAEECEKVLGPGGFGGVQVSPVNEYVIAPYRPWWERYQPIS
YKLRSRSGDEAQFADMVRRCQRAGIRIYVDVVVNHMAAVGANVPLYGTAGSPSDPANREY
PAVPYNRTHFHTDCIIDNYQNATNVRDCELNGLPDLNQTEPYVRDRIVEFMNRLIELGVA
GFRMDASKHMWPEDLSAIYTRLNTLNPAFEFPPGASPFIYQEVIDLGNEPVKASQYSDLG
EVTEFKYSTFIGLIFRGQLEASGLRALTANNATQMGLLPSESALVFVDNHDNQRGHGAGG
DSILTFKDGSKYVQALAFTLATDYGTVRLMSSYNFTNTDQGPPTDGEGNILSPGFATTTG
ACLNGWICEHRWPVVRRLVTFRNLVAPTPLTDVQTTSGTFAFCRGNVGFAVFNTGPEAYD
GIFQTCLPPGEYCDILTGGRVDTECTVMRVLVLEDSTVSLILPAFTGGVVLDQLNRVV
>anodir_Sal_amy|ADIR007445||
MTAFRLLGLLLAIYSSNISIILGLQFGPFIIPSFANGGRLGFSGSLLSASIDPSSRQVSF
ASQAPQSLVNLLPPVLKPLLPAFGDRSKEDGTIPQSDPKRTTSALEDFSLVNVETLPPPN
PIPSVISRSSTVPSVGGGSKIDPTGNRNDPHYYPGRHVMVHLFEWKFIDIAVECEKVLGP
GGFGGVQVSPINEYVIAPYRPWWERYQPISYKIYSRSGDEQQFSDMVRRCQRAGIRIYVD
VVVNHMAAVGANVPLNGTAGSPSDPANREYPAVPYNRSHFHTDCAISNYQNATEVRDCQL
NGLPDLNQTEPYVRDRIVEFMNRLIGLGVAGFRMDASKHMWPEDMSAIYKRLDALNPAFG
FTAGASPFIYQEVIDLGHEPVTASQYTDLGEVTEFKYSVFIGLIFRGKLQALGLQSLTKN
NATLFGLVPSQSALVFVDNHDNQRGHGAGGESILTFKDGSNYVQAIAFTLATDYGTVRLM
SSYNFTDSDQGPPTDGHGNILSPGLPNTGPDACRNGWICEHRWPVVRRLVSFRNRVAPEP
LTDVQTTSGTFAFCRGNIGFAVFNSGAETYNGFFQTCLPPGEYCDIITGGRVFSDCETTR
ILVLQDSKVSLTLPAFSGIVLDQQNRVW
>anoatro_Sal_amy|AATE013253|to_be_corrected|
MANCWILLFLIVTARFNIETVSGLQVGPFTIPSFGNGGAIGFSNRLLNASFNPSSGSTSF
GAQVPQSGNGGVWPQSTSLTNVADGFRDRFLSIIPRLSNQARSFPTFPPIPSIPSIPSFS
SIPSVLQLPGVSSASNWLRPFSNGTRSPLISAQNATNAFSTIASNVGQSLLNSTNGFGQL
ASLIPGSQQSIEQFSKTLGAIASPQFWSNLSTNDALNFSSARASKLSQGFDNLAAGLTDV
ISNLPNVSQLKAASGNRKNPHFYPGRTVMVHLFEWKFDDIAEECERVLGPAGYGGVQVSP
VNEYVVATDRPWWERYQPISYEIRSRSGNERQFADMVRRCQQAGVRIYVDVVVNHMAAAG
LSVPLYGTAGSPSDPGNRLYPGVPYNRTHFHPDCTITNYEYATEVRNCALGGLPDLNQTE
PYVQDRIVDYMNRLIGLGVAGFRMDGSKHMWPADLDAIYKRLHPLNPLFEFPPFAAPFIY
QEVIDLGQEPITASQYTNLGEVTEFKYCLYIGLIFRGTLEPQALEGLTNASATQYGLIPS
DSALVFVDNHDNQRGHGAGGASILTFKDGPKYVQAVAFTLATDYGTARIMSSYNFTDSGQ
GPPADELKEILSPGFEQNDGSCSNGWICEHRWPVFRRMVGFRNFASAAPLTDIQTTSGTF
AFCRGTIGFAIFNAGSVTRDGSFRTCLPSGEYCDLTTGEKQGSECTGTRVLVNTDGTVSL
TLPPSSSVVLDLRNRVA
>anosin_Sal_Amy|ASIS008538|to_be_corrected|
MGHGWILLFLIAVHCNIEPAVGLQIGPFTVPSVGNGGAVGFSNSLFNASLNPAARSATFE
AHIPQSGVGNSGFLASDSLLTNVADGFRNRFTNQAGSLPTFPSIPSIPSIPSVRQLPGVG
LGNWVRPFSSGNLGQLTPLQNAVNAFRSIASNTSQSVPNTSGGLNLVPDPGLQRIEQLSK
TLGTVTNPQFWSNISSNAAANISSARAEQLSRGIDNLTNGLADVISNLPNVSAVASDRNI
SGNRKDPHYYPGRTVMVHLFEWTFDDIAEECERVLGPAGYGGVQVSPVNEYVVAPNRPWW
ERYQPISYEIRSRSGSEDQFAAMVRRCQRAGVRIYVDVVVNHMAAAGLSVPLYGTAGSPS
DPENQLYPGVPYNRTHFHPDCTITNYQYAEEVRNCALGGLPDLNQTEAYVQDRIVDFMNR
LIELGVAGFRMDASKHMWPTDLEVIYKRLNPLNTMFEFPPFSSPFIYQEVIDLGQEPITA
SQYTYLGEVTEFKYSMYIGLIFRGTLDATALRALVAENSTQYGLIPSDSALVFVDNHDNQ
RGHGAGGASILTFKDGPKYIQAVAFTLATDYGTARIMSSYNFTDSGQGPPADGLEQILPP
GFNSTAGSCSNGWICEHRWPVFQRMVGFRNFVSVAPLTDVQTTSGTFAFCRGNIGFAVFN
TGTVTRDGLYQTCLPSGEYCDLISGKKQAAECTGTRVLVNGDGTVSLTLPVNSSVVLDLR
NRVV
>anoalb_Sal_amy|AALB005920||
MATARHCFSLVTIVCCYHVTTLNGLQLGPFTLPTLGNGGALGFTNNLLNASLSPSAGRAS
LGVQAPTIGSSVNTFTALANRFSNLVPGLSNGPRGALGIIGVPSASSLANGFRPSTSDLV
QSFLPTNGSSGNPAGTLLNVVNRFRNAAGNMLPNLSALNPTGAILNSFPRMSLLPPLSER
TTTRNLIPPVADSGLESFARLTNAADSFQRVISNATRTLSSEDFSGLLMQIPGAQQGIEQ
FSEAVATVTNPEFWSKLTSNGIIDGMSSTQAAKLSDGINKLATGLSDVMSSLPAIPEVKI
EDSDHKNAHFFPGRNVIVHLFEWKFGDIAEECEQVLGPAGYGGVQVSPVNEYVRAPTRPW
WERYQPVSYEIRSRSGNESEFAEMVRRCQRAKVRVYVDIVANHMAGAGATTPLYGTAGSP
SDPAERLYPAVPFNKSHFHQDCIIESNLNASQVHNCQLGGLPDLNQTDPYVREKIVGLMN
RLIEYGVAGFRMDSAKYIAPDDLDSIYKALKPLNPMFQFPLFSAPFIYQDVDDFSDDSGT
ASQYTDLGLVTDPKYSLYLGSVFHSALPAPTLQALTARNATQYGLIPSESALTFVDSHIN
QRSVGAISELLLTYKDMPQYLNGVAFTLATDYGTVRLMSSYRFEEDNHGPPADELEQILS
PGTAEDGYSCFNGWVCEHRWPVLRRMVAFRNFVHPATIHDIQATNETFAFCRGNIGFAAF
NVGTITRDIVVRTCLPAGEYCDLITGEKRDTTCSGTRVLVNEDSTVSLTLPAASSLVLDL
RNRVM
>anodar_Sal_amy|ADAC003304||
MATTHRCFSLLIVICCYHVTTLNGLQFGPFTIPTLRNGGAFGFTNDLLNASISPSTGRAG
FGVQAPTIGSSVNSFTALANRFSTLVPSLSEVSSFPSGALGTVGASSASSLADGFRRTTS
DLVRNFLPSNGSSSGNPAGSLLNVVNRFRNSTGNMFRDFSALNPTGAFFSTFPRISLLPS
LPGSANTRNMTPPVADTGMESFARLANAADSFRQAISNATASLSTEGLNDLLMLIPGAQQ
GIEQFSQVVATLTSPEFWTKLASNGIIDDMSSAQAARLSDGINKLSAGLSDVVSNLPDIP
EMSIEDSDHKNPHFFPGRNVIVHLFEWKFEDIAVECEQVLGPAGYGGVQVSPVNEYVRAA
NRPWWERYQPVSYQISSRSGNERQFSDMVRRCQLAKVRVFVEIVANHMAGAGPTSPLYGT
AGSASDPVERLYPAVPFNRSHFHQDCVIESNLNASEVHNCRLAGLPDLNQTDSFVREQIV
GLMNRLIEHGVAGFSMDSAMYISPDDLDNIYKGLKPLNPLFEFPPFSAPFIYQDVEDLSD
ESRTASQYTDLGVVTEPKYSLYLGSIFHSAMPAPFLQALTGSNATQYGLISSESALTFVD
SHLHQRTRGAISEEILTFKDTPQYVYATAFTLANDYGTVRLMSSYRFEDDNQGPPADELE
QILSPGTAEDGYSCLNGWVCEHRWPVFRRMVAFRNFVQPAILHDIQATNETFAFCRGNIG
FAAFNVGTTTRDVLVRSCLPAGEYCDLITGEKQDTSCTGTRVLVNQDSTVSFTLPAASSL
VLDLRNRVM
>anoga_Sal_Maltase|AGAP002102||
MPPLGVLLLLVALGHSTQGHRPLPIRKAHKFDWWERGNFYQIYPRSFKDSDGDGIGDLKG
ITQTIDYLKTIGIDGVWLSPIFKSPMNDFGYDISDFYAIQEEYGTMEDFEELAAKCASIG
LKLILDFVPNHSSDEHEHFRLSEEGIEPYKDYYIWHSGVLDANGTRHPPSNWISVFRGSA
WQWSDKRQQYYLHQFQKKQPDLNYRNPALVEEMKNVMRFWLNKGIAGFRIDALPYLFESE
EVDGHYRDEPLSGQATDDPDNPAYLTHTETKDQPETYDMVHQWRQVVDEYTARDNFTRII
LTEAYTAVQNMTRFYGTPAAPGAQIPFNFQLITLLTVNSTGRDFVNAVQSWTRAMPSGAI
ANWVLGNHDNSRIASRLGVARADLYNIALQTLPGIAVTYYGEEIAMVDQWISWNDTIDPA
ACNADPATYELYSRDPVRTPFQWSNGTNAGFSNASRTWLPVADGYRELNVAAQLAAPRSH
LKTFMQLTAYRKRRLLAEGNFVLRTVGRDLVMYKRSVPGVGYVVVALNFGPEPATLPVAS
QFPGTGEHWLKVIASSLQAQPQAGTWINTRLYKLAPDSGIVLERLTGRNDLMT
>anocol_Sal_Maltase|ACOM042226||
MPPLGVLLLLVALGHSTQGHRPLPIRKAQKFDWWERGNFYQIYPRSFKDSDGDGIGDLKG
ITQTIDYLKTIGIDGVWLSPIFKSPMNDFGYDISDFYAIQEEYGTMEDFEELAAKCASIG
LKLILDFVPNHSSDEHEHFRLSEEGVEPYKDYYIWHSGVLDANGTRHPPSNWISVFRGSA
WQWSDKRQQYYLHQFQKKQPDLNYRNPALVEEMKNVMRFWLNKGIAGFRIDALPYLFESE
EVDGHYRDEPLSGQATDDPDNPAYLTHTETKDQPETYDMVHQWRQVVDEYTARDNFTRII
LTEAYTAVQNMTRFYGTPAAPGAQIPFNFQLITLLTVNSTGRDFVNAVQSWTRAMPSGAI
ANWVLGNHDNSRIASRLGVARADLYNIALQTLPGIAVTYYGEEIAMVDQWISWNDTIDPA
ACNADPATYELYSRDPVRTPFQWSNGTNAGFSNASRTWLPVADGYRELNVAAQLAAPRSH
LKTFMQLTAYRKRRLLAEGNFVLRTVGRDLVMYKRSVPGVGYVVVALNFGPEPATLPVAS
QFPGTGEHWLKVIASSLQAQPQAGTWINTRLYKLAPDSGIVLERLTGRNDLMA
>anoara_Sal_Maltase|AARA006843|to_be_corrected|
MPPLGVLLLLVALGHSTQGHQPLPIRKAHKFDWWERGNFYQIYPRSFKDSDGDGIGDLKG
ITQTIEYLKTIGIDGVWLSPIFKSPMNDFGYDISDFYAIQEEYGTMEDFEELAAKCASIG
LKLILDFVPNHSSDEHEHFRLSEEGVEPYKDYYIWHSGVLDANGTRHPPSNWISVFRGSA
WQWSDKRQQYYLHQFQKKQPDLNYRNPALVEEMKNVMRFWLNKGIAGFRIDALPYLFESE
EVDGHYRDEPLSGQATDDPDNPAYLTHTETKDQPETYDMVHQWRQVVDEYTARDNFTRII
LTEAYTAVQNMTRFYGTPAAPGAQIPFNFQLITLLTVNSTGRDFVNAVQSWTRAMPSGAI
ANWVLGNHDNSRIASRLGVARADLYNIALQTLPGIAVTYYGEEIAMVDQWISWNDTIDPA
ACNADPATYELYSRDPVRTPFQWSNGTNAGFSNASRTWLPVADGYRELNVAAQLAAPRSH
LKTFMQLTAYRKRRLLAEGSFVLRTVGRDLVMYKRSVPGVGYVVVALNFGSEPATLPVAS
QFPGTGEHWLKVIASSLQAQPQAGTWINTRLYKLAPDSGIVLERLTGRNDLMD
>anoqua_Sal_Maltase|AQUA008930|to_be_corrected|
MPPLGVLLLLVALGHSTQGHRPLPIRKAHKFDWWERGNFYQIYPRSFKDSDGDGIGDLKG
ITQTIDYLKTIGIDGVWLSPIFKSPMNDFGYDISDFYAIQEEYGTMEDFEELAAKCASIG
LKLILDFVPNHSSDEHEHFRLSEEGVEPYKDYYIWHSGVLDANGTRHPPSNWISVFRGSA
WQWSDKRQQYYLHQFQKKQPDLNYRNPALVEEMKNVMRFWLNKGIAGFRIDALPYLFESE
EVDGHYRDEPLSGQATDDPDNPAYLTHTETKDQPETYDMVHQWRLVVDEYTARDNVTRII
LTEAYTAVQNMTRFYGTPAAPGAQIPFNFQLITLLTANSTGRDFVNAVQSWTRAMPSGAI
ANWVLGNHDNSRIASRLGVARADLYNIALQTLPGIAVTYYGEEIAMVDQWISWNDTIDPA
ACNADPATYELYSRDPVRTPFQWSSGTNAGFSNASRTWLPVADGYRELNVAAQLAAPRSH
LKTFMQLTAYRKRRLLAEGNFVLRTVGRDLVMYKRSVPGVGYVVVALNFGPEPATLPVAS
QFPGTGEHWLKVIASSLQAQPQAGTWINTRLYKLAPDSGIVLERLTGRNDLMA
>anomer_Sal_Maltase|AMEM003587||
MPPLGVLLLLVALGHSTQGHRPLPIRKAHKFDWWERGNFYQIYPRSFKDSDGDGIGDLKG
ITQTIDYLKTIGIDGVWLSPIFKSPMNDFGYDISDFYAIQEEYGTMEDFEELAAKCASIG
LKLILDFVPNHSSDEHEHFRLSEEGVEPYKDYYIWHSGVLDANGTRHPPSNWISVFRGSA
WQWSDKRQQYYLHQFQKKQPDLNYRNPALVEEMKNVMRFWLNKGIAGFRIDALPYLFESE
DLDGHYRDEPLSGQASDDPDNPAYLTHTETKDQPETYDMVHQWRLVVDEYTARDNFTRII
LTEAYTAVQNMTRFYGTPAAPGAQIPFNFQLITLLTANSTGRDFVNAVQSWTRAMPSGAI
ANWVLGNHDNSRIASRLGVARADLYNIALQTLPGIAVTYYGEEIAMVDQWISWNDTIDPA
ACNADPATYELYSRDPVRTPFQWSNGTNAGFSNASRTWLPVADGYRELNVAAQLAAPRSH
LKTFMQLTAYRKRRLLAEGNFVLRTVGSDLVMYKRSVPGVGYVLVALNFGPEPATLPVAS
QFPGTGEHWLKVIASSLQAQPQAGTWINTRLYKLAPDSGIVLERLTGRNDLIA
>anochris_Sal_Maltase|||
MHTFGIVLLLVALGHSTQGLGAKPVTSKTQTFDWWERGNFYQIYPRSFKDSDGDGIGDLK
GITQTIDYLKMIGIDGVWLSPIFKSPMNDFGYDISDFYAIQKEYGTMADFEQLAAKCASI
GLKLILDFVPNHSSDEHEHFRLSEEGIEPYKDYYIWHSGVVDGNGTRHPPSNWISVFRGS
AWQWSDKRQQYYLHQFQKKQPDLNYRNPALVEEMKNVMRFWLNKGIAGFRIDALPYLYES
EEIDGHYRDEPLSGQFSDDPDNPAYLTHTETKDQPETYDMVHQWRQVVDEYTVRDNFTRI
ILTEAYTALENTTRFYGTRAAPGAQIPFNFELITQLTVNSTGRDFANAVQSWNRAMPPGA
IANWVLGNHDNSRIATRLGVARADLYNIALQTLPGIAVTYYGEEIAMVDQPISWEDTIDP
AGCNADPATYMLYSRDPVRTPFQWSNGTNAGFSNASRTWLPVADGYKKLNVAAQLEAPRS
HLKTFLQLTGYRKRRLLAEGDFTLRIVDTNLVMYKRAVRGVGYAVIALNFGPEPVALPVA
KEFPGTGERWLKVVASSLQVQQQAGTWLNTRLYKLAPNSAIVLERLTGRNDVVA
>anoepi_Sal_Maltase|AEPI006283|to_be_corrected|
MRTIGFLLLLVALCHSAQERRPMPAPRPQKFDWWERGNFYQIYPRSFKDSDGDGIGDLKG
ITQTIDYLKTIGIDGVWLSPIFKSPMNDFGYDISDFYAIQEEYGTMEDFEELAAKCASIG
LKLILDFVPNHSSDEHEHFRLSEESVEPYKDYYIWHSGVVDANGTRHPPSNWISVFRGSA
WQWSDKRQQYYLHQFQKKQPDLNYRNPALVEEMKNVMRFWLNKGIAGFRIDALPYLYESA
EVDGHYRDEPLSGLVSDDPDNPAYLTHTETKDQPETYDMVHQWRAVVDEYTARDNFTRII
LTEAYTALENTTRFYGTPAAPGAQIPFNFQLITLLTVNSTGRDFADAVQSWPRASPPGAI
ANWVLGNHDNSRIASRLGVARADLYNVALQTLPGIAVTYYGEEIAMVDQWISWEETIDPA
ACNADARTYTLYSRDPVRTPFQWNNGTNAGFSNASRTWLPVADGYKQLNVAAQLAAPRSH
LKTFMALTSYRKRRLLAEGDFTMRTVGTNLVLYKRQVPGVGYVVVALNFGSEPAALPLAR
EFPHTGERWLKVIASSLQVQRSAGTWINTRLFKLAPNSAIVLEHLTGRNDVVA
>anofun_Sal_Maltase|AFUN009470|to_be_corrected|
MHVIGIVVLLVALGHTTQGVPPKPAPKAQKFDWWERGNFYQIYPRSFKDSDGDGIGDLKG
ITQTIDYLKAIGIDGVWLSPIFKSPMNDFGYDISDFYAIQQEYGTMEDFEELAAKCASIG
LKLILDFVPNHSSDEHEHFRLSEESVEPYKDYYIWHSGILDGNGTRHPPSNWISVFRGSA
WQWSEKRQQYYLHQFQKKQPDLNYRNPALVEEMKNVMRFWLNKGIAGFRIDALPYLYESE
EVDGRYRDEPLSGEVSNDPDNPAYLTHTETKDQPETYDMVHQWRAVVDEYTARDNFTRII
LTEAYTALENTTRFYGTPAAPGAQIPFNFQLITQLTINSTGRDFVNSVQSWPRAMPRGAI
ANWVLGNHDNSRIATRLGVPRADLYNIALQTLPGIAVTYNGEEIAMVDQWISWENTIDPA
ACNADPETYMLYSRDPVRTPFQWNNGTNAGFSNASHTWLPVADGYKELNVAAQLSAPRSH
LKTFMQLTSYRKRRLLAEGDFNLQLVGSNLVLYKRAVPRVGYVVVALNFGSEPAELPLAQ
VFPGTGERWLKVIASSLQVNSTSGTWINVRLFKLPANSGIVLERLTGRNDVVA
>anomin_Sal_Maltase|AMIN000636||
MHPVGVLALLVAIGHTSLGAPPKPAPKANKFDWWERGNFYQIYPRSFKDSDGDGIGDLKG
ITQTIDYLKTIGIDGVWLSPIFKSPMNDFGYDISDFYTIQQEYGTMEDFEELAAKCASIG
LKLILDFVPNHSSDEHEHFRLSEESVEPYKDYYIWHSGILDGNGTRQPPSNWISVFRGSA
WQWSEKRQQYYLHQFQKKQPDLNYRNPALVEEMKNVMRFWLNKGIAGFRIDALPYLYESE
EVDGRYRDEPLSGLFADDPNNPAYLTHTETKDQPETYDMVHQWRAVVDEYTARDNFTRII
LTEAYTALENTTRFYGTPAAPGAQIPFNFQLITLLTANSTGRDFVNAVQSWPQAMPRDAI
ANWVLGNHDNSRIASRLGVARADLYNIALQTLPGIAVTYYGEEIAMVDQWISWENTIDPA
ACNADPETYILYSRDPVRTPFQWNNGTNAGFSNASRTWLPVADGYKELNVVAQLLAPRSH
LKTFMQLTSYRKRRLLAEGDFNLQLVGSDLVLYKRTVPRVGYTVVALNFGSEPVELPLAK
VFPGTGERWLKVVASSLQVNRTTGTWINMRFFKLPANSGIVLERLTGRNDVVV
>anocul_Sal_Maltase|ACUA002457|to_be_corrected|
MHVIGVVALLVAFGHASQGVPPKPGVPKAHKFDWWERGNFYQIYPRSFKDSDGDGIGDLK
GITQTIDYLKEIGIDGVWLSPIFKSPMADFGYDISDFYAIQEEYGTMEDFEQLAAKCASI
GLKLILDFVPNHSSDEHEHFRLSEESVEPYKDYYIWHSGILDANGTRQPPSNWISVFRGS
AWEWSEKRQQYYLHQFQKKQPDLNYRNPALVEEMKNVMRFWLNKGIAGFRIDALPYLYES
EEVDGRYRDEPLSGLVSDDPDNPAYLTHTETKDQPETYDMVHQWRAVVDEYTARDNFTRI
ILTEAYTALENTTRFYGTPAAPGAQIPFNFQLITQLTVNSTGSDFVDAVQSWRRAMPRNA
IANWVLGNHDNSRIATRLGVARADLYNIALQTLPGIAVTYYGEEIAMVDQWISWENTHDP
AACNADNETYTLYSRDPVRTPFQWNNRTNAGFSNASSTWLPVADGYKELNVAAQLLAPRS
HLKTFMQLTSYRKRRLLAEGDFNLQLVGSDLVLYKRTVPKVGYVVVALNFGSEAVELPLA
KVFPGTGERWLKVVASSLQVNRTSGTWINMRLFKLPANSGIVLERLTGRNDVVA
>anoste_Sal_Maltase|ASTE004235|to_be_corrected|
MYVIGILALLLAVGHTSQAVDPRPPPKGPPPKAAKFDWWERGNFYQIYPRSFKDSDGDGI
GDLKGITQMIDYLKVIGIDGVWLSPIFKSPMNDFGYDISDFYAIQEEYGTMEDFEELAAK
CASIGLKLILDFVPNHSSDEHEHFRLSEESVEPYRDYYIWHSGVLDANGTRHPPSNWISV
FRGSAWQWSDKRQQYYLHQFQKKQPDLNYRNPALVEEMKNVMRFWLNKGIAGFRIDALPY
LYESEEVDGRYRDEPLSGLVSDDPNNPAYLTHTETKDQPETYDMVHQWRAVVDEYTARDN
VTRIILTEAYTALENTTRFYGTPAAPGAQIPFNFQLITQLTVNSTGSDFVNAVQSWVRAM
PPGAIANWVLGNHDNSRIATRLGVERADLYNIALQTLPGIAVTYYGEEIAMKDRWISWED
TIDPAGCNADPDTYTLYSRDPVRTPFQWNNSTNAGFSNASRTWLPVAEGYEELNVAAQLV
APRSHLRTFMELTDYRKRRLLAEGDFNLQLVGTNLVLYKRSVPRVGYAVVALNFGAEPVE
LPLDKVFPGTGERWLKVVASSLQVKPTSGTWINVRLFKLAPNAGIVLERRTGRNDVVA
>anofar_Sal_Maltase|AFAF005346||
MKAIGALILCLSVIQQTLGQSNGTVPSGSRFDWWERGNFYQIYPRSFKDSDGDGIGDLNG
ITQTIDYLKTIGIDGVWLSPIFKSPMNDFGYDISDFYAIQDEYGSMADFEALAAKCNEIG
LKLILDFVPNHSSDEHEFFRLSEESVEPYKDYYIWHSGVVDANGTRHPPSNWISVFRGSA
WQWSEKRQQYYLHQFQKKQPDLNYRNPALVEEMKNVMRFWLNKGIAGFRIDALPYLYESE
EVDGRYRDEPLSGLVSDDPNNPAYLIPTETKDLPETYDMVHQWREVVDEYTARDNFTRII
LTEAYAALENMTRYYGTPAAPGAQIPFNFQLITLLTVNSTGREFVAAVESWLRAMPRGAI
ANWVLGNHDNSRIASRLGVARADLYNIALQTLPGIAVTYYGEEIAMVDQFITWENTIDPA
ACNADPATYTLYSRDPVRTPFQWNNETNAGFSNASRTWLPVADGYRELNVAAQLQAPRSH
LKTFKLLTAYRKRRLIAEGDFNLQVSGRDLVLYKRTIDRVGYAVIALNFGSQPVALSLDR
VFPGTNERWLKVIASSLQVNVPNGAWINTRTFKLPANAGIVLERLTGRNDVVA
>anodir_Sal_Maltase|ADIR003184|to_be_corrected|
MKVIGLVALFLAVVQRTHGQPNGTTQNGKKFDWWERGNFYQIYPRSFKDSNGDGIGDLNG
ITQTIDYLKTIGIDGVWLSPIFKSPMNDFGYDISDFYAIQDEYGTMADFEALAVKCKAIG
LKLILDFVPNHSSDEHEFFRLSEEGVEPYKDYYIWHAGVPDANGTRHPPSNWNSVFRGSA
WQWSAKREQYYLHQFQKKQPDLNYRNPAVVEEMKNVMRFWLNKGIAGFRIDALPYLYESE
EVDGRYRDQPLSGLFPDDPNNPAYQIPTETKDLPETYDMVHQWRAVVDEYTAGDNFTRII
LTEAYASLENMARYYGTPAAPGAQIPFNFQLITLLKVNSTGREFAAAVESWPRAMPLGAI
ANWVLGNHDNSRIATRLGVARADLYNIALQTLPGIAVTYYGEEIAMVDQFISWNDTIDPA
ACNADPATYTLYSRDPVRTPFQWSNETNAGFSNASRTWLPVADGYRELNVAAQLRAPRSH
LKTFKLLTAYRKRRLLAEGDFNMQASGQDLVLYKRTVSGVGYAVVALNFGAEPVALQLSQ
VFTGTNERWLKVIAASLQVNVPSGAWINTRVFKLPANAGIVLERLTGRNEVVA
>anoatro_Sal_Maltase|AATE018919||
MQLVTLFGVFLVVAGTLQAARLRPQPKQKKFDWWERGNFYQIYPRSFKDSDGDGIGDLKG
ITQTVDYLKSIGIDGVWLSPIFKSPMNDFGYDISDFYAIQDEYGSMEDFEELAAKCSSIG
LKLILDFVPNHSSDEHEFFRLSEEGVAPYDDYYIWHSGVLDDNGTRVPPSNWISVFRGSA
WQWSDKRQQYYLHQFQKKQPDLNYRNPALVEEMKNVMRFWLNKGIAGFRIDALPYLYESP
EVDGRYRDEPASGLVVDDPKNPAYLVHTETKDQPETYDMVRQWRAVVDEYTARDNFTRII
LTEAYTSLENTTRFYGTSAAPGAQIPFNFQLIIELTASSTGQNFADATQSWLGSMPNGSI
ANWVLGNHDNGRIASRLGVARADLYNIALQTLPGIAVTYYGEEIAMVDQFISWENTIDPA
ACNTDPETYTLYSRDPARTPFQWNNGTNAGFSNASQTWLPVADGYRELNVASQLEAPRSH
LKTFIQLTGYRKRRLLAEGDFDMKVIGTDLVLYKRSVPGLGYAVIALNFGAQKTKLSLQQ
AFRGIAEGRVRVIASSLQTNLTDGTWINTRRFELPANSAIVLERIRGPNPTVA
>anosin_Sal_Maltase|ASIS015385||
MQVITLSAVLLIAFGFQALRVSSEPAVVQKFDWWERGNFYQIYPRSFKDSDGDGIGDLKG
ITQTVDYLKTIGIDGVWLSPIFKSPMNDFGYDISDFYAIQDEYGTMEDFEELAAKCSSIG
LKLILDFVPNHSSDEHEFFRLSEEGVAPYDDYYIWHAGVLDANGTRVPPSNWISVFRGSA
WQWSDKRQQYYLHQFQKKQPDLNYRNPAVVDEMKNVMRFWLNKGIAGFRIDALPYLYESA
EVDGRYRDEPVSGLVQDDPKNPAFLVHTETKDQPETYDMVRQWRAVVDEYTARDNFTRII
LTEAYTALQNTTRFYGTPAAPGAQIPFNFQLIIELTANSTGQNFADAARSWLNAMPRGAI
ANWVLGNHDNGRIASRLGVARADLYNIALQTLPGIAVTYYGEEIAMVDQSISWADTIDPA
ACNTDPDTYTLYSRDPARTPFQWNNGTNAGFSNASQTWLPVADGYRTLNVAAQLAAERSH
LKTFIQLTNYRKRRLLAEGDFDLRVIGTNLVLYKRAVPGVGFAIIALNFGAEPTRISFQK
AFPDVQDGWLTVVASSLHTKLNNGAFVNTRSYKLAANSGIVLERIRGPNPRVA
>anoalb_Sal_Maltase|AALB015728||
MVRASLFIVLWLAFAAGAQKDAGKAVKAKKFDWWERGNFYQIYPRSFKDSDGDGIGDLKG
ITDTIDYLKYIGIDGVWLSPIFKSPMNDFGYDISDFYTIQEEYGTMEDFEELAAKCRSIG
LKLILDFVPNHSSDEHEFFQKSEASVEPYKDYYIWHSGILDANGTRVPPSNWISVFRGSA
WQWSEKRQQYYLHQFQKKQPDLNYRNPAVVEEMKNVMRFWLNKGIAGFRIDALPYLFESD
EIDGRYRDEPESGLVRNDPENPAYLEHTETKDQPETYDMVHQWRQVVDEYTVRDNFTRII
LTEAYTSLANTTRFYGTRAAPGAQIPFNFQLISYLTKQSTGEDFAELVQSWLTAMPKGSI
ANWVLGNHDNSRIASRLGVARADLYNIALQTLPGIAVTYYGEEIAMVDQWISWKDTIDPA
ACNADEATYTLYSRDPVRTPFQWSNATNAGFSNATKTWLPVADGYKELNVERQLLAPRSH
LKTFIQLTHYRKRRLLAEGDFELHVVDRELVLYRRKVARVGEAVIALNFSDQPVRGLQLS
KVFSGIRKGGMKVIASSLEVPVATGETVDPEKLVLPANSGIVLQRIVGPNLIVA
>anodar_Sal_Maltase|ADAC007180||
MVRASLFIILWLAFVAGAQKDAGRGLKAKKFDWWERGNFYQIYPRSFKDSDGDGIGDLKG
ITDTIDYLKTIGIDGVWLSPIFKSPMNDFGYDISDFYTIQAEYGTMEDFEELAAKCRSIG
LKLILDFVPNHSSDEHEFFQQSEAGVEPYKDYYIWHSGILDANGTRVPPSNWISVFRGSA
WQWSEKRQQYYLHQFQKKQPDLNYRNPAVVEEMKNVMRFWLNKGIAGFRIDALPYLFESD
EIDGRYRDEPASGLVRNDPDNPAYLEHTETKDQPETYDMVHQWRQVVDEYTVRDNFTRII
LTEAYTSLANTTRFYGTRAAPGAQIPFNFQLISYLTKQSTGQDFAELVESWLNAMPRGSI
ANWVLGNHDNSRIASRLGVARADLYNIALQTLPGIAVTYYGEEIAMVDQWISWPDTIDPA
ACNTDEATYTLYSRDPVRTPFQWNNGTNAGFSNATKTWLPVADGYKELNVEQQLLDPRSH
LKTFIQLTHYRKRRLLAEGDFELHVVDRELVLYRRKVARVGEAVIALNFGDQPVQGLPLR
KVFSGVRRGKMEVVASSLQVPVTAGATVDPEQFALPANSGIVLQRIVGPNPIVA
>anoga_Sal_Perox|AGAP010735||
MWLVTRLFLMLSAIVVPHVLAQCDSSSPYRTFDGTCNNLQNPSWGSANTPYGRLLPAEYG
DGVYVPRRSKTGAQLPSARLLSMTMFNDQNILDPRTTLVNMQFGQLVAHDMGLRAGSSDQ
VACCQNGRVVANPGRRCFAIPVRPDDPVLSAGGIQCLDLVRTLNTCDVNPSSCANRQQAQ
QFNAATSFLDLSVVYGNSGQQNAQLRAFVGGRMKVDNRNGTDWPPRHPQATSACTLNAAT
DTCYLTGDERSNITPELTILHVAFLREHNRLAQQLCKARPLWNDEKVFQEARRINIAQYQ
HIVYYEWLPYFLGIDPMTQRGLLVRTRDYVNDYTPSINPASLNSHANGAFRYFHSSILGS
LSLHQESRAFAGAININDHMFNPTVLERNDGYRMLTRGMTTQPMGRNDLSFDPEIKHFLF
RMRGRFGTDLKALDIQRSRDHGIAGYNAFRQYCGLGRATRWEDFVELRGPRDIQLLSSLY
STVDDVDLTVAEFFERHIPGTQAGPTYHCILMEQFLRTRKGDRFFFENGNRPSSFTPPQL
NDIRKASMSRILCDNTPGVAQMQQRAFQQISDANPLVPCTMMPSLDARLW
>anoara_Sal_Perox|AARA008970||
MWLVTRLFLVLSAIVVQHVLAQCDSSSPYRTFDGTCNNLQNPSWGSANTPYGRLLPAEYG
DGVYVPRRSKTGAQLPSARLLSMTMFNDQNILDPRTTLVNMQFGQLVAHDMGLRAGSSDQ
VACCQNGRVVANPGRRCFAIPVRPDDPVLSAGGIQCLELVRTLNTCDVNPSSCANRQQAQ
QLNAATSFLDLSVVYGNSGQQNAQLRAFVGGRMKVDNRNGTDWPPRHPQATSACTLNAAT
DTCYLTGDERSNITPELTILHVAFLREHNRLAQQLCKARPLWNDEKVFQEARRINIAQYQ
HIVYYEWLPYFLGIDPMTQRGLLVRTRDYVNDYTPSINPASLNSHANGAFRYFHSSILGS
LSLHQESRAFAGAININDHMFNPTVLERNDGYRMLTRGMTTQPMGRNDLSFDPEIKHFLF
RMRGRFGTDLKALDIQRSRDHGIAGYNAFRQYCGLGRATRWEDFVELRGPRDIQLLSSLY
STVDDVDLTVAEFFERHIPGTQAGPTYHCILMEQFLRTRKGDRFFFENGNRPSSFTPPQL
NDIRKASMSRILCDNTPGVAQMQQRAFQQISDVNPLVPCTMMPSLDTRLW
>anoqua_Sal_Perox|AQUA002357||
MWLVTRLFLVLSAIVVPHVLAQCDSSSPYRTFDGTCNNLQNPSWGSANTPYGRLLPAEYG
DGVYVPRRSKTGAQLPSARLLSMTMFNDQNILDPRTTLVNMQFGQLVAHDMGLRAGSSDQ
VACCQNGRVVANPGRRCFPIPVRPDDPVLSAGGIQCLDLVRTLNTCDVNPSSCANRQQAQ
QLNAATSFLDLSVVYGNSGQQNAQLRAFVGGRMKVDNRNGTDWPPRHPQATSACTLNAAT
DTCYLTGDERSNITPELTILHVAFLREHNRLAQQLCKARPLWNDEKVFQEARRINIAQYQ
HIVYYEWLPYFLGPDPMTQRGLLVRTRDYVNDYTPSINPASLNSHANGAFRYFHSSILGS
LSLHQESRAFAGAININDHMFNPTVLERNDGYRMLTRGMTTQPMGRNDLSFDPEIKHFLF
RMRGRFGTDLKALDIQRSRDHGIAGYNAFRQYCGLGRATRWEDFVELRGPRDIQLLSSLY
STVDDVDLTVAEFFERHIPGTQAGPTYHCILMEQFLRTRKGDRFFFENGNRPSSFTPPQL
NDIRKASMSRILCDNTPGVAQMQLRAFQQISDANPLVPCTMMPALDARLW
>anomer_Sal_Perox|AMEM003858||
MWLVTRLFFVLSAIVVPHALAQCDSSSPYRTFDGTCNNLQNPSWGSANTPYGRLLPAEYG
DGVYIPRRSKTGAQLPSARLLSMTMFNDQNILDPRTTLVNMQFGQLVAHDMGLRAGSSDQ
VACCQNGRVVTNPGRRCFPIPVRPDDPVLSAGGIQCLDLVRTLNTCDVNPSSCANRQQAQ
QLNAATSFLDLSVVYGNSGQQNAQLRAFVGGRMKVDNRNGTDWPPRHPQATSACTLNAAT
DTCYLTGDERSNITPELTILHVAFLREHNRLAQQLCKARPLWNDEKVFQEARRINIAQYQ
HIVYYEWLPYFLGPDPMTQRGLLVRTRDYVNDYTPSINPASLNSHANGAFRYFHSAILGS
LSLHQESRAFAGAININDHMFNPTVLERNDGYRMLTRGMTTQPMGRNDLSFDPEIKHFLF
RMRGRFGTDLKALDIQRSRDHGIAGYNAFRQYCGLGRATRWEDFVELRGPRDIQLLSSLY
STVDDVDLTVAEFFERHIPGTQAGPTYHCILMEQFLRTRKGDRFFFENGNRPSSFTPPQL
NDIRKASMSRILCDNTPGVAQMQLRAFQQISDANPLVPCTMMPALDARLW
>anomel_Sal_Perox|AMEC003752|to_be_corrected|
MWLVTRLFLVLSAIVVPHALAQCDSSSPYRTFDGTCNNLQNPSWGSANTPYGRLLPAEYG
DGVYVPRRSKTGAQLPSARLLSMTMFNDQNILDPRTTLVNMQFGQLVAHDMGLRAGSSDQ
VACCQNGRVVANPGRRCFPIPVRPDDPVLSAGGIQCLDLVRTLNTCDVNPSSCANRQQAQ
QLNAATSFLDLSVVYGNSGQQNAQLRAFVGGRMKVDNRNGTDWPPRHPQAASACTLNAAT
DTCYLTGDERSNITPELTILHVAFLREHNRLAQQLCKARPLWNDEKVFQEARRINIAQYQ
YIVYYEWLPYFLGPIPMTQRGLLVRTRDYVNDYTPSINPASLNSHANGAFRYFHSAILGS
LSLHQESRAFAGAININDHMFNPTVLERNDGYRMLTRGMTTQPMGRNDLSFDPEIKHFLF
RMRGRFGTDLKALDIQRSRDHGIAGYNAFRQYCGLGRASRWENFVELRGPRDIQLISSLY
STVDDVDLTVAEFFERHIPGTQAGPTYHCILMEQFLRTRKGDRFFFENGNRPSSFTPPQL
NDIRKASMSRILCDNTPGVAQMQLRAFQQISDANPLVPCTMMPALDARLW
>anochris_Sal_Perox|||
MWFVTRSFLVLSAIAVLHASAQCDSSSPYRTFDGTCNNLQNPSWGSANIPYGRLLPAEYG
DGVYVPRRSRTGAELPSARLLSMTLFNEQNILDPRTTLVNMQFGQLVAHDMGLRAGSSDA
IACCQNGRVIANPGRRCYPIPVRSDDPVLSAGAIQCLDLVRTLNTCDVNPTSCANRQQAQ
QLNAATSFLDLSVVYGNSGQQNAQLRAFVGGRMKVDNRNGTDWPPRHPQAASACTLNAAT
DTCYLTGDERSNITPELTILHVAFLREHNRIAQQLCQARPLWNDEKVFQEARRINIAQYQ
RIVYYEWLPHFLGPEPMTQRGLLVQTRDYVNDYTPSINPTVLNSHANGAFRYFHSSILGS
LSLHQESRAFAGSININDHMFNPTVLERNDGYRLLTRGMTTQPMGRTDLSYDPEIKHFLF
RMRSRFGTDLKALDIQRSRDHGIAGYNAFRQYCGLGRATRWEDFVELRGPRDYQLLSSLY
RTVDDVDLTVSEFFERHLPGTQAGPTYHCILMEQFLRTRRGDRFFFENGNRPSSFTPPQL
NDIRKASMARILCNNTPGVTQMQLRAFQQISDANPLVPCTMMPTLDARLW
>anoepi_Sal_Perox|AEPI000705|to_be_corrected|
MWFVTRSLLVALAVQQALAQCDSSSPYRTFDGTCNNLQNPAWGSANTPYGRLLPAEYGDG
VSVPRRSRTGAELPSARLLSLALFNEQNILDPRTTLVNMQFGQLVAHDMGLRAGGSDELP
CCQNGRVVASPSRRCYPIPVRPDDPVLSAGRIQCLDLVRTLNTCDVNPASCANRQQAQQL
NAATSFLDLSVVYGNSAQQNAQLRAFVGGRMKVDQRNGTEWPPRHPQAGSACTLTAASDS
CYLTGDERSNITPELVILHVAFLREHNRLAQQLCKARPLWNDERVFQEARRINVAQYQHI
VYYEWLPYFLGPEPMSRRGLIVRTRDYVNDYAPTVNPTVLNAHANGAFRYFHSAILGSLS
LHQESRAFVGAININDHMFNPTVLERNDGYRLLTRGMTTQPMGRNDLSFDPETKHFLFRG
RNRFGTDLKALDIQRSRDHGIAGYNAFRQYCGLGRATRWEDFVELRGPRDFQLLSSLYRT
VDDVDLTVSEFFERHLPGTQAGPTYHCILMEQFMRTRRGDRFFFENGNRPGSFTPPQLNE
IRKASMARLLCDNTPGVAQMQPRAFQQISDGNPLVPCAMMPALDARLW
>anofun_Sal_Perox|AFUN006947|to_be_corrected|
MWFFVRTFVVFGMVVRGALGQCDASSPYRTFDGTCNNLQNPSWGSANIPYGRLLAAEYGD
GVSTPRRSRTGTELPSARLLSLTMFNEQNILDQRTTLVNMQFGQLVAHDMGSRAGGGDTV
PCCQNGRVVPRPDKRCYPIPVQPNDPVLSAGQIQCLDLVRTLNTCDSNPANCANRQQAQQ
LNAATSFLDLSVVYGNSAQQNAQLRAFVGGRMKVDSRNGTDWPPRHPQANTACTLSSATD
TCYLTGDERSNITPELTILHIAFLREHNRIAQQLCKARPLWNDEKVFQEARRINIAQYQH
IVYYEWLPYFLGPDQMAQRRLLVRTRDYVNDYSPSVNPTVLNAHANGAFRYFHSSILGSL
SLHQESRSFAGAININDHMFNPTVLERNNGYRMLTRGMTTQPMGRNDPSFDPEIRHFLFR
SGRFGTDLKALDIQRSRDHGIAGFNAFRQYCGLGRATRWEDFVELRGPRDLQLLNTLYRT
VDDVDLTVAEFFERHLPGTQAGPTYHCILMEQFLRTRIGDRFFYENGNRPGSFTPPQLNE
IRKATMGRILCDNSPGVLQMQLRAFQQITNDNPLVPCTMLPAFEPRVW
>anomin_Sal_Perox|AMIN009228|to_be_corrected|
MLFLGHTLLVFGILVRNALAQCDGSSPYRTFDGTCNNLQNPSWGSANIPYGRLLAAEYGD
GVYAPRRSKTGAELPSARLLSLTMFNEQNILDQRTTLVNMQFGQLVAHDMGFRAESTDPV
ACCQNGRVVQNPGRRCFPIPVQPNDPVLSAGQIQCLDLVRTLNTCDVNQANCGNGRQAQQ
LNAATSFLDLSVVYGNSAQQNAPLRAFVGGRMKVDNRNGTDWPPRHPQANSACTLRSATD
TCYLTGDERSNITPELTILQIAFLREHNRLAQQLSKARPLWNDEKVFQEARRINIAQYQH
IVYYEWLPYFLGPDQMAQRGMLVRTRDCVNDYSSSVNPTVLNAHANGAFRYFHSSILGSL
SLHQESRAYAGALNINDHMFNPTVLERNDGYRMLTRGMTTQPQGRNDLSHDPEIRHFLLR
MSGRFGTDLKALDIQRSRDHGIAGFNAFRQYCGLGRATRWEDFLELRGPRDFQILSSLYR
TVDDVDLTVAEFFERHLPGTQAGPTYHCILMEQFLRTRRGDRFFFENGNTSGAFTPPQLN
EIRKASMARILCDNTPGVAQMQPRAFQQISDTNPLVPCTTLPALEPRLW
>anocul_Sal_Perox|ACUA003065|to_be_corrected|
MWLFVRTFALVLAIVVQNALAQCDGSSPYRTFDGTCNNLQNPSWGSANTPYGRLLAAEYG
DGVYAPRRSRSGAELPSARLLSLTMFNEQNILDPRTTLVNMQFGQLVAHDMGLRAESSDP
VACCQNGRVVMNPGRRCFPIPVQPNDPVLSAGQIQCLDLVRTLNTCDVNPANCGSGRQAQ
QLNAATSFLDLSVVYGNSVQKNAPLRAFVGGRMKVDSRNGTDWPPRHPQSNSACTLRSST
DTCYLTGDERSNITPELTILQIAFLREHNRIAQQLCKARPLWNDEKVFQEARRINIAQYQ
HIVYYEWLPYFLGLDQMSQRRMLVRTRDYVNDYSSSVNPTVLNAHANGAFRYFHSSILGS
LSLHQESRAYAGAININDHMFNPTVLERNDGYRMLTRGMTTQPMGRNDLSFDPEIRHFLF
RMSGRFGTDLKALDIQRSRDHGIAGFNAFRQYCGLGRATRWEDFLELRGPRDFQLLSSLY
RTVDDVDLTVAEFFERHLPGTQVGPTYHCILMEQFLRSRRGDRFFYENGNTPGAFTPPQL
NEIRKASMARILCDNTPGVMQMQPRAFQQISDVNPLVPCTTLPALEPRLW
>anoste_Sal_perox|ASTE009399|to_be_corrected|
MWFLAKAFLVFAIVVRNALAQCDANSPYRTFDGTCNNLRNPTWGAAKIPYGRLLPAEYGD
GVSVPRRSRTGTDLPSARLLSLTLFNEQNILDQRTTLVNMQFGQLVAHDMGLRAGSFDTI
ACCQNGRVVPSPGRRCFPIPVQPNDPVLSAGRIQCLDFIRTLNTCDVSPASCSSRQQAQQ
LNDATSFLDLSVVYGNSAQQNAQLRAYVGGRLKVDNRNGTDWPPRHPQSNTACTLNSATD
TCYLTGDERSNITPELTILHIAFLREHNRIAQQLCKARPLWNDEKVFQEARRINIAQYQH
IVYYEWLPYYLGPDYMYQRGLLVRNYVNDYNPSVDPTVLNDHANAAFRYFHSSILGSLSL
FQESRTFAGAININDHMFNPTVLERNDGYRMLTRGMTTQPMGRNDPSFDPEIRHFLFRMR
ERFGTDLKALDIQRSRDHGIPGYNTFRQYCGLGRATRWEDFVELRGPRDIQLLNTLYRTV
DDVDLTVAEFFERHLPGTQAGPTYHCILMEQFFRTRKGDRFFFENGNGPGAFTVPQLNEI
KKASIARILCHNSPGVVQMQRRAFQQIADVNPLVPCTTLPALDARLF
>anofar_Sal_perox|AFAF007386||
MLIFAHASIVLALVVTIAVENALAQCDSNTPYRTFDGRCNNLQNPAWGAANTPYGRLLTA
DYGDGVSSPRRSKTGTELPSARMLTLTLFNDQNILDPRTTLLNMQFGQLVAHDMGLRAGD
SDAVPCCENGRLVANPGRRCYPIPVPPTDTVLAAGGIQCLDLIRTLNTCDVNAANCGNRQ
QAQQLNSATSFLDLSVVYGNSAQENNQLRAFVGGRMKVDKRNGTEWPPRNPQPSSACTLK
SASDTCYLTGDERSNITPELTILHVAFLREHNRLAQQLCKARPLWNDEKVFQEARRINIA
QYQHIVYYEWLPFFLGMDHMSRRGLVVRTRDHVNDYAPTVNPTVLNDHANGAFRYFHSAM
LGRLSFHDESRAFAGSININEHMFNPTVLERNDGYSMLTRGMATQPMGRNDLSYDPEARH
FLFRFPNRFGTDLKALDIQRSRDHGIPGYNAFLQHCGLGRVSRWEDFTQLRGPRDIQLLS
SLYRTVDDVDLTVSEFFERHLPGTQAGPTYHCILMEQFHRTRRGDRFFYENGNQPGSFTP
PQLNEIRKATIGRILCGNAPGVTQMQLRAFQQIANDNQLIPCPMLPALDARLW
>anodir_Sal_Perox|ADIR005268|to_be_corrected|
MWIFARLFLVVAIAVHNALAQCDSSSPYRTFDGTCNNLQNPTWGSANTPYGRLLSAEYGD
GVSSPRRSKTGSDLPSARMLTLTMFNEQSILDPRTTLVNMQIGQLIAHDMGLRAGGSDAV
SCCQNGRVVANPGRRCYAIPVPPNDPVLAAGGIQCLDLVRTLNTCDVNAANCANRQQAQQ
LNSATSFLDLSVVYGNSAQQNAPLRAFVGGRMKVDSRNGTDWPPRNPQASSACTLNSATD
ICYLTGDERSNITPELTILHIAFLREHNRIAQQLCKARPLWNDEKVFQEARRINIAQYQH
IVYYEWLPWFLGPDQMSQRGLLVRTRDYVNDYTATVNPTVLNAHANGAFRYFHSSILGSL
SLHQESRAFAGAININDHIFNPTVLERNDGYSMLTRGMATQAMGRNDLSYDPEIRHFLFR
SRSRFGTDLKALDIQRSRDHGIAGYNAFRQYCGLSRATRWEDFTELRGPRDVQLLNSLYR
TVDDVDLTVSEFFERHLPGTQAGPTYHCILMEQFHRTRRGDRFFYENGNRPGSFTPPQLN
EIRKASMGRILCDNTPGVAQMQLRAFQQISDANPLIPCPMLPALDARLW
>anoatro_Sal_Perox|AATE019233||
MRFLCKVIILVVVCVKNVLTACDTSTPYRTFDGSCNNLQNPSWGMANTPYGRLLAADYGD
GIITPRRSRTGVELPSARLLSLRLFNEQTIFDPRSTLVNMQFGQIVAHDMGLRASSSDPV
CCQNGRLVTSPNRRCYSIPVLPNDPVLGAGGIQCLDLVRTLNTCDVNGGNCGGKQAQQLN
AATSFLDLSLVYGNSAQQNAQLRSFVGGRMKVENRNGTDWPPRHPQSNSACTLNLATDTC
YLTGDERSNITPELTILHIVFLREHNRIAQQLCKLRPLWNDEKVFQEARRINIAQYQHIV
YYEWLPYFLSPDQMVQRGLLGRTRDYVNDYSSLINPTALNSHANGAFRYFHSAILGSLSL
HQESRAYAGALNINDHMFNPTVLERNDGYSMLTRGMTTQPMGRNDLSFDAEIKHFLFRFR
DRFGTDLKALDIQRSRDHGIAGYNAFRQYCGLGRVSRWEDFTGLRGPMDIQLLNSLYRTV
DDVDLTVAEFFERHLPGTQAGPTYHCILMEQFLRTRRGDRFFFENGNTPGAFTPSQLNEI
RKASMARLLCDNSPNVAQMQPRAFQQVINGNPLVSCRTLPALDVRFW
>anosin_Sal_Perox|ASIS004536||
MWFPVKLILLLVAVNVESVFSACDSSTPYRTFDGSCNNLQNPSWGMANTPYGRLLMADYG
DGISTPRRSRTGVELPSARVLSLRMFNEQNIVDPRTTLVNMQFGQIVAHDMGLRAGGSDS
VACCQNGRVVSQPSRRCYPIPVPPNDPVLAAGGIQCLDVVRTLNTCDPNGGNCAGKQAQQ
LNAATSFLDLSLVYGNNAQQNSQLRAFVGGRMKVENRNGTDWPPRNPQSSSACTLNLATD
TCYLTGDERSNITPELTILHIVFLREHNRIAQQLCKLRPLWNDEKVFQEARRINIAQYQY
IVYYEWLPHFLGPDQMVQRGLLVRSRAYVNDYNSTVNPTTLNSHANGAFRYFHSAILGRL
SLAQESRTFAGALNINDHMFNPTVLERNDGYSMLTRGMTTQPMGRTDLSFDPEIRHFLFR
FRDRFGTDLKALDIQRSRDHGIAGFNAFRQYCGLGRANRWEDFTELRGPMDIQLLNTLYR
TVDDVDLPVAEFFERNLPGTQAGPTYHCILMEQFIRTRRGDRFFFENGNTPGAFTPSQLN
EIRKASMARLLCDNSPGVSQMQPRAFQQIMDVNPLVSCRTLPALDVRYW
>anoalb_Sal_Perox|AALB009827|to_be_corrected|
MWMFLKLLLFVCSSWWSCAQASNCNATSPYRTLDGTCNNLQNPNWGAANTAYGRLIAADY
GDGVKSPRKAASGADLPSARLLSMKLFGDEHVLEPAFTLLSMQFGQLVAHDMGFTSGSTD
ILPCCSEGKPVSNPVPRCYPIPVASDDPVMGSAGVQCLDFLRTITDCDADPSSCSNSKKA
EQLNIATSFIDLSVVYGNSVEENTPIREFTGGLMKVETRDGSDWPPRNPNASTACVQRSP
EDACYLTGDARANISPQMAILHILFLREHNRIAKQLAALHPEWNDEKLFQEARRINIAQY
QQIVFYEWLPSFLPLPDNGGKRSLSSVLDHQYRADVNPTTLNSNAHAAFRYFHSAILGHL
HLDYENRTKAGEISFTDHTLNPAILEAPCKYAQLSRGMATQSMGRIDLNIDHELKHNLFK
FNAPFGNDLRAIDIQRARDHGLPSYNSFREKCGLPKAASFDDFTSLLHSPQDAARLASVY
ASVDDVELTVAGLFEKHIPGTQVGATFRCILLEQFHRTRVGDRFFFETSDPIVGFSREQF
KQLRKANIARLLCDNTPKLEGMQSKAFAAIDAGSNKVLPCSSLPAVDLDPWK
>anoalb_Sal_Perox2|AALB009827|to_be_corrected|
MWSTVGVLLLVVLDLGRVRGQCDSTSPYRTYDGRCNNLQNPTWGAANTPYGRLLPADYGD
GVSTPRRSRTGTELPSARTISLTLFNEQLIQDPRTTLVNMQFGQVVAHDMGLRAGGSDTV
PCCTNRRVVSSPSRRCYPIPLPPNDPITGAGGGQCLDLVRTRSTFDVNAAACSVSSPAQQ
LNDATSFLDLSLVYGNSAQQNAQLRAFVGGRMKVENRNGTDWPPRHPQSGTACTLRLSTD
TCYLTGDERSNITPELTILHIAFLREHNRIAGLLARQRTLWNDEKLFQEARRINIAQYQH
IVYYEWLPWFLGPDLMAQRGLLRRTPDYVSDYSPSINPTTLNSHSNGAFRYFHSAIMGSL
SLAQESRAITGSLNINDHMFNPTVLERNDGYTLLTRGMATQPSARTDLSFDPEIRHFLFR
FGKRFGTDLKALDIQRSRDHGIAGYNAFRQYCGLSRASRWEDFVELRGPADYQRLASLYR
TVDDVDLTVSEFFERHIPGTQAGPTYHCILMEQFLRTRRGDRFFYENGNTAGAFTVYQLR
EIRKASMARILCNNSPGVTQMQRQAFQQIAEFNPLQLCSSLPQLDIRLW
>anodar_Sal_Perox|ADAC002186||
MRMFLKLLLLVCYSWSCAQATNCNTTSPYRTLDGSCNNLQNPSWGAANTVYERLIAADYG
DGVKSPRKATNGADLPSARTISMKLFGDENVLEPAFTLLSMQFGQLVAHDMGFIRGGADI
LPCCSGGKLVSNPVPRCYPIPVASDDPVMGSAGVQCLDFLRTITDCDTDPSSCSNNKKAE
QLNVVTSFLDLSVVYGNSVEENTPLRQFTGGLMKVETRDGTDWPPQNPNANTVCVQRNPD
DACYLTGDARANLSPHLAILHILFLREHNRIATRLAALHPDWNDEKLFQEARRINIAQYQ
QIVFYEWLPNFLPLPENGDKRSLVSVLAHQYRGDVNPTTLNSNAHAAFRYFHSAIISQLH
LDHENRSKAGEVSFTDHTLNPAILEAPCKYAQLSRGLATQPMARIDLNIDHEIKHNFLKL
DAPFGNDLRAIDIQRARDHGLPSYNRFREWCGLPKAASFDELASLLHSSQDAARLASVYA
SVDDVELTVAGLFEKHVPGTQVGATFRCILLEQFHRTRVGDRFFFETSDPIVGFSKEQFK
QLRKANIARLLCDNTPKLEGMQSKAFATIDAGSNKVSPCSSLPVVDLDSWK
>anodar_Sal_Perox2|ADAC002185||
MAIPWHVFLCLVFYTISDNVQAACNATARYRTLDGSCNNLQNPSWGAVNTPYGRLIAADY
GDGVKSPRKATNGADLPSARTISNKLFSDANVLDPAYTLINMQFGQIVAHDMGFTAGGVD
VLPCCGGGQPAPNPVPRCYPIPVASDDPVMGSAGVQCLDFLRTITDCDTVPSSCSNNKKA
EQINSATSFLDLSLVYGNSVEENTPLRQFTGGLMKVERRNGSDWPPRNPQSSDACVQNNP
DDACYLTGDPRANLSPHLAILHITFLREHNRIAKQLALLNPPWNDEKLFQEARRINIAEY
QQIVYYEWLPNFLGWENMEERGIINEKDEATNFYQADVNPTTLNSNANAAFRYFHSAAIG
HLQLANENRTSDGDITITDHTLNPNILEAPCKYAQLSRGMSTQQMGKVDRNIDYELKNNF
FKFGGPVGSDLRSIDIQRARDHGLPSYNKFRKWCKLKKIKSFADLGSRLNSPKLPALFAS
VYTSVEDVELTVAGFFEKHLENSQAGETFQCILEEQFYRTRVGDRFFFETNDKHLSFSHN
QLSQIRKATMARVLCDNTVGLEGMQPDAFLSLSSTNTVKPCSKLPAVDLNAWKSTA
>anoga_Sal_SerPro1|AGAP011912||
MCGSNVLIAWLVALVALAVSPAVGQFTGCDRQKTLAAGEVFYVESPSFPNYYARGTNCRW
QLAAPAGNTIYVNCYDMYLAASTGCTADRVEISLQNDPTLAYATKYCGQRTFTLQSTGNR
AVFALRTTTTTSGGRFRCQVVAQAPKCSCGLRRTSKIVNGVPTLVNEFPMMAGLVDSSSR
SVFCGATIISDYHSITAAHCMRGRSLSASGLLVGDHNLSVGTDTSYSVLMRLASITNHPQ
YVVSPSRNDIALVRTADRIAFNAAVGPACLPFRYSTSNFAGSIVEATGWGTMDFGAPTSN
VLRKVSLNVISEQSCQSSMPNILASHICTYTPGKDTCQYDSGGPLLFTTGGRVYLVGVVN
YGVSCASSKPSVSSRITSYLSWIQSVTPGVTYCTP
>anocol_Sal_SerPro1|ACOM032155||
MCGSNVLIAWLFALVALAVSPAVGQFTGCDRQKTLAAGEVFYVESPSFPNYYARGTNCRW
QLAAPAGNTIYVNCYDMYLASSTGCTADRVEISLQNDPTLAYATKYCGQRTFTLQSTGNR
AVFALRTTTTTSGGRFRCQVVAQAPKCSCGLRRTSKIVNGVPTLVNEFPMMAGLVDSSSR
SVFCGATIISDYHSITAAHCMRGRSLSASGLLVGDHNLSVGTDTSYSVLMRLASITNHPQ
YVVSPSRNDIALVRTADRIAFNAAVGPACLPFRYSTSNFAGSIVEATGWGTMDFGAPTSN
VLRKVSLNVISEQSCQSSMPNILASHICTYTPGKDTCQYDSGGPLLFTTGGRVYLVGVVN
YGVSCASSKPSVSSRITSYLSWIQSVTPGVTYCTP
>anoara_Sal_SerPro1|AARA000708|to_be_corrected|
MCGSNVLIAWLVALVALAVSPAVGQFTGCDRQKTLAAGEVFYVESPSFPNYYARGTNCRW
QLAAPAGNTIYVNCYDMYLAASTGCTADRVEISLQNDPTLAYATKYCGQRTFTLQSTGNR
AVFALRTTTTTSGGRFRCQVVAQAPKCSCGLRRTSKIVNGVPTLVNEFPMMAGLVDSSSR
SVFCGATIISDYHSITAAHCMRGRSLSASGLLVGDHNLSVGTDTSYSVLMRLASITNHPQ
YVVSPSRNDIALVRTADRIAFNAAVGPACLPFRYSTSNFAGSIVEATGWGTMDFGAPTSN
VLRKVSLNVISEQSCQSSMPNILASHICTYTPGKDTCQYDSGGPLLFTTGGRVYLVGVVN
YGVSCASSKPSVSSRITSYLSWIQSVTPGVTYCTP
>anoqua_Sal_SerPro1|AQUA010114||
MCGSNVLIAWLVALVALAVSPAVGQFTGCDRQKTLAAGEVFYVESPSFPNYYARGTNCRW
QLAAPAGNTIYVNCYDMYLAASTGCTADRVEISLQNDPTLAYATKYCGQRTFTLQSTGNR
AVFALRTTTTTSGGRFRCQVVAQAPKCSCGLRRTSKIVNGVPTLVNEFPMMAGLVDSSSR
SVFCGATIISDYHSITAAHCMRGRSLSASGLLVGDHNLSVGTDTSYSVLMRLASITNHPQ
YVVSPSRNDIALVRTADRIAFNAAVGPACLPFRYSTSNFAGSIVEATGWGTMDFGAPTSN
VLRKVSLNVISEQSCQSSMPNILASHICTYTPGKDTCQYDSGGPLLFTTGGRVYLVGVVN
YGVSCASSKPSVSSRITSYLSWIQSVTPGVTYCTP
>anomer_Sal_SerPro1|AMEM011769|to_be_corrected|
MCGSNVLIAWLFALVALAVSPAVGQFTGCDRQKTLAAGEVFYVESPSFPNYYARGTNCRW
QLAAPAGNTIYVNCYDMYLAASTGCTADRVEISLQNDPTLAYATKYCGQRTFTLQATGNR
AVFALRTTTTTSGGRFRCQVVAQAPKCSCGLRRTSKIVNGVPTLVNEFPMMAGLVDSSSR
SVFCGATIISDYHSITAAHCMRGRSLSASGLLVGDHNLSVGTDTSYSVLMRLASVTNHPQ
YVVSPSRNDIALVRTADRIAFNAAVGPACLPFRYSTSNFAGSIVEATGWGTMDFGAPTSN
VLRKVSLSVISQQSCQSSMPNILASHICTYTPGKDTCQYDSGGPLLFTTGGRVYLVGVVN
YGVSCASSKPSVSSRITSYLSWIQSVTPGVTYCTP
>anomel_Sal_SerPro1|AMEC004662||
MCGSNVLIAWLFALVALAVSPAVGQFTGCDRQKTLAAGEVFYVESPSFPNYYARGTNCRW
QLAAPTGNTIYVNCYDMYLAASTGCTADRVEISLQNDPTLRYATKYCGQRTFTLQSTGNR
AVFALRTTTTTYGGRFRCQVVSQAPKCSCGLRRTSKIVNGVPTLVNEFPMMAGLVDSSSR
SVFCGATIISDYHSITAAHCMRGRSLSASGLLVGDHNLSVGTDTSYSVLMRLASITNHPQ
YVVSPSRNDIALVRTADRIAFNAAVGPACLPFRYSSAKFAGSIVEATGWGTMDFGAPTSN
VLRKVSLNVISEQSCKSSMPNILASHICTYTQGKDTCQYDSGGPLLFTSGGRVYLVGVVN
YGVSCASSKPSVSSRITSYLSWIQSVTPGVTYCTP
>anochris_Sal_SerPro1|ACHR006023||
MYGSKSLIAWLFALTVACSPTAAQFTGCDRQKTLAAGEVFYVESPNFPNYYAKGTNCRWQ
LTAPTGNTIYVNCYDMYLATSTGCTADRLEISLQNDPTLAYATKYCGQRTFTLQSTGNRA
VFALRTTTTSTGGRFRCQVVAQAPRCSCGLRRTSKIVNGVPTLVNEFPMMAGLVDSTSRS
VFCGATIISDYHSITAAHCMRGRSIGAAGLLVGDHNLSVGTDTSYSVLMRLASVTNHPQY
VVNPSRNDIAIVRTVDRIIFNAGVGPACLPFRFSTASFAGSIVEATGWGTMDFGAPTSNV
LRKVSLNVITEQSCQASMPNVLTSHICTYTAGKDTCQYDSGGPLFLTSGGYVYLVGVVNY
GVSCASSKPSVSSRVTSYLSWIQSVTPGVTYCTP
>anoepi_Sal_SerPro1|AEPI008705||
MYGSKILIVWFFALTTAMVSPARAQFTGCDRQKTLTAGEVFYVESPKFPYYFARGTNCRW
QLTAPTGNTIYVNCYDMYLATSTGCTADRLEISLQNDPTLAYATKYCGQRTFTLQSTGNR
AVFALRSTTSSTGGRFRCQIVAQAPRCSCGLRRTSKIVNGVPTLVNEFPMMAGLVDSTSR
RIFCGATIISDYHSITAAHCMRGRSISTVGLLVGDHNPSVGSDTRYSVLMRLASVTNHPQ
YVVTPSRNDIAVVRTTDRIIFNAGVGPACLPFRFSSSSFAGSIVEATGWGALDFGEPTSN
VLRKVSLNVISQQSCQSSLPNVLSSHICTFTKGRDTCQYDSGGPLFFTSGGYVYLVGVIN
YGVSCASSKPSVNSRITSYLSWIQSVTRGVTYCTP
>anofun_Sal_SerPro1|AFUN010292||
MDGSKVLIAGLYALFAVSFPSTDAQFTGCDRQKTFTAGEVFYVESPNFPNYYAKGTNCRW
QLTAPVGNTFYVNCYDMYLATTTGCTADRLEISLQNDPTLVYATKYCGQKTFTLQSTGNR
AVFALRSTTTSTGGRFRCQVVAQVPQPCRCGLRRTSKIVNGVPTLVNEFPMMAGLVDSTS
RSLFCGATIISEYHSVTAVHCMRGRSISAVGLLVGDHDHTIGSDTSYSVLMRLASVTNHP
SYVASPSQNDIAIVRTVDRIIFNAGVGPACLPMRFANSNFAGSVVEATGWGTMDFSAPAS
NVLRKVSLNVITQQSCQSSLPNIFASHICTYTPGKDTCQYDSGGPLFYTSGGYVYLVGVV
NYGTACASTKPSVSARITSYLSWIQSVTPGVTYCTP
>anomin_Sal_SerPro1|AMIN008592||
MCGSKVLIVGLFAAFASVALPATDAQFTGCDRQKTFNTGEVFYVESPNFPNYYAKGTNCR
WQLTAPAGNTFYVNCYDMYMASSTGCTADRLEISLQNDPTLAYATKYCGQRTFTLQSTGN
RAVFALRSTTTSTGGRFRCQVVAQAPQCNCGLRRTSKIVNGVPTLVNEFPMMAGLVDSTS
RALICGATIISEYHSITAAHCMRGRSISASGLLVGDHDLKSGAETSYSVLMRLASITNHP
SYVTSPSQNDIAIVRTADRIVFNAGVGPACLPMRFSSSNFAGSIVEATGWGTMDFGGPTS
NVLRKVSLNVITQQSCQSSMPNILASHICTYTPNKDTCQYDSGGPLFYTSGGRVYLVGVV
NYGVTCASTKPSVSSRITSHLSWIQSSTPGITYCTP
>anocul_Sal_SerPro1|ACUA020205||
MCGSKVLIVGLFAALAVTLPTTEAQFTGCDRQKTFTTGEVFYVESPNFPNYYAKGTNCRW
QLTAPVGNTLYVNCYDMYLASSTGCTADRLEISLQNDPTLAYATKYCGRTTFTLQSTGNR
AVFALRSTTTSTGGRFRCQVVAQAPQCRCGLRRTSKIVNGVPTLVNEFPMMAGLIDSTSR
ALFCGATIISEYHAITAAHCMRGRSISAAGLLVGDHDLTAGSDTSYSVLMRLASVTNHPS
YVTSPSANDIAIVRTSDRITFNAGVGPACLPMRFSSSNFAGSIVEATGWGTLDFGAPTSS
ILRKVSLNVITQQSCQSSMPNILASHICTYTSGRDTCQYDSGGPLFYTSGGRVYLVGVVN
YGVSCASSKPSVSARITSYLSWIQSATPGVTYCTP
>anoste_Sal_SerPro1|ASTE007347||
MCGSKLFIVALFATVVAFPYVDAQFTGCDRQKTFTAGEVFYVESPNFPNYFARGTNCRWQ
LTAPVGNTLYVNCYDMYLASSTGCTADRLEISLQNDPTLAYATKYCGQRTFTLRSTGNRA
VFALRTTTTSSGGRFRCQVVAQAPPCRCGLRRTSKIVNGVPTLVNEFPMMAGLVDSSSRS
VFCGATIISEYHSITAAHCMRGRSISAAGLLVGDHNLSVGTDTSYSVLMRLASVTNHPSY
VTSPSQNDIAIVRTADRIVFNAGVGPACLPFRFSSSSFAGSIVEATGWGTIDYGAPTSNV
LRKVSLNVITQQSCQSSMKNILASHICTYTPSRDTCQYDSGGPLFYTSGGYVYLVGVVNY
GISCATTKPSVSSRITSYLSWIQSMTPGVTYCSP
>anomac_Sal_SerPro1|AMAM007764||
MRGSKVFIAVLFAVVVVLPYADAQFTGCDRQKTFTAGEVFYVESPNFPNYYAKGTNCRWQ
LTAPAGNTLYVNCYDMYLASSTGCVADRLEISLQNDPTLAYATKYCGQRTFTLQSTGNRA
VFALRSTTTSTGGRFRCQVVAQAPPCRCGLRRTSKIVNGVPTLVNEFPMMAGLINYSSNS
VFCGATIISEYHSITAAHCMRGRSISAARLLVGGHNPSVGTSYSVLMRLASVTNHPSYVT
SPSQNDIAIVRTADRIIFNAGVGPACLPFRFTSSSFAGSFVEATGWGTTDFGAPASSVLR
KVSLNVITQQSCQSSMPNILASHICTYTAGKDTCQYDSGGPLFYTSGGYVYLVGVVNYGI
SCASTKPSVSSRITSYLSWIQSSTPGVTYCSP
>anofar_Sal_SerPro1|AFAF011946||
MRGSNALFAVGLLVAVALTSVPTVAQFTGCDRQKTLVAGEVYYVETPNFPNYYAKGTNCR
WQLTAPVGNTLYVNCYDVYLATTTGCSGDRLEISLQNDPTLQYASRYCGTRTFTLVSAGN
RAVFALRSPATSTGGRFRCQVVAQAPKCRCGLRRTSKIVNGVQTLVNEFPMMAGLVDSKS
KAVFCGATIISEYHSITAAHCMAGRSISAIGLLVGDHNTSVGTDTSYSKLMLLASYTNHP
SYVASPSRNDISIVRTVQRIIFNAGVGPACLPFRYSSSNLAGSVVEATGWGTMDFGAPPS
TVLRKVSLNVITPQSCQSSLPNVLNTHICTYTPGRDTCQYDSGGPLFLTTGGYVYLVGVV
NYGISCASTKPSVNSRVTSYLSWIQSMTPGVTYCTP
>anodir_Sal_SerPro1|ADIR001957||
MCGSTVLIAVGLLALTSVPTTAQFTGCDRQKTLVAGEVYYVETPNFPNYYAKGTNCRWQL
TAPAGNTLYVNCYDMYLATSTGCTADRLEISLQNDPTLLYAKKYCGTSTFTLQSTGNQAV
FALRSPTTSTGGRFRCQVVAQAPKCSCGLRRTSKIVNGVPTLVNEFPMMAGLVDSKSKAV
FCGATIISDYHSISAAHCMTGRSISAIGLLVGDHNLSVGTDTSYSKLMLLASYTNHPSYV
ASPSRNDISIVRTVDRIIFNAGVGPACLPFRYSTSNFAGSVVEATGWGTMDFGAPTSNVL
RKVSLNVITQQSCQSQLPNVLDSHICTYTAGRDTCQYDSGGPLFLTSSGYVYLVGVVNYG
VSCASTKPSVSSRVTSHLTWIKSMTPGVTYCTP
>anoatro_Sal_SerPro1|AATE015923||
MCGCGFLIVGLLLVAATPTRGQFTGCDRQKTFTSGEVFYVESPNFPNYFAKGTNCRWLLT
APVGHTFYVNCYDMYLASTTGCTGDRLEVSLQNDPSLLRATKYCGQKTFTLQSSGNQATF
ALRTSTTSTGGRFRCQVVAQAPRCSCGRRRTSKIVNGVPTLVNEFPMMAGLVDSQTKKVF
CGGTIISEYHSVTAAHCTRGKSISTLALLVGDHNTAIGTDTPYSVLMRLASVTNHPSYTT
SPSRNDIAVVRTVDRIVFNSGVGPACLPLQFTSNNFAGLTVEATGWGTLDFSAPTSNVLL
KVSLSVITPQSCASQMPNIVDSHICTYTPNRDTCQYDSGGPLFLTQGGYVYLVGVVNYGV
ACASTKPSVSSRVTSHIAWIRSVTPGVTYCTP
>anosin_Sal_SerPro1|ASIS007156|to_be_corrected|
MYGCGVLIVGLLLVAAIPTHGQFTGCDRQKTFTSGEVFYVESPNFPNYFAKGTNCRWLLT
APVGNTFYINCYDMYLASSTGCVADRLEISLQNDPSLLRATKYCGQKTFTLQSTGNQATF
ALRSTTTSTGGRFRCQVVAQAPKCNCGRRRTSKIVNGVQTLVNEFPMMAGLVDSGSKKLF
CGATIISDFHAISAVHCMLTRSVAAVGLLVGDHDLTKGTDTPYSQLLRIASVTNHPSYSA
NPSRNDISIVRTSTQIVFNAGVGPACLPLQFTSNNFAGWTVEATGWGSLDFGSPSSNVLM
KVSLGVISPQSCASQMPNIIDSHICTYTTGRDTCQNDSGGPLFVTQGGVVYLVGVVNYGV
SCATNKPSVSSRVTSHINWIRSATPGVTYCTP
>anoalb_Sal_SerPro1|AALB003742||
MLGSNFLIAALVASIAVAVNAQFTGCDRQKTFTSGEVFYVESPNYSNYFPRGTNCRWRLT
APAGNTLYINCYDVVLASSNLCAADRLEISLRYDPTLASATKYCGQKAFTLETTGNQATM
ALRTISTSSGGRFRCQVVAQRPKCSCGLRRTSKIVGGVQTRVNEFPMMAGMVDSAARNVF
CGATIISEYHAITAVHCMAGRSILAVGLLVGDHDLSVGTDTSYAALMRLASITNHPGYRS
SPSTNDIAIARTANRIIFNAGVGPACLPLRFSTSSFEGAIVEATGWGTLDFGLPASKVLQ
KVSLNVISQQSCSSQMPNIAASHICTYTPRRDTCQYDSGGPLFLTSGGYLYLVGVVNYGS
GCATSKPSVSSRITSHLAWIKSATPGINYCNP
>anodar_Sal_SerPro1|ADAC000414|to_be_corrected|
MLGSNFLIAALVASIAVGVNAQFAGCDRQKTFTSGEVFYVESPNYSNYFPSGTNCRWQLT
APTGNTLYINCYDVVLASSNLCAADRLEISLRNDPTLASATKYCGQKAFVLQTTGNQATI
ALRTISTSSGGRFRCQVVAQPPKCSCGLRRTSKIVGGVETRVNEFPMMAGMVDSTSRNVF
CGATIISEYHAITAVHCMTGRSISAVGLLVGDHNLSIGTDTSYSVLMRLASITNHPSYRS
SPSTNDIAIARTADRIVFNAAVGPACLPLRFSTSSFEGAVVEATGWGTLDFGLPASKVLQ
KVSLNVISQQSCSSQMPNIVASHICTYTPGRDTCQYDSGGPLFLTSSGYLYLVGVVNYGS
GCATSKPSVSSRITSHLSWIQSATPGVNYCNP
>anoga_Sal_SerPro2|AGAP011914||
MLKFVWNVGGVILLLVMLMIEIVTAQYGSCDRQYNYTSGQTSFIESPNFSNYYTPGTKCR
YTINAPVGHTLYAQCYDMYLPSSTGCYYDKLAISRFGDPNLSDAIVRCGTTTFNVESQYN
KLVVALLGSTSTSGGRFRCQITALKLACDCGRHRTPTIVNGFPTLTNEYPMMAGLWDNSV
SRVFCGSTIVTNRHVLTAAHCLLDRTAAGTRVLVGEQNTNITNETPYTLRMLVSTFIKHP
SYNPTSKANDIALVQTFDTIVFNPGVGRVCLPFRFGTSSFENARLSALGWGAIDFGAPSS
KELLQTTLAVVSSTSCGTKLSRTILASQMCTFAAGNDTCQNDSGGPLYYTDPNSQLVYSI
GVVGFGVACASSFPSVNTRVTSYLDWISSTTGYTFCEK
>anocol_Sal_SerPro2|ACOM032153||
MLKFVWNVGGVILLLVMLMIEIVTAQYGSCDRQYNYTSGQTSFIESPNFSNYYTPGTKCR
YTINAPVGHTLYAQCYDMYLPSSTGCYYDKLAISRFGDPNLSDAIVRCGTTTFNVESQYN
KLVVALLGSTSTSGGRFRCQITALKLACDCGRHRTPTIVNGFPTLTNEYPMMAGLWDNSV
SRVFCGSTIVTNRHVLTAAHCLLDRTAAVTRVLVGEQNTNITNETPYTLRMLVSTFIKHP
SYNPTSKANDIALVQTFDTIVFNPGVGRVCLPFRFGTSSFENARLSALGWGAIDFGAPSS
KELLQTTLAVVSSTSCGTKLSRTILASQMCTFAAGNDTCQNDSGGPLYYTDPNSQLVYSI
GVVGFGVACASSFPSVNTRVTSYLDWISSTTGYTFCEK
>anoara_Sal_SerPro2|AARA000709|to_be_corrected|
MLKFVWNVGGVILLLVMLMIEIVTAQYGSCDRQYNYTSGQTSFIESPNFSNYYTPGTKCR
YTINAPVGHTLYAQCYDMYLPSSTGCYYDKLAISRFGDPNLSDAIVRCGTTTFNVESQYN
KLVVALLGSTSTSGGRFRCQITALKLACDCGRHRTPTIVNGFPTLTNEYPMMAGLWDNSV
SRVFCGSTIVTNRHVLTAAHCLLDRTAAGTRVLVGEQNTNITNETPYTLRMLVSTFIKHP
SYNPTSKANDIALVQTFDTIVFNPGVGRVCLPFRFGTSSFENARLSALGWGAIDFGAPSS
KELLQTTLAVVSSTSCGTKLSRTILASQMCTFAAGNDTCQNDSGGPLYYTDPNSQLVYSI
GVVGFGVACASSFPSVNTRVTSYLDWISSTTGYTFCEK
>anoqua_Sal_SerPro2|AQUA010113|to_be_corrected|
MLKFVWNVGGVILLLVMLMIDIVTAQYGSCDRQYNYTSGQTSFIESPNFSNYYTPGTKCR
YTINAPVGHTLYAQCYDMYLPSSTGCYYDKLAISRFGDPNLSDAIVRCGTTTFNVESQYN
KLVVALLGSTSTSGGRFRCQITALKLACDCGRHRTPTIVNGFPTLTNEYPMMAGLWDNSV
SRVFCGSTIVTNRHVLTAAHCLLDRTAAGTRVLVGEQNTNITNETPYTLRMLVSTFIRHP
SYNPTSKANDIALVQTFDTIVFNPGVGRVCLPFRFGTSSFENARLSALGWGAIDFGAPSS
KELLQTTLAVVSSTSCGTKLSRTILASQMCTFAAGNDTCQNDSGGPLYYTDPNSQLVYSI
GVVGFGVACASSFPSVNTRVTSYLDWISSTTGYTFCEK
>anoga_Sal_SerPro3|AGAP011913||
MLKFVWNDSGAILVLLVILMSNVVTGQYGSCDLTYNYTSGQTSYIESPNFSNYYIPGTKC
RYTINAPVGHTLYAQCYDMYLPSSTGCYYDKLAISRFGDPNLSDAIVRCGTTTFNVESQY
NKLVVALLGSTSTSGGRFRCQITALKLACDCGRHKTPTIVNGFPTLTNEYPMMAGLVDNS
LAKVFCGSTIVTDRHVLTAAHCLLDRTVTGTSVLVGDQDISTGSDTPYSSLYRISTFTQH
PSYNPTSKTNDIALVQTFNTIVFNPGVGRVCLPFFFSTSSFENVRLSALGWGAIDFGAPS
SNELLQTTLTVVSSTSCGTQLSRTILASQMCTFAAGNDTCQNDSGGPLYYTDPNSQLVYS
IGVVGFGVACASSFPSVNTRVTSYLDWISSTTGYTFCEK
>anocol_Sal_SerPro3|ACOM032152||
MLKFVWNDSGAILVLLVILMSNVVTGQYGSCDLTYNYTSGQTSYIESPNFSNYYIPGTKC
RYTINAPVGHTLYAQCYDMYLPSSTGCYYDKLAISRFGDPNLSDAIVRCGTTTFNVESQY
NKLVVALLGSTSTSGGRFRCQITALKLACDCGRHKTPTIVNGFPTQANEYPMMAGLVDNS
LAKVFCGSTIVTDRHVLTAAHCLLDRTVTGTSVLVGDQDISTGSDTPYSSLYRISTFTQH
PSYNPTSKTNDIALVQTFNTIVFNPGVGRVCLPFFFSTSSFENVRLSALGWGAIDFGAPS
SNQLLQTTLAVVSSTSCGTQLSRTILASQMCTFAAGNDTCQNDSGGPLYYTDPNSQLVYS
IGVVGFGVACASSYPSVNTRVTSYLDWISSTTGYTFCEK
>anoara_Sal_SerPro3|AARA000709|to_be_corrected|
MLKFVWNDSGAILVLLVILMSNVVTGQYGSCDLTYNYTSGQTSYIESPNFSNYYIPGTKC
RYTINAPVGHTLYAQCYDMYLPSSTGCYYDKLAISRFGDPNLSDAIVRCGTTTFNVESQY
NKLVVALLGSTSTSGGRFRCQITALKLACDCGRHKTPTIVNGFPTLTNEYPMMAGLVDNS
LAKVFCGSTIVTDRHVLTAAHCLLDRTVTGTSVLVGDQDISTGSDTPYSSLYRISTFTQH
PSYNPTSKTNDIALVQTFNTIVFNPGVGRVCLPFFFSTSSFENVRLSALGWGAIDFGAPS
SNELLQTTLTVVSSTSCGTQLSRTILASQMCTFAAGNDTCQNDSGGPLYYTDPNSQLVYS
IGVVGFGVACASSFPSVNTRVTSYLDWISSTTGYTFCEK
>anoqua_Sal_SerPro3|AQUA010113|to_be_corrected|
MLKFVWNDSGAILVLLVMLMTTAVTGQYGSCDLTYNYTSGQTSYIESPNFSNYYIPGTKC
RYTINAPVGHTLYAQCYDMYLPSSTGCYYDKLAISRFGDPNLSDAIVRCGTTTFNVESQY
NKLVVALLGSTSTSGGRFRCQITALKLACDCGRHKTPTIVNGFPTQANEYPMMAGLVDNS
LAKVFCGSTIVTDRHVLTAAHCLLDRTVTGTSVLVGDQDISTGSDTPYSSLYRISTFTQH
PSYNPTSKTNDIALVQTFNTIVFNPGVGRVCLPFFFSTSSFENVRLSALGWGAIDFGAPS
SNELLQTTLTVVSSTSCGTQLSRTILASQMCTFAAGNDTCQNDSGGPLYYTDPNSQLVYS
IGVVGFGVACASSFPSVNTRVTSYLDWISSTTGYTFCEK
>anomer_Sal_SerPro3|||
MLKFVWNDSGAILVLLVMLMTNVVTGQYGSCDLTYNYASGQTSFIESPNFSNYYAPGTKC
RYTINAPVGHTLYAQCYDMYLPSSTGCYYDKLAISRFGDPNLSDAIVRCGTTTFNVESQY
NKLVVALLGSTSTSGGRFRCQITALKLACDCGRRKTPTIVNGFPTQANEYPMMAGLVDNS
LAKVFCGSTIVTDRHVLTAAHCLLDRTVTGTSVLVGDQDISTGSDTPYSSLYRISTFTQH
PSYNPTSKTNDIALVQTFNTIVFNPGVGRVCLPFRFGTSSFENVRLSALGWGAIDFGAPS
SNQLLQTTLSVVSSTSCGTQLSRTILASQMCTFAAGNDTCQNDSGGPLYYTDPNSQLVYS
IGVVGFGVACASSFPSVNTRVTSYLDWISSTTGYTFCEK
>anochris_Sal_SerPro3|ACHR006022||
MLKIGWNVGGVAILLLLIGSVSGQYGSCDLTYDYTSGQTSFIQSPNFPNYYAPGTKCRYT
INAPVGHTLYAQCYDMYLPSSTGCYYDKLAISRFGDPNLSDATIRCGTTTFNVESTYNKL
VVALLGSTSTIGGRFRCQITALKLACDCGRRKTPTIVNGFPTQANEFPMMSALVDINTAK
VFCGSTIVTDRHVLTAAHCLLERTVTNTSVLVGDQNLSTGSDTPYSMVMRVSTFSPHPSY
NPTAKTNDIALVRTLNTIVFNPGVGRVCLPFRFSTASFENVRLSALGWGTIDFGAPSSNE
LLQTTLAVVSSSSCGTKLSRTILASQMCTFAAGNDTCQNDSGGPLYYTDPNSQLVYDIGV
VGFGVACASSFPSVNTRVTSYLDWISSTTGYIFCEK
>anoepi_Sal_SerPro3|AEPI008706||
MLIKMGWRIGGTILLLLIASVAGQYGSCDLTYTYTSGQTAFIESPKFPQYYAPGSRCRYT
INAPVGHTLYAQCYDMYLPSSTGCYYDKLAISRFGDANLSDAQIRCGTTTFNVESQYNRL
VVALLGSTSTGGGRFRCQITALKLACDCGRRRTPTIVNGFPTQVNEFPMMSALAIRNNGQ
VFCGSTIVTDRYVLTAAHCLPGRSLSNTIVVVGEQDRRVSTESVYTMSMLVSEFRPHPSY
DATAKTNDIALVRTTNTIVFNPGVGRVCLPFRFGASSFENARLSALGWGTIDFGAPQSDV
LLQTTLAVVSSTTCGTQLSRTILASQVCTFAAGNDTCQNDSGGPLYYTDPNSQLVYNIGV
VGFGVACASRFPSVNTRVTSYLDWIVTNTNYNFCEK
>anofun_Sal_SerPro3|AFUN010291||
MMMQNSWKASITILLALVEIVAAQYGTCDLAYTYSSGQTSFIESPKFSNYYTPGTKCRYT
VNAPVGHYLYAQCYDMYLPSSTGCYYDKLAVSLTGDANLADAQIRCGTTTFNVQSTYNKL
VVALLGSTSTAGGRFRCQITAVKIPCDCGRRKTPSIVNGFPTQANEFPMMSALVDVPTKN
IFCGSTIVTDRHVLTAAHCLLTRSVSNTTVLVGDQNVKVGTDTPYAALMLVSTFTPHPSY
NPTAKTNDIALVRTTNAIDFNPGVGRVCLPFRFSTSTFDNVRLSALGWGSIDFGAPQSPE
LLQTTLTVVTSSSCSTKLSRTIIESQMCTFAAGNDTCQNDSGGPLYYTDPNSQLVYEVGV
VGFGVACASSFPSVNTRVTSYLDWITSTTGYTFCEK
>anomin_Sal_SerPro3|AMIN008593||
MTVLIGWKAIGTILAVLVEIVAGQYGTCDLTYTYTSGQTSFIQSPNFSNYYTPGTKCRYT
VNAPVGHYLYAQCYDMYLPSSTGCYYDKLAVSLSGDANLADAQIRCGTTTFNVQSSYNKL
VVALLGSTSTTGGRFRCQITAIKIPCDCGRRKLPTIVNGFPTQANEFPMMSALVDVPTKQ
IFCGSTIVTDRHVLTAAHCLLSRSVTNTTVLVGDQNVKIGTDTTYSVIMLVSTFTPHPSY
NPTAKTNDIALVRTTNTIVFNPGVGRVCLPFRFSTSNFDNVRLSALGWGSIDFGAPQSAE
LLQTTLAVVSSSSCATKLSRTILDSQMCSFAAGNDTCQNDSGGPLYYTDPNSQLVYEVGV
VGFGVACASSFPSVNTRVTSYLDWITTTTGYTFCEK
>anocul_Sal_SerPro3|ACUA007102|to_be_corrected|
MLIGWRAIGTILVALVDITVGQYGTCDLTYTYTSGQTSFIQSPNFSNYYTPGTKCRYTVN
APVGHYLYVQCYDMYLPSSTGCYYDKLAVSLSGDANLADAQIRCGTTTFNVQSTYNKLVV
ALLGSTSTSGGRFRCQITALKIPCDCGRRKTPTIVNGFPTQANEFPMMSALVDVPTKQIF
CGSTIVTDRHVLTAAHCLLGRTVTNTTVLVGDQNIKVGTDTVYSAIMLVSTFTPHPSYNP
TAKTNDIALVRTTNTIVFNPGVGRVCLPFKFTTSNFDNVRLSALGWGSVDFGAPQSAELL
QTTLAVVSSSSCSTRLSRTILASQMCTFAAGNDTCQNDSGGPLYYTDPNNQLVYEMGVVG
FGVACASSFPSVNTRVTSFLDWIATTTGYTFCEK
>anoste_Sal_SerPro3|ASTE007348||
MMAMKIGWKACGTILLALVAIVAGQYGSCDFTYNYTSGLTSFIQSPNFSNYYAPGTKCRY
TVNAPVGHYLYAQCYDMYLPSSTGCYYDKLAVSLSGDANLADAQIRCGTTTFNVQSSYNK
LVVALLGSTSTAGGRFRCQITAIKIPCDCGRRKTATIVNGFPTLVNEYPMMSALVDGPSK
SIFCGSTIVTDRHVLTAAHCLLSRSVANTFVLVGDHNIKTGAETSYSSAMVASTFTTHPS
YNPTAKTNDIALVRTANTIVFNPGVGRVCLPFRFSTSTFDNVRLSALGWGTIDFGAPTSD
VLLQTTLAVEPSSSCSTKLSRTILATQMCTFAAGNDTCQNDSGGPLYYTDPNSQLVYEVG
VVGFGVACASSFPSVNTRVTSYLDWITTTTGYTFCEK
>anofar_Sal_SerPro3|AFAF000509||
MESKFRVIGEVIVLLAVVQLVAGQYGTCDYTYTYASGQTSFIQSPNFPNYYTPGTNCRYT
VNAPVGHTLYVQCYDMYLPSSTGCYYDKLKLSRTGDPLLADAQIRCGTTTFNVETSYNKL
VVALLGSTSTTGGRFKCQITALKIACDCGRRKTPTIVGGYPTQANEFPMMAALVNKNTKA
LFCGASIVTDRFVLTAGHCLIDTRITDVLVLVGDQNTKTGTDTPYSNVYPAGAFFVHPNY
DKQAKTNDIAMVQTISTIVFNPGVGRVCLPFRYATSSFDGVRLSALGWGTIDFGAPQSDE
LLQTTLNGVPSSTCSTQLTRTILPSQLCTFAAGNDTCQMDSGGPLYYTDPNSQLVYDIGV
VGFGVACASRFPSVNARVASYLDWIKTTTAYTFCET
>anodir_Sal_SerPro3|ADIR001956||
MAYRFSWTGGVILLALVGIVAGQYGTCDYTYTYTSGQTSYIESPNFPNYYTPGTKCRYTV
NAPVGHTLYAQCYDMYLPSSTGCYYDKLAISRSGDPLLADAQVRCGTTTFNVESVYNKLV
VALLGSTSTTGGRFRCQITALKLACDCGRRKTPTIVGGYPTQTNEFPMMAAIVNTTSKAL
FCGSSIVTDRHVLTAAHCLLDAKVDDVGVLVGDQNVKIGTDTPYSQVYRAGMFHVHPSYD
KLAKTNDIALVRTIVTIVFNTGVGRVCLPFRYRTASFDGVRLSALGWGTIDFGAPQSDVL
LQTTLAGVPSATCSTQLKRTILSTQLCTFAAGNDTCQNDSGGPLYYTDPNSQLVYDIGVV
GFGVACASSFPSVNSRVTAYLDWINSTTGYTFCET
>anoatro_Sal_SerPro3|AATE000387||
MVLGWTVVVGGVLLVLFRTAAGQYGSCDFTYTYSSGQTSFIESPNFPNYYKPGTKCRYTV
IAPVYHYLYVQCYDMYLPASANCYYDKLAVSLNGDATLAGAQLRCGTTVFNVQTVYNKLV
VALLGSTSTSGGRFRCQITAVKDGCDCGRRKTPTIVGGFPTKANEYPMMSALVDSSSKKV
FCGSTIVTDRYVLTAAHCLLQRQVSNTGVLVGDQNLSTGSDTPFALVLLVSTFIPNPGYN
ATSRENDIALVRTTNQIVFNAGVGRVCLPFRFSSSLFTGIRLSALGWGTIDFGAPTSPEL
LQTTLSVIPQSDCATRLSRTVQASQICTFTAGNDTCQNDSGGPLYYTDPNSQVVYEVGVV
GFGVACATNFPAVNARVTSYLDWIVSQTGYTFCEK
>anosin_Sal_SerPro3|ASIS003246|to_be_corrected|
MGLCWTFGVGGILLALLGTVAGQYGTCDFIYNYNSGQTSTIESPKFPNYYTPGTKCRYTV
NAPIGHYLYVQCYDMYLPASTGCYYDKLSVSLSGDSTLSDAQQRCGTTTFNVQTSYNKLV
VALLGSASTSGGRFKCQITAVKIPCDCGRRKTPTIVGGTPTRANEYPMMAALLDSVSKKL
FCGATIVTDRFVLTAAHCLLGRVVSTTGILVGDQNIATSTDTPFSQVLLVSTFIPNPGYN
DTTRVNDIALVRTTNEIVFNQGVGRVCLPFRLSSSLFTGTRVNALGWGTIDFGAPTSSEL
LQTTLTVIAQGECSTRLSRTIQSSQICTFTAGNDTCQNDSGGPLYYTDPNNQLVYEVGVV
GFGVACASNFPSVNARVTSFLDWIASTTGYTFCER
>anoalb_Sal_SerPro3|AALB003743||
MTGWLVSGGVILVTLIVSVTGQYGTCDYTYNYFSGQTGFIESPGFPNYYNPGTKCRYTVN
APVGHYLYVQCYDMYLPSSTGCYYDKLSVSLSGDSNLADAQKRCGTSTFNVQTSYNKLVV
ALLGSTSTTGGRFRCQITAVKIPCDCGRRKTATIYNGVPTKANEYPMMSALVDVSSKEVV
CGSTIVTDRHALTAAHCLLTRTVTGTALLVGDQNIKIGTDTPYSVVMLLSSFITHPSYNA
ASKTNDIALVRTSNTIVFNPGVGRVCLPFRFGTSTFTGAAVTALGWGTIDFGAPMSPELL
QTTLNVIAQTDCSTRLSRAIQTTQLCAFSTKNDTCQNDSGGPLYYIDPNSQLVYEVGIVG
FGVGCGSAFPSVNTRVTSFLDWIVTNTGYTFCEK
>anodar_Sal_SerPro3|||
MIGCLVSCWVILVTTIVSVTGQYGTCDYTYSYSTGQTGYIESPNFSNYYTPGANCRYTIN
APVGHYLYVQCYDMYLPSSTGCYYDKLAISLSGDSNLADAQLRCGTSTFNVQTSYNKLVV
ALLGSTSTIGGRFRCQITAVKIPCDCGRRKTATIYNGVPTKANEYPMMSALVDLSSKEVI
CGSTIVTDRFALTAAHCLLLRKVTGTALLVGDQNIKIGTDTPYSVVMLLSSFISHPNYDS
ISKTNDIALVRTTNTIVFNAGVGRVCLPFRFGTSTFTGAAVTALGWGTIDFGAPMSAELL
QTTLNVIAQTDCSTKLSRTIQPTQLCAFSSKNDTCQNDSGGPLYYIDPNSQLVYEVGIVG
FGVGCGSAFPSVNTRVTSFLDWIVANTGYTFCEK
>anoga_Sal_trypXII|||
MAPYVVLSVLVLSVTPLFLPPTDAIVRGERLRKRDMFPFAVSLQLADANWTHFCGGTHLG
DGWILTAAHCIIPLRKGNLTQMVAVIGGASLDDSTVERLPIVETHLLDSYNPVTMVGDIA
LLRAALPTTPSSKPEGDTQSTLRLPNDTYRTAANGELCYIFGYGSGSYDGPISRTLHYGT
VLALELDRCIGMMGAVVAPPTDSGMFCAIGRSDACKGDSGGGYVCQRPPSTQFVLRGVIS
YGVGCGAPGTPGVYTDVAYYLSHFPIGPTV
>anocol_Sal_trypXII|ACOM035823|to_be_corrected|
MAPYVVLSVLVLSLTPLFLPPTDAIVRGERVRKRGMFPFAVSLQLADANWTHFCGGTHLG
DGWILTAAHCIIPLRKGNLTQMVAVIGGASLDDSTVERLPIVETHLLDSYNPVTMVGDIA
LLRAALPTTPSSTPEGDRQSMLRLPNDTYRTAANGELCYIFGYGSGSYDGPISRTLHYGT
VLALELDRCIGMMGAVVAPPTDSGMFCAIGRSDACKGDSGGGYVCQRPPSTQFVLRGVIS
YGVGCGAPGTPGVYTDVAYYLSHFPIGPTV
>anoara_Sal_trypXII|AARA001380|to_be_corrected|
MAPYVVLSVLVLSVTPLFLPPTDAIVRGERVRQRGMFPFAVSLQLADANWTHFCGGTHLG
EGWILTAAHCIIPLRKGNLTQMVAVIGGASLDDSTVERLPIVETHLLDSYNPVTMVGDIA
LLRAALPTTPSSKPEGDTQSTLRLPNDTYRTAANGELCYIFGYGSGSYDGPISRTLHYGT
VLALELDRCIGMMGAVVAPPTDSGMFCAIGRSDACKGDSGGGYVCQRPPSTQFVLRGVIS
YGVGCGAPGTPGVYTDVAYYLSHFPIGPTV
>anoqua_Sal_trypXII|AQUA003812||
MAPYVVLSVLVLSLTPLFLPPTDAIVRGERVRKRGMFPFAVSLQLADANWTHFCGGTHLG
EGWILTAAHCILPLRKGNLTQMVAVIGGASLDDSTVERLPIVETHLLDSYNPVTMVGDIA
LLRAALPTTPSSKPESDPRSMLRLPNDTYRAAANGELCYIFGYGSGSYDGPISRTLHYGT
VLALELDRCIGMMGAVVAPPTDSGMFCAIGRSDACKGDSGGGYVCQRPPSTQFVLRGVIS
YGVGCGAPGTPGVYTDVAYYLRHFPIGPTV
>anomer_Sal_trypXII|AMEM007207|to_be_corrected|
MAPYVVLSVVVLSLTPLFLPPTDAIVRGERVRKRGMFPFAVSLQLADANWTHFCGGTHLG
DGWILTAAHCIIPLRKGNLTQMVAVIGGASLDDSTVERLPIVETHLLDSYNPVTMVGDIA
LLRAALPTTPSSKLEDDPRSMLSLPNDTYRTAANGELCYIFGYGSGSYDGPISRTLHYGT
VLALELDRCIGMMGAVVAPPTDSGMFCAIGRSDACKGDSGGGYVCQRPPSTQFVLRGVIS
YGVGCGAPGTPGVYTDVAYYLRHFPIGPTV
>anochris_Sal_trypXII|ACHR003156||
MTPHVVVLSLLLVLSLTLSFAPTDAIVRGEPVRKSGMFPFAVSLQLAGANWTHFCGGTHL
GDGWILTAAHCIIPMQKGNLTQIVAVIGGGILNDNTVHRLPIVETHIPDSYNPVTMVGDI
ALLRAALPTTTGKPKTGTQSTLRLPNESYRSAVNGELCYIFGYGSESYDGPISRTLHYGT
VLALGLDSCIGMMGAVVAPPPDSGMFCAIGRSDACKGDSGGGYVCQRPFSTQFVLRGVIS
YGVGCGAPGTPGVYTDVAYYLQQTPISAIIGSA
>anoepi_Sal_trypXII|AEPI006898||
MASCEAVLLLVLVQILASLFPPTDAVVRGEHVRKRGMFPFAVSLQLADGNWTHFCGGTHL
GEGWILTAAHCILPLQKGNQTQIVAVIGGGNLNDSSVQRLPIVETHILSSYNPVTMVGDI
ALLRAVLPRNSSGTSGTELQSSILRLPDESYRTAVNGELCYIFGYGSDSYDGPISGTLRY
GTVLALELDSCIGMMGAVVAPPPDSGMFCAIGRSDACKGDSGGGYVCQRPHTTQFVLRGV
ISYGVGCGAPGTPGVYTDVGYYRQHYPFGTLIGSS
>anofun_Sal_trypXII|AFUN005848||
MAPCVVLLPLLLAGLIFFQPIGAIVRGETDRSRKLTFPFAVSLQLADDDRSHFCGGTHLG
EGWILTAAHCIISLKKGNLTQIFAQIGGHNLNDSSADRYPIVETHILRSYNPVTMVGDIA
MLRAALPIAHKFQSDPQAPLRLPDESYHTAINGEQCYIFGYGSDSYDGPISRSLHYGTVL
ALDLDSCIGMMGAVVAPPPDSGMFCAIGRSDACKGDSGGGYVCRGPFSTQFVLRGIISYG
VGCGAPGTPGVYTDVGYYLQHYPIGTIIGFA
>anomin_Sal_trypXII|AMIN000343|to_be_corrected|
MMAPCVVLLLPLLIANLMTLRPIGAIVRGESDRGRQLKFPFAVSLQLADDNRTHFCGGTH
LGEGWILTAAHCIISVKKGNLTQIFAQIGGVDLSDITADRYPIVETHILRSYNPVTMVGD
IAVLRASLPTTRTFQSDPRSPLRLPDESYRAAVNGEQCYIFGYGSDSYDGPISRSLHYGT
VLALELDSCIGMMGAVVAPPPDSGMFCAIGRSDACKGDSGGGYVCRQPFSTQFVLRGIIS
YGVGCGAPGTPGVYTDVGYYLQHYPIGSIIGFS
>anocul_Sal_trypXII|ACUA002290|to_be_corrected|
MMVMSGVALLSLLLAGLTSLRPIGAIVRGESDRGRKLMFPFAVSLQLADDSRTHFCGGTH
LGDGWILTAAHCIISIKKGNLTQIFAQIGGHDLNDITADRYPIAETHILRSYNPVTMVGD
IALLRASLPTVRSFQSDPWAPLRLPDESYRTAVNGEQCYIFGYGSESYDGPISKSLHYGT
VLALELDSCIGMMGAVVAPPPDSGMFCAIGRSDACKGDSGGGYVCRQPFSTQFVLRGIIS
YGVGCGAPGTPGVYTDVGYYLQHYPIGAIIGLA
>anoste_Sal_trypXII|ASTE007428|to_be_corrected|
MASCVMLPVLLLAGLVSLQPTGAIVRGEPDRDGKLMFPFAVSLQLADERRTHFCGGTHLG
DGWILTAAHCIVSVRKGNLTQMFAQIGGHQLNDSTADRFPIVETHLLRSYNPVTMVGDIA
LLRAELPTGRRFESDPQTPLRLPDDSKAANGELCYIFGYGSDSYDGPISQTLHYGTVLAL
DLDSCVGMMGAVVAPPPDSGMFCAIGRSDACKGDSGGGYVCRAPFSTQFVLRGVISYGVG
CGATGTPGVYTDVAYYLRNYPIGSLIGTA
>anofar_Sal_trypXII|AFAF003068|to_be_corrected|
MLVTCSVLRLGAVLLVLLAISFPLVDGIVRGEPIRQGGDMFPFAVSLQVPTDDNWKHFCG
GTHLGDGWILTAAHCIIPMQKGNLTRIVAQIGGHGLNESTIERYPIVETHILPEYNPVTM
AGDIALLRADVVWTQPIRLRLPTESHGTLVNGEMCYIFGYGSDSYEGPISGTLRYGTVLA
LDLNRCVGMMGAVVAPPPDSGMFCAIGRSDACRGDSGGGYVCKKPFSSRYVLRGIISYGV
GCGAIGTPGVYTDVGYYLQHSPIGSLIGPTTCLK
>anodir_Sal_trypXII|||
MVTCSVLFVVLTLSCISWPLADAIVHGESLRHRDMFPFAVSLQLADDNWKHFCGGTHLGN
GWILTAAHCIIPMQKGNLTRIVAQIGGRSLNDSTVERYPIVETHILHDYNPVTMVGDIAL
LRADVVWTEPVRLQLPYESYRTPVNGEMCYIFGYGSESYEGPISDTLRYGTVLALDLSRC
IGMMGAVVAPPPDSGMFCAIGRSDACKGDSGGGYVCQKPFSSQYVLRGVISYGVGCGAPG
TPGVYTDVAYYLQHSPIGSFVGASSPK
>anoatro_Sal_trypXII|AATE017341|to_be_corrected|
MWYVCSRVVLLLLLAALVPLPAAVEAIVRSESDGGRPPSALFPFAVSLQLIDRAWEHFCG
GTHLGDGWILTAAHCVVPFNHTQIVAQIGGQNLNNGTVERYPIVEMQILRTYNPVTMVGD
IALLRAALVEVSGRAIRPRRRDTKALRLPARAEGTVVNGELCYIFGYGSESYDGPVSETL
RYGTVLAFELDSCIGMMGAVVAPPPDSGMFCAIGQADACKGDSGGGYVCRKPSSSQFVLR
GIISYGVGCGAAGTPGVYTDVAYYLHHYPMSSIKSY
>anoalb_Sal_trypXII|AALB006325||
MGYRVQQETGIVLSLLGLLLLHHVEAIVRYEVADSLSASELFPFAVSLQLVALDGAKRPQ
HFCGGTYLGRGWILTAAHCVIAVNQSNIVAQLGGHELEQEPAAAELPAGPPHRYPVVEVR
ILGSYNPVTMVGDIALLRIEAPVPKGGTAAERALWQRRHQLRLPLPTDRIAMNGEMCYIF
GYGSEDYDGPISRTLRYGTVLALEPDRCVGMMGAVVAPPPDSGMFCAIGRADACRGDSGG
GYVCRSPSSKGRFVLRGIISYGVGCGAAGTPGVYTDVAYYLHHYQPAITAFPSDRMRSA
>anodar_Sal_trypXII|ADAC004451||
MGYRVQQQAPIVLGLLLLLLHRVDAIVRNEVAEGGLTATELFPFAVSLQLVGPDGGTYWP
QHFCGGTYLGRGWILTAAHCVIAVNQSRIVAQLGGHELELREAAVEHPAGSSQPPVARYP
VVEVRILANYNPITMVGDIALLRIEAVGTAAKTLWRRRRGQQQEQLRLPLPTDRIAMNGE
MCYIFGYGSEEYDGPISKSLRYGTVLALEPDRCIGMMGAVVAPPPDSGMFCAIGRADACR
GDSGGGYVCRSPSSDGPFVLRGIISYGVGCGAAGTPGVYTDVAYYLHHYQPATTSLLSDR
MRFP
>anoga_SG1|AGAP000612||
MRLLVLTIWIGCVASTIGEQCVIQLVRGMVTRLLGPNQAALSCDNLWSNLLLSFNFTRQD
LVACQDGELLVHPPEPYFSDCQQRLDSAKRDAEADRRAFTAEMQKKIQVNQWEADRYVQE
SDTIRNQLTRLRDELRSTYRSLVLMSVQGGASKQALKYYHYYLEGQPPGQLLSSIIAAVY
SVPEHAHERFEYLLDFARKVPGNSVRLAFYHQITAELRRHPEQRDSYLAMIAALDLGKLA
FLSQNADARQLYLGLFNPALKRLQAAVIAGSYDEIVTFATAYPDHFEQIANQLSTLESEA
WNQANFERLLLYPNRLPLAKQRLEAFRMMLLQINQRNKHDFAPRLTRVAKELDKCESFVK
SGSKTQQSDLEKLVAVKRMFATRDANRDYDHYLQESKKIIE
>anocol_SG1|ACOM036307||
MRLLVLTIWIGCVASTIGEQCVIQLVRGMVTRLLGPNQAALSCDNLWSNLLLSFNFTRQD
LVACQDGELLVHPPEPYFSDCQQRLDSAKRDAEADRRAFTAEMQKKIQANQWEADRYVQE
SDTIRNQLTRLRDELRSTYRSLVLMSVQGGASKQALKYYHYYLEGQPPGQLLSSIIAAVY
SVPEHAHERFEYLLDFARKVPGNSVRLAFYHQITAELRRHPEQRDSYLAMIAALDLGKLA
FLSQNADARQLYLGLFNPALKRLQAAVIAGSYDEIVTFATAYPDHFEQIANQLSTLESEA
WNQANFERLLLYPNRLPLAKQRLEAFRMMLLQINQRNKHDFAPRLTRVAKELDKCESFVK
SGSKTQQSDLEKLVAVKRMFATRDANRDYDHYLQESKKIIE
>anoara_SG1|AARA010441|to_be_corrected|
MRVLIFTIWIGCAASTLGEQCVIQLVRGMVTRLLGPNQAALSCDILWSNLQLSFNYTRQD
LVACQDGELLVHPPEPYFSDCQQRLDRAKQDAEADRRAFTAEMQKKIQVNQWEADRYVQE
SDTIRDQLARLRDELRSTYRSLVLMSVQGGASKQALKYYHYYLEGQPPGQLLSSIIAAVY
SVPEHAHERFEYLLDFARKVPGNSVRLAFYHQITAELRRHPEQRDSYLAMIAALDLGKLA
FISQNADARKLYLDLFNPALKRLQAAVIAGSYDEIVTFATAYPDHFEQIANQLSTLESGA
WNQANFERLLLYLNRLPLAKQRLEAFRMMLLQINQRNKHDFAPRLTMVAKELDKCESFVK
SGSKNQQTDLEKLVTVKRMFATRDPNRDYDHYLQESKKIAK
>anoqua_SG1|AQUA001766|to_be_corrected|
MRVLILTIWIGCAASTLGEQCVIQLVRGMATRLLGPNQAALSCDNLWSNLLLSFNYTRQD
LVACQDGELLVHPPEPYFSDCQQRLDRAKQDAEADRRAFTAEMQKKIQVNQWEADRYVQE
SDTIRDQLARLRDELRSTYRSLVLMSVQGGASKQALKYYHYYLEGQPPGQLLSSIIAAVY
SVPEHAHERFEYLLDFARKVPGNSVRLAFYHQIAAELQRHPEQRDSYLAIIAALDLGKLA
FLSQNADARQLYLDLFNPALKRLQAAVIAGSYDEIVTFATAYPDHFEQIANRLSTLESGA
WNQANFERLLLYPNRLPLAKQRLEAFRMMLLQINQRNKHDFAPRLTSVAKELDKCESFVK
SGSKSQQSDLEKLVTVKRMFATRDPNRDYDHYLQESKKIAK
>anomer_SG1|AMEM001646|to_be_corrected|
MRVLVLTIWIGCAASTLGEQCVIQLARGMVTRLLGPNQAALSCDNLWSNLLLSFNYTRQD
LVACQDGELLVHPPEPYFSDCQQRLERAKQDAEADRRSFTAEMEKKIQVNHWEAERYVQE
SDLIRNQLTRLKDELRSTYRSLVLMSVQGGASKQALKYYHYYLEGQPPAQLLSSVIAAVY
SVPEHAHERFEYLLDFARKVPGNSVRLAFYQQIIAELRRHPEQRDSYLAMIAALDLGKLA
FLSQNADARQLYLDLFNPALKRLQAAVIAGSYDEIVTFATAYPDHFEQIANRLSTLESGA
WNQANFERLLLYLNRLPLAKQRLEAFRMMLLQINQRNKHDFAPRLTRVAKELDVCESFVK
SGSKNQQSDLEKLVTVKRMFATRDPTRDYDHYLQESKKIAE
>anomel_SG1|AMEC011338||
MRVLILTIWIGCAASTLGEQCVIQLVRGMVTRLLGPNQAALSCDILWSNLLLSFNYTRQD
LVACQDGELLVHPPEPYFSDCQQRLDRAKQDADADRRAFTAEMQKKIQVNQWEAHRYVQE
SDTIRNQLARLRDELRSTYRSLVLMSVQGGASKQALKYYHYYLEGQPPDQLLSSIIAAVY
SVPEHAHERFEYLLDFARKVPGNSVRLAFYHQIAAELRRHPEQRDSYLAMIAALDLGKLA
FLSQNADARQLYLDLFNPALKRLQGAVIAGSYDEIVTFATAYPDHFEQIENRLSTLESGA
WNQVNFERLLLYPNRLPLAKQRLEAFRMMLLQINQRNKHDFAPRLTRVAKELDKCESFVK
SGSKNQQSDLEKLVTVKRMFATRDPNRDYDHYLQESKKIAE
>anochris_SG1|ACHR000556|to_be_corrected|
MRAIILALGFGFVVSTLAQHCVIEVSQDSVNRLVDPNQSGLPCDILWSNLLLHFQNTRKN
LTTCEQSELTAHPSEPSFSDCQQKLENVKLDAEADERAYTGEMQKKIQLNEWDAIKYKGE
SNTLRNQITRISDELKSIYRSLILLNVQAGASKQALKYYHRYLEGQAPGRLLNAIVESLY
RVPEHANERFEYLLDFARKLAGNSLRVSLYKLINAELQKHPEQRDSYLAMITALDLGKVA
FVGQNPEARQLYQELFEPALKRLRNSVPAGNYDEVVSFATTYPDHFEQIENRISTLDTDV
WNRADFNRFVTYPNRLPLAKQRLEAFRMILMQINQRNKHNFEDRLVKVAKELDECEAFVK
GGKNERPDLEKLVTVKRLFATRDTNRDYEHYLRESKKAIE
>anoepi_SG1|AEPI010122|to_be_corrected|
MRAIVVALWIGCVVSSLAQNCVINVNQDMVQRLVSVDHPTQLSCDTLWNSVAHHLTSTRR
NLSACEAAELTVNLSAEPSVADCQQTLDDGRQIAEANARAYTGGMQRKIQQSELDTKTSQ
REVMGIHNQITRVTDELKSSYRTLVLLNVRAGASKQALKYYHRYLEGHQPGRLLNAIIDA
VYKDPEHETERFEYLLDFARKLPGKSLRISFYKLINEEMQKHPAQRDSYLAMIATLDLGK
VLFSDDNYEARNLYNDMFRPALKLLRDAVLAGSYDEIVTFASKYPDHFEQIENQLSTLET
AVWHRVNFDEFVTYPNRLPLARQRLEAFRMILLQINQHNKSNFAERLVKVAREVDQCETF
LKDGKNEQADQQKLATVKQLFAKRDSNRDYDHYLKESKKEQERSEM
>anofun_SG1|AFUN000975|to_be_corrected|
MRAVTVVILISFLLETLAQNCVINVSESSVKRLYNPIQSDVPCQTLWNNLVNHFGHTQHN
LTVGQERELTRASEPSVSNCQRMLETAKLEMQGDHNYYTNTMQKKIQLNEWNAKKYQEEQ
ATLQQRTVLLGKDFKSFYRNLIFLNIGAGSSKLAIKYYHRYLEGHPPGPLLNDLVDSVYR
DPAYENERFEHLLDFVRKLAGSSLKLSLYKLIHPAMMKHPMQRDSYRAMLLALDVGRIAF
ANEKNIDGRRLYLNIFQPALAYLKRAVETANYDEIVTFATKYPNHFEEIENRLSTLETDV
WNRANFSQFVTYPNRLPLGKQRLEAFRMPLLQINKRNKHDFTKRLVIVAKELEQCEMFIK
SGKNEPRDQDKLITVKGLFAKLDPSKDYEHYLKEAKKQ
>anomin_SG1|AMIN005212|to_be_corrected|
MRAIIVVILVGFLLGTLGQNCELNVSESLMKRLSNSTQSGEPCKKLWNTVVNNFRNTRLN
LTTCHELAIAASATEPSALECQKKLDSMKREMQTDYNYYITALQRRIEQTKSDAKQYQQD
KTTLMRQWEILGRGLKSYHRNLIFLNIGAGSSKQAIKYFHRYLEGQPPGQLLDDLVVSVY
RDPALENERLEHLLDFARKLAGSSLKLSLYHQIYSAMLNRPKQCDSYLAMILALDVGPIA
FATQNNVEGRRLYLNVFNPSLAHLKRAVETGNYDEIVTFATKYPNHFEEIENRLSTFDTN
SWNGIDFNRFVTYPNRLPLSKQRLEAFRMLLLQINQRNKSDFTDRLVKVAKELEQCEIFV
TSGKNDPVDLEMLRTVKGLFAKLDPNKDYEYYLKEAKKQ
>anocul_SG1|ACUA025282|to_be_corrected|
MRAIIVVTTVGFLLGTLAEDCEINVSESLVKRLSNSTQSDVHCGELWQTVVNNFHQTRQN
LTTCHELALAASATESFALVCQQQLQSMMQEMQNAQNNHTNTLKQKIEQNKSDAKKYQTE
AANLQRQAAVLGRGLKSFYRDLIFLNIDAGSSKQAIKYFHRYLEGGEPGPLLNDLIVSVY
RDPTYENERFEHLLDFARKLAGSSLKLSLYHKLFPAMLKHPNQRDSYLAMILALDIAPVA
FADQNNVEGRRMYLTVFEPALAYLKGKVEAGNYDEIVTFATKYPTHFEEIENRLSTLDNN
VWQRIDFNRFVTYPNRLPLGRQRLEAFRMLLLQINQRNKQDYTDYLIKLAKELEKCETFV
TSGKNEPADLEKLRTVKGLFAKLDRNKDYEYYLQEAKKQ
>anoste_SG1|ASTE006147|to_be_corrected|
MRTFLLVLSVVFVAATPAKDCVLNVSESMVRRLSNSKGSGVPCNLMWDNLQLHFHHTNDN
LTACREREFTTNPTEPSVVDCQRQIEELRVEIQGDHNYYLSTMEKKIQLNEWDTTRYKQE
KSAIGNQLQIVSQDYNSMYRDLIFLNIRAGSIKQAHRYYHRYLRGKQPVQLQKDLVDWVY
RVPGEENERLAQLLDFIRLLPSSRLRLSLYLLIDDELKKRPKQRDSYLAMILALDVGRVA
FETPNNHTTHRVYLNMFEPALAYLTRLVQSGNYDELVTFATNHPSHFEEIENRLSTMDTS
VWNRADFDRLVTYPNRLPLAKQRLEAFRMLVLQINQRNKSNFEDRLVKVARELDRCETFI
REGKNDPIDQDKLRAVKALFAKLDPRREYDHYLELAKKQ
>anomac_SG1|AMAM000239|to_be_corrected|
MRTFIVVLSAVFVAGTPAKDCVINVSENMVRRLSDSKGIGVPCKLMWDNLLLRVRYTHDN
LTACQDRESTANPKEPSTVDCQRQLEDAKLEIQGDYNYYSATMAKKVQLNEWDTIRFKRE
QAALQNEIQKINTESESMHRELIFLNIRAGSIKQALRYYHRYLQGKRPGQLLQDLVDWVY
REPAQDNERLRQLLDFTRQLPNPSVKLTVYHLIHTAMNNHPNQHDSYLAMIVALDVGRIA
YQNATQNNLVARQLYLDIFQPALAYLKRVVESGNYDELVTFAATHPAHFEQVETRLATMD
TSVWNRADFERFVTYPNRLPLAKQRLEAFRMLVLQIKQRNKTNFDDRLVQVARELEQCEA
FVRHGKNDPIDLDNLRTVKALFSKLDPSREYDHYLERAKKQ
>anofar_SG1|AFAF011466|to_be_corrected|
MKAALIIALWTSWTVSWMGGVWAGGDSCVFEVSQGMMRGLIGAEQASEQCDEVWARLLVH
VHYTCKNLTTCQERELASVDPEPTFADCQRRLRNAQLDLQDDQRYHVHGMQQQIQRHEWN
VKKYQAEQQSLLAEFAKVNQQFKGYYRELLFVNVAAGGTKTALRYYHLYLEGQPPGQLLN
DLVAAVYREPGRENERLENLLDFVRKLAGNSVKLALYELIMAEVDKRPEQRDSYLAVMAT
LDLGRIAFLSREGFETLKRFNPIFVAGLGHLQKKLVAGEYDEIIKFATGNPDLFEQIETR
FVTLEPQVWSKLDFAQFVSYPNRLPLARQRLEAIRVILAQVIQYNKHDFRDRLVRLAKEV
DQCEQFLKQGKSTQAEHTKLSGVKEQFAKLDPERGYEHYLKESQKQ
>anodir_SG1|ADIR000837|to_be_corrected|
MKATVAVLWVGWSTALLAGLSADQSCVIEVTQDALQRLVAPQPSREPCEKVWAQLLLHVH
YTRKNLTGCQERELASGDPEPSFSDCQQQLENAKLDKLDDQRYHASVLQKKLQLNEWNVR
KYQAEAATVRRQLAQEAQQFRGLHRELLFAHVAAGASKQAAKYYHLYLEGQAPGRLLGEL
VAAVYREGARANDRLANLLDFVRTLAGPRVKLALYELIRAELLKRPRQRHSYLAVIAALD
LGRVAFLDAQNGPPVRWYNELMGPALERLQRAVRKGRYGRIVPFATDYPDHFEQVENRIS
TLETAVWHRTDFDRLVAYPNQLPLVRQRLEAFRMLLQQINRRHKGDYQQRLVKAAGALDE
CVQFMQRAKTGQTEQDKLVTVKRLFAELNPNHDYDYYLKESQRQQ
>anoatro_SG1|AATE009065|to_be_corrected|
MRIIPRESLSVLVGVLLLQVGSETAAECTIEVTEYLMRPLLSAPSPSWRCCELWNNLLLQ
FHYTRRNLTACEQHEETASTPEPSYAFCQLMLDNVRADLEGDRRMHEREMTIRVQVAQME
IRKQEQEKQAMGSELVKMNNEWRPLYLELMLTNIGMGYVRQALKYYHLYLEGNSPNTLHG
PIIQWVYRDPKRENQRLDNLFTFVRHLPGKAVKLALYRLIKPEILKRPGQREGYVAAVAG
LDAARIVFEDDNQNEYHLYTDLYEPVEKRWKSQVVAGKYEELIAFATSHPMHYGEVENSF
STFKPEEWKKLNVNQFITFPNRLPLAKQRLEALLMILLQLKERNQSDFKNYLVKLAGEVD
ICEALVKKSKDSDSAQDKLAEVKRKFLEIDGNNDYEYYLRESKKGQSKSG
>anosin_SG1|ASIS007113|to_be_corrected|
MSPRVVLSVGWFVFLTGAVVLLQFTNETAAQCTIEVTEDMMRPLLGNPSPSWKCDELWNN
VLLEFYYTRKNLTACETREEADTTPEPSFAFCQLMLDNARADLEGDLQMHEREMKTRVEI
AQLDIQKQQKEKQAMEGEVRKLNGEWRPLYLELLLTNIGMGNVRQALKYYHLYLEGHPPD
TLYRTIIEWVYRDAKRENQRLDNLFSFVRHLPAKSSKLAMYRLIKPEILKRQGQRQGYLG
AVAGLDAARIVVEDENKNEYHLYTDLYDPVEKRWKSQVLAGNYDEVIAFATTHPMHFGEV
ETRFSTFTPEEWKKLNLNQFITFPNQLPLAKQRLEALLMILLQLKERNANNFKDYLIKLA
KEVEICEQLVKKSKDSDTVQKKLSEVKGKFFEIDTNNDYEYYLRESKKGQSKSG
>anoga_SG1a|AGAP000611||
MAVLCSASSAACTLQVPETMITRLLQADQPAGGCAAAWDSLLSRLEQMRHNLTGCSERET
TNPAPPDDTRTNAPCQLLLNELQRKGNQTLLQLDKEMASKALYERIELAKVVQDQDRIQQ
AIETMRTEQRNHRQQLLLLYLDAADLRRALHQYKLLVAQGDRHLPQQIVKFVYAAPRHEN
RRLENLLDLVRQLPARQDQRTLYQLLQPEIMKRPTQNQSTLAMLTALEMGQVVEGNGELK
KQQDAMYQLVLKRWMFLCLAGQYREIVQFATKHPRLFEQIGAKIATIHPKYWWKFSFTQF
VTYPNLLPLPEQRLEAFRTIMKQLKQRNGKFFADHLAKLAPQIERCEQFLRQQKKELEWK
DELVKLKGQFADFDRRKDYAYYLKNSKALIKKYADAAKQNKNRQPGRRGGLAGRR
>anoara_SG1a|AARA010441|to_be_corrected|
MAVLCSASSAACNLQVPESMITDLLQADQPTGGCSAAWASLLSRLEQMRHNLTGCSEREM
TNPAPADDTRTSTTCQLLLDELQQKGNQTLLQLNKEMASKALYERIELAKVARDQDRIHQ
AIETMRTEERNHRQQLLLLYLDAADLRRALRHYQLLVAQGDRHLPQQIVKFVYAARRHEN
RRLENLLDLVRQLPARQDQRTLYQLLQPEIMKRPTQNQSTLAMLTALEMGQVVGENGELK
KQQDAMYQLVLKRWMFLRLAGQYREIVQFATKHPHLFKQIGVKIATIHPKNWWKFSFSQF
VTYPNLLPLPEQRLEAFRTIMKQLKQRNGKFFADHLAKLAPQIERCEQFLRQQKKELEWK
DELVKLKGQFADFDRRKDYAYYLKNSKALIKKYADAAKQNKNRQAGRGGGLAGRR
>anoqua_SG1a|AQUA001766|to_be_corrected|
MDVLCSASSAACTLQVPESMITRLLQADQPAGGCLAAWDSLLSRLEQMRHNLTGCSERET
TNPTSSADTRTSDTCQLLLDELQRKGNQTLLQLDKEMASKALYERTELAKVARDQDRIHQ
AIETMRTEERNHRQQLLLLYLDAADLRRALRHYQLLVAQGDRHLPQQMVKFVYAARRHEN
RRLENLLDLVRQLPARQDQRTLYQLLQPEIMKRSTQNQSTLAMLTALEMGQVVGENGELK
KQQDAMYQLVLKRWMFLRLAGQYREIVQFATKHPHLFKQIGVKIATIHPKNWWKFSFSQF
VTYPNLLPLPEQRLEAFRTIMKQLKQRNGKFFADHLAKLAPQIERCEQFLRQQKKELEWK
DELVKLKGQFADFDRRKDYSYYLKNSKALIKKYADAAKQNKNRQAGRGGGLAGRR
>anomer_SG1a|AMEM009376|to_be_corrected|
MAVLCSASSAACTLQVPETMITHLLQADQPAGGCAAAWDSLLSRLEQLRHNLTGCSERET
TNPAPPDDTRTSDPCQPLLDELQRKANQTLLQLDKEMADRALYERIELAKVARDQDRIHQ
AIETMRTELRNHRQQLLLLHLDSADLQQALRHYQLLVAQGDRSLPQQIVRFVYAAPRHEN
RRLENLLDLVRQLPARQDQRTLYQLLQPEIMKRPTQNQSTLAMLTALEMGRVVEENGELK
KQQDAMYQLVLKRWLFLRLAGQYREIVQFATKHPRLFRQIGVKIATIHPKYWWKISFSQF
VTYPNLLPLPEQRLEAFRTIMKQLKQRNGKFFADHLAKLAPQIELCEQFLRQQKKELEWK
DELVKLKGQFADFDRRKDYAYYLKNSKALIKKYADAAKQNKHRQAGRSGGLAGRR
>anomel_SG1a|AMEC001365||
MAVLCSASSAACTLQVPESMITHLLQADQPAGGCSAAWDSLLSRLEQMRHNLTGCSERET
TNPTPPDDTRTSDTCQRLLDELQQKGNQTLLQLDKEMASKALYERIELGKVARDQDRIHQ
AIETMRTEERNHRQQLLFLYLDAADLRRALRHYQLLVAQGDRHLPQQIVKFVYAARRHEN
RRLENLLDLVRQLPARQDQRTLYQLLQPEIMKRSTQNQSTLAMRTALEMGQVVGENGELK
KQQDAMYQLVLKRWMFLRLAGQYREIVQFATKHPHLFKQIGVRIATIHPKNWWKFSFSQF
VTYPNLLPLPEQRLEAFRTIMKQLKQRNGKFFADHLAKLAPQIELCEQFLRQQKKELEWK
DELVKLKGQFADFDRRKDYAYYLKNSKALIKKYADAAKQNKTRQPGRRGGLAGRR
>anochris_SG1a|ACHR000556|to_be_corrected|
MRALLSFVGIFFLCEASSTSCSLTIAEDMITRLMKTEQPGPGCEVAWNRLLSYLQQTRRN
LTECYDREMTDPTSEALSFSCQLLLDEKQKSANQTLRQIDASLRSKAVFEQVEMAKVIQE
QKRLQQQIKAMRTELKDLYQQLLLLAIDSADVRRAFHYYQLLGSLKERNLLQQMVKFVYI
SQRHENRRLENLLNLTGYLPTRREKRSLYQLILPEIMKRPSQNQSTLAMLTALEMGLLAG
ANENTDYRKQRDAMFQQVLKRWMFQRLAGNYRDIVSFATKYPHLFKQIGVRIATIHPQYW
WRFSFSQFVTYPNLLPLPEQRMEAFRTIMHQLKQRNKKHFAAYLAMLAPQVDVCEKFIKQ
RNDELGWKENLYKLKGEFADFAKGKNYEYYLKNSKTVIQQHVNAGKLDTRKSRGGLSGRR
>anoepi_SG1a|AEPI010122|to_be_corrected|
MEHYLLWHLALLSSVWTLVLCQTTPTPCTVDITESMITGLMRTEQVEPGCEGAWSSLMTF
LQKTRNNLTDCREREEDASTDGLSNLSCQQLLDEQQKNANQSHLALDKELRSKSLYEQVE
LSKVKQEQRRIQGEIDSMRTELNGHYQQLLLLYIDAAETRRAFRYYQHLVSLQQSNLPQQ
LIKFVYAAQRHENRRLQNLLSLIRFLPTRREKRTLYQLLQPEIMKRPTQNQSSLAMLASL
EMGLLAGQHEKSDYKKLRDAMFDYVLTRWKMVRLGGNYRDIVSFATNHPDLYKQIGVQLA
TVHPNYWWKFSFSQFITYPNKLPLPQQRMEAFQKIMFQLKQRNKQQFTYHLAKFAPQLDV
FERFLKGRDDEMDWREDLLKLKGAFADFDKKKDYAYYLKNSSTIVKQHERAAKGNSRNSR
RGLSG
>anofun_SG1a|AFUN000976|to_be_corrected|
MPLPSTSIPCTIEVMQDMMSRLLKTEQTESGCEGVWHSLQAHLQQTHQNLTECYQREDSF
KGLETPHSTCQPLLDEMEKQASKKLEMINADMQRKLLYEQVEIAKTRKEIGKLQKQLTSI
QDEFKGFYQRLLLLHIHAGDRRRALHYYHVLVSLKEPNLLQTIVKFVYTSVRHENHRLEN
LLALVKYLPTKHEQMTLYRLIQPEIMNRTTQHFSFLAIIASLDMNKFVKEKEETEYKKLR
DALFNLVMKRWQFQMLGGNYQDIVAFAKKYPGYFQKIGEQVALIYPKYWFQFSYSQYVTY
PNLLPLPKQRLQAFRVIMRQIKQRNKTHFSYYLAKLAKQVDICEKYIKQHYDELKTKDQL
IKLKQQFSDFDKTNGYEYYLKNVDKLTKTKPPIPANALRPKARDGRTGRR
>anomin_SG1a|AMIN005212|to_be_corrected|
MSLFVLSDATSISCTIEIPLDMITGLQKTEQTDAGCEESWNGLQALLQQTRQNLTECHQR
EESSKVLDTPHTSCQPQLEELEKQAEETLRMINADQRSQLLYEEIELAKLKKEFAGLHKQ
LKSVQDDFKGFYQRLLLIYIDLGDIRRTLYYYHLLVSLKEPNLFRTIVNFVYTSQKHENR
RLENLLALVKHLPTTAEQKELYSMIQPEIMKRNTQHFSFLAMIASLDMGKFVDGKEQSEF
KTLRDAMFQLVMKRWKFQMLGGNYQDIVNFAKKYPTYFQQISVRVATVHPQYWFKFSYSQ
FVTYPNRLPLPKQKLEAFQTILRQVKQRNKTYFPYFLAKLAVQVDICEKYIKQNYNELDT
KDELVKLKLQFSDFEKTNGYEYYLKNVDKLTKTKPPMPANPNRPKTRGGLTGRR
>anocul_SG1a|ACUA025282|to_be_corrected|
MGLNVQHSVVLYCFIASTSLFAVRDTVSTSCTIELPQYMITRLMKTEQTGAGCEEAWTGL
QAQLQQTHQNLTECHQREESPKVLDTPQTSCQQPLEQLRKQAEDALRMLNAYHKRQLQYE
QGELVKSKKEHTTLQKQLKSVQDELKGMYQHLLLLYIDLGDVRRALYYYHILVSLKEPNL
FGTIVKFVYSSKKHENRRLENLLALVKHLPTASEKKELYGIIQPEIMKRETQHFSFLALI
VSLDMGKFVNEKQQSNFKTLRDAMFQHVIKRWKFQMLGGNYRDIVDFAKKYPDYFQKIGV
RIATVRPQYWFKFSYSQFVTYPNLLPLPKQRLEALQTIIRQVKQRNKTYFSYYLAHLAKQ
VDICEKYIQQHYRELDIKEELVKLKLQFSDFDKAKGYEYYLKNVKDLTKTKPPLPANPNR
PKTRGVLSGRR
>anoste_SG1a|ASTE006147|to_be_corrected|
MGRNVQPTNALSLALLCLALLALIEASAPPPCKVKVTYSMMSRLTSKNRTEGDCAEAWMD
LQSYLQQTTQNLTECLEREASATASDAAATACQPLFEQLEQESESVRLQLNKDMQNKLLY
EEIEIAKAKNAIARIKKEIVAVQGEFKGYYQQLLLIYIDAGDTRRALRLYQRLVYLKETN
LQQTMLGFVYSSPKYENRRLENLLALVKRLPTPDEQMSLYRLIQPQVMNRTTQYYSFLGM
IAALDMDRFIKEKEESPFKKLRDAMFFNVMKRWKFQMLSGNFKDVAEFARKYPDYYDKIS
TRVAFVQPQYWFKFSYSQFVTYPNLLPKPKHRLEAFREILRQVKKRNTVYYDYYLAKLAK
QVDICEKYIKKQNNELEGKEDLIKLKTQFSEFDKKHDYEYYLKNVDKLTKNKPPLPANPN
RPKTRGGLNGRR
>anomac_SG1a|AMAM020016|to_be_corrected|
MAIPALSEAVASLPCKVQVTNNMMTRLLKTNRTEGECAETWTSLQAYLEQITQNLTECMQ
REVSAQASDAAATACQPLFEKLEQQSEEIRRQINTDMQDKLLHEQIEIAKAKNAIERIKK
ELKTVQAEIKGYYQQLLLIYIDAGDIRRALRYYHRLVFLKEGNLPATILGFVYVSPKHEN
RRLENLLALVKRLPTPDEQMTLYKLIQPQVMNRTTQHYSFLGMLAALDMDRFIKEKEESE
FKKLRDTMYMHVMKHWKFQMLGGKFQDVVAFAKKYPDLYDRIAARMAFVQPQYWYKFSYS
QFVTFPNLLPRPNHRLAAFREILRQVKQRNKHHFPYYLAKLAKQVDICEQYIKKEHNELD
GKEELIKLKTQFSDFDKSNGYDYYLKNVDKLTKTKPPIPGNSNRPRGGLTGRR
>anofar_SG1a|AFAF017561|to_be_corrected|
MVLKSSIFLLGLALLFARATACQLDTTQDMLQRLLKTSAQGCETLWQNVQTLVIATGQNL
TECERLENGSGVVGPTDASCRTQLEAAKRQAKETRKQIATDLEAKLAVEKQEGVKVRSAI
ASIKAEQTKVTMEMKGLYHSLLLLYIDIGSLRRALKYYHRLRALKEPRLESAMVNFTFGS
YRYETQRLENLLTVVRHLPTAADKLVLYRLIQPKIMAKDPKGLPTEMMVAALDMGQLVRG
VKNAGNDRQMYDHLHERILRRFKYLILAGNFREVAHFARKYPTYYDQIGPSVATVVPNLW
PAINFNQYVGFPNTLPKATHRLRALLEIMKQIKQRNKKNFHDRLVALAKQVDICEQFMRD
QKGDLSGADDLVKLKRQFADPDSTKSYEYYLQQQVKRIQQRPPVSVQRKNAQKKKAQGGR
VGRPIG
>anodir_SG1a|ADIR000837|to_be_corrected|
MTRAGLLLGLVLVLFAHSTTSCQLELTQAMLQRLTKTNEQDCAKLWSNLREHLYRTHQNL
TSCRQREETSKEAETAGASCQPQLDDAMRRANETHRQITAKKESQVWLIKLEGMKSKSAV
RPLRASIQNITAERKGLYQSLLLLYIDAGNVRRTLSYYHRLRALKEPNLHATMVRFTYSS
ARHETRRLENLLTVTRHLPTDTEKMALYRLVHPEIVKRKTQSLRYVAMVAALDLAAIVLS
PKYRGQDRQLYQTLFEGVMKQFKRDMLAGNYRDIIDFATNYPTYFDQVEARIAFIGPKIW
PRINYDQYVTYANRLPQAKQRLQALRQMLLQIRRNNKQNFAYHLAKLAKQVDICETFMKG
RHGELKDRDDLVQLKLQFAELDPSKNYEHYLKLQVTRPPVSRRRSRGRR
>anoga_Saglin|AGAP000610||
MSVRGYSGVQVISSRKHRSMSRLPTVLLLLASAAVLAAGGQEATEDPFADETDQCQISVS
AETMKSLHGGSMQPDGTCDNLWESFLSQFHQVRENLTACQERAAAGPAPDPSSQFCQQLL
DDAQRQMEQEHRQYAATLEEQLHAAQQETQQEQEMKKALQKQLDALTDSRNALYIDLLLA
NIAIGETKQALSYYNLMPASMPIDKLHEQIVRFVYRVTIYQDQRLLNLMRFVRDIPSVEE
RRSLYQLAQREVQKRPSQRDGYVAAVYALSVREDLPVYQANRQLYDDLVRQSETRLKEQV
ANGNFKQAAELAARQPQHFRQLQTSLATIELKHWRKFDRFVPYANALPQPAQRLEVLRVL
LSQIGDREKKTSHKYLVKAARQFDICEQFIGRGKVDQAVKKQLEELRGKFATFAKGKNYQ
HYLSESRKSSG
>anocol_Saglin|ACOM036306|to_be_corrected|
MSVRDYSGVQVISSRKHRSMSRLPTVLLLLASAAVLAAGGQEATEDPFADETDQCQISVS
AETMKSLHGGSMQPDGTCDNLWESFLSQFHQVRENLTACQERAAAGPAPDPSSQFCQQLL
DDAQRQMEQEHRQYAATLEEQLHAAQQETQQEQEMKKALQKQLDALTDSRNALYIDLLLA
NIAIGETKQALSYYNLMPASMPIDKLHEQIVRFVYRVTIYQDQRLLNLMRFVRDIPSVEE
RRSLYQLAQREVQKRPSQRDGYVAAVYALSVREDLPVYQANRQLYDDLVRQSETRLKEQV
ANGNFKQAAELAARQPQHFRQLQTSLATIELKHWRKFDRFVPYANALPQPAQRLEVLRVL
LSQIGDREKKTSHKYLVKAARQF
>anoara_Saglin|AARA010441|to_be_corrected_seq_error_ATA_for_ATG|
ISVRGYSGVQVISSRKHRSMSRLPTVLLLLASAAVLTAGGQEATEDPFADETDQCQISVS
AETMKSLHGGSMQPDGTCDNLWESFLSQFHQVRENLTACQERAAAGPAPDPSSQFCQQLL
DDAQRQMEQEHRQYAATLEEQLHAAQQETQQEQEMKKALQKQLDALTDTRNALYIDLLLA
NIAIGETKQALSYYNLMPASLPTDKLHDQIVRFVYRVTIYQDQRLLNLMRFVRDIPSVEE
RRSLYQLAQREIQKRPSQRDGYVAAVFALSVREDLPVYQANRQQYDDLIRLSETRLKEQV
ANGNFKQAAELAARQPQHFRQLQTSLATIELKHWPKFDRFVPYANALPQPAQRLEVLRVL
LNQIGDREKKNFHKYLVQAARQFDICEQFIGRGKVDQAVKKQLEELRGKFATFANGKSYQ
HYLSESRKSSG
>anoqua_Saglin|AQUA001766|to_be_corrected|
MSVRGYSGVQVISSRKHRSMSRLPTVLLLLASAAVLTAGGQEATEDPFADETDQCQISVS
AETMNSLHGGSMQPDGTCDNLWESFLSQFHQVRENLTACQERAAAGPAPDPSSQFCQQLL
DDAQRQMEQEHRQYAATLEEQLHAAQQETQQEQEMKKALQKQLDALTDSRNALYIDLLLA
NIAIGETKQALSYYNLMPASLPTDKLHEQIVRFVYRVTIYQDQRLLNLMRFVRDIPSVEE
RRSLYQLAQREIQKRPSQRDGYVAAVFALSVREDLPVYQANRQQYDDLIRQSETRLKEQV
ANGNFKQAAELAARQPQHFRQLQTSLATIELKHWPKFDRFVPYANALPQPAQRLEVLRVL
LNQIGDREKKTSHKYLVQAARQFDICEQFIGRGKVDQAVKKQLEELRGKFATFANGKSYQ
HYLSESRKSSG
>anomer_Saglin|AMEM018376|to_be_corrected|
MSVRGYSGVQVISSRKHCSMSRVPTVLLVLASAAILAAGGQEATDDPFADETDQCQISVS
AETMQSLHGGSMQPDGTCDNLWASFLSQFHHVRSNLTACQERAAAGPAPDPSSQFCQQLL
DDAQRQMEQEHRQHAATLEEQLHAAQQETQQEQEMKRALQKQLDALTDTRNALYIDLLLA
NIAIGETKQALSYYNLMPASLPTDKLHEQIVRFVYRVTIYQDQRLLNLMRFVRDIPSVDE
RRSLYQLAQREIQKRPSQRDGYVAAVFALSVREDLPVYQANRQLYDDLIRQSESRLREQV
ANGNFKQAAELAARQPQHFRQLQTSLATIELKHWPKFDRFVPYANALPQPAQRLEVLRVL
LGQIGDREKKTSHKYLVQAARQFDICEQFIGRGKVDQAVKKQLEELRGKFATFANGKSYQ
HYLSESRKSSG
>anomel_Saglin|AMEC009308_AMEC013632|to_be_corrected_annotated_twice|
MSVRGYPGVQVISSRKHRSMSRLPTVLLLLASASVLTAGGQEATEDPFADETDQCQISVS
AETMKSLHGGSMQPDGTCDNLWESFLSQFHQVRENLTACQERAAAGPAPDPSSQFCQQLL
DDAQRQMEQEHRQYAATLEEQLHEAQQETQQEQEMKKALQKQLDALTDSRNALYIDLLLA
NIAIGETKQALSYYNLMPASMPLDKLHEQIVRFVYRVTIYQDQRLLNLMRFVRDIPRVEE
RRSLYLLAQREIQKRPSQRDGYVAAVFALSVREDLPVYQANRQQYDDLIRQSESRLRDQV
ANGNFKQAAELAARQPQHFQQLQTSLATIELKDWPKFDRFVPYANALPQPAQRLEVLRVL
LNQIGDREKKTFHKYLVQAARQFDICEQFIGRGKVDQAVKKQLEELRGKFATFAKGKNYQ
HYLSESRKSSG
>anochris_Saglin|ACHR000556|to_be_corrected|
MCRSYITLALLVSTLATLTIGQAPSDDPFEDETNQCQINVHPEMMKSLANSMQAEVTCDD
LWNNLLLQLHRTRQNLTDCRERAASVPTPDPSDTFCQMLLDDAQRQMEQEHNRYAATMEE
KLHAAQQATQQQQDAKGALQKQLDSLQDARNELYLDLLLANIAIGETKQALSYYALQPAK
LPTEKLHEQIVRSVYRVTLYQDQRLINLITFVRGIRKVEERRSLYQLTQREIQKRPSQRD
GYVAAIFALNVREDLPVYQTNQRLYSDLAGPLEQRWKEQLANGNYKEVTEFATRQPKYFQ
QMQTSLATVDQNRWVNLKFDKFVPYVNALPQPAQRLEVLRQLLKQIRERNANNSHNHLVQ
TARQFDICEQFINKGKVDQTVKKTLDELRGQFGAFSKGKDYKYYLAESMKQVG
>anoepi_Saglin|AEPI010122|to_be_corrected|
MRSTALEVRQVISYHRVSHWNLRMSALSPHLLLLCISIFATLTTGVLCQTDDPFEDETNQ
CQISVTPEMLASIADSVQADVPCDDLWNTVLLHYHQTRTNLSDCLERAATEPTSDPSSTF
CQLLLDDAQRQMEQDHRKYAAGMEEKLHTAQQETQEQREARDALQQQLNALVDSRNELYL
DLLLANIAIGETNQALSYYALQPASLPTEKLHEQIVRFIYRVTLNQDQRLLNLITFIRGV
KERDERLSLFRLTKREIQKRPSQRDGYMAAVFALNAREDSAVYQADQGLYRDLAEPLEKR
WKEQLLNGTYKEVINFAWRQPKYFQQLQNTFASIDAGQKFDRYVPYVNSLPKAEPRLESL
RVIVEQIRNRNKNTWHNQLVLTARQVDICETFISKTKSGTDSVKKLLEELKKQFSTFNTG
KNYQFYLAESRKKSG
>anofun_Saglin|AFUN000977|to_be_corrected|
MSSRAVLVSIVVQSIVWLALYAAELPQSDDPFQDETNLCQIIVSEDMMKSLGNAMETDVK
CDNNLWSNFLQQYHQTRQNLTDCMERVSVDNTPDPSNVFCQQLLDDAERQMKQEHRKHSA
GLERKLHTAQKEAQKQYDQKVSLENRLNRLLNERTKLVLDLMLANIAIGDIKQALINYRE
YPKPASKEAATKLHEQIVQSVYRVTIYQDQRLLNLIKFVQQIEDANTKVALYRLIMVEIK
KRPNQRNGYIAAVFALTVKGDSAVYSKDQQLYTDLMIPLEKRWKDQLANGNYKEVIDFAA
QQPTYYEQIQTDLATVDVDKWNGLQFDKFVPYPNSLRKPEQRLEALRQIMVQIFERNKQN
PQQRLIQTAKQLDICEQFMNKMKAGPNARRQLNDLKLQFPKFTSGRDYNYYLGESRKAKG
>anomin_Saglin|AMIN005212|to_be_corrected|
MSCRVVVLSVILQPIFWLALYAAVPQQTEDPFEDDVAQCKITISPDMMISLETAMQTKVK
CDEDLWANFLQQYHQTHQNLTDCVERASGDEAPDMPNESCQQLLDDVQRQMEQEHRRHAA
DLEKQLHAAQRETKQQLNEKTMLQKELNRLLHARNQLVLELLLANIAIGDIKQAVINYRE
YRATPSVTKFHEQIVRSVYRVTMYQDQRLLNLINFVRELDDSEAKLNLYRFMAAEIQKRP
TQRNGYIAAVFALAVKADAKVYAADQRLYTDLMVPIETRWKDQLANGNYKEVIEFASKQP
KYYEQMQTNLATVAMDKWAGLKFAQFVPYLNSLPRAAQRVEALRQILVQIWERNKTNFKD
HLVQTAKQLNICEQFMEKTKAGQGDRRKLDDLKREFVKFARGKDYNYYFGESRKASG
>anocul_Saglin|ACUA025282|to_be_corrected|
MSFRMVVLSVIVQSMCWLALHAVDPSETENPFEDEIPQCKITISPDMMSSLEAALQTKVQ
CDGDLWDNFLLHYHQTHQNLTECVERASGDDSPDTANETCQQLLDDVQRQMEQEHRKQAD
GLEQQLHAAQMETKKQLNEKVTLQREINHLLYERNELVLELLLANIAIGDIKQALANYRV
YRAKTTDTKLQEQIVRSVYRVTMYQDQRLLNLINFVQQLDNVEAKLILYRLMMVEIQKRP
AQRNGYIAAVFALAVKADQEVYAAEQRLYTDLMVPIETRWKEQLANGNYKEVIEFAIKQP
KYYEQMQTNLATVDKDKWAGLNFAQFVPYLNSLPKAMQRLEALKQIMAQIRERNKQNPKA
HLVLTAKQVDICEQFMNKTKANQNDVIRALNNLKGEFVKFTPGKDYNYYLAESRKASG
>anoste_Saglin|ASTE006147|to_be_corrected|
MRHLPVRADKSSPALRWSLTTQCCKMCFRVGVLSLLLHALFWTALYAEDGLDYEDPFEDD
AAQCQITVTPDMMLSLAHTLQTEISCDEDLWGNFLLQYHLAQENLTDCMERSGTVDDSSN
VFCQQLVDDVQRQLDQEHRAHSAELERKLHLAQQEAQKHHDEKEALGRKLDRLLSERAEL
VLDLLLANIAIGDIKQAIVYYRQYPAQPNPNKLYEQIVRSVYRVTMYQDQRLLNLISFVR
SVDSTVEKLALYRLMLAEIQKRTNQRNTYIAAVFALNVKADRNVYATEPKLYTDAIVPLE
TLWKDQLANGNYKAVIEFATRQPKYYAEMQTTLATVDKAKWAGLKFDKFVPYLNSLPQPA
QRVAALRQVLDQIREHSKQNPQKHLVLTAKELDICEVFMTKVKADQNAKRSLEELKSQFV
KFKSGKDYKYYLNESRKAKG
>anomac_Saglin|AMAM011139|to_be_corrected|
MPSRVAVLSLLVHTLLWTVSHANEGLDYEDPFEDEPAQCQITVTPDMMTSLANTLQTDVR
CDADLWGNILLQYHLTQEKLTNCMQRTSNDDDSSNVFCQQLLDDVQRQMEQEHRAHSAEL
EKKLHAAQREAQAHQDEKVLLGKRLDRLLSERAELVLDLLLANIAIGDIKQAVVYYRQYP
AQPSPNKLHEQIVRSVYRVTMYQDQRLLNLINFVRSVDSTVEKLALYRLMLVEIQKRPDQ
RNGYIAAVFALNVKADLNVYKTDPKLYTDLMVPLETLWKGQLADGKYGAVIEFATRQPKY
FEQMQTTLATVDKAKWGTLKFDKFVPYLNSLPQPAQRVAALGRILDQIMEHSKRDPLKHL
VQTAKQLDICETFVNKHKADAKVKRTLEELKSKFAKFTAGRDYKFYLNESRKSSG
>anofar_Saglin|AFAF017561|to_be_corrected|
MGRLVQISSRVLPLLLLLVYSPFGWTLPQADDPFQDETDQCVISVSPDVLASMSGSLRTD
LKCDGLWSNLLQRFHYTHANLTACLERANTDATPEPTSSFCQLLLDDAQRQLEQEHRHHS
AGIEEKLHTAQQEARKQLEEKEALQSQLNRLLGDRNELYLELLLAYIAIGDTPQAIKYYQ
LYPSSTSADKLHAQIVRSVYRVAKYQDQWLLNLVQFVRALSATETKLDLYRRIKVEILKR
PSQRDSSVAAVVALSIKAEAAVHAKDPKLYEETIKAVEKRWKDQLYNGNFQEVVQFARRQ
PKFYEQLQTALATIDASRWVQVNFDRFVSYPNSLPQAEQRLAAFQQIMNQIRERNKNNSH
KHLVQLAKQLDIYETFLTKTKADRKHMQQLEELRKKFPEFSRKTYGEYLREAKG
>anodir_Saglin|ADIR000836||
MEEVKMGVLLLVLLATLVGARPQETDPFVDEPDQCLIGVSAQVLAALSDSLRTELKCEDL
WNSMLLRYHHTRTNLTECLARAGGDATPAPVSSFCQLLLDDVERQLDQEHRQSLADVERK
LHVAQQEARTHHDEKVALESQLHRLQDDRDELYLELLLAHIAIGDAQQAKRYYELYPAKD
PADKLHAQIVRSVYRVAKYQDQRLLNLVLFVRTLAGTEPKLALYRLMRDEILKRPSQRDT
YVAAIFALSLGADGDVRARDPRLYTDTMGPVEKRWKDQLYHGQFNEVADFARRFAAHFAE
MQKSLATVDGGRWLQLNFARFVAYPNALPLPKQRLEAFRQILDQVRQRNPNNSHSYLVQT
AKQFDICEAFIKKSKVDASVTQTLEQLRKRFAEFSRKEYGVYLREAKG
>anoatro_Saglin|AATE006576|to_be_corrected|
MAGWNFVRVALPIVLILINGRHSFGSDDPFQDEPNQCVIHVGDGVLKSLRDTMQNALPCD
GLWSNLMLQYRYTRQNLSDCQEREGVASTPEPSTTFCQVLLDDAQRQVEQERRKFGAEMD
QKLQEIQQAVLAHQTATEVLKHNLTLLRDQRRTLHLELLMTNIGVGDSEQALRYYQRVSD
GGKQTTRLHQAIVQSMYREAKHQNERVVNLIEFVQKLSPSRTKLELYALIKEQVLKRAKQ
RNSYVAAMLGLEARMLLRGESANTKLQYEHVEKDLLGPLEQRWKDQIAAGNYSEVVEYAT
KQPQSFANLQTSLAHVDPRSWLTVNFENLVKYPNSLPLGEQRLEAFGVILQQVYERNRNN
SSQYLLKMAAQIDIFEKVLQSQPPNDNNRRKLQELQRKFYDFSKKDYGSYLREVKSG
>anoalb_Saglin|AALB006536||
MRYSNEETTRSGSRTVALLLLLVLNGAWSAQTPEPFTDASSDGGPECTVQVGGGLLKQLG
TLTDAPLECSNAWTKLLLGFHYTRKNLTECVEREERARADESSNNFCELLLDDIRRQMRQ
ERQRLTGESDQRIQAVQLELNEEKSRSVQLRENVGTVQQELTRLYRELIVTNVGIGDTKQ
AHHYYQRYQQQQQANLTSLYETLVRFVYHKASHQTERLDYLVDFVRHVDDVKEKMALYRL
LKVELDKRGAAAVPLVIGFDASDAGAANPDSPLHKLYLEMATPIVELWRKQIIAGEWRAV
RDFAERYPDYYKRCYQMLLTVDATTWKSLTFNKYLLLINTLPRSLFRQQAFEVVFGLLRR
YEKGVPLDRLKLLAAHTDIFEAFIKRKGLGQEAQERLEKVKDMFKGFKPNTDYTYYLKEY
QKTKPKTG
>anoga_SG1-like2|AGAP000609||
MGSLAVRLWTVLLLLTTAASGQQTPEQSACVSHAGAILTAPLIHCHPLKACDGEAILKPY
LALYQQCRINASERANLRDNFLFRLNHWHDDHPFLLETVAKAYEPLKAALESEQDAHRSL
RLVPELQRKQLIYSIEAGRLEDAHILHMTLKGQWKPDQIVSAIQDGYHVNPTIMEHLLEF
VRAIPVRKERAAYYKAIGPVIRNFKLTLTYVTLLFAGDATGVFDTRKDRDDYISQPLTVF
VHMLRWQLANLEFEFHLSLAERFPRYYSLHIEQIFFFAPPHWQKAEKRRLFEIASLFKAK
GHRFAAIEQLLKWAHQYAPMRGGKAHLEEILPTLALETEKLRRTVEQTGKSSAELVRLKK
LEEKFVSKKDRWNTNTYRTYLHMIKTKGKFGQHRMEMERKG
>anocol_SG1-like2|ACOM036306|to_be_corrected|
MGSVAVRLWTVLLLLTTAASGQQTPEQSACVSHAGAILTAPLIHCHPLKACDGEAILKPY
LALYQQCRINASERANLRDNFLFRLNHWHDDHPFLLETVAKAYEPFKAALESEQDAHRSL
RLVPELQRKQLIYSIEAGRLEDAHILHMTLKGQWKPDQIVSAIQDGYHVNPTIMEHLLEF
VRAIPVRKERAAYYKAIGPVIRNFKLTLTYVTLLFAGDATGVFDTRKDRDDYISQPLTVF
VHMLRWQLANLEFEFHLSLAERFPRYYSLHIEQIFFFAPPHWQKAEKRRLFEIASLFKAK
GHRFAAIEQLLKWAHQYAPMRGGKAHLEEILPTLALETEKLRRTVEQTGKSSAELVRLKK
LEEKFVSKKDRWNTNTYRTYLHMIKTKGKFGQHRMEMERKG
>anoara_SG1-like2|AARA010441|to_be_corrected|
MGSLAVRLWTVLLLLTTAASGQQTPAQSRCVSQAGAILAAPPIHCQPLKACDEEAILKPY
LALYEQCRINASERANLRDNFLFRLNHWQDDHPYLLETVAKAYEPLKGVLESEQDAQRSL
QLVPELQRKQLIYSIEAGRLEDAHILHMTLKGQWKPDQIVSAIRDGYHVNPTIMEHLLEF
VRAIPVRKERAAYYKAILPVIRNFKLTLTYVTLLFAGDATGVFDTQKDRDDYISQPLTVF
VHMLRWQLANLKFEFHLSLAERFPRHYTLYIETIFFFTPPQWQKAEKRRLFEIAGLFKAK
GHRFAAIEQLLKWAHQYAPVRGGKAHLEEILPTLALETEKLRRTVEQTGKSAAELVRLKK
LEEGFVSKKDRWNTNTYRTYLHMIKTRGKFGQHRMEMERKG
>anoqua_SG1-like2|AQUA001766|to_be_corrected|
MGPLAVRLWTVLLLLATAASGQQTPAQSGCVSQAGAILAAPPIHCQPLKACDGEAILKPF
LALHEQCRINASERANLRDNFLFRLNHWQGDHPYLLETVAKAYEPLKGVLESEQDAQRSL
RLVPELQRKQLIYSIEAGRLEDAHILHMTLKGQWKPDQIVSAIRDGYHVNPTIMEHLLEF
VRAIPVRKERAAYYKAIGPVIRNFKLTLTYVTLLFAGDATGVFDTQKDRDDYISQPLTVF
VHMLRWQLANLKFEFHLSLAERFPRHYTLYIETIFFFAPPQWQKAEKRRLFEIAGLFKAK
GHRFAAIEQLLKWAHQYAPVRGGKAHLEQILPTLALETEKLRRTVEQTGKSAAELARLKK
LEEGFVSKKDRWNTNTYRSYLHMIKTKGKFGQDRKEMERKG
>anomer_SG1-like2|AMEM018376|to_be_corrected|
MGSLAVRLWTVLLLLATAARGQQPPAQSGCVSQAGAILAAPPIHCQPLQACDGAAILQPY
LALYQQCRVNASERANLRDNFLYRLNHWQGDHPYLLETVANAYEPLKGVLVSEQDARRSL
RLVPELQRKQLIYSIEAGRLEDAHILHMTLKGQWKPDQIVAAIRGGYHVTPTIMEHLLEF
VRAIPVRKERAAYYKAIAPVIRSFKLTLTYVTLLFAGDATGVFDTRKDRDDYISQPLTVF
VHMLRRQLANVEFEQHLSLAERFPRYYTLHIEQIFFFAPPLWQKAEKRRLFEIAGLYKAK
GHRFAAIELLLKWAHQYAPARGGKAHLEEILPTLALETEKLRRTVEQTGKSAAELARLKK
LEEGFVSKKDRWNTNTYRSYLHMIKTKGKFGQSRMEMERKG
>anomel_SG1-like2|AMEC003760||
MGSLAVRLWMVLLLLATAASGQQTPAQSACVSQAGAILAAPPIHCKPLKACDGEAILKPY
LALHEQCRINASERANLRDNFLFHLNYWQGDHPFLLETVAKAYEPLKGVLESEQDAQRSL
RLVPELQRKQLIYSIEAGRLEDAHILHMTLKGQWKPNQIVSAIQDGYHVNPTIMEHLLAF
VRAIPVRKERAAYYKAIAPVIRNFKLTLTYVTLLFAGDATGVFDTQKDRDDYISQPLTVF
VHMLRWQLANLEFEFHLSLAERFPRHYTLYFEQIFFFAPPHWQKAEKRRLFEIAGLFKAK
GHRFAAIEQLLKWAHQYAPVRGGKAHLEQILPTLALETEKLRRTVEQTGKNSAELVRLKK
LEEGFVSKKDRWNTNTYRSYLHMIKTKGKFGQHRMEMERKG
>anochris_SG1-like2|ACHR000556|to_be_corrected|
MVSQAARLWVTVVLLSSLYRCPASGEQTNSPSKRLCLSEAGAILAAPPITCQPLSACDGE
AILKSYLNLFQQCRINASERANERDNFQNRLNYWQSDHVFLFELVEQAHEPHKLILESEQ
LANNSAAVVPELQRKLLIYSIEAGRIEDALILHLTLKGQWKPNQIVEAIEDDHIVNEAIV
EHLLEFIRALPVKRVRADFYKAVALLIRRHQLASKYVTLIFAGDATGVFSTQKERDDHIS
QPLTVLIHLLRQQLRNLKFEYNLWLADNFPHYYTFYIENIFFFPPELWQKIEKRRLFEIS
GMFKAKGHRFAAIERFLKFTHQYDARNRANLEKNLPTLARETEQLRKTIEQTGNDSKELA
RVKKLEESFVNKEQRWNRHNHRSYLHIIKLKGKFGANKMEMERKS
>anoepi_SG1-like2|AEPI010121||
MVSQAAKLWAPTLLLLLASQHRWVSAESAEEKSPLGSHCLSEAGAVLHAPAITCEPLAPC
DSEAILKSYHNLYQQCRINASSRTHERDNFLFRLNYWQGDHVFLYEMVQQAHAPVQEVLQ
SPLLAQQSPNLVPELQRKLLIYSIEAGRIEEALILHLTLKGQWKPKQIVDEIESGRHVNV
AIVEHLLDFIRAIPVRAVRSDFYKALAPVMRRYSMATTYVTLLFAGDATGVLANEKERTD
YISQQLTVFVHKMREQLRNLQFDYNLWLAERFPRYYTLYFDEIFFFSPPHWPTTEKRRLF
EIAGLFKHKGHRFAAIDRFLTFVHQYDSRNRANLERDVPTLARELERLRQTIAQTGNDKQ
ELDRLKKLEEKFVNKKERWNRHNHRSYLHIIKSKGKFGADKMEMERMG
>anofun_SG1-like2|AFUN000977|to_be_corrected|
MVSQVVKLWAAVLLLASLHKCDNAVVSENPSPAKSSCLSEVGAILDAPPIQCKPLVACNR
EKVLKSYYQLYENCRINASMRLSEREHFLFRINYWQGDHQFLYGLIEKAHESHQHVLDAE
YLSHRGPKMIPELNLKLLIYSIEAGRIEDALLLYLTMKNPWTPQQLVKVIVEHPNSVSEV
AVLHLLEFARGLPLKSTRADLYKALVPVLGRHELYTSYVLLLYAGDAAAVFTSPKEKADY
ITNAVFMLFHNLRKELRNLQFDFNVWLANKYPRYYTLYLDDIYTFPHELWDKIEKRRLFE
IASMFNAKGHRFQVIEKFLKYVKIYDNRNVYKRNEILPTLALEVDKLESTVKQTGYSKQE
LDRITKIQDGFKIITHDHKQIYRIYLNNIKVNGKLGKQRLEMQKHG
>anomin_SG1-like2|AMIN005212|to_be_corrected|
MVPQVARLWATVLLLASLHKCENAVVSGQQLPAKSSCLSEAGAVFNAPPIQCQPLVACNS
EEIIQSYNQLHEKCRINATERLNERENFLRRINYWQGDHQFLYGLIEKAHEPHHYVLDAV
NLTQRNVNVIPELNRKLFIYSIEAGRIEDALLLHITHEHRWTPQQIVDAVEDHPEYQVTE
TVVLHLLEFARGLPLKSTRAELYKALMPLMRRHKHFSSYVNLLYVGDATAVFTAPKEKLE
YVGHPYTTVLHSLRNQLRKLQFDFHLWIENKYPRYYGMFLKDIFNFVPELWNTIEKRRLV
EIVGMFKTKEHRFQAIEQFLKFARQYNSRDKYSLEKWLPTLAREVDKLSQTVKQTGNHKT
EWDRIKKIQDSFKITYYDSRQIYRTYLNTIKVYGKFGKLPMEKNG
>anocul_SG1-like2|ACUA008645||
MVPQVARLWATVLLLASLHKCDTAVASGQPSPTKSLCLSEAGAIFNAPAIQCQPLVACNK
EEIMKSYHQLHENCHINATERLNLREHFLYRINYWQGDHEFLYSSIEKAHEPHQLVLDAV
NLMQRRANLIPELNRKLLIYSIEAGRIEDALLLHLTLQDRWTPKQIVDAIETHPEYRVTE
AVVLHLLEFARGLPLKSTRADLYKALMPVMRRHSHLSSYVTLLYAGDATALFTAPNDKKE
YVADPYTIVLHSLRNQLRKLQFDYHVWIANKYPRYYTMFLTDIYFFNPEFWKTVEKRRLV
EITGMLNAKGHRFQVIEQFLKFAKQYDNRDKYNLEKWLPTLALEVDKLTQLVKQTGNHKN
ELDRLKKIRESFKITYYDDRQMYNTYLNTIKNYGKFGKRYMPMEKNG
>anoste_SG1-like2|ASTE006148||
MGSQVARLWAAVLLLAALYSCEEAAVSVRPPTVNSCLFEAGAIFDAPPITCRPLVACNGE
QILKAYLKINEACRIKASERLQAREYFLYRVNYWQDDHAFLFSNVIESHANHMVVQDAER
LMQLPAKLVDELNLKLLIYSIESGRTQDALLLYTTMKHQWKPSQLLDEIERNPSGVNEVL
VLHVLDFARALPIKTVRVELYKALVGVLRRHRLNGSYASLVYAGDVLAIFTAQKDKDTYL
SAPYGVVLHRLRNELRQLQLDFNVWVANKFPRHYTQFLTEIFFFVPQTWSAIDRRRLFEI
ASMFKAKGHRFQVIEVFLKYAKQYDSRNVAKLVETLPTLALEVDNLRRTVEQTGNHKNEV
DRIKAIQDRFSTTSWNRRNYRAYLHIMRTQGKFGKKYLAMESKG
>anomac_SG1-like2|AMAM011139|to_be_corrected|
MVSPVARLWAMVLLLAALHKCDQAAVSERPPTPASSSCLFEAGAVFGAPPITCQPLVACN
GEQILKTYLKINENCRIKASARLHEREHFMARLNYWQDDHAFLYGTIVKAHASHQIVLDM
ERQVEVSTKLVDELNRKLFIYSIEAGRIEDALLLYVTAKDQWKPQQILDEMQRNPSGVNE
VLALHMLEFVRALPIKSLRVEMYKAIMAFLRRNNLNSTYVSLLYAGDVIACFTTEKDKKD
YLSLPYGVLLHALRNQLRNLEFDFNVWLANKYPRYYTQFLTEIFFFSPAHWPKIEKRRLF
EIASLFKAKGHRFQVIEQFLKFAKQYDSRNVAKLVETLPTLALEVDKLRRTVEQTGNHKK
EVDQIKSLQDRFKMTVWNRRNHRAYLHIIQTEGKFGKKYKELESKG
>anofar_SG1-like2|AFAF018279|to_be_corrected|
MKFDRWLAVLGTCALFCPASVTPTAHNSGPCLAGAGAILKVPTVRCAEPLVACTTHRESF
IELINQCHADETERIANRESFLFRAKYWQGDHVYLFEELQKAFDRNVLALEAQQSIERNR
LLERELRRKLLVYSIEAGRTEDALTLYISEPDQPTPKQLIQDIGTNGKLHEVALEHLLLF
VRALPLDKVRKELYRELLPILNRHPLKYSHVAILYACDANSLFPEKDEKKRHIMDVVGRA
VEPYQTMLFETQYDENVWLGRHYPVCYRFYLPLIVGYTAADTWNRMEKRRFFEFANLLPN
REQRFYVLEESMKLFEENDNKANRNWELLPTLAREVDRLEFSVKQGGNNKEELARIQKLR
DRFGMNTWFGPRYYHYLKHYRDEGKFGKANYHIERLG
>anodir_SG1-like2|ADIR000835||
MEFDRWLAVLWTSALLFAAGCRGEFGTPAPIVDAGMCLSQAGAIRDVPPVHCHPLGVCDA
TLQPTYVALHQQCRTNDTARKAARESFLFQAKYWQGDHVFLYGLLQKSVARYVAVRAEAP
QVIAQQRRLVQELRRKLLVYSIEAGRTEDAVVLYLSMREPPPTKQLLGDLATNGALHEVL
LEHVLTFVRALPIADLRKELYKGIMPLLSRNGLKRTYAVLVYVVDAVGLFPEKNELLRYI
GQPVREMVERLRGQMVRTQYDENAWIANNYPHYYTYFINELTTFATSVWEGMEKLRFYEF
SSMLTNKLHRFVVLEAGMKLFEKHDHQHMRESDLLPTLAVEVDKLQVTVRQTGSQQKERM
RMKHLQDRFGMGGWFTRRYRNYLVHAQHKGKFGTHNLELERIG
>anoatro_SG1-like2|AATE006576|to_be_corrected|
MGDWIVRCWVAGLLLVAAVHCAVESKSDNGLCIFEEQPEDKRSPGVYHPLEHCDAAPVLQ
HYMEITQACQTSSSQRRDRRESFLFQMNYSHGEMRFFFDLLAKSLNETSDLVKEIERISK
ADEPGMGDLERKFFFYSLEAGQIKDALFAYLVMPNQLSPAEIITTVNSTPALNEAILLNV
LFFVRSVPGKARRLEFYKAMKPMVLRPKNVQFYMYLLYSTDVFPIVKQTTDFQEYYTDII
TPFVKRFKDFIIMADFTEFLWVENRFPNYFAHTIPLLTEFSKTEWTTQVKHVPLFDQVNS
LRSLSNQLTMCERIIANIVKHDIPDGQADRSGTLLTSLAYRVSKLQKALEAAGSDPQLMQ
RLTALKNSFKMHKKQPKLDYAAYLHNFTNYGRM
>anosin_SG1-like2|ASIS009062|to_be_corrected|
MGVYTVRGCLVALIVVMIHCAASQTQEKKSKDYFCILKGQAFSKQPPAVCQPLEACDPAP
LLNHYDNIQKECQVSSSKRRDDKAGFLFQLDYWHGDLLFLFDVLKNRTLEYATLFDDAER
IGKVDEKTEFELKRKHFVYSIEAGRLQDALLVYLTMPTQMTPNEIVTVINGNPKVNEAVL
LNFLYFVRAIPEEAQRLEFYKAFKPVLYKHNLHKTYMALLYSIEVFPSVEKTKDFQEYYT
DVSTPVIVQFKELMFQNQYTKIFWFEKHFPDYFALVIPSLTVFSRNEWTNRLDQKQLYAQ
VNFLESLSHRITMYERIIDNTIIHGIGKDSKTDKEAQEMLRSFANQVDMLESALVKAGKD
QQLMKRLQLIQNSFAKLHKRRGREHWNYKLYLKNFKNQGKIKTRRTG
>anoalb_SG1-like2|AALB006535||
MLWSALVALVALAAGPASVLAEEDICTVSLDMIVPPLPAPCQPLESCNHALASERYEQAF
QQCRVSAATRRDIRAAFPKQLTNWYREQTFFLEELQQLHDRHHQRIVTIERDVEQGGQLM
VQLRRKHFIYCIEAGRTQEALLYHATTRQQLKPAEIIEAIRTNKQLREETMLHLLDFIRA
LPDEAERGELYRAAKPILGRSLLRTNMALVFGIDARSALPANETEALLAPMTERYRGDFL
AGNYWNHDALTQFARRYPRYYAHRLRAITTITQQQWDAMVKIYGFKLAMGLPTLELRLLT
VERLMELLDQFSKRQKNVLEPLLVRISFTVYRLRKQAETAGRHRATMDRIAKLEKRFAMG
QGRTFGAYLKAFEKKYVREWKQLKQQQAKG
>anoga_SG1-like3|AGAP000607||
MTPLIATLAACALTLSIVHSRGLPESSDKLEACGQHYGALLKASTTWNEKECNGSTKLAA
CVVSEHEQAYRELKQRCQEAHDERTAKVNAIYEKLPAYLSEVSARVNVLQVSLQHDLPNL
QEMVGEQRHLIEQAWQYGAQLQHELMLTSMESDRVQRALVLHSMLVNASLAEMVKESYQT
HGADGRMVVRMLKFVRLLPGADERVAVYKQLAELLKSNGQDGRFPAVIFSTDVRQLEDRY
KPDHAQYEGKVVERWLAELQAGTFHEVVEFARDYPEYFARVEEPLYETLKQQWSAEGLDR
MVSFPNALPVGVQRVRALRALLETLLQHQGEQNNDVYLIRLAHETGRVEATVGQADAAVR
QALDDVKKLFEQFKYQRGFPDYEALYKLFKGL
>anoara_SG1-like3|AARA010442||
MTPLIATLAACALTLSIVHSRGLPESSDKLEACGQHYDALLKASTTWNEKECNGSTKLAA
CVVSEHEQAYRELKQRCQEAHDERTAKVNAIYEKLPAYLSEVSARVNVLQVSLQHDLPNL
QEMVGEQRHLIEQAWQYGAQLQNELMLTSMESDRVQRALVLHSMLVNASLAEMMKESYQT
HGADGRMVARMLKFARLVPGADERVAVYKQLAELLKSNGQDGRFPAVIFSTDVRQLEDRY
KPDHAQYEGKVVERWLAELQAGKFHEVVEFARDYPEYFARVEEPLYEALKKQWSAEGLDR
MVSFPNALPVGVQRVRALRALLETLLQHQGEQNNDVYLIRLAHETGRVEATVGQEDAAVR
QALDDVKKLFEQFKYQRGFPAYEALYKLFKGL
>anoqua_SG1-like3|AQUA001765||
MTPLIATLAACALTLSIVHSRGLPESSDKLEACGQHYGALLKASTTWNEKECNGSTKLAA
CVVSEHEQAYRELKQRCQEAHDERTAKVNAIYEKLPAYLSEVSARVNVLQVSLQHDLPNL
QEMVGEQRELIEQAWQYGAQLQHELMLTSMESDRVQRALVLHSMLVNASLAEMMKESYQT
HGADGRMVARMLKFARLVPGADERVAVYKQLAELLKSNGQDGRFPAVIFSTDVRQLEDRY
KPDHAQYEGKVVERWLAELQAGKFHEVVEFARDYPEYFARVEEPLYEALKKQWSAEGLDR
MVSFPNALPVGVQRVRALRALLETLLQHQGEQNNDVYLIRLAHETGRVEATVGQEDAAVR
QALDDVKKLFEQFKYQRGFPAYEALYKLFKGL
>anomer_SG1-like3|AMEM018178|to_be_corrected|
MTPLIATLAACALTLSAVHPRELPESSDKLEACGQHYAALLKASTAWNEKECNGSTTLAA
CVVSEHEQAYRELKQRCQEAHDERTAKVNAIYEKLPAYLSEVSARVNVLQVSLQHDLPNL
QEMVGEQRHLVEQAWQYGAQLQHELMLTSMESDRVQRALVLHSMLVNASLAEMMKESYQT
HGADGRMVARMLKFARLVPGADERVAVYKQLAELLKSNGQDGRFPAVIFSTDVRQLEDRY
KPDHAQYEGKVVERWLAELQAGRFHEVVEFARDYPEYFARVEEPLYEALKQQWSAEALDR
MVSFPNALPVGGQRVRALRALLETLLQHQGEQNNDVHLIRLAHETGRVEATVGQEDAAVR
QALDDVKKLFEQFKYQRGFPAYEALYKLFKGL
>anomel_SG1-like3|AMEC010194||
MTPLIATLAACALTLSIVHSRGLPESSDKLEACGQHYDALLKASTTWNEKECNGSTKLAA
CVVSEHEQAYRELKQRCQEAHDERTAKVNAIYEKLPAYLSEVSARVNVLQMSLQHDLPNL
QEMVGEQRHLIEQAWQYGAQLQHELMLTSMESDRVQRALVLHSMLVNASLAEMMKESYQT
HGADGRMVARMLKFVRLVPGADERVAVYKQLAELLKSNGQDGRFPAVIFSTDVRQLEDRY
KPDHAQYEGKVVERWLAELQAGKFHEVVEFARDYPEYFARVEEPLYEALKKQWSAEGLDR
MVSFPNALPVGVQRVRALRALLETLLQHQGEQNNDVYLIRLAHETGRVEATVGQEDAAVR
QALDDVKKLFEQFKYQRGFPAYEALYKLFKGL
>anochris_SG1-like3|ACHR000557||
MTSLTLNLALCALALASIVPLVHSAPRLPESSEQLEACGQHYNDLLKASTTWHEKSCNGS
TKQAACVVPEHEQTYLDLKKRCQQAYDDRTAKVNAIYAKLPSYLIDVGSRVNLLKVSLQN
DLPNLQVMVSEQKELLEAAWKYGAQLQHELMLTSMESDHMQRALVLHSMLLNSSLEEMMK
ESYRYHGANGRMVARMLKFVRLLPAAEERVVVYKQLAELLKSNGQDGHFPAIIFSNDVKE
LADRYQPDPTQYEGKVVERWQKEMLGGNFHEVVTFAQDYPEYYARVEATLNGALKKQWSL
EALDRMVSFPNALPVVAQRVRALQAVLEALQEHQAEQNNDVYLIRLAHEVAQVKPAVDEK
DAETREALEEVKKLFSQFTYQRAYPAYEALYKLFKGF
>anoepi_SG1-like3|AEPI010120||
MAPLTASLTICALALAVLPAAHSRGLPESTGQQEACGQHYDELVKASTTWHDKECNGTSK
QAACIVPEHEQSYRDLKQRCQQAYDDRTTKANAMYAKLPSYLIEVGARVNQLKVSLQNDL
PNMQEMVSEQKQMLESAWKYGAQLQRELMLTSMESDHMQRALVLHSLLVNASLEEMMKES
YEYHGKNGRMVARMLKFVRLLPAAEERVAVYKQLAELLKSNGQDGQFPAVIFSADVKQLE
DRYKPDHAQYEGKVLERWQTELLAGSFHEVATFAQDYPEYFAGVEQTLYEALKKKWSVDA
LDKMISFPSAMPVAAQRVRALRAVLEALLDHQSEQNNDVSLIRLAQETAKVEAAAGKDDA
EALQALEEVKKLFGKFTYQRDFQAYEALYKLLKGL
>anofun_SG1-like3|AFUN000978||
MTPLIVSLVLCAFQLSIVTAELRGLPESTDELDACGKHYNDLLAATNAWHKKSCNGTEKR
AACVVPEHEQAYLELKQRCKQAHDERTAKINDIYEKLPKYITEVGSRVNLLKESLRNDMP
SLQQMVNDQKSLLEAAWKYGAQLQRELMLTSMESDHMQRALLLHSMMVNSSLQDMMQESY
RYHGGNSRMVARMLKFVRLLPSADERVEVYKQLAGLLKSNKQDELYPAIILSTDVKELKD
RSTPDLAQFESKVVERWQAQLLAGNFNEALMFAQSYPDYYAHVEKALYEALQQQWSVEAL
NRMVHLPNALPVATQRVTAFRAILDALLANQTKQRNDAYLMRLAHELTKLEGSLDTDETR
QALEEAKKLFGQFTYTRDFSTYAELYKVFRAAF
>anomin_SG1-like3|AMIN005211||
MTPLFVSLVLCALNLSVATARVRGLPESTDQLDACGKHYNDLLKATNDWHEKTCNGTAKR
KACVIPEHEQAYLELKQRCQQAYDEREAKVTAIYNNLPKYISDVGSRVNLLKESLRNDMP
ALQEMVNEQRGLLEAAWKYGEQLQRELMLTSMESDHMQRALMLHSIQVNSSLQDMMQESY
QYHGNNSRMVARMLKFVRLLPSAEERVAVYKQLAGLLKSNKQDERYPAIIFSSDVKELKD
RYPSESTPFESKVVERWQAQLLAGNFHEVLMFAQDYPDYYAHVEQDLYSALKKQWSVQAL
SRMVPLPNTLPGAAQRVAAFRAILEALLEHQAEQRNDAYLMRLAHEMTMLEATLETDNTA
ETRKALEDAKKLFGQFNYTRDFPAYAELYMLFKAAF
>anocul_SG1-like3|ACUA010431|to_be_corrected|
MTPLIVSIVLCTLQLSVVTARVRGLPESTDQLDACGKHYNELLEATNAWHDKTCNGTEKR
TACVIPEHEQAYLELKQRCKQAYDERTAKVNAIYNKLPKYMSDVGRNVNLLKESLRNDMP
NLQAMVNEQKGLLEAAWKYGAQLQRELMLTSMESDHMQRALMLHSILVNSSLQDMMQESY
RYHGHNSRMVARMLKFVRLLPAAEERVEMYKQLAGLLKSNKQDECYPAVIFASDVAELKD
RYPSESGQFASKVLERWQAQLLAGNFNEVLMFAQDYPDYFAHVEQDLYAALKKQWSVQAL
SRMVSLPNMLPAAAQRVAAFRATLEALLQHQAEQRNDAYLMRLAHEMTKLEATLESDNAE
TRKALEDVKKLFGQFNYARDFPTYVELYKVFKAAF
>anoste_SG1-like3|ASTE006149||
MTPLFASLVVCAFALTIVSSRPSDFPESTDQLDACGQHYKDLLAASTAWHEKTCNGTSKR
AACVVPEHEQAYLELKQRCKQAHDERNAKVKEIYEKLPSYLVNMTLRVNLLKESLRHDLP
SLQEMVNEQKSLLEAAWKYGAQLQRELLLTSMESNRMQRALVLHSMLVNVSLTEMMQESY
KYHGGNSRMVARMLKFARKLPSADERVEVYKELAQLLKSNNHNDRYPAIIFSHDVKQLED
RYKPEHAEYEGKVVGRWQTQLLAGNFHEVLMFAKDYPEYYARIEQDLYTALKTQWSMDAF
NRMLYLPNSLPTAEQRVGAFRGVLDALLENQAKQRNDASLMRLANELAKLETTLEGSNDA
TRQLLDEVKNVFQQFTYTRDFSAYAELYKIFRAAL
>anomac_SG1-like3|AMAM016400||
MTPLTVSFVVCAFGLSLVSGRASEFPESTDQLDACGKHYKDLLAATTAWHEKSCNGTSKR
AACVVPEHEQAYLELKQRCKQAHDERTAKVNEMYEKLPKYIVEMNSRVNLLQESLRADLP
SLQDMVNEQKGLLEAAWRYGAQLQRELLLTSMESNRMQRALMLHSMLVNSSLTEMMQESY
KYHGGNSRMVARMLKFARKIPAADERVEVYKQLAQLLKSNNQNDRYPAIIFSQDAKQLEE
RYKPDQAEYQDKVVARWQAQLLVGNFHEVLMFAQDFPEYYARVEKDLYAALKNQWSVDAF
NRMIYLPTSLPTAEQRVGAFRAVVDSLLANQTKQRNDAFLMRLANELTKLEATLEGSDEA
TRTSLEEAKNVFQQFTYTRDFAAYAELYKVFRAAL
>anofar_SG1-like3|AFAF002426||
MNLITRFVWSALAMAATTVWGDGMPESADKLDACGQHLDELAKASKQWHDKSCEGQPSRP
ACVVPAHEKAYQELKERCKRAHEQRDANMTALFGELPALISDVNRLTSQLGESLRSDLPQ
MEAIVEAQKQQLQDAWRYGGELQRELMLTSMESDRMERALLLHSMLANVTLSEMVRESYR
YHGGNARMVARMLKFVRLLPAAEERTLLYQQLAELLQTNGQNEQYPAVIFSSDVRSLKGS
YEPDHSQYEGKAVARWQTQLLGGNFTEVRLFAHDHPEYFAGVEDALLGALKQRWSLDGFK
KMIGLPHVLPTTVQRIRAVRALLEALLAHQTEQHNDAYLMQLAHELAALGANLPSDDSDA
SRTVLDQAKQLFGQFAYKRDFTTYAELYNVFKAAL
>anodir_SG1-like3|ADIR000834||
MMQLIAGLTVGAVVLLAAVRAEGLPESSANLDACGLSYDELTKASQEWHDKSCKGQPKLA
ACVVPAHEQAYQQLKERCRQAYEQRAAKASSVHRNLTQLIADVVKHATQLGETIRYDLPG
LQSIVETQKKQLEDGWQYGAQLQRELLLTSMESGRTERGLVLHSLLVNASLREMLQESYR
YHGDDGRMVARMLQFVRLLPAADERVHLYKQLAELLQTNAQDERFPAVIFSADVRPLKER
YAPEHALYEGKAVARWQSQLLVGNFTEVALFARDFPAYFAGVEDALYAALKQQWSVEGLQ
RMLQLPAALPRVDQRARAVRTMLEALLQHQNEQRNDPHLMRLAHLLAAVGADLPKDDKAA
QQTLEDAKQLFGQFAFKRDFAAYVDLYGLLKAAL
>anoatro_SG1-like3|AATE010388|to_be_corrected|
MLPKALYALLLLWGISQAAPTNSSAMSLALGGVCGEHYDEIVAAAKSWLSKKGITKQNEE
RYAQLKERCKQAHEERANKLAASNASLPGSMRSIVVALSQLNGTLSTELNTLQNTVQKQH
GELESAWAYGVQLQRELLLTNVESDRIERALVYQSILQDASSAQLVADSYKYHGANGKMV
ARLLKFVRALPARAERVEAYRELERLLTSNGQDERFPAIIFSQDVKELGDQDGYKPNPEQ
FEGKTITRWQALLVGGNFSEIALFARDYPTYYKSIESALLDILEANWTMEVLEQAILFPN
ALPHPEQRVSALKAVLEALVKYQDKQRNDLYLMKLARELAKLEQYLATEPGAAPETKEAL
GAVKGLFSQFSYQRDFPTYVELYGIFKTVI
>anosin_SG1-like3|ASIS002484||
MEKLTYRCLYVLSLLWCVAHAAPNPTEQKSSAQGNVCGQHYNDIYAAAKSWQTKGIVPEH
ETQYKELKKKCAQAHKERQEKQNAVTTKLPTYMSNIVVALSSLNSTLRTEVSTLEEIVQN
QHESLANAWQYGLELQHELLVTNIESDRIEKALLYHSILQDSSPKQIVTESYAYHGSHGK
MVALLLKFVRSLPAKTERVEAYTELERLLKSNGQNERFPAVIFSQDVKELGDQGYNPDHT
QLEGKAVARWQSLLLAGNFSEIVLFAQDHPSYYAHIESKLIDALNKAWSKEALGKVIYFP
NALPSSSQRMAALKGVLKTLLAHQDKQLNDLYLMKLAKELEKLEHHVEASGDTQAKESLK
EVKDIFGKFSYTRNFSNYVDLYGMLKSAL
>anoalb_SG1-like3|AALB006534||
MGVPFLIGAVLITLASSSSADVLEENALDGCGVSHRTLHDTANGWHHTPCRSENNGACFV
QAHEERYRALVKACDEAHTNQSTLVRQYRADFPQYSSDVRIAVSQLNATLQTQRDRLESL
VQDHHEVLLNTTDYAVRLVRDIVLASLEANRTDQALQHYAALLEPELKQLVLDSYQGSPG
SRKVALLLQFVRALPDAQERTVAYRQLEELLQTNQQDERYPGILFAEDAAKYGEEYRPNP
DRYPKRALERWQRQLLDGFFSEPVQFAGDHPGYYERIEPELLRLVTERWSAEAWPRLVEY
PNALPRTEQRVRAFRVLLAALKKQQQQLQLNDQHLMQLAGELSKLERSLAGSEGTELTEL
RQLFPQLTYDRSFLTYTELFAQYKPVV
>anoga_SG1b|AGAP000548||
MAYRLLVSCLLLLQLVLTQADGGSFLAPSGSNYCPIPLEVLEQENGTAPADWSASCTQRR
TEDHAKIEQAVAVIKDHLEKQAAATKPIRDELRQFGGTLLPLLNSAQVKTDAAELDELRM
SVLVAAIEAGRIPEAMTQFLMLAGWNRWPQIVAQIYQNTRRDRQHIANLLEFIRIVPARD
DRVAFYHELKKHMVASKDYESYLGAMFAADAFHVVYEADGKTPLNESDVKALYTTMLDGA
GAYFQRALLTGANRYDLFLLDEHHPQLFDLLFDRIVNVSQANMRKFNSWQMMGALCRVHR
PMSKVLLFRKTANLLLDHFKWEKENEYYAPMLAGYFEVCLPDIRKDPATAGLVTEVQNIF
GRYKKGMNYKSISHIIGKNIHAYAG
>anocol_SG1b|ACOM037809|to_be_corrected|
MAYRLLVSCLLLLQLVLTQADGGSFLAPSGSNYCPIPLEVLEQENGTAPADWSASCTQRR
TEDHAKIEQAVAVIKDHLEKQAAATKPIRDELRQFGGTLLPLLNSAQVKTDAAELDELRM
SVLVAAIEAGRIPEAMTQFLMLAGWNRWPLIVAQIYQNTRRDRQHIANLLEFIRIVPARD
DRVAFYHELKKHMVASKDYESYLGALFAADAFHVVYEADGKTPLNESDVKALYTTMLDGA
GAYFQRALLTGANRYDLFLLDEHHPQLFDLLFDRIVNVSQANMRKFNSWQMMGALCRVHR
PMSKVLLFRKTANLLLDHFKWEKENEYYAPMLAGYFEVCLPEIRKDPATAGLVTEVQNIF
GRYKKGMNYKSISHIIGKNIHAYAG
>anoara_SG1b|AARA010498||
MAYRLLVSCLLLLQLVLTQADGGSFLAPSGSNYCPIPLEVLEQENGTAPADWSASCTQRR
TEDHAKVEQAVAVIKDHLEKQAAATIPIRDELRQFGGTLLPLLNSAQLKTDAAELDELRM
SVLVAAIEAGRIPEAMAQFLMLAGWNRWPQIVARIYQNTRRDRQHIANLLEFIRIVPARD
DRVAFYHELKKHMVSSKDYESYLGALFAADAFHVVYEADGKTPLNESDVKALYTTMLDGA
GAYFQRALLTGANRYDLFLLDEHHPQLFDLLFDRIVNVSQADMRKFNSWQMMGALCRVHR
PMSKVQLFRKTAYLLLDHFKWEKENEYYAPMLAGYFEVCLPEIRKDPATAGLVTEVQNIF
DRYKKGMNYKSISHIIGKNIHAYAG
>anoqua_SG1b|AQUA010824||
MAYRLVVSCLLLLQLVLTQADGGSFLAPSGSNYCPIPLEVLEQENGTAPADWSASCTQRR
TEDHAKVEQAVAVIKDHLEKQAAATVPIRDELRQFGGTLLPLLNSAQLKTDAAELDELRM
SVLVAAIEAGRIPEAMTQFLMLAGWNRWPQIVARIYQNTRRDRQHIANLLEFIRIVPARD
DRVAFYHELKKHMVSSKDYESYLGALFAADAFHVVHEADGKTPLNESDVKALYTTMLDGA
GAYFQRALLTGANRYDLFLLDEHQPQLFDLLFDRIVNVSQADMRKFNSWQMMGALCRVHR
PMAKVQLFRKTAYLLLDHFKWEKENEYYAPMLAGYFEVCLPEIRKDPATAGLVTEVQNIF
GRYKKGMNYKSISHIIGKNIHAYAG
>anomer_SG1b|AMEM009320|to_be_corrected|
MAYRLLVSCLLLLQLVLTQADGGSFLTPSGSTYCPIPLDVLEQENGTAPAGWSASCTQRR
TEDYAKVEQAVAVIKDHLEKQAAATIPIRDELRQFGGTLLPLLNSAQLKTEAAELDELRM
SVLVAAIEAGRIPEAMTQFLMLAGWNRWPEIVARIYQNTRRDRQHIANLLEFIRIVPARD
DRVAFYHELKKHMVSSKDYESFLGALFAADAFHVVYEADGKTPLNESDAKALYTTMLDGA
GAYFQRALLTGANRYDLFLLDKHHPQLFDLLFDRVVNVSQADMRKFNSWQMMGALCRVNR
PMLKVQLFRKTAYLLLDHFKWEKENEFYAPMLAGYFEVCLPEIRKDPATAGLVTEVQNIF
GRYKKGMNYKSISNIIGKNIHAYAG
>anomel_SG1b|AMEC013436||
MAYRLLVSCLLLLQLVLTQADGGSFLAPSGSNYCPIPLDVLEQENGTAPPDWSASCTQRR
TEDHDKIKQAVAVIKDHLEKQAAATIPIRDELRQFGGTLLPLLNSAQSKTDAAELDELRM
SVLVAAIEAGRIPEAMTQFLMLAGWNRWPQIVARIYQNTRRDRQHIANLLEFIRIVPARD
DRVAFYHELKKHMVSSKDYESYLGALFAADAFHVVYEADGKTPLNESDVKALYTTMLDGA
GAYFQRALLTGANRYDLFLLDEHHPQLFDLLFDRIVNVSQADMRKFNSWQMMGALCRVHR
PMSKVQLFRKTANLLLNHYKWEKENEYYAPMLAGYFEVCLPEIRKDPATASLVTEVQNIF
DRYKKGMNYKSISHIIGKNIHAYAG
>anochris_SG1b|ACHR001577||
MLYRLVLVSSLLLVLHVLTETEADEGSFLEPTGATYCPIPLELLERDNGTAPATDLSATC
NQRRQEDDDKIKQAIAVIKGHLTKQAAATDPIRDAMNKFTSGLTQMLNSTKLRNSNNELE
ELRTNVLVAGIEAGRIPDAMTQYLILGAWNRWPEIVARIYQNTRRHRKHIENLLEFIRTV
PSREDRLAFYHELKKHMVEKKDYESYLGAMFARDARHVVFAEDGKTPLNESDVKALYTTM
KDGAVAYFRRALLTGAERYDLILLDRDHPQLFDLLFDGIVDVPQQEMSKFNSWKMMEALC
RMERPMSKVEMFRKTAYLLLKHFKWEKENEFYAPMLAGYFEVCLPEIKQDPATAIRVTEV
QNIFTQYKPKMNYQSIVKIIGKDIHAYAG
>anoepi_SG1b|AEPI003018||
MTYRLLVSCLLVLVLAETSAAGGSFLTPDASVYCPFALDILDSKNAVVPADRAATCKKRW
QEDDDKIKQAIGVIDVHLKKQAAATDPIWAEVRKLTYNVTQMVNSPQLNDERGEVEQLRM
GVLVAAIEAGRIPEAMTQFLMLNGWNRWPDIVGRIYQNTRRHRMHIENVLSFIRAVPARD
DRIAFYHELKRHMVEKKDYESYLGAMFASDARHVVFAEDGKTPVNESDVKALYDTMRNGA
ANYFRRALLTGTNRYDLILLDRDHPELFDLLFQVMMDVPKEEMRKFSSWTTMEALCLMTR
PMAKANMFQKVALLLLEHFKWEKENEYYAPMLAGYFEVCLPEITKDPATKNLVTEVKNIF
SRFKQRKDYKSIAAIIGKNVHAYAG
>anofun_SG1b|AFUN003544||
MVLYRFVVGCLLLLAVTETKVTGTYFEVAPSAYCPIPLNVVDEKSVVRADLHATCNQRRQ
EGEEKIKQAFEAIRTHIMKQVDATDPIRDEMNKFTAGLPDLLHTPMLKHSYSELEELRTR
VLIAAIEAGRTSEALTQYLILAAWDRLQDIVDRIYQNTRRHPQHIENLLGFIRALPARQE
RLEFYRYLKKRMVEQKDYESYLGAMFAQDARSVVFDADGKTALDDSDVAALYTTMIDGAV
GFFRNALLTGAKRLDLILLDRNYPELFDMLFEKMFNLTATDMGKWNSWKMMEALCAVDRP
MSKVRMFQKTGYLLVNQFKWPKQNEFYAPMLAGYFDSCLPEIKAEPTTKDLINEVQNIFT
KFKPRANYQSILKMMGKDVHAFAG
>anomin_SG1b|AMIN005301||
MVYYRPVVSCLLLLVVIEAALAGAYFDTAASTYCAIPPGVVDGTSVVPADLHATCHRKRQ
EDGEKIKQVVEAVRTHIMKQVDATDPIWDGMRAFTAGLPILLNSPLLNSSNNDMVELRMR
VLVTAIEAGRISEGMAQYLMLGAWDRSPEIVDRIYQNSRRHPQHIENLLAFIRALPARQE
RLAFYRYLKKRMVEHKDYESYLGAMFAQDARHVVFDIDGKTALDEGDVAALYTTMIDGAA
AYFRSALLTGVGRYDLILLDRNYPELFDLLFEPMFNVTAADMRKFNSWKMMEALCTVYRP
MAKARMFRKTAYFLVKQFKWEKQNEYYAPMLAGYFEACLPQIKGDQAVTNMVNEVRNIFS
RFKPRMNYQSIVKIIGKDIHAYAG
>anocul_SG1b|ACUA015800||
MITYQPVVSCLLLLVVTETALASAYFDTTASAYCAIPPGVVDGNSTVPSDLYDTCHRRRQ
DDGEKIKQAVEVIRTHVMKQAAATDPIRDSMRAFTAGLPKLLKSPLFNNSNAEIVELRTR
VLVTAIEAGRTAEALTQYLMLGAWDRFQDIVDQIYQNSRRHPQHIENLLAFIRALPARQE
RLDFYHYLKKRMVEHKDYESYLGAMFAQDARHVVYDVDGTTALNESDVAALYTTMIDGAA
AFFRRALLTGAERYDLILLDRNYPELFDLLFEPMFNVTAADMRQFNSWKMMEALCLVYRP
MAKARMFQKTAYLLVKQFKWEKQNEYYAPMLAGYFEVCLPQIKGDQAITNMITEVKNIFS
RFKPRMNYQSIAKIIGKDIHAYAG
>anoste_SG1b|ASTE007699||
MVYRLAVSCLLLLVVAETEVTGAYFEAAPSTYCTIPSDVINGKLAVPTNLTTTCNRRRQE
YDESVKQVFEAIRGHIMEQVQATEPIRLEVNKFTANIPAILKHDQVKDSKNELDELRTRV
LIAAIEAGRTPDALAQYFILGAWDRWQEIVEQIYQHPQRHPQHVENLLGFIRSVPGREDR
LEFYHLLKKYMVEKKDYESYLGVMFAQDARQVVFDTDGKTALNDSDVAALYTTMVDGAAR
FFRRALLTGQERYDLILLDRNYPELFDIVFEPMFNITAAEMGRFDSWKMMEALCRVHRPM
AKVRMFRKTAYLLVNSFKWEKQNEYYAPMLAGYFEACLPQIKGDPATNTMVVEVQNIFSR
FKTRMNYKSILNIIGKTIHTYAG
>anofar_SG1b|AFAF005002||
MVNRFVVCCLVLLLANEAKPESIYLQPDASSYCPIPKDVLEEKNANPGADFWDKCVKSRQ
EDEEKIKQSVAIVKEHLQNQTKVVSKIQQNYKQVSQILPTKNILTELDASRRVVAELRSQ
VLVAAIEADRIQDAFKQYMILGAWSNWKSIVDRIFENPRRKWRHIENLLGFIRILPSRQE
RTEYYRYLKPKMVPKKDYESYVGLMFAIDARNVVYAPDGKTALNQTDEQDLYKTMLDAST
RYFRRAVLTGINRVYLRRLDQNHPDLFDTIFESLFNPSDSELNTLHPWRMTELPCLLYRP
MTKARVFQALIDMLAKRFKWPKKNEYYAPMMAGFLEVCLTELQKHKDTNAMVDGLKKSFE
KFGKDKNYNVLLKKIGKNVHSYAG
>anodir_SG1b|ADIR001321||
MDYRFAVCCLLLLLAGAATAERAFFQTDPSTYCPIPKDVLEGKRPDSGADYRTDCERRRQ
EDANQVKQLIAIIAAQLKKQANAANAFRAKFSNFADITRAASVHPELDAGRKELDELRAQ
VLVVAIEADRIADAFNQYLVLAAWNSAQSIVDRIYQNPRRHWRHIESLLGFIRILPSREE
RITFYHHLQRQMVAHKHVESYVGVMFASDARGVVYGADGKQVLNATDERTLWTAMVDGAA
GYFRRALLTGANRYDLIRLDRDHPELFDLIFTRLFKISDGELKGWSSWRMLETPCLMHRP
KSKARLFYATINMLKRRFKWPKQNQYYIPMFAGFLQACMPELERHEESNVMVPKLKQSFA
KLTYEGEAQKIGKRIHSYAG
>anoatro_SG1b|AATE000965|to_be_corrected|
MLLTAVCCVLLPLLLATYSEASQRPHKFPSQPSPFCPAPGKEADGKQVVPPDFHTECKSR
SEAERDKLRHDTEALLKHVAGLVSAIDPLRKTILPFVGEIGEQLLIHPDRTGTERANELR
KRILVAAIETGRLQEAVALYVTSLAGEDWRSIVDRITHSPRRHQVHIEHLITFISMLPAR
KEQLEYFHRLRGQLVAHKDHESYLGGLFAYRARRVVFAKDGKTALNQTDERELWTTMVAA
SAGHFKRSLLAGKNVMDWYLLDKWHYDVFEMLLPHVFDVAKEDLRHLDTMKMIEVPCRVN
RAHSKVWLFREIISLLQKHFTWSNQNFLYAPWIARNYNNCKYLFGNGTMSKKLMQDSMEL
FNKFEKGQTYETLLKTSKERSARLAG
>anosin_SG1b|ASIS004639||
MRVTAACLLLALLLATRVEASLRNNFAPQPSTYCQAPGENAVLPSDFHAACKRHSEGERD
KLTHAYEVLLKHVAGLMSETDPVNTVVKSFLNALGSRRLTLANGPNEELRKSTMVAAIES
GRSAEAMTLYLETRGWEDWRSVVDRIFANPRRHRQHIENLIAFVGMLPAREEQLDYLHHL
RGPLVTHQYHEGYLGALFASGARRLVFADDGKTVRNQTDERLLWTTMVDASAGYFKRIFL
SGSNLFELVLLDRDFPDAFTMLLPTVVNVTKDDLRYLDAWKMVEVPCEMHRSVSKLMMFE
GMILMLQRHFTWDNQNHIHARFLAKRFKDCLPKFGKDAESQKLIKSTKELFGKFANRVTY
ETLIKPK
>anoalb_SG1b|AALB006440|to_be_corrected|
MLNLGFLLLQLCTLHVVVSSHERLYLEPSRYCAVPENGTAVPEFKDTCHQETNADRQRLV
EEIDNIHQKLNALVGATKPLDSAFQSVIKKATNLETSLESTMKQIKNLRQSVMISAICAG
RIAEAIAQYLKSGSWQDKSSIIERIYSHPRKTRRHIVYLMQFIRALPIRTERVEFYYLLK
DALIKANEHKGYLGALFAYDVHQIAFEHDGETVLDAKDERELWSVMLNATVAYFKRAFLV
GDNREELIALDREHYSVFSMLFFKITKATKEDLRKFDAARMIELPCLMDDSHTKILFYRK
TIQVLTKHFKWEDHNHLVAPKLAGLFNKCIPEIRKDDMHDAQLLQQTKQLFAVFKDGESF
ESLLKKYVD
>anodar_SG1b|||
MLNFGFLSLLLITLHVVVSSNEQLNLEPSRYCAVPENGTVAPEFKDTCRQETNTDRQRLV
KEIDNIHQKLNTLMATTIPLDSAFQAVINKASNLETSLESTLKQIKKMRQSVMIAAIGAG
RIAEAIAQYLKSGSWQDKATIIERIYSHPSKSRRHIVNLLQFIRALPIRTERVEFYYLLK
DALIKKNEHEGYLGALFVYDVHQVAFEHDGETVLDAKAERELWSVMLNATVAYFKRAFLV
GNNREELIALDRYHFSVFNMLFFKITKITTEDLRKFDAARMIELPCLMYDSYSKILFYRK
TIQVLTKHFKWADHNHLVAPKLAGLFNSCMPEIRKDDKHDAVLLQQTKQLFMTFKDGENF
ESLLKKNVDK
>anoga_TRIO|AGAP001374||
MCRGLSAVLILLVSLSAQLHVVVGEEAPKPEKEICGLKVGRLLDSVKGWLSVSQQEKCPL
NKYCENKIQADQYNLVPLTCIRWRSLNPASPTGSLGGKDVVSKIDAAMSNFKTLFEPMKA
DLAKLEEEVKRQVLDAWKALEPLQKEVYRSTLASGRIERAVFYSFMEMGDNVKLDNYFQP
ANVEELLKYAWALPMHKKQRSMYDLIGQLVQSSKSPMLQTLHAVELATVVNPELENRENL
LNDQVVQLRDNLYKNSFATLVSIARHFPDHFDTLRQRLFKLPDGSKPGADTLPNIVNFIA
QLPSDELRLSSVDLLLQSLTAENGTLVQDPEYVYRLSQLAHAMPSLVDVKAHPDLQQSVD
DLMAKFNTPIDGKTLQYFQNIGISPSSSVAT
>anoara_TRIO|AARA001829|to_be_corrected|
MCRGLSAVLILLISLSAQLHVVVGEEAPKPEKEICGLKVGRLLDSVKGWLSVSQQEKCPL
NKYCENKVQANQYNLVPLTCIRWRSQNPASPAGSLGGKDVVSKIDAAMSNFKTLFEPMKA
DLAKLEEEIKRQVLDAWKALEPLQKEVYRSTLTSGRIERAVFYSFMEMGDNVKLDNYFQP
ANVEELLKYAWALPMHKKQRSMYDLIGQLVQSSKSPMLETLHAVELATVVNPELENRENL
LNDQVVQLRDNLYKNSFATLVSIARHFPDHFDTLRQRLFKLPDGSKPGADTLPNIVNFIA
QLPSDELRLSSVDLLLQSLTAENGTLVQDPEYVYRLSQLAHAMPSLVDVKAHPDLQQSVD
DLMAKFNTPIDGKTLQYFQNIGISPSSSVAT
>anoqua_TRIO|AQUA006557|to_be_corrected|
MCRGLSAVLILLISLSAQLHVVVGEEAPKPEKEICGLKVGRLLDSVKGWLSVSQQEKCPL
NKYCENKVQANQYNLVPLTCIRWRSQNPASPTGSLGGKDVVSKIDAAMSNFKTLFEPMKA
DLAKLEEEVKRQVLDAWKALEPLQKEVYRSTLASGRIERAVFYSFMEMGDNVRLDNYFQP
ANVEELLKYAWALPMHKKQRSMYDLIGQLVQSSNSPMLQTLHAVELATVVNPELENRENL
LNDQVEQLRDNLYKNSFATLVSIARHFPDHFDTLRQRLFKLPDGSKPGADTLPNIVNFIA
QLPSDELRLSSVDLLLQSLTAENGTLVQDPEYVYRLSQLAHAMPSLVDVKAHPDLQQSVD
DLMAKFNTPIDGKTLQYFQNIGISPSSSVAT
>anomer_TRIO|||
MCRGLSAVLILLISLSAQLHVVVGEEAPKPEKEICGLKVGRLLDSVKGWLSVSQQEKCPL
NKYCENKVQADQYNLVPLTCIRWRSLNPASPAGSLGGKDVVSKIDAAMANFKTLFEPMKA
DLAKLEEEVKRQVLDAWKALEPLQKEVYRSTLASGRTERAVFYSFMEMDGNVKLDNYFQP
ANVEELLKYAWALPMHKKQRSVYDLIGQLVQSSKSPMLETLHAVELATVVNPELENRENL
LNDQVVQLRDNLYKNSFATLVSIARHFPDHFATLRQRLFKLPDGSKPGADTLPNIVNFIA
QLPSDELRLSSIDLLLQSLTAENGTLVQDPEYVYRLSQLAHAMPSLVDVKAHPDLQQSVD
DLMAKFNTPIDGKTFQYFQNLGISPSSAVAT
>anomel_TRIO|AMEC016180||
MCRGLSAVLILLVSLSAQLHVVVSEEAPKPEKEICGLKVGRLLDSVKGWLSVSQQEKCPL
NKYCENKVQADQYNLVPLTCIRWRSLNPASPAGSLGGKDVMSKIDAAMGNFKTLFEPMKA
DLAKLEEEVKRQVLDAWKALEPLQKEVYRSTLASGRIERAVFYSFMEMGDNVKLDNYFQP
ANVQELLKYAWTLPMHKKQRNMYDLIGQLVQSSKSPMLETLHAVELATVVNPELENRENL
LNDQVVQLRDNLYKNSFATLVSIARHFPDHFATLRQHLFKLPDGSKPGADTLPNIFNFIG
QLPSDELRLSSVDLLLQSLTAENGTLVQDPEYVYRLSQLAHAMPSLVDVKAHPDLQQSVD
DLMAKFNTPINGKTLQYFQNIGISPSSSVAT
>anochris_TRIO|ACHR002751||
MCRPLSAVLILLTSLYLQLDIAVGAEDPQPEKEICGVKLGRVQDSVKSWLAAAKICPLNK
FCDNEVHSTQFNLIPLTCIRWRGLNPASTWGPPPGRNEVLPVIESTMSTLKAMFEPTKAD
LVKLDEEVGRQLRDAWKELEALQTEVFLSTLASGRTERAVFYSFMEASDNPKLNHYFHPD
NVEELLRYNWALPWHTRQRDMYNLIGQLARSSNDPMLETLHAVDMANVVNPGMENREHLL
NGQVEKLRDNLSKNSFDTLVSIARRFPQHFTFLSQRLFKSPDADTLPNIVGFIGQLPTDE
QRLITTDALLQSLMAENGTLLPQPEYAYPLALLAHDLPSLVNVKAHPDLQQGVDDVRAKF
ITPISGKSLQYYQNLGARPSSSPAV
>anoepi_TRIO|AEPI001122||
MYRPLSVVLILLVSQNVFASAEAPKPDKEICGVKLVNLQDSVKSWVASAEKCPLNKFCDN
QSHRTQYNQIPLTCIRWRGLNPAQTSGLATVGKEALPKIETGMAELVAMFAAIKPDLVKL
DEEVGRPVRDAWKELDALQSEVLRSTLASGRTERALFYSFLERETNLNPNKRLRPANVEE
LLRYTWAMPLHTSQRDLYSLIGELAQSSKDSFLQTLHAVNVANVVNPELKNHENLINEQM
EKLRDNLSKNSFATLVAIARRFPPHFNYLRERLFKLPDGSKPAANTLPILAHFIDQLPTD
EQRLKTADALLQSLTAENGTMLQDPEYVYPLAQLAHAIPNLVDVKAHPDLQQSVEGLMAK
FNSPVDGKSLQYYQNLLASPSARSVAA
>anofun_TRIO|AFUN007820||
MFHFESVLFILLLSVFAQLGHAVGADDPNEAKEVCGLKQRPVQDSIKGWLKAFENCPLHK
VCEKKEHTTQFNQVRLRCLLAHKSKPKPAGTTGEVPGVKDLLPKIDTAMNNMKAMFEPTK
ADLVELDKVLDQQIREAWNEVAALQTEVFLSTLASGRIERAVFYSILELGTNRKLDDRYQ
QSNVQELLNYAWALPLNTLQRNVYALIEKLVQTSKDPLLQTLYTVDVANMVNPALENQEK
LINDHVQQLRDNIATNSFDTLVSIARRFPERFAYLIERLFKLPVGTKPKADTLPNVVKFI
GQLPMAQQRLKAVDGLLQSLTVENGTLVSDVEYVYPLAKLAYDMQNLVVSTKKYQGADEM
KEKFNTAVSGKSMQYYMQLLPNPTSSAVAA
>anomin_TRIO|AMIN000557||
MCRSVSVLLFVLLNLLALLGRVVCADDPNEAKEVCGMKLTPIQDSIKAWLATFEKCPLNK
LCENKDHATQYNQIRLRCSVAPKPKPATSPKDLLPKIEAAMNNLKAMFTPTLEELAQLDK
VFDQQMRDAWRELAALQTQVFHSTLASGRTERAMFYSFLEADRNAKLDNYFQPSNVQELL
KYAWAMPLNTLQRNVYSWIGTLVHSSKDPLLQTLYTVDVANVVNPVLGDQQNLVADHVQQ
LRNNLSSNAYGTLVSIARRFPERFAYLSEQLFKLPGGTKPAADTLPSVANFIGQLPTAGQ
RLKAAEALLQSLTVENGTLVSDSEYGYPLAKLAFNLHNVVIDDQKYPGADRLRDKFNTPI
GGKSMQYYTQLLPKPASAVATQN
>anocul_TRIO|ACUA002743||
MCRSGSVLLLLFLALSAQLGRVVCADDPNAAKEVCGHKLSLVQGTIKSWLAAFEQCPLHK
LCENKDHVTQYEQIRLRCSIAWKSRPATATVPDDVLPKIETAMNNLKAMFRPLKDELAQL
DKVVDQQVRDAWRELDALQTEVFHSTLASGRTERAVFYSFLAGDSSPKLDNYFQPSNVQE
LLKYAWALPLNALQRNVYSTIEKLVGTSKDATHQTLYTIDVANVVNPLLENQANLLNDHV
QQLRANLSSNSYDALVSIARRFPERFAYLSDRLFKQTDGTLPKADTLPNVANFIGQLPTA
EQRLQAAGALLQSLTVQNGTLVTDAEYVYPVAKLAYTLHNLLGADQQYPGADSVRAKFNT
PVSDKSVQYYTQLLPQPSSMIAA
>anoste_TRIO|ASTE008872||
MDRFASVVVLSLLLNLYAQLGHVQCAVDPYPGKEVCGLKLTPMMASIKEWIAAAENCHLS
KLCENKNHVTQYTQARIRCEILAKRQSAPATAAGTVTTEDVLPKIETALNNLQAMFKPTR
AELAKLDKVLDQQVRDVWNEIATLQTEVFHSTLASGRIERAMFYSFLDGDIDPQPDVEPS
NVQELLQYAWALPLHTSQRNMYKLIEKVVRSAQDPLLETLYTVDVANVVNPVLGSQQQLF
NEQLEKLRSNLSANSYDTLVTIARRFPERFAYLNERLFKLPEGSKPRPDTLPNVANFIGQ
LPTAEQRFKAAGALLQSLTLDNGTLTSDAEYVYPLSKLAFGMRSLMDSQKYADAANLRDK
FNTPVSGKSAHYFQQLLPNPASSKVSNTAATAA
>anomac_TRIO|AMAM002964||
MCRSASAVVLVLLLALYAQLDHVDCTVDPYPGKEVCGLKLTPMMSSIKAWIEATENCPLH
KLCENKNHVTQYDQARIRCTILAKKQPATKTAAVVPKDVLPKIETAMNNLHAMFEPTRAE
LAKLDKVIDQQVRDVWQEVSTLQTEVFHSTLASGRIERAMFYSFLKGNNDPQPDVEPANV
QELLKYAWALPLHTSQRNMYKLIEKVVQTAQNPMLETLYTVDVANVVNPVLGNQEQLFND
HLETLRRNLSANSYDTLVTIARRFPERFAYLNERLFKLPDGTKPQAATLPNVANFIGQLP
TADQRLKAATALLQSLTVDNGTLISDPEYVYPLAKLAYGLRNLMDTKKYTAADDLRDKFS
TPVGGKSVQYFRQLLSNPSAAVGSSGVAQ
>anofar_TRIO|||
MFSFERVLLPLVVLLWCAIATVSGGAPTPAQDTLICGKKRAELDAYFKAWSAAFEKCPIK
DVCTNKDHIKQYEDMRDRCMKVKVKKVVGPSLEPVKQMQNALAEFRALMPPIQAHLEEMN
KMFAAMDQPLVKDLQYLQQEVYRSVIASGRTEWGLYFSLLEAKKDPKLEGLNETSNIPEL
LQYAWSLSDDKELQRNVYRTVRKMIESAQDPLHKTIYAIELAHTQNKMVTVREQEIGFQL
DLLQSNLTSNSYDLLVEIALRHPEHYEFLAKHLFTIPDGAKLNPAILPIVSSLIRQLATD
GQRLQTLNALLKTLTTEDGKLVSDAEYVYPLSKMAYELASYIDTAANQEQQEYLSQLRNI
FDTLVAGKSMEYFVKLRPTPIVA
>anodir_TRIO|ADIR002469||
MVGFASVLLPLLVSALSAAAAAGGAPPAKDTSVCGRPRSEVEADIKAWLAAKEKCPYKTA
CTNANHVKQYNAWRDRCKKVKDNEGVGSPQESAQHLEVALAEFAQLFPPIQADLTKLDEM
FHGMDHSLNNELQELQTAVFRSTLASGRTGWGVFYSFLEEKTDPELAPYEASNIPELLRY
AWSLAANKTLQRHVYRTIGRMLDSAQDPLLNAIYAVDVASTHNEKLEEREHVLDEQVRLL
RSNLTTNSYDTLVEIARRYPEHYAFLVGHLFNLPEGTHVDPAALPAVSEFIRQLPTDEQH
LQTTDALLQTLLTENGTLPADTKYVYPLAEMAHDLVSRAGSQVQLEGLDRLRDKFDTPVA
GMPMEYYMNLRSSPEAA
>anoatro_TRIO|AATE020852|to_be_corrected|
MLAVQLCVLPGYGTGQPAGAQGTPLAAPVVCGKSSNVIADAVDAWIAAAEKCVLGELCED
QRHNSQYTDIRAACDKPTTNEQRKTLESMLPAITEAMAAMEKLYDSSKEDIGKLDQEFDR
QLHGIWTTLQKLQEEQLYGFIGSGRVEKALFYQSIVGNAGTDLSNQFVPSNVEELLLYAW
NLQHWSTIQKNVYGAIEGILKSSGDPLLQAAYTVDRAKANVTESKRKDEAFTENMVRLRA
NLTSGHFDTLLELARRYPTRYAYLMQHLAEFFGDTKPNPAELLTIVSDLPRQLPTTDERL
LTLKAITELYLADNATITDDPGFLYPMSRLAHEIASLFDEEGQSTADGVGQLKQVSSSVA
DMFNTPISGRSAEYFSRSLLSKVPTDVTTG
>anosin_TRIO|ASIS001969||
MDHRFCAFLILSVLLCVPFAHGAGKPSTEPHVCGKPLSEIKNQVGAWVTRAEKCRPWARC
ADSAHVSQYKQGRAVCGKIEAKQQEKTLESLLPGVVSALSAMEKLYDPFKADIGKIVQEF
ERQLESIWTASEELQLEMLYASIGSGRVEKALHYRSIICDHITDLTKTQFTAANAEELLQ
YAWNLTPWPERQKNAYKAIGEMVRSSENPLLQTAYAIDRANVNLPEDENSDQETYSKSME
RLRANLTSGHLDTLLELARRYPPRYAYVRDNLGKLFGDRKPNPAELVAIVSTFPRELPTA
DERLLTLKAIAQQYLTDNATITAEPAYFYPMTMLAHELATSISDQADKFTADDAGETKTL
PSSLADMFNTPISGRSVEYFSQSLASKTSG
>anoalb_TRIO|AALB002999|to_be_corrected|
MGRFADVRGVAILFVQVCILLSSQAQGSGNKGTVSVVYEPKPVTEVVCSQRKALTETELE
NMIATWIKTGNECALDKPCLNSKNVADYKSLRAKCKGPQHRSKEEHRKLVANIEAGLQAM
NDQFASLKDALDSLDREYGRQFQRVWDDIAKLHATLAYTSLGAGRIQQALFHQSSQARPI
GNLIQQLSPGNAEELLAFAWNFPWPNNQPDVYDKVEAVIKSSQDSVLQAVLAIDIINTKN
PKLEAKAKEATEHLRQLQASTMAGDFSTIAALATRFPKHYAYLRQSLFKPAEGSKVDAAA
LWNLSELPDQLPTAEERLQTIEAIVQPLLGDNGTLVDDAEYFWPLVKLADELNSVPKSED
QKAVVERLRNKFATHVSAKPLDYYQKLHSQIQSLKPISGSTL
>anodar_TRIO|||
MGCFSGVCGVAIILVHLCILLPTQSDALRLEPVADVVCSRRKALTESELENMIATWIKTG
NECAVGKPCRNTKNIADYELLRRKCEGPPYRPKEERRALVASVETALQAMKDKFKPLKAS
LESLDREYESQFQRVWADIAKLQATLAYTSLGAGRIQQALFHQSSQVRNIDHLVQRQSPS
NAEELLAFAWNFPWPDQQPDVYDKVEAVVKSAQDPVLETVLAIDIINTKNPNLEARAKQA
TEYLKQLQASTMAGDLSTIASLATRFPKHYAYLRQSLFQPAEGSKVSAAALWNLSELPDQ
LPTAEERLQTIEAIVQPLLDDNGTIVADAEYFWPLTKLADELNRVPESDDQKAVFERLRN
KFATHVTAQSLDYYQKLHSQIQSLKPISGSGTL
>anoga_SG2|AGAP006506||
MKSILVTFATLSVALVVVVAIPTSFNYGGGGGYFINGTGQSFNFSGESNGTSIPGVPDFG
SFLPNLGNLTQQFGGSSGAFPQFSIPSWTNFTDAFSSIFPFFGNVQGGGFPFFG
>anocol_SG2|ACOM039609||
MKSMLVAFATLSVALVVVVAIPANFNYGGGGGYFINGTGQSFNFSGESNGTSIPGLPDFG
SFLPNLGNLTQQFGGSSGAFPQFSIPSWTNFTDAFTSILPFFGNGQGGGFPFFG
>anoara_SG2|AARA008387||
MKSMLVAFATLSVALVVVVAIPANFNYGGGGGYFINGTGQSFNFSGESNGTSIPGLPDFG
SFLPNLGNLTQQFGGSSGAFPQFSIPSWTNFTDAFSSIFPFLGNGQGGGFPFFG
>anoqua_SG2|AQUA006341||
MKSSLVAFATLSVALVVVVALPANFNYGGGGGYFINGTGQSFNFSGESNGTGIPGLPDFG
SFLPNLANLTQQFGGSSGALPQFSIPSWTNFTDAFSSIFPLFGNGQGGGFPFFG
>anomer_SG2|AMEM010672|to_be_corrected|
MLVAFATLSVALVVVVAVPANFNYGGGGGYFINGTGQSFNFSGESNGTGIPGVPDFGSFL
PNLANLTQQFGGSSGALPQFSIPSWSNFTDAFSSIFPLFGNGQGGGFPFFG
>anomel_SG2|AMEC002763||
MKSMLVTFATLSVALVVVVAIPANFNYGGGGGYFINGTGQSFNFSGESNGTSIPGVPDFG
SFLPNLANLTQQFGGSSGAFPQFSIPSWTNFTDAFSSIFPFLGNGQGGGFPFFG
>anochris_SG2|||
MKSILLVIFTLTVAMAVAIPANFNYGGGGGYFINGTGQSFNFSGESNGTSIPGLPDFGSF
LPNLANLTQPFGSSNSFPQFSIPSWTNFTDAISSIFPIFGNGQGGGFPFFG
>anoepi_SG2|AEPI014008|to_be_corrected|
MAFISLALSTLTVVIAVVAIPADVHYGGGGGYFINGSGQSFNFSGESNSTSGIPGLPDFG
SFLPNLTNLTQPFGGSSFPQFNIPSWRNFTDAISSIFPIFGNGQGGGFPFFG
>anofun_SG2|AFUN008756|to_be_corrected|
MRCILSLLSALSVALVVVVAIPANFHYGGGGGYNINGTGQSFDFSGNSNGTSLPDFSQFL
PNLTQPSNGFGFPQFDISSAWANFTNDISSIFPGIGGGFPFFGNGQGGLFG
>anomin_SG2|AMIN007867|to_be_corrected|
MACILSLLSALSVALVVVVAIPANFHYGGGGGFNINGTGQSFNFSGESDGIPSLPDFGSF
LPNLTQPSGGFRLPQFDIPSAWTNFTNSISSIFPGIGGGFPFFGNGQGGGFFG
>anocul_SG2|ACUA008035|to_be_corrected|
MARILPVLSALSVTLVVVVAIPANFHYGGGGGYSINGTGQSFNFSGDSNGTSSVLPDFGS
FLPNLTLPSGGFRLPQFNLTSAWTNFTDSIASIFPGIGGGFPFFGSGQSGGFFG
>anoste_SG2|ASTE003900||
MKCILPLVSVLSVAIVAVVAIPASFHYGGGGGYNINGTGQSFNFSGDSNGTVPFPDFGRF
LPNLTQPSGGFGLPPFNLPSSWANFTDSISSIFPGLGGGFFGNGQGGGGGGFPFFG
>anomac_SG2|AMAM008764||
MKCILPLGAVLSVALVAVVAIPANFHYGAGGGYNINGTGQSFDFSGDSNGTAPAFPDFGS
FLPNLTQPLGSGFGLPAFNLPPSWANFTDTISSIFPGLGGGFFGNGQGGGGFPFIG
>anofar_SG2|AFAF007937||
MKCVVLALSVLSVALVGALPASFNIGGGYSLDGSDQSFNFSVGSNGSDSLPDFGRFLPNL
TAPNFGAPSLSNFSLPSFIPNFGGGVPALPNFSLPSFIPNFGGAAPSLSNFSLPSIISNF
ARAIPPLPNANLSSFIPSLSPSVQNISVPVLVPSFGSGIPFLGGGGGGFPFFG
>anodir_SG2|ADIR007613|to_be_corrected|
MKSVLLTLSVLGVAMVAALPASFSFDGGADFNLNGTEQSYNFSGGSSGDLPDFGSLLPNL
SSPNFGIPSLANFSLPSVIQNFGGAIPSPSNFNLSSIIPNYGGAIPWLSSLPSSIPNFAG
AIPSLANFSLPSSIPNFAGAIPSLSNASLPSVIPSFSPSVVNFSVPVIVPSFGGSSIPFL
GNGGQGGFPFFG
>anoatro_SG2|AATE013208|to_be_corrected|
MKCVVLCLSALLAIVLALPAPQWPQGSGGGGGGFAVFQNGTSRGFNFSGYGNGSGGGLPD
FSRFLPSNLTFPSVGIPSLTNFSGGGIPSFFPLPENSQGGGFPFFG
>anosin_SG2|ASIS005999||
MKCIVLCLSTLIAIVLALPAPQWPLGFGGGAFGVFQNGSSSGFNLSGAGNGTGPSLPDFG
RFLPPNLTFPPLGVPSLANFSGGSVPSFFPATGNPLGGGFPFFG
>anoga_SG2b|AGAP006504|to_be_corrected|
MKLFLTLLLTLSVVMVFALPAHHHSRGGDGSSANSTGQSYNNSGSPNNSAGVPDFGFNSQ
SNVPGFGNGQQPGQQQQGQQGQGFPFFGQGQSGFPSFGNRQPFFGQNQQGQDGNGQQGRG
IPFFGQGGGQGGIPSFGSGQQNGGIPSLGNGQAQSGFPSFGNGQQGGNFPFFG
>anoara_SG2b|AARA008386|to_be_corrected|
MKLFLTLLLTLSVAMVFALPAHHHHHSGGDGSSANSTGHSDNNSGSSNNSAGVPDFGFNS
QPNVPGFGNGQQPGQQQQGQQGQGFPFFGQGQSGFPTFENRQPFFGQNQQGQDGDAQQER
GVPFFGQGGGQGGIPSFGSGQQNGGIPFLGNGQGQSGFPSFGNGQQGGNFPFFG
>anoqua_SG2b|AQUA006340|to_be_corrected|
MKLLLTLLSTLSVAMVFALPAHHHSRGGDGSSANRTGQSYNNSGSPNNSDGVPDFGFNSQ
SNVPGFGNGQQSGQQQQGQQGQGFPFFGQGQNGFPTFGNRQPFFGQSQQGQDGNGQQGRG
IPFFGQGGGQGGIPSFGSGQQNGGNPFLGNGQGQSGFPSFGNGQQGGNLPFFG
>anomer_SG2b|AMEM011874||
MKLLLALLSTLSVAMVFALPAHHHSRGGDGSSANSTGQSYNNSAGVPGFGFNSQSNVPGF
GNGQQPGQQQQGQQGQGFPFFGQGQSGFPTFGNRQPFFGQSQQGQDGNGQQGRGIPFFGQ
GGGQAGIPSFGSGQQNGGIPFLGNGQGQSGFPSFGNGQQGGNFPFFA
>anomel_SG2b|AMEC020566||
MKLFLTLLLTLSVAMVFALPAHHHHHSGGDGSSANSTGHSDNNSGSSNNSAGVPNFGFNS
QSNVPGFGNGQQPGQQQQGQQGQEFPFLRQGQSGFPTFGNRQPFFGQNQQGQDGNGQQGR
GIPLFGQGGGQGGIPSFGSGQQNGGVPFLANGQGQSGFPTFGGNFPFFV
>anoepi_SG2b|AEPI014008|to_be_corrected|
MKGFLALLLTLSVAMVFALPAHHHHGSDSGFNLSSFANGSGSNNPSNNSANAPGFGFNLP
PNITGFGDAQQFGGLLPPGSIANGLPFALGQQGQGGNGQQRPGLPFFGNGQAGVPGGIPS
FGSGQQNGGIPFFGNGQGQGGFPSFGNGQQGGNFPFFG
>anofun_SG2b|AFUN008756|to_be_corrected|
MKLILTILATVGVSMVFALPAHHHFRGGRGGGSDNNSTNNGYNYSQPADNSSGSPRFGFN
LPSNIPGFGNGQQSGLPFFGNGQGQNGFPSFGNGQQSGQGQGGFPSFGNGQQNGGFPFIP
SNGQGFGGLPNFGNNQQGGDFPFFR
>anomin_SG2b|AMIN007867|to_be_corrected|
MKLIFTILSTVGVAMVFALPARHHFGGGGGSFGSYNGTGNSYNSSGAANNSTGTPRFGFN
PSIPSFGNGQPFFGNGQGGFPSFGNGQQNGGFPFNPTNGQGQGGFPSFGNGQQNGGFPSI
PGNGQGIGGFPNFGNNQQGGNFPFFR
>anocul_SG2b|ACUA008035|to_be_corrected|
MKLILTILSTVGVAMVFALPARNHFGGGGGYQFSNGTGNSYNFSSPANSSAGIPRFGFKP
PSGIPGFGNGQPAVGFPGFGNGQQNGGFPFNPSNGQGIGGFPNFGNNQQGGNFPFFR
>anoste_SG2b|||
MKLIVTVLSIIGLTMVFARPPHHHSGGGSFNNGTGPSYNHSGPSNNSANVPRFGFNQLPS
FPGFGNGQQFAQPSGIPFFGQNGNGNGQGQGGFPSFGGGPQNGGGFPFIPGNGQQGGNNQ
QGGNFPFFT
>anomac_SG2b|AMAM021051||
MKLIVTILSIIGLAMVFARPPHHHFGGGGGSFLNGTGQSYNFSGSSNDSTRLPEFGFQQP
PNFPGFGNGQPFGQPFFGQNGNGQGQGGFPSFGNGPPNGGGFPFFSGNGQGGNNQQGGNN
PFFK
>anoga_SG5|AGAP004334||
MSFGTIWVAAALALGLTVLPQVTGVKHVDIFQQFNDGSFEASQKSSDGSLDPLDEEDIRT
EQPTSCVEEVLPTDPLELHEKLENETDIPRMVVQNISRPNLGELFQKLTTGFFSLNLFQI
GQHVRGVLVSIKSRMMAYTNDAVAKFEHLRHRTMRAVKRKMDELNEQIRTYFQNEFVEYR
DVCLPDEDHCMKLLHAQIDQYEQRLRTNVEECHDKLADHLAEQRREIDAAQQLMGEPYRK
MDGCLNRDAGFGRSFLACSGSAVSNLAQLTTASMQSFADRMTFLSSKFTRRVDKFEKCVV
KRRQLMKQNEREVVEKSKSCFKKQQSQPEAFF
>anocol_SG5|ACOM040963||
MSFGTIWVAAALALGLTVLPQVTGVKHVDIFQQFNDGSFEASQKSSDGSLDPLDEEDIRT
EQPTSCVEEVLPTDPLELHEKLENETDIPRMVVQNISRPNLGELFQKLTTGFFSLNLFQI
GQHVRGVLVSIKSRMMAYTNDAVAKFEHLRHRTMRAVKRKMDELNEQIRTYFQNEFVEYR
DVCLPDEDHCMKLLHAQIDQYEQRLRTNVEECHDKLADHLAEQRREIDAAQQLMGEPYRK
MDGCLNRDAGFGRSFLACSGSAVSNLAQLTTASMQSFADRMTFLSSKFTRRVDKFEKCVV
KRRQLMKQNEREVVEKSKSCFKKQQSQPEAFF
>anoara_SG5|AARA005290||
MSFGTIWVAAALALGLTVLPQVTGVKHVDIFQQFNDGSFEASQKSSDGSLDPLDEEDIRT
EQPTSCVEEVLPTDPLELHEKLENETDIPRMVVQNISRPNLGELFQKLTTGFFSLNLFQI
GQHVRGVLVSIKSRMMAYTNDAVAKFEHLRHRTMRAVKRKMDELNEQIRTYFQNEFVEYR
DVCLPDEDHCMKLLHAQIDQYEQRLRTNVEECHDKLADHLAEQRREIDAAQQLMGEPYRK
MDGCLNRDAGFGRSFLACSGSAVANLAQLTTASMQSFADRMTFLSSKFTRRVDKFEKCVV
KRRQLMKQNEREVVEKSKSCFKKQQSQPEAFF
>anoqua_SG5|AQUA001332||
MSFGTVWVAAALALGLTVLPQVTGAKHVDIFQQFNDGSFEASQKSSDGSLDPLDEEDIRT
EQPTSCVEEVLPTDPLELHEKLENETDIPRMVVQNISRPNLGELFQKLTTGFFSLNLFQI
GQHVRGVLVSIKSRMMAYTNDAVAKFEHLRHRTMRAVKRKMDELNEQIRTYFQNEFVEYR
DVCLPDEDHCMKLLHAHIDQYEQRLRTNVEECHDKLADHLAEQRREIDAAQQLMGEPYRK
MDGCLNRDAGFGRSFLACSGSAVANLAQLTTASMQSFADRMTFLSSKFTRRVDKFEKCVV
KRRQLMKQNEREVVEKSKSCFKKQQSQPEAFF
>anomer_SG5|AMEM017334||
MSFGTVWVAAALALGLTVLPQVTGVKHVDIFQQFNDGSFEASQKSSDGSLDPLDEEDIRT
EQPTSCVEEVLPTDPLELHEKLENETDIPRMVVQNISRPNLGELFQKLTTGFFSLNLFQI
GQHVRGVLVSIKSRMMAYTNDAVAKFEHLRHRTMRAVKRKMDELNEQIRTYFQNEFVEYR
DVCLPDEDHCMKLLHAQIDQYEQRLRTNVEECHDKLADHLAEQRREIDAAQQLMAEPYRK
MDGCLNRDAGFGRSFLACSGSAVANLAQLTTASMQSFADRMTFLSSKFTRRVDKFEKCVV
KRRQLMKQNEREVVEKSKSCFKKQQSQPEAFF
>anomel_SG5|AMEC019112||
MSFGTVWVVAALALGLTVLPQVTGVKHVDIFQQFNDGSFEASQKSSDGSPDPLDEEDIGT
EQPTSCVEEVLPTDPLELHEKLENETDIPRMVVQNISRPNLGELFQKLTTGFFSLNLFQI
GQHVRGVLVSIKSRMMAYTNDAVAKFEHLRHRTMRAVKRKMDELNEQIRTYFQNEFVEYR
DVCLPDEDHCMKLLHAQIDQYEQRLRTNVEECHDKLADHLAEQRREIDAAQQLMGEPYRK
MDGCLNRDAGFGRSFLACSGSAVANLAQLTTASMQSFADRMTFLSSKFTRRVDKFEKCVV
KRRQLMKQNEREVVEKSKSCFKKQQSQPEAFF
>anochris_SG5|ACHR007817||
MSYAMLWLVAALALGLMVLPQVTSVKHVDIFQQFHDGSYEESQKSSAGSLDGPEEDDIRT
EQPSSCVEDVLPTDPLELHEKLENETVHPQMAVQNVSQPNLGELFQKLTTGFFSLNLFQI
GQHVRGVLVSIKSRMVAYTNDAIAKFEHLRHRTMRAVKRKVDETNEQIRTYFQNEFVEYR
DVCLPDEDYCMKVLHSQIEQYEQRLRTNVEECHDKLAQHLAEQRREIDEAQQLMSEPYRR
MDGCLNRDAGFGRSFLACSGSAVANLAKLTTEAMQSFANRMTFLSGTFTQRVNKFEKCVV
KRRQLMKQNEREVTEKAKSCFEKQQSQPEAFF
>anoepi_SG5|AEPI001456||
MKYGTEVGLVAALALGLMVLPQVTGVKHVDIFQQFHDGSYEATEKSEDSLSEEEDIRTEQ
PSSCVEDVLPTDPLELHEKLENETTAPQMAVQNITQPNLSELFGKLTTGFFSLNLLQIGQ
HVRSVLVSIKARMEAYTNDAVAKFEHLRHRTMRAVKRKVDELNEQIRKYFQNEFVEYRDV
CLPDEDHCMKLLHTQIDQYEHRLRTNVDECHDKLAEHLTEQRREIDEAQQLMSEPYRKMD
GCLNRDAGVGRAFLACSGSAVANLAKLTTNALQSFANRMTFLSGTFTQRVDKFEKCVVKR
RQLLKQNEREVAQTVKSCFEKRQSQPEAFF
>anofun_SG5|AFUN002461||
METRYAMVWLVTALALTLMVLPRSTGVKHVDIFQQFNDGSYLENLKSASGPLDESDEEDI
RTEQPMSCVEDVLPTDPLELHEKLENETVRPHEAVRNISQPNLAELFGKLKSGFFSVNLL
QIGQHVRGVVASIKDRMQAYVADTRAKFEHHRHQTMNAVKRKVDEINEQIRNYFQNEFVE
YRDVCLPDENHCMQLLHTQIDQYEHKLRTNVDECHDKLAEHLAKQRREIDEAQQLMKEPY
SRMNNCLNRDAGFGRSFLACTGGAVANLAKLTTETMQSFANRMTHLSSVFTQRVNKFEKC
VVQRRQLMQKNEREVSQKMKNCFRKQQSQPEAFF
>anomin_SG5|AMIN004731||
MRYGMVWLVTALALGLIVLPRVTGAKHVDIFQQFNDGSYKEKSANRELEDSEEEDIRTEQ
PMSCVEDVLPTDPLELHEKLENETDRPHMAVQNISQPNLTELFGKLKSGFFSVNLLQIGQ
HVRGVLAGIKDRMQAYVADTTAKFEHRRHQTMNAVKRKVDEINEQIRNYFQNEFVEYRDV
CLPDENHCMQLLHTQIEQYEHRLRTNVDECHDKLAEHLAEQRREIDEAQQLMKGPYSRMD
NCLNRDAGFGRSFLACTGGAVANLAKLTTETMQSFANKMTHLSGVFTQRVNKFEKCVVKR
RQLMKENEREVAQKTKGCFKKQQSQPEAFF
>anocul_SG5|ACUA027136||
MRYGMVWLVSALALQLMVLPRVTGVKHVDIFQQFNDGSYKENQNSANRALDDSEEEEDIR
TEQPMSCVEDVLPTDPLELHEKLENETDRPHVAVQNISQPNLTELFSKLRSGIFSVNLLQ
IGQHVRNVLSSVKDRMQAYVADTMVKFEHRRHQTMNAVKRKVDEINEQIRNYFQNEFVEY
RDVCLPDENDCMQLLHTQIEQYEQRLRTNVDECHDKLAEHLAKQRHEIDEAQQLMNGPYT
KIDNCLNRDAGFGRSFLACTGGAVANLAKLTTETMQSFANRMTHLSGVFTQRVNKFEKCV
VKRRQLMKENEREVSQKTKSCFKKQQSQPEAFF
>anoste_SG5|ASTE002883||
MRYGTVWLVGALAVLVLELMVLPQVTGAKHVDIFQQFSDGSYEENQKAREQREHSDEEDD
IRTEQPTSCVEEVLPTDPLELHEKLENETVRPLLEVQNISQPNLGEMFSKLRSGIFSINL
LQIGQHVRSVLTLVKDRMQAYVRDTTVKFEHLRHEAMSSVKRKVDEINGQIRSYFQNEFV
EYRDVCLPDKNHCMQLLHTEIDQYEHRLRENVDECHDKLAEHLDNQRREIDEAQQLMNGP
YSTMNNCLDRDAGYGRSFLACTGGAVANLAKGTTEALQRFANKMTHLSSRFSQQVNKFEK
CVVRRRQLLHKTEREVPEKVKSCFKKQQSLPEAFF
>anomac_SG5|AMAM001527||
MRHGKVWLVEALVLALALTLLPQVTGAKHVDIFQQFSDGSYEENQKAREQQNQSDDEDDI
RTEQPTSCVEDVLPTDPLELHEKLENETSRPPVEVQNISQPNLSEMFAKLRSGIFSVNLL
QIGQHVRSVLTMVKDRMQAYVRDTTAKFEHLRHRTMSSVKRKVDEINEQIRSYFQNEFVE
YRDVCLPDENHCMQLLHTQIDQYEHRLRENVDECHDKLAEHLANQRREIDEAQQLMNGPY
SSMNNCLNRDAGYGRSFLACTGAAVANLAKGTTEALQGFANKMTYLSSRFTQQVNKFEKC
VVQRRQLLTKTEREVSQKVKSCFKKQQSQPEAFF
>anofar_SG5|AFAF001529|to_be_corrected|
MKYGTVCLVPVLVMLEVIVLQPVTGAKHVDIFQQFEDGSYKANQQSSRDELDTSENEDDL
GSLRTEQPSSCVEDVLPTDPLELHEKLENETVVPQTTVKNVSQPNLSEMFSSLTQGFFNT
NIFRIGGHVREVLVSIKNRVQTYTNDTIAKLDHLRHQAMSAVKRKVDEVNGQVRDHFRNE
FVEYRNVCLPDDNRCMQLLHAQIEQYEQRLRENMDRCHDKLAEHLAAQRREVNEAQKLMN
GPYNRMNNCLNRDAGFGRSFLACTGGAVANLAKLTTESMQSFANKMKHLSDKFSTRVDKF
EKCVVERRQLLQQNERDVSRKVKGCFVKQQSEPENFF
>anodir_SG5|ADIR005394||
MYSLLESRAMQRGTGWLVAVVVVLAAIVSPPVTGAKHVDIFQQFQDGSYKEHQRAERDEP
EQEDDQDTLRTEQPTSCVEDVLPTDPLELHEKLENETAVPEAPVQDVPPPNLSELFTKLT
QGIFHTSLFQIGQKVRDLLGTVRQRLQAYTNATVVRFEHQRHRAMSAVQRKVDEVNGRIR
AYFQNEFVEYRDVCLPDANRCMQLLHTQIDQYEHRLRANVDECHDKLAQHLAKQRREVDE
AQQLMNGPYRRMDSCLNRDAGFGRSFLACSGSAVSNLAKLTTESVDAFANRMRDLSDAFA
RRVDKFEKCVVKRRQLLRQNEREVSTRVKGCFAKQQSDPENFF
>anoatro_SG5|AATE016685||
MRHGTCFRLVLPLVLMLPVVKGVKHVDIFKQFQDGSYDERQNSSEPTGDSEEHGAIRTEQ
PTSCVEDVLPSDPLELHEKLEEESEPPNATLRNLAAPNLTEMFGQLTTGFLSPNLWRIGE
NVRTVLGGIRSSIGAYVNDTVARFEHERYRMMSAVRRKVDQLNERIRSRFESEFVEYRDV
CLPDESKCMQLLHAQIEQYEQRLRANVDECHDRLAEELAHQRQKVDEAQRLMDGPFRTID
RCLDRDAGVGRSFLACTGSAVSNLAKLATQQLRSFVATVGKVSGALERRVDKFDKCVVKR
HQLMQQNERQVSASVKGCFGKQRSQPDNFF
>anosin_SG5|ASIS023620||
MKYGTRFQTGALFILSVLLMSPSVTGVKHVDIFQQFQDGSYDEQQNRTASGGSGELDSEG
TVRTEQPTSCVEDVLPSDPLELHEKLEEESEPPKTSVRHLAAPDLMEMFGRLSSGFISAN
PFRIGEGVRKVLGGIRDSVQAYVNDTVAKFEHQRYRMMTAVRQKVDQLNERIRAHWESEF
VEYRDVCLPDESKCMKLLHAQIEQYEQRLRANVDECHDRLAEELAKQRREVDEAQRKMDG
PYRKMDKCLDRDAGLGRSFLACTGSAVSNLARLATDALRAFASTMGKMLGVLERRVDKFD
KCVVQRHRLLQQNERQVSTSVKSCFEKQQSAPEDFF
>anoalb_SG5|AALB002328||
MVHIWQPVLLLLLGLIATLSTVRSTEHVDIFEQFENENATIQEGKNVTEEADPDDEVQTQ
QPTSCVEDVLPSDPVVMNEKLEKELEPPAAGSAELQKPPNLPEMFTKLSSGFLSPNIFRI
GENVKKLLIGIREKVQSYGRSAVAKFEQLRHQAVQRVKQKMDEVNAKVRERFENEFVEYR
DVCLPDENSCMKLLQARIGQYEEELRQNMEQCNDRFAEELAKQRQSVDEAQRMMDGPFRK
IDNCLDRDAGLGRSFLTCVGSAMGNLAKGVTAAQERLTQQMRKVSGQLTERVDKYDQCVV
KRRRLLEQSERQLSESAKGCLKKQQTQPEDFF
>anodar_SG5|||
MVHGHHFWHLVLLGLIATLFTVGSTEHVDIFEQFENPNATTQKGNDVLNEEEGSEEVHTM
QPTSCVEDVLPTDPVVMDEKLEHELEPPSAPGGEKLHEPPNLPEMFNKLSSGFLSPNIFR
IGENVKKLLVGIKEKVQGYGRSAVAKFEQLRHQAVQRVKQKVDEVNTSVRERFENEFVEY
RDVCLPDENRCMKLLHSRIEQYEEELRQNMEQCNDRFAEDLAKQRQSVDQAQRSMNGPFR
KIDDCLDRDAGLGRSFLTCIGSAIANLAKGVTEAQDRLTQEMRKVSGQLTERVDKYDQCV
VKRRRLLEQNEKQLTESAKGCLKKQQTIPEDFF
>anoga_SG6|AGAP000150||
MAIRVELLLAMVLLPLLLLESVVPHAAAEKVWVDRDNVYCGHLDCTRVATFKGERFCTLC
DTRHFCECKETREPLPYMYACPGTEPCQSSDRLGSCSKSMHDVLCDRIDQAFLEQ
>anocol_SG6|ACOM040125||
MAIRGELLLAMVLLPLLLLDSVVPHAAAEKVWVDRDKVYCGHLDCTRVATFKGERFCTLC
DTRHFCECKETREPLPYMYACPGTEPCQSSDRLGSCSKSMHDVLCDRIDQAFLEQ
>anoara_SG6|AARA001017||
MAIRVELLLVMVLLPLLLLESVVPYAAAEKVWVDRDKVYCGHLDCTRVATFKGERFCTLC
DTRHFCECKETREPLPYMYACPGTEPCQSSDRLGSCSKTMHDVLCDRIDQAFLEQ
>anoqua_SG6|AQUA002523||
MAIRVELLLAMVLLPLLLLESVVPYAAAEKVWVDRDKVYCGHLDCTRVATFKGERFCTLC
DTRHFCECKETREPLPYMYACPGTEPCQSSDRLGSCSKTMHDVLCDRIDQAFLEQ
>anomer_SG6|AMEM011397||
MAIRVELLLAMVLLPLLLLESVVPYAAAEKVWVDRDNVYCGHLDCTKVATFKGERFCTLC
DTRHFCECKETREPLPYMYACPGTEPCQSSDRLGSCRKTMHDELCNRIDQAFLEQ
>anomel_SG6|AMEC001483||
MAIRVELLLAMVLLPLLLLESAVPYAAAEKVWVDRDKVYCGHLDCTRVATFKGERFCTLC
DTRHFCECKETREPLPYMYACPGTEPCQSSDRLGSCSKSMHDVLCDRIDQAFLEQ
>anochris_SG6|ACHR005518||
MATRVMLLLAVALLSLLLQSAAEKVWVDRDQVYCGHIDCTKVATFKGERFCSPCDTRHFC
ECKETLESLPYMYACPGTEPCQTSDRRGSCTKTMHDDLCNLIDKPFLEQ
>anoepi_SG6|AEPI010446||
MAFRVELLLALVLLPLVLQTVAEKVWVDRDKVYCEHIDCTKVATFKGERFCSPCDTRHFC
ECKETREPLPYMYACPGTEPCQTSDRRGACTKTMRDELCSLIDKPFLEQ
>anofun_SG6|AFUN003883||
MAMFVELLLAMVLLPIVLQVGGPYATAEKVWVDRDQVYCGHIDCTRVATFKGERFCSPCD
TRHFCECKETLESLPYMYECPGTEPCQTSDRRGTCQKTMHDELCSLIDKPFLEQ
>anomin_SG6|AMIN005447||
MAKFVGLLLATVLLPIVLQYATAEKVWVDRDRVYCGHIDCTRVATYKGERFCSPCDTRHF
CECKETAEPLPYMYECPGSTPCQTSDRRGTCQTTMEDKLCSLIDKPFLEQ
>anocul_SG6|||
MSKFVELLALTVLLPILFHYSTAEKVWVDRDKVYCSHIDCRYDATYKGERFCTLCDTQHF
CECKEIKESLPYMYACPGSEPCKTSDRRGNCQKTMDDKLCSQIDKPFLE
>anoste_SG6|ASTE000264||
MATFVALLLTMVLLPVLLQTSGPYAAAEKVWVDRDKVYCEHIDCTRVATYKGERFCSPCD
TRHFCECKETKESLPYMYACPGTEQCQTSDRRGSCQQTMSDELCSRIDQAFLEA
>anomac_SG6|AMAM005167||
MATFVALLMAMVVLPVLLQSGGPYATAAKVWVDRDKVYCEHIDCTRLATFKGERFCSPCD
TRHFCECKETKESLPYMYACPGMEQCQTSDRRGSCQKTMSDELCNRIDLAFLEQIEDYVI
>anofar_SG6|AFAF016250|to_be_corrected|
MTAFVKLLLATALLTLVFYRATADDGIDQDKVFCGHLDCRKIATYKKEKFCNPCDNRHYC
ECVETSESLPYLRSCSGSTECQTRDRLGRCQKTLSDDKCKLID
>anodir_SG6|ADIR000828||
MKAFVRLMVAAAVLLCLLPVIAGQTWIDRDKTYCEHIDCTKLAKYKGEKFCSPCDTRHYC
ECKEVRESLPYLGTCPGSGECQKTDSRGKCEKTLHNNLCSLIDKPYM
>anoatro_SG6|AATE009364|to_be_corrected|
MVKLATSRRWMLLAAVLVCSLLADAQEKQKQWIDRDSVYCGHIDCTKLATFKGEKFCSPC
DTHHYCECKETREPLPYLQACKGGACQSTDRRGSCSRTMRDDLCSHIDEAFRYL
>anosin_SG6|ASIS003087|to_be_corrected|
MAKLLVAALLAVSVLLGAAEKQKQWIDRDAVYCGHIDCTKLATFKGEKFCSPCDTEHYCE
CKETKESLPYMYKCPGSGACQTTDRRGACRRTMDDDLCSHIDEAYRYL
>anoga_SG7|AGAP008216||
MHAKPAFVLIALGVICLLQTTPTSASANHVQQLMKVFRSMVQNFDYTKKPTYLQRAKYGV
QNQLRNPLVQKAGNLPKSAKLSDGCLKQMVARVTDLEASFYASFSYNCHDHDQYSMECLE
AAEPKYLDGLKTLADETAQCLRDQQ
>anocol_SG7|ACOM030344||
MHAKPVFVLIALGVICLLQTTPTSASANHVQQLMKVFRSMTQNFDYTKKPSYLQRAKYGV
QNQLRNPLVQKAGNLPKSAKLSDGCLKQMVARVTDLEASFYASFSYNCHDHDQYSMECLE
AAEPKYLDGLKTLADETAQCLREQQ
>anoara_SG7|AARA004918|to_be_corrected|
MHAKPAFVLIALGVICLLQTTPTSASANHVQQLMKVFRSMVQNFDYTKKPSYLQRAKYGV
QNQLRNPLVQKAGNLPKSAKLSDACLKQMVARVTDLEASFYASFSYNCHDHDQYSMECLE
AAEPKYLDGLKTLADETAQCMREQQ
>anoqua_SG7|AQUA010544|to_be_corrected|
MHAKTAFVLIALGVICLLQTTPTSAAANHVQQLMKVFRSMAQNFDYTKKPFYLQRAKYGV
QNQLRNPLVQKAGNLPKSAKLSDACLKQMVARVTDLEASFYASFSYNCHDHDQYSMECLE
AAEPKYLDGLKTLADETAQCMREQQ
>anomer_SG7|AMEM013747||
MHAKPAFVLIALGVICLLQTTPTSASANHVQQLMKVFRSMTQSFDYTKKPFYLQRAKYGV
QNQLRNPLVQKAGNLPKSAKLSDACLKQMVARVTDLEASFYASFSYNCHDHDQYSMECLE
AAEPEYLDGLKTLADETAQCMREQQ
>anomel_SG7|AMEC001237||
MHAKPVFVLIALGVICLLQTTPTSASANHVQQLMKVFRSMTQNFDYTKKPFYLQRAKYGV
QNQLRNPLAQKAGNLPKSAKLSEACLKQMVARVTDLEAFFYASFSYNCHDHDQYSMECLE
AAEPKYLDGLKTLADETAKCMRE
>anochris_SG7|ACHR008117||
MQAKLVFVLIAFGVMCLLQATPTKASTNHVQQLMKVFRSLTQNFDYTKKSFYLNRAKYGV
QNQMRNPLVSKASHFPENAKLSDACLKQMVAKVNDLEESFYASFSYNCHDHDQYSMDCLE
AAEPAYLSGLTTVAEETEKCLREQ
>anoepi_SG7|AEPI005590|to_be_corrected|
MQAKLVFVLIALGVVCLLQATPSKALGTHVQQLMKVFRGLMNDIDYTKKPFYVQRAKYGV
QNQLRNPLVARAASFSRNSKLSDACLKQMVTKAKDLEDTFYAGFSYNCHDHDQYSMECLQ
AAEPAYLTGLKAVAEETQGCLKEQ
>anofun_SG7|AFUN010916|to_be_corrected|
MQPKLVVLLIALGVICLLQTTPTEAAGKHVLQLMKLFRDLDFDWSKKPFYLNRAKYGVQN
QLRQPLSTKALSFPTTAKLSDSCLKQMVTKVKDLEESFYAGFSYNCHEHDQYSMQCLEAA
EPEYLNGLKELAAETEKCLLQS
>anomin_SG7|AMIN006065|to_be_corrected|
MQPKLFLTLIVLGVVCLLQTTPTEATGKHVQQLMKLFRGLDFDWSKKPFYLQRAKYGVQN
QLRNPLCTKALSFPKTVKLSQGCLMKMITKVKDLEGSFYAGFSYNCHEHDQYSMDCLNAA
EPEYLSGLKQLATATEKCLLQE
>anocul_SG7|ACUA005709|to_be_corrected|
MQRKLFLALIALGVVCLLQTTPTEAGGQHVQQLMKLFRGMEFDWSKKPFYLHRAKYGVQT
QLRNPLCMKAMSFPRTAKLSQECLNQMVTQVKDLEGSFYAGFSYNCHEHDQYSMDCLNAA
EPKYLSGLKQLASETEKCLLER
>anoste_SG7|ASTE005068|to_be_corrected|
METKLVLALIACGVICLLQTTPTEATGKHVQQLMKVFRAIDFDFTKKAFYLHRAKYGVQN
QLRNPLYLKAMSLPRSAKLSQPCLKKMIDEVNDLESTFYAGFSFNCHDHDQYSMDCLEAA
EPIYLDGLKKLAASTEQCLVQK
>anomac_SG7|AMAM002523|to_be_corrected|
MQTKLVLALIACGVICLLQTTPTDAAGKHVQQLLKLFRGIDFDFTKKPFYLHRAKYGVQN
QLRTPLTTKAMSLPRSATLSQPCLKQMINEVNDLESTFYAGFSYNCHDHDQYSMDCLEAA
EPEYLNGLKQLAAKTEKCLVQK
>anofar_SG7|AFAF011308||
MERKFVHALIALGFICLLQTTPSEASNRHARKLFETIRSIQFDFTKRPVYLHRAKYGLQT
QLRNPLVGKVQNLPDSAELSSACLQQMVKKVYDLEKTFYAGFSYYCEGHVQYSIECLEAA
EPAYLNGLVALEGETDKCLVTK
>anoatro_SG7|AATE014342|to_be_corrected|
MTPKTNLMLIALGLLVCLLQATPTDATTKHGRELLKTFRRIDFDETRKSIYLLSAKFGVQ
SQLRDPLMQRVLNYWDDVKLSKTCLDRMVAKVDDVKETFYAGFSYACKDHDQYSVDCLEA
AKPSYLTALVDIRTETENCLTSNNK
>anosin_SG7|ASIS019540|to_be_corrected|
MASKTSFILIAFGLICLLQTTPINATNKHAGELLKAFRRIQFDWTKKSFYLQSAKYGVQV
QLREPLVKKALGLSDDVNLSTPCLNQMVTKVHDLEDTFYAGFSYGCEIPDQQYTVECLEA
AKPNYLNGLEELRSETEKCLEAE
>anoalb_SG7|AALB001854|to_be_corrected|
MAVRMTVILPLAMALICLMQAEPATAANNHIRTVLKLFRTIDLDDSKKSFYLTAAKYGIQ
TQLREPIIRIVGGYLPSTKLSEACVKNMISEVYEIEGDFYSKFSYACEDHAPYSVECLED
ARDDYLTQLVELFKETKKCLRE
>anodar_SG7|Calvo_et_al_2009||
MAARMTIMLPLAVALICLLQTEPGMAAHSHIRKVLQLFRSIELDDSKKSFYLTAAKYGIQ
TQLREPLVRLVGGFAPSTKLSEACVKNAIARIYEIEGEFYAKFSYACENHDPYSVECLEE
AQDDYLTKLVELFKETKKCLRE
>anoga_SG7-2|AGAP008215||
MTIKLCWVFAALGLIWLLQISPCDAGPRHAKQLISYFKRMKLDQTKNRVYQHDVKNGLRV
HLRGPLLQKALCLPKGTKLSSDCLNRMVDKARQHENKFYAQFTYACKTNAEYSAKCLDSG
RPVYYHALQKLAKETERCWKL
>anocol_SG7-2|ACOM030347|to_be_corrected|
MTIKLCWVFAALGLIWLLQISPCDATPRHAKQLISYFKRMKLDQTKNRVYQHDVKNGLRV
HLRGPLLQKALCLPKGTKLSSDCLNRMVDKARQHENKFYAQFTYACKTNAEYSAKCLDTG
RPVYYHALQKLAKETERCWKL
>anoara_SG7-2|AARA004918|to_be_corrected|
MTIKLCWVFAALGLIWLLQISPCDATPRHAKQLISYFKRMKLDQTKNRVYQHDVKNGLRV
HLRGPLLQKALCLPKGTKLSSDCLNRMVDKARQHENKFYAQFTYACKTNAEYSAKCLDTG
RPVYYRALKKLAKETERCWKF
>anoqua_SG7-2|AQUA010544|to_be_corrected|
MTIKLCWVFAALGLIWLLQISPCDASPRHAKQLISYFKRMKLDQTKNRVYQHDVKNGLRV
HLRGPLLQKALCLPKGTKLSSDCLNRMVDKARQHENKFYAKFTYACKTNAEYSAKCLDSG
RPVYYRALKQLAKETERCWKL
>anomer_SG7-2|AMEM004830||
MTIKLCWVFAALGLIWLLQISPCDAGPRHAKQLISYFKRMKLDQTKNRVYQHDVKNGLRV
HLRGPLLQKALCLPKGTKLSSDCLNRMVDKARQHENKFYAQFTYACKTNAEYSAKCLDSG
RPVYYRALKQLAKETERCWKL
>anomel_SG7-2|AMEC014046|to_be_corrected|
MSIKLCWVFAALGLIWLLQISPCDAGPRHAKQLISYFKRMKLDQTKNRVYQHDVKNGLRV
HLRGPLLQKALCLPKGTKLSSDCLNRMVDKARQHENKFYAQFTYACKTNAEYSAKCLDTG
RPVYYRALTKLAKETERCWKL
>anochris_SG7-2|ACHR008118||
MVIKLIWLLGVIGLIWLFQASPSDATPWHAKQLVPYFKRMKLDKTKNRVYQHDVKYGLRM
HLRSPLLQKALCLPKGTKLSSDCLNRMVDKARQHENKFYAKFTYACRKNAEYSADCLDSG
RPLYYRDLKNLVKETERCWKF
>anoepi_SG7-2|AEPI005590|to_be_corrected|
MTTKLVWLFAIIGLVWLLQISPCDATTWHAKHLMPYFRRMKLDKSKNRVYQHDVKYGLRM
HLRAPLLQKALCLPKGTKLSSDCLNRMVDKARQHENKFYAKFTYACKQHAEYSADCLDSG
RPVYYRDLKNLAKETEQCWKL
>anofun_SG7-2|AFUN010916|to_be_corrected|
MEAKVILIIVTTGLIWLIQLSSVEATQWHSKQLLPYFRRIQLDKTKNSVYQHTVKDAIRM
HLRIPLMQKALCLPKGTKLSSDCLNRMVDKARQHENKFYARFTYACKTHAEYSSDCMESG
RPMYYRNLRNLVKQTEKCWKL
>anomin_SG7-2|AMIN006065|to_be_corrected|
MENKIIWLVFTLGLIGMLQLSSIEATSEHAKQLQPYFQRFKLDKTKNSVYQHIVKDGLRM
HLRLPLIQKALCLPKGTKLSSDCLNRMVDKARQHENKFYAKFTYACKKHAEYSSDCLDSG
RPVYYRALRNLVKETVNCWKL
>anocul_SG7-2|ACUA017716||
MGTKFVWIFLTLALVWLIQLASIEATPWHAKQLLPYFQRFKLDKTKNSVYQHIVKDAIKM
HLRVPLLQKALCLPEGTKLSSDCLNRMVDKARQHENKFYARFTYACKKNAEYSSSCLESG
RPMYYRDLRNLVKETVKCWKL
>anoste_SG7-2|ASTE005068|to_be_corrected|
MSSKPLWLLAALALICVFQLSTVDATPWHARQLLRYFRRIQLDKTKNSVYQDDVKIGIRR
HLRAPLVQKALCLPKGTKLSSDCLYKMVDKARQHENKFYARFTYACKQHTEYSADCLESG
RPLYYQALQNLVKETLKCWKL
>anofar_SG7-2|AFAF019215||
MKSTIAFWVIGAVGLICMMQLTETDATLWHGKQVMQYFQRVRQDKTKNRVYLLDVKRGVR
LNLRGPLFQNALCLPHGTKLSSDCLNRMVDKARQHENKFYAKFTYACKGHAEYSSACLEK
ARPEYYRDLKNLAKETIQCLKVK
>anodir_SG7-2|ADIR006362||
MRLNTTLWIVGAVGMICVMQLTPTDATPWHAAQVRQYFKRIKLDKTKNQVYLHDVKRGIR
TQLRVPLLQKALLMCQETQLSSDCLNRMVDKARQHENKFYAKFTYACKGHPEYSAVCLET
ARPQYYRNLRKLAKETIKCWTLK
>anoatro_SG7-2|AATE006599||
MSFKAFCFVCVSGIIFLLQVKQSNATFQHAKEVLQYFKRVRLDNTKNSVYQSQVRYGIRN
VLRNPLLAKAGCLKREVKLSTDCLNRMVDRARQHENKFYAKFTYACRGHAEYSAECLESA
RPKYYRRLKALVAQTEKCWKL
>anosin_SG7-2|ASIS020198|to_be_corrected|
MHLKITFLLAISAIICCLQVYPTDATFQHAKDVLEYFKRIRLDKTKNSVYKSYVKYGVRN
ILRNRLLQKAGCLKKEVNLSSDCLNRMVDKARQHENEFYAKFTYACKGHAEYSAACLEFA
RPKYYRQLRALVAQTEKCWKL
>anoalb_SG7-2|AALB001854|to_be_corrected|
MELIGTNVVMLAAFALISIMQFNAIDATHEHANKMTNIFRRVKLDKTKNAVYQDYVQKGI
KTLLKDPLVSKAMLLPASKSLPDDCLNAMVDEAREHENKFYAVFTYDCQDHIPTAFPCLE
KGVATYYENLKALEKSTEKCCNM
>anoga_SG7-3|AGAP013724||
MSIKLCWVLAALGLICLLQISPSEGTPSHSQQLLSYFKRMKLDKTKNRVYLDDVEYGLRT
NLRRPLLQNALFLPKGTKMSVFSSDCLNRMVDKARQHENKFYAQFTYASKTNAEYSSDCL
DTGRPVYYRDLKKLAKETEQCWKL
>anocol_SG7-3|ACOM030347|to_be_corrected|
MSIKLCWVLAALGLICLLQISPSEGTPSHSQQLLSYFKRMKLDKTKNRVYLDDVEYGLRT
NLRRPLLQKALFLPKGTKVSVFSSDCLNRMVDKARQHENKFYAQFTYACKKNAEYSSDCL
DTGRPVYYRDLKKLAKETEQCWKL
>anoga_SG8|AGAP010647|to_be_corrected|
MSRIVSFISPVPLFLLLSLATLRGDPFVALRTSTTNRTLLCWAIKLSPTAYVTDAECVRS
HRKHQIVMIYGDIAPNRTVQERLGRKVAGLRQPACRYRVPSLVLVGAPDDSERSVLNRTV
RNFIASYGMVQSEQQQATCRECRVLAIRRNLPCPVTPGTMAVVYSDCLKQLDAIEIEHAA
KVTSQWDTWAWTLRRKLKATLYADLERMGRARMEMLNFMTAARR
>anocol_SG8|ACOM027376||
MSRIVSFISPVPLFLLLSLATLRGDPFVALRTSTTNRTLLCWAIKLSPTAYVTDAECVRS
HRKHQIVMIYGDIAPNRTVQERLGRKVAGLRQPACRYRVPSLVLVGAPDDSERSVLNRTV
RNFIASYGMAQSEQQQATCRECRVLAIRRNLPCPVTPGTMAVVYSDCLKQLDAIEIEHAA
KVTSQWDTWAWTLRRKLKATLYADLERMGRARMEMLNFMTAARR
>anoara_SG8|AARA009051|to_be_corrected|
MSRIVSFISPVPLLLLLSLDTLRGDPFVALRTSTTNRTLLCWAIKLSPTAYVTDAECVRS
HRKHQIVMIYGDIAPNRTVQKRLGRKVAGLRQPACRYRVPSLVLVGAPDDSERSVLNRTV
RNFIASYGMVQSEQQQATCRECRVLAIRRNLPCPVTPGTMAVVYSDCLKQLDAIEIEHAA
KVTSQWDTWAWTLRRKLKATLYTDLERMGRARMEMLNFMTAARR
>anoqua_SG8|AQUA000082|to_be_corrected|
MSRIVSFISPVPLLLLLSLATLRGDPFVVLRTSTTNRTLLCWAIKLSPTAYVTDAECVRS
HRKHQIVMIYGDIAPNRTVQERLGRKVAGLRQPACRYRVPSLVLVGAPDDSERSVLNRTV
RNFIASYGMVQSEQQQPTCRECRVLAIRRTLPCPVTPGTMAVVYSDCLKQLDAIEIEHAA
KVTSQWDTWAWTLRRKLKATLYTDLERMGRARMEMLNFMTAARR
>anomer_SG8|AMEM006289||
MSRIVSFISPVPLLLLFSLATLRGDPFVALRTSTTNRTLLCWAIKLSPTAYVTDAECVRS
YRKHQIVMIYGDIAPNRTVQERLGRKVAGLRQPACRYRVPSLVLVGAPDDSERSVLNRTV
RNFIASYGMVQRNQQQPTCRECQVLAIRRTLPCPVTPGTMAVVYSDCLKQLDAIEIEHAA
KVTSQWDTWAWTLRRKLKATLYTDLERVGRTRMEMLNFMTAARR
>anomel_SG8|AMEC010337|to_be_corrected|
MSRVVSFISPVPLLLLLSLATLRGDPFVALRTSTTNRALLCWAIKLSPTAYVTDAECVRS
HRKHQIVMIYGDIAPNRTVQERLGRKVAALRQPACRYRVPSLVLVGAPDDSERSVLNRTV
RNFIASYGMVQSEQQQPTCRECRVLAIRRTLPCPVTPGTMAVVYSDCLKQVAYAFLLDAI
EIEHAAKVTSQWDTWAWTLRRKLKATLYTDLERMGRGRMEMLNFMTAARR
>anochris_SG8|||
MSRVVSSISLAPLLFLLSLATLPPVWGDVGDSFVALRTSTTNRTLLCWAIKLSPTAYVTD
GECVRSYRKHQIVMIYGDIAPNRTVQERLGRKVARLRQPACRYRIPSLVLVGDPDGTNRS
VLHRTVRNFIASYDMLQTEQRTCRECQVLAIRRTLPCPVPPGTMAIVYTNCLKQIDAIAI
GLAAKGRMRWDTWAWKLRRKLKATLYADLERLGRERLEMLNFMTAARR
>anoepi_SG8|AEPI004417|to_be_corrected|
MYRVVSFISAGTVLLVLLSSATLPSSGRGDPFVALRTATVSRTFLCWAIKLSPTAYVTDA
DCVRSYRKHQIVMIYGDITPNRTVQERLGRKVAGLRQAACRHRVPSLMLVGDPDGTNRSV
LHRSVRNFIASYGMLQTRHQRSMTCRECQVLAIRRTLPCPVTPGTTALLYTACLKQIDAL
EKGFAAKSRASWDTWVWKLRRKLKATLYANLERFGRERLEMLNFMTGTRR
>anofun_SG8|AFUN007248|to_be_corrected|
MHCLLTVRLLVLLSLATLFAVRGEFVALRDASTRNRTLLCWAIKLSPTAYVTDADCVRSY
RKHQIAMIYGDITPAPNVRERLGRKVASLRQQPACQHRVPSLVPVSASDGSNRTVLDQTV
RNFIASYALLSTAPPKTCRECQVLAIRRILPCPATPGTVVLYTNCLKQMEAIETALAVKS
KQRRDTWVWQFRRKLQATLYADLERQSRERLEMLNFMAAARR
>anomin_SG8|AMIN008701|to_be_corrected|
MNCLTVRVLLVLSLTTLHTVRGEFVTVRDASTPNRTLLCWAIKLSPTAYVTDAECVRSYR
KHQIVMIYGDIAPAPAVRERLGRKVASLRQHPDCQHRVPPLVLVSAISAGSNRSVLDQTV
RNFIASYAMLSTARTKACRECQVLAIRRILPCPATPGTVVLYSNCLKQMDAIETALAVKS
QQRRDTWVWKLRRKLKATLYADLERLHRERLEMLNFMTTARR
>anocul_SG8|ACUA015614|to_be_corrected|
MNSLTAHLLLVLSLATLHTTVHGEFVTVRDASTRNRTLLCWAIKLSPTAYVTDADCVRSY
RKHQIVMIYGDITPAADVRERLDRKVASLRQHPVCQHRVPPLVLVSASSNQSMLDQTVRN
FIASYAMLSTARTMTCRECQVLAIRRILPCPATPGTVVLYSNCLKQMDAIETALAVKSQQ
RRDTWVWELRRKLQATLYADLERQRRQRLEMLNFMTTA
>anoste_SG8|ASTE010089|to_be_corrected|
MSLGAPSSIVGWFVRWLLPLLLALPTPWLTVRGEFVAVRASTTNRTLLCWAIKLSPTAYV
TEAQCVRPYRKHQIVMIYGDIAPGPSVRERLGRKVASLRQPLCRHHVPPMMLASAPDGSN
RTVLDRTVRNFIASYSVLSATGRTLTCRECQVSAIRRVLPCPATPGTAVLYTDCLQQMDV
TVAAAKSKRHRDAWVWQFRRKLKATLYAELERMGRERMAMLNFMTGTVAEPVA
>anomac_SG8|AMAM015848||
MSLAVPSIVRLLLLLCALATLLTVRGGFVALRASTSNRTLLCWAIKLSPAAYVTDAECVR
SYQHQIVMIYGDITPGPTVRERLGRKVASLRQPLCQHRVPAMVLTSASDGNRNRSVLDQT
VRNFIASYTMLSTERTLTCRECQVLAIRRILPCPVNPGTVVLYTDCLKQLDSIDQMTLAA
AKHRDAWVWQFRRKLKATLYPELERLGRERKAMLNFMTTAGHR
>anofar_SG8|AFAF002396||
MPCLGCVVASLVLLALATLTPARGEFVAIRVASRNRTLLCWAIKLSPVAYVADAECVRSY
RKHQIVMIYGDAPPGPGVRERLGKKVDSLRQPPCRHRVPSLALVGGTVDDRSALGPTVRN
FIASYGTLQAGRGTMMTCRECQVLAIRRVLPCPGAPAGTVVLYSDCLRQLDAARPSRKSP
SPLDAWTWKLRRDLKRTLYQDLERRYRQRLEMLNFIASARR
>anodir_SG8|ADIR000333|to_be_corrected|
MSCLGCALAAVLLLLTLATRAPAQDAFVAVRAASTNRTLLCWAIKLSPAAYVADPECVRS
YRKHQIVLIYGDVAPGPSVRERLGRRVAGLRQPPCRHRVPPLALVGSGDRSALGPTVRNF
IASYGMQQAARRTATCRECRVLAVRRVIPCRAAPVGTVVLYTDCLQQLDSKQVSQSQSQF
ATWAWMLRRKLKRTLYEDLERQARQRLEMLNFIANARR
>anoatro_SG8|AATE013683||
MSGGRPISRRIVIASAIVAWSWLAALPSTCGASGTKSRPVSTGIDTEFVAIRTSPNRTLL
CWAIKLSPTAFVADAECVRRYRRHQIAMIYGDVVPQAPTVRERLRRRLASLRSPQCRHSV
PPLVLVSAPAGSDRSSLGQTVRNFIAAYGMVDGHGRVCRECEILGIRRVFRCPVEPGTVV
LYNDCLKQIEAAERATMNRQMAELDGWTWQLRRTLHGSLYADLEQRGKLQLEWLKFITSS
RR
>anosin_SG8|ASIS019158|to_be_corrected|
MSGVKRSQPSVSRRIVIASTIGPLLWLATLSAAGTKSRPVSTGIGADFVAIRTVPNRTLL
CWAIKLSPTAYVADAVCVRRYRKHQIAMIYGDGVPREPELARLWSRLVSLRTPRCRHDVP
SLALVTAPAGSNRSSLGETVRNFIAAYGIARESENVCRECEILAIRRVLPCPMVEPGTVV
LYNDCRKQIEAIERAAMNRQTAELDGWMWQLRRTLQKTLYARLEERGRQQLEWLKFITST
RR
>anoalb_SG8|AALB010740|to_be_corrected|
MSGRPSSIIVQVIVLQVVLLLLAAITDSSGEEFVAIRRRTDGTGNRTLPLCWAIKLSPTA
FVGEADCVRHYRKHQIVMIYGDVRPATHQVRIRLRRKLANLRELAACRHRVPSMMMVASA
PAHQQPASHRSDLTLTVRNFVASYAMQAAQGVDANTCRVCHVLGIRRQLPCPAEPGTVVL
YPDCLQQIEGLASRTYTRQRNRLDSWRWHLRHRLQNTLYAELEQKGRLRMELLKFMTTAR
H
>anodar_SG8|ADAC001407||
MSGQPATIIVQVIVLQVLLLLVVLVVAITDSTGVAGEEFVAIRRTDGTGNRTLPLCWAIK
LSPTAFVGEADCVRHYRKHQIVMIYGDVRPRATHQERVRLRRKLASLREPVCRHRVPSVM
MVVSAGAAREDGNHRSDLTRTVRNFVASYSLLAVQKEGVDAGTCRVCHVLGIRRVLPCPA
EPGTVVLYPDCLQQIEGLVSRTYERQRNLLESWRWHLRHRLQNSLYAELEQKGRLRMELL
KFMTTIRY
>anoga_SG9|AGAP013423||
MCKFYRLISTLLVVVVIAPRHQCSPFFFQYNRPYLSQPSTSQLTSTAANVAQRSNVTVAL
GNRINTDTALDDYGTRVDGVTINVDRRRKRRDIWGLSSILGPNAPNGSYIAINNQVFPLP
ESLSNVSLNIAPVPSSGHIVNISQFTSDSFMPAIPDNYTTAFQSLMNDFQTLPLDTMDSI
VRLLATGYQNTFGQLFLEESFQRLNQTLDYGREVVRNGLSNLADQAGQGFERIITRFNSS
TGAVRQCVGDNLNPTNVARSVVDRGYNCINRKWQHLTELAGNIGEDIVAADKGAAEFLAN
LTTCNGAANFSSSVSTSERNTLRRQCYVRVITSFPQPLLFLPVSLAIDGAKLYASVSGLE
VDIGACAAEVALAIGMTTAQIGTKVALCQVFGS
>anocol_SG9|ACOM023990|to_be_corrected|
MCKFYRLISTLLVVVVIAPRHQCSPFFFQYNRPYLSQPSTSQLASTAANAVQRSNVTVAL
GNRINTDTALDDYGTRVDGVTINVDRRRKRRDIWGLSSILGPNAPNGSYIAINNQVFPLP
ESLSNVSLNIAPVPSSGHIVNISQFTSDSFMPAIPDNYTTAFQSLMNDFQTLPLDTMDSI
VQLLTTGYQNTFGQLFLEESFQRLNQTLDYGREVVRNGLSNLADQAGQGFERIITRFNSS
TGAVRQCVGDNLNPTNVARSVVDRGYNCINRKWKQLTELAGNIGEDIVAADKGAAEFLAN
LTTCNGAANFSSSVSTSERNTLRRQCYVRVITSFPQPLLFLPVSLAIDGAKLYASVFGLE
VDIGACAAEVALAIGMTTAQIGTKVALCQVFGS
>anoara_SG9|AARA009800|to_be_corrected|
MCKFYRLISTLLVVVVIAPRHQCSPFFFQYNRPYLSQPSSQLAPTAANVAQRSNVTVALG
NRINTNTALDDYGTRVDGVTINVDRRRKRRDIWGLSSILGPNAPNGSYIAINNQVFPLPD
SLSNVSLNIAPVPTSGHIVNISQFTSDSFMPAIPDNYTTAFQSLMNDFQTLPLDTMDSIV
RLLATGYQNTFGQLFLEESFQRLNQTLDFGREVVRNGLSNLADQAGQGFERIITRFNSST
GAVRQCVGDNLNPTNVARSVVDRGYNCINRKWQQLTELAGNIGEDIVAADKGAAEFLANL
TTCSGAANFSSSVSTSERNTLRRQCYVRVITSFPQPLLFLPVSLAIDGAKLYASVSGLEV
DVGACAAEVALAIGMTTAQIGTKVALCQVFGS
>anoqua_SG9|||
MCKFYRLISTLLVVVVIAPRHQCSPFSFQYNRPYLSQPSTSQLASTAANVVQRSNVTVAL
GNRINTDTALDDYGTRVDGVTINVDRRRKRRDIWGLSSILGPNAPNGSYIAINNQVFPLP
ESLSNVSLSIAPVPSSGHIVNISQFTSDSFMPAIPDNYTTAFQSLMNDFQTLPLDTMDSI
VQLLATGYQNTFGQLFLEESFQRLNQTLDYGREVVRNGLSNLADQAGQGFERIITRFNSS
TGAVRQCVGDNLNPTNVARSVVDRGYNCINRKWQQLTELAGNIGEDIVAADKGAAEFLAN
LTTCNGAANFSSSVSTSERNTLRRQCYVRVITSFPQPLLFLPVSLAIDGAKLYASVSGLE
VDIGACAAEVALAIGMTTAQIGTKVALCQVFGS
>anomer_SG9|||
MCKFYRLISTLLVVVVIAPRHQCSPFFSQYNRPYLSQPSSQLASTAANVVQRSNVTVALG
NRINTDTALDDYGTRVDGVTINVDRRRKRRDIWGLSSILGPNAPNGSYIAINNQVFPLPE
TLSNVSLNIAPAPSSGHIVNISQFTSDSFMPAIPDNYTTAFQSLMNDFQTLPLDTMDSIV
QLLATGYQNTFGQLFLEESFQRLNQTLDYGREVVRNGLSNLADQAGQGFERIITRFNSST
GAVRLCVGDNLNPTNVARSVVDRGYNCINRKWQQLTELAGNIGEDIVAADKGAAEFLANL
TTCNGAANFSSSVSTSERNTLRRQCYVRVITSFPQPLLFLPVSLAIDGAKLYASVSGLEV
DIGACAAEVALAIGMTTAQIGTKVALCQVFGS
>anomel_SG9|||
MCKFYRLISTLLVVVVIAPRHQCSPFFFQYNRPNLSQPSSQLASTAANVVQRSNVTVALG
NRINTDTALDDYGTRVDGVTINVDRRRKRRDIWGLSSILGPNAPNGSYITINNQVFPLPE
SISNVSLNIAPVPSSGHSVNISQFTSDSFMPAIPDNYTTAFQSLMNDFQTLPLDTMDSIV
QLLATGYQNPFGQLFLEESFQRLNQTLEYGREVVRNGLSNLADQAGQGFERVITRFNSST
GAVRQCVGNNLNPTNVARSVVDRGYNCINRKWQQLTELAGNIGEDIVAADKGAAEFLANL
TTCNGAAYFSSSMSTSERNTLRRQCYVRVITSFPQPLLFLPVSLAIDGAKMYASVSGLEV
DIGACAAEVALAIGMTTTQIGTKVALCQVFGS
>anochris_SG9|ACHR008629|to_be_corrected|
MCMIFKSLCTLFAVVVISPQHNCNPLFFGYGRPIASLPEPSSRSTSTASNSAVQRSNVTV
ALGNRINTDTALDDYGTRVDGVTINVDRRRKRRDLWGLSSILGPDAPNGSYIAINNQVFP
LPESLSNVSLNVATLPNSEQLVNISQITPGSFMPAIPQNYTSAFQSLVTQFQTLPLDAMD
RIVQLLATGYQHTLGQLFLEQSFERINRTLDYGRTVIRNGLNNLADQTGQGFEQIIETFN
SSTGAVRQCVGDSLDPTHVARSVVDKGYGCINRKWQELIELTGNIAEDIVAADKGAAEFL
TNLTTCNGATVATANFGSSSISERNAAIRRRQCYVRVIASFPQPLLFLPVSLAIDGTKLY
ASVSGLEADVGACAAEVALAIGMTTAQIGTKILLCQVFPS
>anoepi_SG9|AEPI005519|to_be_corrected|
MCNLIRLVVTIFVGVVFTPQHKCEPFFFAYPRPAQLRPSNPSAASATNPTAQQSNVTIAL
GNRVNTDTALDDYGTRVDGVTINVDRRRKRRDVWGLSSILGPNAPNGSYIAIDNQVFPLP
ENLSNVSLNITSLSNSTPASFIPAIPENYTSALQTLMTRFQTLPLDAMDSTVRVLDTAYQ
NTFGRLFLERSFERLNHTLDYGRTVVRNGLDNLATQAGQGFEQIIARFNRSTGTVRRCVG
DNLNPTHVARSVVDKGYSCINRKWQELVDLAGNIGEDVVAADKGASEFLANLTTCSGGAS
GNFSASIPPPERNASRRQCYVRVIGSFPQPLLFLPVSLAIDGAKLYASVSALEADVGACA
AEVALAIGMMTAQIGTKIVLCQVFPS
>anofun_SG9|AFUN006264|to_be_corrected|
MGELYRVLFTVFTLVVISPQNGCDPLFYYIPRPALSSSGSGSTSSASNPVQNSNVSIALG
NRINTDTALDDYGTNVDGLTVNVVRRRRRRDIWSIPSILGSSIQNGSYIAIDNQIFPLPD
NLSNVSLNIGSLPYSQEILNMSQSSFIPTIPENYTNAFQSLVTRFQTLPLNVMDNIVRLL
STGYQNTFGRLFLERSFERLNQTLEYGRTEVRNGLNNLVNQTGQGFEQIIARFNDSSSAV
QRCIGNNLNPTNVARSVVDKGYNCVNRKWQELNELAGNIGEDIVAADKGATEFLANLTTC
NGANFNGTDNMSTLRRQCYVRTIVSFPQPLLFLPVSLAIDSTKLYASVSGLEADIGACAA
EVALEIGMTTAQIGTKFVLCQIFS
>anomin_SG9|AMIN002825|to_be_corrected|
MGELYRVLVAIFVFVVITPQHECNPLFYLPRPAPPSTSTSSGSASSTSTPVQQSNVSIAL
GNRVNTDTALDDYGTRIDGLTVNVVRRRRRRDIWSIPELLGSNISNGSYISINNQIFPLP
DNLSNVSLNVASLSNSQQIFNISQPSSVSFMPTIPENYTNAFQSLVTGFETLPLDFMDNI
VRLLSTGYNNSFGQLFLERSFERLNQTVDYGRKIVRNGLDNLVDQTGHGFEQIISRFNNS
SSAVQQCIGDNLNPTNVARSVVNKGYNCVNRKWQELDELAGNIGEDIVAADKGASEFLAN
LTICNGANFEGSNNLTTSQRNTLRRQCYVRTIVSFPQPLLFLPVSLAIDGTKLYASVSGL
EADIGACAAEVALEIGMTGAQIGTKIVLCQVFS
>anocul_SG9|ACUA018606|to_be_corrected|
MGEVYQALVTIFVLVVITPHHECSPFFFFPRPAPQTTSSSGSTSSASIPVQESNVSIALG
NRINTDTALDDYGTRVDGLTVNVLRRRRRRDLWSIPEILGSNYPNRSYIAINNQIFPLPD
NLSNVTLNVASTNSHQTINSTQPGSISFMPNIPENYTSAFRSLVNGFETLPLDAMDNIVR
LLSAGYQNSFGQLFLERSFERLNQTLDYGRTVVRNGLDNLVDQTGHGFEQIIARFNSSSS
AVQQCIGDSLNPTNVARSVVDKGYNCVNRKWQELNELAANIGEDIVAADKGASEFLANLT
TCNGANFAGTYNQTTSQRNTLRRQCYVRTFVSFSQPLLFLPGLLAIDGTKLYASISGLEA
DIGACAAEVALETGMTGAQIGTKIVLCQIFS
>anoste_SG9|ASTE003397|to_be_corrected|
MGEFYRVLFTALVVVVIAPQHQCNPLFFFPRPILSTTSSGGTTTASSPSPAVQESNVTVA
LGNRINTVTGLDDYGTNIDGLTVNVVRRRRRRDIWSISSVLDSNAPNGSYIAINNQIFPL
PDNLSNVSLNVASLPNSQQILNFSQSLPTSFMPAIPENYSNAFQSLVTGFETLPLDFMDN
IVRLLSTGYQNSFGQLFLERSFGRLNQTLARGHEVVQNGLNAIASQTGQGFEQIIARFNG
SSSAVQRCVGNSLNPTNVARSVVSKGFNCVDRKWQELNELAGNIGEDVVAADKGASEFLA
NLTTCSGANYNNSDLSTSQRNTLRRQCYVRTIVSFPQSLLFLPISLAIDGTKLYASISGL
EAELGACGAEVALEIGMTAAQIGTKIVLCQIFPS
>anomac_SG9|AMAM023191|to_be_corrected|
MGELTVVFTAFFLVVIAPHRHQCNPLFFYPRPLLSTSSSGATTTTSSSPTPAVQESNVTI
ALGNRINTDTALDDYGTNVNGLTVNVNRRRRRRDIWDIPSILGPNAPNGSYIAINNQIFP
LPDNLSNVSLNVSSLPTSQQILNMSQSLATSFMPTIPENYTNAFQLLVTSFETLPLDIMD
NIVRLLSIGYQNTFGQLFLERSFQRLNQTLDQGAEVVRNGLNALVNQTEQGFEEIIARFN
SSTAAVQRCVGNSLNPTNVARSVVDKGFNCINRKWQELNELAANIGEDVVAADKGASEFL
ANLTTCSGANYNSSDLSISQRNTLRRQCYVRTILSFPQPLLFLPISLAIDGTKLYASVSG
LEADLGACAAEVALEIGMTAAQIGAKIVLCQIFPS
>anofar_SG9|AFAF015063|to_be_corrected|
MYTLSRTTLALSIIVAISPQLECSPWFFFIPRPVQSSRNTSTTSAGTSSGTSQQSNVTVA
LGNRVNTETGLDDYGTSVDGVTLNIARRRRRRDIWDLSSLLGPNAPNGSYIAINNQVFPL
PENLSNVSLNVVSIPEPPQLLNLSQPSFVPTIPQNYTNAFQTLVTEFETLPLDAMDGIVQ
LLSTGYRNSFGQLFLEQGFARLHQALANGTRTVETGLNNLADQAGRGFEQLITRFNGSTS
SVQRCVGDNLNPTNVSRSVLNTAYSCVNRKWQELVRLAKNIGQDIVAADNGASQFLTNLT
ACSAANVRASSTSGTELTTAQLNSLRRQCYGRAIGSFPQRLLFLPVSLAIDGTRLYASIS
GLEADIAACAGELAVAIGMESAQIGTKILLCQVFPAS
>anodir_SG9|ADIR003224||
MLKFSRAALILSTFAVVAPQLECIPWFFYFPRSPQTSRNNSSTSANTSSPSQQSNVTVAL
GNSINTVTGLNDYGTNVDGVTVNIVRRRRRRDIWNLSSLLGPNAPNGSYIAINNQVFPLP
DNLSNVSLNVSSIPDPQPFLNSSFIPSIPQNYSNAFQTLVTGFETLPLDTLDNIVQLLSN
GYQHTFGRLFLEQGFARLNQMLANGSVIVQNGLDNLAEQVGQGFEKIIARFNESTSSVQR
CVGDNLNPTNVVRSILNKGYTCVNRKWQELVELAGNIGQDIVAADNGASQFLANLTACSG
TNVSKSISGAQLTTSLRNALRRRCYVRSIVSFPQPLLFLPVSLAIDGARLYASINGLEAD
IAACAGEQAVAIAIEVAQIGTTIVLCQVVPAL
>anoatro_SG9|AATE017436||
MNGIASVGLGLLFLLAIAPQQHECNPFYWFPQRVPATSYNQAGTTTSSIASAAQQQSNVS
VSLGNRINTNTTLDDYGTRVDGVTVNVVRRRRRRREIYDIPAIPSIPSSQLNGSYVAIGN
QVFQLPDQLTNLSLNIVSSSLPAASPQELNLSTVFVPTIPDNYTDAFRALVTQFESLSLD
TMDNIVQFLADGYSNSFGQLFVENGFARLNQSLEYGRSVAQAALDNLAHQGAEGFEQLIR
NFNASTSRVQRCVGNNLNPTNVSRAVVGRANACVSTKWQELSRLVGNIAEDIVAADHGAV
QFLANLTACNGANFDTLYASSNAQRRQCYVQAVQSFPQSLLFLPVSLTIDTAQLYASIQS
LQMDVAICGSQMALEIGLVTAQIGSKIVLCQVFPS
>anosin_SG9|ASIS014775|to_be_corrected|
MNEFGSLGLGLLLFLSSVPQHESHPFFWFPRPTVQQSSTSYGSGSTSSTDLPVEQSNVAV
SLGNRINTDTALDDYGTRVDGVTVNVVRRRRRRDIWDIASISSIPNSLNGSYIAIGDQVF
QLPDHLSNVSLNVVSSTSPASSFPQASNLSTAFIPTIPENYTDAFRTLVTQFETLSLDTL
DNIVQYLAVGYNGTFGQLFVENGFARLNQSLEYGRSVVNAGLYNLADQGAQGFEQLIRHF
NASSSRVQRCVGNNLNPTRVARTVVGRANECVNAKWQELAGLVGNIGEDIVAADHGANQF
LANLTVCNGSNIDPSNETIAQKNTLRRQCYVEAVESFPQALLFLPVSLTIDAAQLYASIQ
SLQTDVAVCGSQLAMEIGMVTAQISSKILLCQIFPSEN
>anoalb_SG9|AALB002653|to_be_corrected|
MNSSMSVIVGLLIAMIGTTSLHVDAFLFPPAWTQHQPTAAVNRAPATAATATATQQSNVT
LALGNRVNTDTALTDYGTRVNGLGINVNRRRRRDIWNIESNPVLAGLAANNPVNGSYIAI
GNQVFTLPNNLSNVSLNIAAGGGSSSSTGQTVPPSISTFLPMIPNNYTQAFETLMTQFQT
QPLDAMDSVVQTLTDAYTNTFRGLFTEAGLKGLNETLERGRSVIETAIESIVDQGAQGFE
QAIASFNVSSARVQQCVGPDLTPTSIGRRVVGKGTDCVNRKWRQVSDIAGRIAGDILAAD
RGASDFLRNLTTCNGANFNAEDASSGSASTRSALRRQCYVRTIGNFPQSLLFLPISLTIE
GGKLYAALSSLQADVALCAGEMGLEIGLVTAQVSSKIAFCQVVQP
>anodar_SG9|ADAC009580||
MNRSMSVILALLIAAIGTIPWYVDAFLFTTPWNPQPPRTINQPSATSATSATTPTQQSNV
TLALGNRINTDTALTDYGTNVNGLGINVNRRRRRRRDIWNIESNPVLAGLAANNPVNGSY
IAIGNQVFHLPNNLSNVSLNIASGSSGGAGQTVPSNFSTFLPMIPDNYTQAFQKLVTQFQ
TLPLDAMDSIVQTLSDAYSNTFKGLFTAAGLKGLNETLEHGRSVIEGGIQSIVDQGAQGF
EQVIASFNDSSARVQQCVGPDLSPTSIGRRVVGKGTDCVNRKWRQLSDIGGRIAGDILAA
DRGASDFLGNLTTCNGANFNAADASSGGTGTRNALRRQCYVRAIGNFPQSLLFLPVSLTI
EGGKLYAALSSLQTDVALCASEMGLEIGLVTAQVSSKIAFCQLAQL
