# Supplementary material for: Anopheline salivary protein genes and gene families: an evolutionary overview after the whole genome sequence of sixteen Anopheles species
Source: BMC Genomics. 2017 Feb 13;18:153. doi: 10.1186/s12864-017-3579-8 (PMC5307786; doi:10.1186/s12864-017-3579-8)
Supplement: Additional file 20: — Phylogenetic data. The zipped file includes data used for the phylogenetic trees reported in Fig. 3 and Additional files 3, 5, 8, 10, 13 and 15. The.meg files are the protein alignments used for the construction of the phylogenetic trees (.mts files). All the files are in MEGA format and can be viewed using the software MEGA (Molecular Evolutionary Genetic Analysis). (ZIP 147 kb) [file 12864_2017_3579_MOESM20_ESM.zip]

Archive with 33 entries (30 files):
- Additional file 20_Phylogenetic data/
- Additional file 20_Phylogenetic data/.DS_Store
- __MACOSX/
- __MACOSX/Additional file 20_Phylogenetic data/
- __MACOSX/Additional file 20_Phylogenetic data/._.DS_Store
- Additional file 20_Phylogenetic data/Additional file 10_data.meg
- __MACOSX/Additional file 20_Phylogenetic data/._Additional file 10_data.meg
- Additional file 20_Phylogenetic data/Additional file 10_data.mts
- __MACOSX/Additional file 20_Phylogenetic data/._Additional file 10_data.mts
- Additional file 20_Phylogenetic data/Additional file 13_data.meg
- __MACOSX/Additional file 20_Phylogenetic data/._Additional file 13_data.meg
- Additional file 20_Phylogenetic data/Additional file 13_data.mts
- __MACOSX/Additional file 20_Phylogenetic data/._Additional file 13_data.mts
- Additional file 20_Phylogenetic data/Additional file 15_data.meg
- __MACOSX/Additional file 20_Phylogenetic data/._Additional file 15_data.meg
- Additional file 20_Phylogenetic data/Additional file 15_data.mts
- __MACOSX/Additional file 20_Phylogenetic data/._Additional file 15_data.mts
- Additional file 20_Phylogenetic data/Additional file 3_data.meg
- __MACOSX/Additional file 20_Phylogenetic data/._Additional file 3_data.meg
- Additional file 20_Phylogenetic data/Additional file 3_data.mts
- __MACOSX/Additional file 20_Phylogenetic data/._Additional file 3_data.mts
- Additional file 20_Phylogenetic data/Additional file 5_data.meg
- __MACOSX/Additional file 20_Phylogenetic data/._Additional file 5_data.meg
- Additional file 20_Phylogenetic data/Additional file 5_data.mts
- __MACOSX/Additional file 20_Phylogenetic data/._Additional file 5_data.mts
- Additional file 20_Phylogenetic data/Additional file 8_data.meg
- __MACOSX/Additional file 20_Phylogenetic data/._Additional file 8_data.meg
- Additional file 20_Phylogenetic data/Additional file 8_data.mts
- __MACOSX/Additional file 20_Phylogenetic data/._Additional file 8_data.mts
- Additional file 20_Phylogenetic data/Figure 3_data.meg
- __MACOSX/Additional file 20_Phylogenetic data/._Figure 3_data.meg
- Additional file 20_Phylogenetic data/Figure 3_data.mts
- __MACOSX/Additional file 20_Phylogenetic data/._Figure 3_data.mts
