# Supplementary material for: Anopheline salivary protein genes and gene families: an evolutionary overview after the whole genome sequence of sixteen Anopheles species
Source: BMC Genomics. 2017 Feb 13;18:153. doi: 10.1186/s12864-017-3579-8 (PMC5307786; doi:10.1186/s12864-017-3579-8)
Supplement: Additional file 20: — Phylogenetic data. The zipped file includes data used for the phylogenetic trees reported in Fig. 3 and Additional files 3, 5, 8, 10, 13 and 15. The.meg files are the protein alignments used for the construction of the phylogenetic trees (.mts files). All the files are in MEGA format and can be viewed using the software MEGA (Molecular Evolutionary Genetic Analysis). (ZIP 147 kb) [file 12864_2017_3579_MOESM20_ESM.zip › Additional file 20_Phylogenetic data/Additional file 10_data.meg]

#mega
!Title ;
!Format DataType=Protein indel=-;

#anoga_SG1|AGAP000612|
----------------------------------------MRLLVLTIW-IGCV--AST-
-------------------IGEQCVI----QLVRGM------VT-RLLGP-------N-Q
AALSCD-NLWSNLLLSFNFTRQDLVACQDGELLVH-P---PEPYFSDCQQRLDSAKRDAE
ADRRAFTAEMQKKIQVNQWEADRYVQESDT----IRNQLTRLRDELRSTYRSLVLMSVQG
GASKQALKYYHYYLEG------------QPPGQLLSSIIAAVYSV--PEHAHERFEYLLD
FARKVPG--N-SVRLAFYHQITAELRRHPEQRDSYLAMIAALDLGKLAFLSQ------NA
DARQLYLGLFNPALKRLQAAVIAGS---YDEIVTFATAYPDHFEQIANQLSTL-ESEAWN
-QANF-ERLLLYPNRLPLAKQRLEAFRMMLLQINQRNK-------HDFAPRLTRVAKELD
KCESFVKSGSKTQ----QSDLEKLVAVKRMFATRDANRDYDH--------YLQESKKIIE
---------------------------

#anocol_SG1|ACOM036307|
----------------------------------------MRLLVLTIW-IGCV--AST-
-------------------IGEQCVI----QLVRGM------VT-RLLGP-------N-Q
AALSCD-NLWSNLLLSFNFTRQDLVACQDGELLVH-P---PEPYFSDCQQRLDSAKRDAE
ADRRAFTAEMQKKIQANQWEADRYVQESDT----IRNQLTRLRDELRSTYRSLVLMSVQG
GASKQALKYYHYYLEG------------QPPGQLLSSIIAAVYSV--PEHAHERFEYLLD
FARKVPG--N-SVRLAFYHQITAELRRHPEQRDSYLAMIAALDLGKLAFLSQ------NA
DARQLYLGLFNPALKRLQAAVIAGS---YDEIVTFATAYPDHFEQIANQLSTL-ESEAWN
-QANF-ERLLLYPNRLPLAKQRLEAFRMMLLQINQRNK-------HDFAPRLTRVAKELD
KCESFVKSGSKTQ----QSDLEKLVAVKRMFATRDANRDYDH--------YLQESKKIIE
---------------------------

#anoara_SG1|AARA010441|
----------------------------------------MRVLIFTIW-IGCA--AST-
-------------------LGEQCVI----QLVRGM------VT-RLLGP-------N-Q
AALSCD-ILWSNLQLSFNYTRQDLVACQDGELLVH-P---PEPYFSDCQQRLDRAKQDAE
ADRRAFTAEMQKKIQVNQWEADRYVQESDT----IRDQLARLRDELRSTYRSLVLMSVQG
GASKQALKYYHYYLEG------------QPPGQLLSSIIAAVYSV--PEHAHERFEYLLD
FARKVPG--N-SVRLAFYHQITAELRRHPEQRDSYLAMIAALDLGKLAFISQ------NA
DARKLYLDLFNPALKRLQAAVIAGS---YDEIVTFATAYPDHFEQIANQLSTL-ESGAWN
-QANF-ERLLLYLNRLPLAKQRLEAFRMMLLQINQRNK-------HDFAPRLTMVAKELD
KCESFVKSGSKNQ----QTDLEKLVTVKRMFATRDPNRDYDH--------YLQESKKIAK
---------------------------

#anoqua_SG1|AQUA001766|
----------------------------------------MRVLILTIW-IGCA--AST-
-------------------LGEQCVI----QLVRGM------AT-RLLGP-------N-Q
AALSCD-NLWSNLLLSFNYTRQDLVACQDGELLVH-P---PEPYFSDCQQRLDRAKQDAE
ADRRAFTAEMQKKIQVNQWEADRYVQESDT----IRDQLARLRDELRSTYRSLVLMSVQG
GASKQALKYYHYYLEG------------QPPGQLLSSIIAAVYSV--PEHAHERFEYLLD
FARKVPG--N-SVRLAFYHQIAAELQRHPEQRDSYLAIIAALDLGKLAFLSQ------NA
DARQLYLDLFNPALKRLQAAVIAGS---YDEIVTFATAYPDHFEQIANRLSTL-ESGAWN
-QANF-ERLLLYPNRLPLAKQRLEAFRMMLLQINQRNK-------HDFAPRLTSVAKELD
KCESFVKSGSKSQ----QSDLEKLVTVKRMFATRDPNRDYDH--------YLQESKKIAK
---------------------------

#anomer_SG1|AMEM001646|
----------------------------------------MRVLVLTIW-IGCA--AST-
-------------------LGEQCVI----QLARGM------VT-RLLGP-------N-Q
AALSCD-NLWSNLLLSFNYTRQDLVACQDGELLVH-P---PEPYFSDCQQRLERAKQDAE
ADRRSFTAEMEKKIQVNHWEAERYVQESDL----IRNQLTRLKDELRSTYRSLVLMSVQG
GASKQALKYYHYYLEG------------QPPAQLLSSVIAAVYSV--PEHAHERFEYLLD
FARKVPG--N-SVRLAFYQQIIAELRRHPEQRDSYLAMIAALDLGKLAFLSQ------NA
DARQLYLDLFNPALKRLQAAVIAGS---YDEIVTFATAYPDHFEQIANRLSTL-ESGAWN
-QANF-ERLLLYLNRLPLAKQRLEAFRMMLLQINQRNK-------HDFAPRLTRVAKELD
VCESFVKSGSKNQ----QSDLEKLVTVKRMFATRDPTRDYDH--------YLQESKKIAE
---------------------------

#anomel_SG1|AMEC011338|
----------------------------------------MRVLILTIW-IGCA--AST-
-------------------LGEQCVI----QLVRGM------VT-RLLGP-------N-Q
AALSCD-ILWSNLLLSFNYTRQDLVACQDGELLVH-P---PEPYFSDCQQRLDRAKQDAD
ADRRAFTAEMQKKIQVNQWEAHRYVQESDT----IRNQLARLRDELRSTYRSLVLMSVQG
GASKQALKYYHYYLEG------------QPPDQLLSSIIAAVYSV--PEHAHERFEYLLD
FARKVPG--N-SVRLAFYHQIAAELRRHPEQRDSYLAMIAALDLGKLAFLSQ------NA
DARQLYLDLFNPALKRLQGAVIAGS---YDEIVTFATAYPDHFEQIENRLSTL-ESGAWN
-QVNF-ERLLLYPNRLPLAKQRLEAFRMMLLQINQRNK-------HDFAPRLTRVAKELD
KCESFVKSGSKNQ----QSDLEKLVTVKRMFATRDPNRDYDH--------YLQESKKIAE
---------------------------

#anochris_SG1|ACHR000556|
----------------------------------------MRAIILALG-FGFV--VST-
-------------------LAQHCVI----EVSQDS------VN-RLVDP-------N-Q
SGLPCD-ILWSNLLLHFQNTRKNLTTCEQSELTAH-P---SEPSFSDCQQKLENVKLDAE
ADERAYTGEMQKKIQLNEWDAIKYKGESNT----LRNQITRISDELKSIYRSLILLNVQA
GASKQALKYYHRYLEG------------QAPGRLLNAIVESLYRV--PEHANERFEYLLD
FARKLAG--N-SLRVSLYKLINAELQKHPEQRDSYLAMITALDLGKVAFVGQ------NP
EARQLYQELFEPALKRLRNSVPAGN---YDEVVSFATTYPDHFEQIENRISTL-DTDVWN
-RADF-NRFVTYPNRLPLAKQRLEAFRMILMQINQRNK-------HNFEDRLVKVAKELD
ECEAFVKGGK-NE----RPDLEKLVTVKRLFATRDTNRDYEH--------YLRESKKAIE
---------------------------

#anoepi_SG1|AEPI010122|
----------------------------------------MRAIVVALW-IGCV--VSS-
-------------------LAQNCVI----NVNQDM------VQ-RLVSV-------DHP
TQLSCD-TLWNSVAHHLTSTRRNLSACEAAELTVNLS---AEPSVADCQQTLDDGRQIAE
ANARAYTGGMQRKIQQSELDTKTSQREVMG----IHNQITRVTDELKSSYRTLVLLNVRA
GASKQALKYYHRYLEG------------HQPGRLLNAIIDAVYKD--PEHETERFEYLLD
FARKLPG--K-SLRISFYKLINEEMQKHPAQRDSYLAMIATLDLGKVLFSDD------NY
EARNLYNDMFRPALKLLRDAVLAGS---YDEIVTFASKYPDHFEQIENQLSTL-ETAVWH
-RVNF-DEFVTYPNRLPLARQRLEAFRMILLQINQHNK-------SNFAERLVKVAREVD
QCETFLKDGK-NE----QADQQKLATVKQLFAKRDSNRDYDH--------YLKESKKEQE
RSEM-----------------------

#anofun_SG1|AFUN000975|
----------------------------------------MRAVTVVIL-ISFL--LET-
-------------------LAQNCVI----NVSESS------VK-RLYNP-------I-Q
SDVPCQ-TLWNNLVNHFGHTQHNLTVGQERELT-R-A---SEPSVSNCQRMLETAKLEMQ
GDHNYYTNTMQKKIQLNEWNAKKYQEEQAT----LQQRTVLLGKDFKSFYRNLIFLNIGA
GSSKLAIKYYHRYLEG------------HPPGPLLNDLVDSVYRD--PAYENERFEHLLD
FVRKLAG--S-SLKLSLYKLIHPAMMKHPMQRDSYRAMLLALDVGRIAFANE-----KNI
DGRRLYLNIFQPALAYLKRAVETAN---YDEIVTFATKYPNHFEEIENRLSTL-ETDVWN
-RANF-SQFVTYPNRLPLGKQRLEAFRMPLLQINKRNK-------HDFTKRLVIVAKELE
QCEMFIKSGK-NE----PRDQDKLITVKGLFAKLDPSKDYEH--------YLKEAKKQ--
---------------------------

#anomin_SG1|AMIN005212|
----------------------------------------MRAIIVVIL-VGFL--LGT-
-------------------LGQNCEL----NVSESL------MK-RLSNS-------T-Q
SGEPCK-KLWNTVVNNFRNTRLNLTTCHELAIAAS-A---TEPSALECQKKLDSMKREMQ
TDYNYYITALQRRIEQTKSDAKQYQQDKTT----LMRQWEILGRGLKSYHRNLIFLNIGA
GSSKQAIKYFHRYLEG------------QPPGQLLDDLVVSVYRD--PALENERLEHLLD
FARKLAG--S-SLKLSLYHQIYSAMLNRPKQCDSYLAMILALDVGPIAFATQ-----NNV
EGRRLYLNVFNPSLAHLKRAVETGN---YDEIVTFATKYPNHFEEIENRLSTF-DTNSWN
-GIDF-NRFVTYPNRLPLSKQRLEAFRMLLLQINQRNK-------SDFTDRLVKVAKELE
QCEIFVTSGK-ND----PVDLEMLRTVKGLFAKLDPNKDYEY--------YLKEAKKQ--
---------------------------

#anocul_SG1|ACUA025282|
----------------------------------------MRAIIVVTT-VGFL--LGT-
-------------------LAEDCEI----NVSESL------VK-RLSNS-------T-Q
SDVHCG-ELWQTVVNNFHQTRQNLTTCHELALAAS-A---TESFALVCQQQLQSMMQEMQ
NAQNNHTNTLKQKIEQNKSDAKKYQTEAAN----LQRQAAVLGRGLKSFYRDLIFLNIDA
GSSKQAIKYFHRYLEG------------GEPGPLLNDLIVSVYRD--PTYENERFEHLLD
FARKLAG--S-SLKLSLYHKLFPAMLKHPNQRDSYLAMILALDIAPVAFADQ-----NNV
EGRRMYLTVFEPALAYLKGKVEAGN---YDEIVTFATKYPTHFEEIENRLSTL-DNNVWQ
-RIDF-NRFVTYPNRLPLGRQRLEAFRMLLLQINQRNK-------QDYTDYLIKLAKELE
KCETFVTSGK-NE----PADLEKLRTVKGLFAKLDRNKDYEY--------YLQEAKKQ--
---------------------------

#anoste_SG1|ASTE006147|
----------------------------------------MRTFLLVLS-VVFV--AAT-
-------------------PAKDCVL----NVSESM------VR-RLSNS-------K-G
SGVPCN-LMWDNLQLHFHHTNDNLTACREREFTTN-P---TEPSVVDCQRQIEELRVEIQ
GDHNYYLSTMEKKIQLNEWDTTRYKQEKSA----IGNQLQIVSQDYNSMYRDLIFLNIRA
GSIKQAHRYYHRYLRG------------KQPVQLQKDLVDWVYRV--PGEENERLAQLLD
FIRLLPS--S-RLRLSLYLLIDDELKKRPKQRDSYLAMILALDVGRVAFETP-----NNH
TTHRVYLNMFEPALAYLTRLVQSGN---YDELVTFATNHPSHFEEIENRLSTM-DTSVWN
-RADF-DRLVTYPNRLPLAKQRLEAFRMLVLQINQRNK-------SNFEDRLVKVARELD
RCETFIREGK-ND----PIDQDKLRAVKALFAKLDPRREYDH--------YLELAKKQ--
---------------------------

#anomac_SG1|AMAM000239|
----------------------------------------MRTFIVVLS-AVFV--AGT-
-------------------PAKDCVI----NVSENM------VR-RLSDS-------K-G
IGVPCK-LMWDNLLLRVRYTHDNLTACQDRESTAN-P---KEPSTVDCQRQLEDAKLEIQ
GDYNYYSATMAKKVQLNEWDTIRFKREQAA----LQNEIQKINTESESMHRELIFLNIRA
GSIKQALRYYHRYLQG------------KRPGQLLQDLVDWVYRE--PAQDNERLRQLLD
FTRQLPN--P-SVKLTVYHLIHTAMNNHPNQHDSYLAMIVALDVGRIAYQNAT---QNNL
VARQLYLDIFQPALAYLKRVVESGN---YDELVTFAATHPAHFEQVETRLATM-DTSVWN
-RADF-ERFVTYPNRLPLAKQRLEAFRMLVLQIKQRNK-------TNFDDRLVQVARELE
QCEAFVRHGK-ND----PIDLDNLRTVKALFSKLDPSREYDH--------YLERAKKQ--
---------------------------

#anofar_SG1|AFAF011466|
---------------------------------------MKAALIIALW-TSWT--VSWM
G-------GV-------WAGGDSCVF----EVSQGM------MR-GLIGA-------E-Q
ASEQCD-EVWARLLVHVHYTCKNLTTCQERELASV-D---PEPTFADCQRRLRNAQLDLQ
DDQRYHVHGMQQQIQRHEWNVKKYQAEQQS----LLAEFAKVNQQFKGYYRELLFVNVAA
GGTKTALRYYHLYLEG------------QPPGQLLNDLVAAVYRE--PGRENERLENLLD
FVRKLAG--N-SVKLALYELIMAEVDKRPEQRDSYLAVMATLDLGRIAFLSR-----EGF
ETLKRFNPIFVAGLGHLQKKLVAGE---YDEIIKFATGNPDLFEQIETRFVTL-EPQVWS
-KLDF-AQFVSYPNRLPLARQRLEAIRVILAQVIQYNK-------HDFRDRLVRLAKEVD
QCEQFLKQGK-ST----QAEHTKLSGVKEQFAKLDPERGYEH--------YLKESQKQ--
---------------------------

#anodir_SG1|ADIR000837|
----------------------------------------MKATVAVLW-VGWS--TALL
A-------GL-------S-ADQSCVI----EVTQDA------LQ-RLVAP-------Q-P
SREPCE-KVWAQLLLHVHYTRKNLTGCQERELASG-D---PEPSFSDCQQQLENAKLDKL
DDQRYHASVLQKKLQLNEWNVRKYQAEAAT----VRRQLAQEAQQFRGLHRELLFAHVAA
GASKQAAKYYHLYLEG------------QAPGRLLGELVAAVYRE--GARANDRLANLLD
FVRTLAG--P-RVKLALYELIRAELLKRPRQRHSYLAVIAALDLGRVAFLDA-----QNG
PPVRWYNELMGPALERLQRAVRKGR---YGRIVPFATDYPDHFEQVENRISTL-ETAVWH
-RTDF-DRLVAYPNQLPLVRQRLEAFRMLLQQINRRHK-------GDYQQRLVKAAGALD
ECVQFMQRAK-TG----QTEQDKLVTVKRLFAELNPNHDYDY--------YLKESQRQQ-
---------------------------

#anoatro_SG1|AATE009065|
---------------------------------------MRIIPRESLS---------VL
V-------GVLLLQ-VGSETAAECTI----EVTEYL------MR-PLLSA-------P-S
PSWRCC-ELWNNLLLQFHYTRRNLTACEQHEETAS-T---PEPSYAFCQLMLDNVRADLE
GDRRMHEREMTIRVQVAQMEIRKQEQEKQA----MGSELVKMNNEWRPLYLELMLTNIGM
GYVRQALKYYHLYLEG------------NSPNTLHGPIIQWVYRD--PKRENQRLDNLFT
FVRHLPG--K-AVKLALYRLIKPEILKRPGQREGYVAAVAGLDAARIVFEDD------NQ
NEYHLYTDLYEPVEKRWKSQVVAGK---YEELIAFATSHPMHYGEVENSFSTF-KPEEWK
-KLNV-NQFITFPNRLPLAKQRLEALLMILLQLKERNQ-------SDFKNYLVKLAGEVD
ICEALVKKSK-DS----DSAQDKLAEVKRKFLEIDGNNDYEY--------YLRESKKGQS
KSG------------------------

#anosin_SG1|ASIS007113|
-----------------------------------------MSPRVVLS-VGWF--VFLT
G-------AVVLLQ-FTNETAAQCTI----EVTEDM------MR-PLLGN-------P-S
PSWKCD-ELWNNVLLEFYYTRKNLTACETREEADT-T---PEPSFAFCQLMLDNARADLE
GDLQMHEREMKTRVEIAQLDIQKQQKEKQA----MEGEVRKLNGEWRPLYLELLLTNIGM
GNVRQALKYYHLYLEG------------HPPDTLYRTIIEWVYRD--AKRENQRLDNLFS
FVRHLPA--K-SSKLAMYRLIKPEILKRQGQRQGYLGAVAGLDAARIVVEDE------NK
NEYHLYTDLYDPVEKRWKSQVLAGN---YDEVIAFATTHPMHFGEVETRFSTF-TPEEWK
-KLNL-NQFITFPNQLPLAKQRLEALLMILLQLKERNA-------NNFKDYLIKLAKEVE
ICEQLVKKSK-DS----DTVQKKLSEVKGKFFEIDTNNDYEY--------YLRESKKGQS
KSG------------------------

#anoga_SG1a|AGAP000611|
--------------------------------------------------MAVL------
----------------CSASSAACTL----QVPETM------IT-RLLQA-------D-Q
PAGGCA-AAWDSLLSRLEQMRHNLTGCSERETTNP-APPDDTRTNAPCQLLLNELQRKGN
QTLLQLDKEMASKALYERIELAKVVQDQDR----IQQAIETMRTEQRNHRQQLLLLYLDA
ADLRRALHQYKLLVAQ-------------GDRHLPQQIVKFVYAA--PRHENRRLENLLD
LVRQLPA--R-QDQRTLYQLLQPEIMKRPTQNQSTLAMLTALEMGQVVE--------GNG
ELKKQQDAMYQLVLKRWMFLCLAGQ---YREIVQFATKHPRLFEQIGAKIATI-HPKYWW
-KFSF-TQFVTYPNLLPLPEQRLEAFRTIMKQLKQRNG-------KFFADHLAKLAPQIE
RCEQFLRQQK-KE----LEWKDELVKLKGQFADFDRRKDYAY--------YLKNSKALIK
KYADAAKQNKNRQ-PGRRGGLAGRR--

#anoara_SG1a|AARA010441|
--------------------------------------------------MAVL------
----------------CSASSAACNL----QVPESM------IT-DLLQA-------D-Q
PTGGCS-AAWASLLSRLEQMRHNLTGCSEREMTNP-APADDTRTSTTCQLLLDELQQKGN
QTLLQLNKEMASKALYERIELAKVARDQDR----IHQAIETMRTEERNHRQQLLLLYLDA
ADLRRALRHYQLLVAQ-------------GDRHLPQQIVKFVYAA--RRHENRRLENLLD
LVRQLPA--R-QDQRTLYQLLQPEIMKRPTQNQSTLAMLTALEMGQVVG--------ENG
ELKKQQDAMYQLVLKRWMFLRLAGQ---YREIVQFATKHPHLFKQIGVKIATI-HPKNWW
-KFSF-SQFVTYPNLLPLPEQRLEAFRTIMKQLKQRNG-------KFFADHLAKLAPQIE
RCEQFLRQQK-KE----LEWKDELVKLKGQFADFDRRKDYAY--------YLKNSKALIK
KYADAAKQNKNRQ-AGRGGGLAGRR--

#anoqua_SG1a|AQUA001766|
--------------------------------------------------MDVL------
----------------CSASSAACTL----QVPESM------IT-RLLQA-------D-Q
PAGGCL-AAWDSLLSRLEQMRHNLTGCSERETTNP-TSSADTRTSDTCQLLLDELQRKGN
QTLLQLDKEMASKALYERTELAKVARDQDR----IHQAIETMRTEERNHRQQLLLLYLDA
ADLRRALRHYQLLVAQ-------------GDRHLPQQMVKFVYAA--RRHENRRLENLLD
LVRQLPA--R-QDQRTLYQLLQPEIMKRSTQNQSTLAMLTALEMGQVVG--------ENG
ELKKQQDAMYQLVLKRWMFLRLAGQ---YREIVQFATKHPHLFKQIGVKIATI-HPKNWW
-KFSF-SQFVTYPNLLPLPEQRLEAFRTIMKQLKQRNG-------KFFADHLAKLAPQIE
RCEQFLRQQK-KE----LEWKDELVKLKGQFADFDRRKDYSY--------YLKNSKALIK
KYADAAKQNKNRQ-AGRGGGLAGRR--

#anomer_SG1a|AMEM009376|
--------------------------------------------------MAVL------
----------------CSASSAACTL----QVPETM------IT-HLLQA-------D-Q
PAGGCA-AAWDSLLSRLEQLRHNLTGCSERETTNP-APPDDTRTSDPCQPLLDELQRKAN
QTLLQLDKEMADRALYERIELAKVARDQDR----IHQAIETMRTELRNHRQQLLLLHLDS
ADLQQALRHYQLLVAQ-------------GDRSLPQQIVRFVYAA--PRHENRRLENLLD
LVRQLPA--R-QDQRTLYQLLQPEIMKRPTQNQSTLAMLTALEMGRVVE--------ENG
ELKKQQDAMYQLVLKRWLFLRLAGQ---YREIVQFATKHPRLFRQIGVKIATI-HPKYWW
-KISF-SQFVTYPNLLPLPEQRLEAFRTIMKQLKQRNG-------KFFADHLAKLAPQIE
LCEQFLRQQK-KE----LEWKDELVKLKGQFADFDRRKDYAY--------YLKNSKALIK
KYADAAKQNKHRQ-AGRSGGLAGRR--

#anomel_SG1a|AMEC001365|
--------------------------------------------------MAVL------
----------------CSASSAACTL----QVPESM------IT-HLLQA-------D-Q
PAGGCS-AAWDSLLSRLEQMRHNLTGCSERETTNP-TPPDDTRTSDTCQRLLDELQQKGN
QTLLQLDKEMASKALYERIELGKVARDQDR----IHQAIETMRTEERNHRQQLLFLYLDA
ADLRRALRHYQLLVAQ-------------GDRHLPQQIVKFVYAA--RRHENRRLENLLD
LVRQLPA--R-QDQRTLYQLLQPEIMKRSTQNQSTLAMRTALEMGQVVG--------ENG
ELKKQQDAMYQLVLKRWMFLRLAGQ---YREIVQFATKHPHLFKQIGVRIATI-HPKNWW
-KFSF-SQFVTYPNLLPLPEQRLEAFRTIMKQLKQRNG-------KFFADHLAKLAPQIE
LCEQFLRQQK-KE----LEWKDELVKLKGQFADFDRRKDYAY--------YLKNSKALIK
KYADAAKQNKTRQ-PGRRGGLAGRR--

#anochris_SG1a|ACHR000556|
----------------------------------------MRALLSFVG-IFFL------
----------------CEASSTSCSL----TIAEDM------IT-RLMKT-------E-Q
PGPGCE-VAWNRLLSYLQQTRRNLTECYDREMTDP-T---SEALSFSCQLLLDEKQKSAN
QTLRQIDASLRSKAVFEQVEMAKVIQEQKR----LQQQIKAMRTELKDLYQQLLLLAIDS
ADVRRAFHYYQLLGSL-------------KERNLLQQMVKFVYIS--QRHENRRLENLLN
LTGYLPT--R-REKRSLYQLILPEIMKRPSQNQSTLAMLTALEMGLLAGA-N-----ENT
DYRKQRDAMFQQVLKRWMFQRLAGN---YRDIVSFATKYPHLFKQIGVRIATI-HPQYWW
-RFSF-SQFVTYPNLLPLPEQRMEAFRTIMHQLKQRNK-------KHFAAYLAMLAPQVD
VCEKFIKQRN-DE----LGWKENLYKLKGEFADFAKGKNYEY--------YLKNSKTVIQ
QHVNAGKLDTRK----SRGGLSGRR--

#anoepi_SG1a|AEPI010122|
--------------------------MEHYL-------LWHLALLSSVW-TLVL------
----------------CQTTPTPCTV----DITESM------IT-GLMRT-------E-Q
VEPGCE-GAWSSLMTFLQKTRNNLTDCREREEDAS-T---DGLSNLSCQQLLDEQQKNAN
QSHLALDKELRSKSLYEQVELSKVKQEQRR----IQGEIDSMRTELNGHYQQLLLLYIDA
AETRRAFRYYQHLVSL-------------QQSNLPQQLIKFVYAA--QRHENRRLQNLLS
LIRFLPT--R-REKRTLYQLLQPEIMKRPTQNQSSLAMLASLEMGLLAGQ-H-----EKS
DYKKLRDAMFDYVLTRWKMVRLGGN---YRDIVSFATNHPDLYKQIGVQLATV-HPNYWW
-KFSF-SQFITYPNKLPLPQQRMEAFQKIMFQLKQRNK-------QQFTYHLAKFAPQLD
VFERFLKGRD-DE----MDWREDLLKLKGAFADFDKKKDYAY--------YLKNSSTIVK
QHERAAKGNSRN----SRRGLSG----

#anofun_SG1a|AFUN000976|
----------------------------------------------------MP------
----------------LPSTSIPCTI----EVMQDM------MS-RLLKT-------E-Q
TESGCE-GVWHSLQAHLQQTHQNLTECYQREDSFK-G---LETPHSTCQPLLDEMEKQAS
KKLEMINADMQRKLLYEQVEIAKTRKEIGK----LQKQLTSIQDEFKGFYQRLLLLHIHA
GDRRRALHYYHVLVSL-------------KEPNLLQTIVKFVYTS--VRHENHRLENLLA
LVKYLPT--K-HEQMTLYRLIQPEIMNRTTQHFSFLAIIASLDMNKFVKE-K-----EET
EYKKLRDALFNLVMKRWQFQMLGGN---YQDIVAFAKKYPGYFQKIGEQVALI-YPKYWF
-QFSY-SQYVTYPNLLPLPKQRLQAFRVIMRQIKQRNK-------THFSYYLAKLAKQVD
ICEKYIKQHY-DE----LKTKDQLIKLKQQFSDFDKTNGYEY--------YLKNVDKLTK
TKPPIPAN--ALR-PKARDGRTGRR--

#anomin_SG1a|AMIN005212|
----------------------------------------------MSL--FVL------
----------------SDATSISCTI----EIPLDM------IT-GLQKT-------E-Q
TDAGCE-ESWNGLQALLQQTRQNLTECHQREESSK-V---LDTPHTSCQPQLEELEKQAE
ETLRMINADQRSQLLYEEIELAKLKKEFAG----LHKQLKSVQDDFKGFYQRLLLIYIDL
GDIRRTLYYYHLLVSL-------------KEPNLFRTIVNFVYTS--QKHENRRLENLLA
LVKHLPT--T-AEQKELYSMIQPEIMKRNTQHFSFLAMIASLDMGKFVDG-K-----EQS
EFKTLRDAMFQLVMKRWKFQMLGGN---YQDIVNFAKKYPTYFQQISVRVATV-HPQYWF
-KFSY-SQFVTYPNRLPLPKQKLEAFQTILRQVKQRNK-------TYFPYFLAKLAVQVD
ICEKYIKQNY-NE----LDTKDELVKLKLQFSDFEKTNGYEY--------YLKNVDKLTK
TKPPMPAN--PNR-PKTRGGLTGRR--

#anocul_SG1a|ACUA025282|
----------------------MGLNVQHSV-------VLYCFIASTSL--FAV------
----------------RDTVSTSCTI----ELPQYM------IT-RLMKT-------E-Q
TGAGCE-EAWTGLQAQLQQTHQNLTECHQREESPK-V---LDTPQTSCQQPLEQLRKQAE
DALRMLNAYHKRQLQYEQGELVKSKKEHTT----LQKQLKSVQDELKGMYQHLLLLYIDL
GDVRRALYYYHILVSL-------------KEPNLFGTIVKFVYSS--KKHENRRLENLLA
LVKHLPT--A-SEKKELYGIIQPEIMKRETQHFSFLALIVSLDMGKFVNE-K-----QQS
NFKTLRDAMFQHVIKRWKFQMLGGN---YRDIVDFAKKYPDYFQKIGVRIATV-RPQYWF
-KFSY-SQFVTYPNLLPLPKQRLEALQTIIRQVKQRNK-------TYFSYYLAHLAKQVD
ICEKYIQQHY-RE----LDIKEELVKLKLQFSDFDKAKGYEY--------YLKNVKDLTK
TKPPLPAN--PNR-PKTRGVLSGRR--

#anoste_SG1a|ASTE006147|
----------------------MGRNVQPTN-------ALSLALLCLAL-LALI------
----------------EASAPPPCKV----KVTYSM------MS-RLTSK-------N-R
TEGDCA-EAWMDLQSYLQQTTQNLTECLEREASAT-A---SDAAATACQPLFEQLEQESE
SVRLQLNKDMQNKLLYEEIEIAKAKNAIAR----IKKEIVAVQGEFKGYYQQLLLIYIDA
GDTRRALRLYQRLVYL-------------KETNLQQTMLGFVYSS--PKYENRRLENLLA
LVKRLPT--P-DEQMSLYRLIQPQVMNRTTQYYSFLGMIAALDMDRFIKE-K-----EES
PFKKLRDAMFFNVMKRWKFQMLSGN---FKDVAEFARKYPDYYDKISTRVAFV-QPQYWF
-KFSY-SQFVTYPNLLPKPKHRLEAFREILRQVKKRNT-------VYYDYYLAKLAKQVD
ICEKYIKKQN-NE----LEGKEDLIKLKTQFSEFDKKHDYEY--------YLKNVDKLTK
NKPPLPAN--PNR-PKTRGGLNGRR--

#anomac_SG1a|AMAM020016|
----------------------------------------------MAI-PALS------
----------------EAVASLPCKV----QVTNNM------MT-RLLKT-------N-R
TEGECA-ETWTSLQAYLEQITQNLTECMQREVSAQ-A---SDAAATACQPLFEKLEQQSE
EIRRQINTDMQDKLLHEQIEIAKAKNAIER----IKKELKTVQAEIKGYYQQLLLIYIDA
GDIRRALRYYHRLVFL-------------KEGNLPATILGFVYVS--PKHENRRLENLLA
LVKRLPT--P-DEQMTLYKLIQPQVMNRTTQHYSFLGMLAALDMDRFIKE-K-----EES
EFKKLRDTMYMHVMKHWKFQMLGGK---FQDVVAFAKKYPDLYDRIAARMAFV-QPQYWY
-KFSY-SQFVTFPNLLPRPNHRLAAFREILRQVKQRNK-------HHFPYYLAKLAKQVD
ICEQYIKKEH-NE----LDGKEELIKLKTQFSDFDKSNGYDY--------YLKNVDKLTK
TKPPIPGN--SNR-P--RGGLTGRR--

#anofar_SG1a|AFAF017561|
------------------------------M-------VLKSSIFLLGL---AL------
----------------LFARATACQL----DTTQDM------LQ-RLLKT-------S--
-AQGCE-TLWQNVQTLVIATGQNLTECERLENGSG-V---VGPTDASCRTQLEAAKRQAK
ETRKQIATDLEAKLAVEKQEGVKVRSAIAS----IKAEQTKVTMEMKGLYHSLLLLYIDI
GSLRRALKYYHRLRAL-------------KEPRLESAMVNFTFGS--YRYETQRLENLLT
VVRHLPT--A-ADKLVLYRLIQPKIMAKDPKGLPTEMMVAALDMGQLVRGVK-----NAG
NDRQMYDHLHERILRRFKYLILAGN---FREVAHFARKYPTYYDQIGPSVATV-VPNLWP
-AINF-NQYVGFPNTLPKATHRLRALLEIMKQIKQRNK-------KNFHDRLVALAKQVD
ICEQFMRDQK-GD----LSGADDLVKLKRQFADPDSTKSYEY--------YLQQQVKRIQ
QRPPVSVQRKNAQKKKAQGGRVGRPIG

#anodir_SG1a|ADIR000837|
---------------------------------------MTRAGLLLGL-VLVL------
----------------FAHSTTSCQL----ELTQAM------LQ-RLTKT-------N--
-EQDCA-KLWSNLREHLYRTHQNLTSCRQREETSK-E---AETAGASCQPQLDDAMRRAN
ETHRQITAKKESQVWLIKLEGMKSKSAVRP----LRASIQNITAERKGLYQSLLLLYIDA
GNVRRTLSYYHRLRAL-------------KEPNLHATMVRFTYSS--ARHETRRLENLLT
VTRHLPT--D-TEKMALYRLVHPEIVKRKTQSLRYVAMVAALDLAAIVLSPK-----YRG
QDRQLYQTLFEGVMKQFKRDMLAGN---YRDIIDFATNYPTYFDQVEARIAFI-GPKIWP
-RINY-DQYVTYANRLPQAKQRLQALRQMLLQIRRNNK-------QNFAYHLAKLAKQVD
ICETFMKGRH-GE----LKDRDDLVQLKLQFAELDPSKNYEH--------YLKLQVT---
-RPPVSRRRSRGRR-------------

#anoga_Saglin|AGAP000610|
-----MSVRGYSGVQVISSRK-----HRSMS-------RLPTVLLLLAS---AA--VLAA
G-------GQEATEDPFADETDQCQI----SVSAET------MK-SLHGG-------SMQ
PDGTCD-NLWESFLSQFHQVRENLTACQERAAAGP-A---PDPSSQFCQQLLDDAQRQME
QEHRQYAATLEEQLHAAQQETQQEQEMKKA----LQKQLDALTDSRNALYIDLLLANIAI
GETKQALSYYNLMPAS------------MPIDKLHEQIVRFVYRV--TIYQDQRLLNLMR
FVRDIPS--V-EERRSLYQLAQREVQKRPSQRDGYVAAVYALSVREDLPVYQA---N---
--RQLYDDLVRQSETRLKEQVANGN---FKQAAELAARQPQHFRQLQTSLATI-ELKHWR
---KF-DRFVPYANALPQPAQRLEVLRVLLSQIGDREK-------KTSHKYLVKAARQFD
ICEQFIGRGKVD-----QAVKKQLEELRGKFATFAKGKNYQH--------YLSESRKSSG
---------------------------

#anocol_Saglin|ACOM036306|
-----MSVRDYSGVQVISSRK-----HRSMS-------RLPTVLLLLAS---AA--VLAA
G-------GQEATEDPFADETDQCQI----SVSAET------MK-SLHGG-------SMQ
PDGTCD-NLWESFLSQFHQVRENLTACQERAAAGP-A---PDPSSQFCQQLLDDAQRQME
QEHRQYAATLEEQLHAAQQETQQEQEMKKA----LQKQLDALTDSRNALYIDLLLANIAI
GETKQALSYYNLMPAS------------MPIDKLHEQIVRFVYRV--TIYQDQRLLNLMR
FVRDIPS--V-EERRSLYQLAQREVQKRPSQRDGYVAAVYALSVREDLPVYQA---N---
--RQLYDDLVRQSETRLKEQVANGN---FKQAAELAARQPQHFRQLQTSLATI-ELKHWR
---KF-DRFVPYANALPQPAQRLEVLRVLLSQIGDREK-------KTSHKYLVKAARQF-
------------------------------------------------------------
---------------------------

#anoara_Saglin|AARA010441|
-----ISVRGYSGVQVISSRK-----HRSMS-------RLPTVLLLLAS---AA--VLTA
G-------GQEATEDPFADETDQCQI----SVSAET------MK-SLHGG-------SMQ
PDGTCD-NLWESFLSQFHQVRENLTACQERAAAGP-A---PDPSSQFCQQLLDDAQRQME
QEHRQYAATLEEQLHAAQQETQQEQEMKKA----LQKQLDALTDTRNALYIDLLLANIAI
GETKQALSYYNLMPAS------------LPTDKLHDQIVRFVYRV--TIYQDQRLLNLMR
FVRDIPS--V-EERRSLYQLAQREIQKRPSQRDGYVAAVFALSVREDLPVYQA---N---
--RQQYDDLIRLSETRLKEQVANGN---FKQAAELAARQPQHFRQLQTSLATI-ELKHWP
---KF-DRFVPYANALPQPAQRLEVLRVLLNQIGDREK-------KNFHKYLVQAARQFD
ICEQFIGRGKVD-----QAVKKQLEELRGKFATFANGKSYQH--------YLSESRKSSG
---------------------------

#anoqua_Saglin|AQUA001766|
-----MSVRGYSGVQVISSRK-----HRSMS-------RLPTVLLLLAS---AA--VLTA
G-------GQEATEDPFADETDQCQI----SVSAET------MN-SLHGG-------SMQ
PDGTCD-NLWESFLSQFHQVRENLTACQERAAAGP-A---PDPSSQFCQQLLDDAQRQME
QEHRQYAATLEEQLHAAQQETQQEQEMKKA----LQKQLDALTDSRNALYIDLLLANIAI
GETKQALSYYNLMPAS------------LPTDKLHEQIVRFVYRV--TIYQDQRLLNLMR
FVRDIPS--V-EERRSLYQLAQREIQKRPSQRDGYVAAVFALSVREDLPVYQA---N---
--RQQYDDLIRQSETRLKEQVANGN---FKQAAELAARQPQHFRQLQTSLATI-ELKHWP
---KF-DRFVPYANALPQPAQRLEVLRVLLNQIGDREK-------KTSHKYLVQAARQFD
ICEQFIGRGKVD-----QAVKKQLEELRGKFATFANGKSYQH--------YLSESRKSSG
---------------------------

#anomer_Saglin|AMEM018376|
-----MSVRGYSGVQVISSRK-----HCSMS-------RVPTVLLVLAS---AA--ILAA
G-------GQEATDDPFADETDQCQI----SVSAET------MQ-SLHGG-------SMQ
PDGTCD-NLWASFLSQFHHVRSNLTACQERAAAGP-A---PDPSSQFCQQLLDDAQRQME
QEHRQHAATLEEQLHAAQQETQQEQEMKRA----LQKQLDALTDTRNALYIDLLLANIAI
GETKQALSYYNLMPAS------------LPTDKLHEQIVRFVYRV--TIYQDQRLLNLMR
FVRDIPS--V-DERRSLYQLAQREIQKRPSQRDGYVAAVFALSVREDLPVYQA---N---
--RQLYDDLIRQSESRLREQVANGN---FKQAAELAARQPQHFRQLQTSLATI-ELKHWP
---KF-DRFVPYANALPQPAQRLEVLRVLLGQIGDREK-------KTSHKYLVQAARQFD
ICEQFIGRGKVD-----QAVKKQLEELRGKFATFANGKSYQH--------YLSESRKSSG
---------------------------

#anomel_Saglin|AMEC009308|
-----MSVRGYPGVQVISSRK-----HRSMS-------RLPTVLLLLAS---AS--VLTA
G-------GQEATEDPFADETDQCQI----SVSAET------MK-SLHGG-------SMQ
PDGTCD-NLWESFLSQFHQVRENLTACQERAAAGP-A---PDPSSQFCQQLLDDAQRQME
QEHRQYAATLEEQLHEAQQETQQEQEMKKA----LQKQLDALTDSRNALYIDLLLANIAI
GETKQALSYYNLMPAS------------MPLDKLHEQIVRFVYRV--TIYQDQRLLNLMR
FVRDIPR--V-EERRSLYLLAQREIQKRPSQRDGYVAAVFALSVREDLPVYQA---N---
--RQQYDDLIRQSESRLRDQVANGN---FKQAAELAARQPQHFQQLQTSLATI-ELKDWP
---KF-DRFVPYANALPQPAQRLEVLRVLLNQIGDREK-------KTFHKYLVQAARQFD
ICEQFIGRGKVD-----QAVKKQLEELRGKFATFAKGKNYQH--------YLSESRKSSG
---------------------------

#anochris_Saglin|ACHR000556|
-----------------------------MC-------RSYITLALLVS---TL--ATLT
I-------GQAPSDDPFEDETNQCQI----NVHPEM------MK-SLA-N-------SMQ
AEVTCD-DLWNNLLLQLHRTRQNLTDCRERAASVP-T---PDPSDTFCQMLLDDAQRQME
QEHNRYAATMEEKLHAAQQATQQQQDAKGA----LQKQLDSLQDARNELYLDLLLANIAI
GETKQALSYYALQPAK------------LPTEKLHEQIVRSVYRV--TLYQDQRLINLIT
FVRGIRK--V-EERRSLYQLTQREIQKRPSQRDGYVAAIFALNVREDLPVYQT---N---
--QRLYSDLAGPLEQRWKEQLANGN---YKEVTEFATRQPKYFQQMQTSLATV-DQNRWV
-NLKF-DKFVPYVNALPQPAQRLEVLRQLLKQIRERNA-------NNSHNHLVQTARQFD
ICEQFINKGKVD-----QTVKKTLDELRGQFGAFSKGKDYKY--------YLAESMKQVG
---------------------------

#anoepi_Saglin|AEPI010122|
MRSTALEVRQVISYHRVSHWN-----LRMSA-------LSPHLLLLCIS--IFA--TLTT
G-------VLCQTDDPFEDETNQCQI----SVTPEM------LA-SIA-D-------SVQ
ADVPCD-DLWNTVLLHYHQTRTNLSDCLERAATEP-T---SDPSSTFCQLLLDDAQRQME
QDHRKYAAGMEEKLHTAQQETQEQREARDA----LQQQLNALVDSRNELYLDLLLANIAI
GETNQALSYYALQPAS------------LPTEKLHEQIVRFIYRV--TLNQDQRLLNLIT
FIRGVKE--R-DERLSLFRLTKREIQKRPSQRDGYMAAVFALNAREDSAVYQA---D---
--QGLYRDLAEPLEKRWKEQLLNGT---YKEVINFAWRQPKYFQQLQNTFASI-DAG---
--QKF-DRYVPYVNSLPKAEPRLESLRVIVEQIRNRNK-------NTWHNQLVLTARQVD
ICETFISKTKSGT----DSVKKLLEELKKQFSTFNTGKNYQF--------YLAESRKKSG
---------------------------

#anofun_Saglin|AFUN000977|
----------------------------MSS-------RAVLVSIVVQS-IVWL--ALYA
A-------ELPQSDDPFQDETNLCQI----IVSEDM------MK-SLG-N-------AME
TDVKCDNNLWSNFLQQYHQTRQNLTDCMERVSVDN-T---PDPSNVFCQQLLDDAERQMK
QEHRKHSAGLERKLHTAQKEAQKQYDQKVS----LENRLNRLLNERTKLVLDLMLANIAI
GDIKQALINYREYPKPASK---------EAATKLHEQIVQSVYRV--TIYQDQRLLNLIK
FVQQIED--A-NTKVALYRLIMVEIKKRPNQRNGYIAAVFALTVKGDSAVYSK---D---
--QQLYTDLMIPLEKRWKDQLANGN---YKEVIDFAAQQPTYYEQIQTDLATV-DVDKWN
-GLQF-DKFVPYPNSLRKPEQRLEALRQIMVQIFERNK-------QNPQQRLIQTAKQLD
ICEQFMNKMKAGP----NAR-RQLNDLKLQFPKFTSGRDYNY--------YLGESRKAKG
---------------------------

#anomin_Saglin|AMIN005212|
----------------------------MSC-------RVVVLSVILQP-IFWL--ALYA
A-------VPQQTEDPFEDDVAQCKI----TISPDM------MI-SLE-T-------AMQ
TKVKCDEDLWANFLQQYHQTHQNLTDCVERASGDE-A---PDMPNESCQQLLDDVQRQME
QEHRRHAADLEKQLHAAQRETKQQLNEKTM----LQKELNRLLHARNQLVLELLLANIAI
GDIKQAVINYREYRAT------------PSVTKFHEQIVRSVYRV--TMYQDQRLLNLIN
FVRELDD--S-EAKLNLYRFMAAEIQKRPTQRNGYIAAVFALAVKADAKVYAA---D---
--QRLYTDLMVPIETRWKDQLANGN---YKEVIEFASKQPKYYEQMQTNLATV-AMDKWA
-GLKF-AQFVPYLNSLPRAAQRVEALRQILVQIWERNK-------TNFKDHLVQTAKQLN
ICEQFMEKTKAGQ----GDR-RKLDDLKREFVKFARGKDYNY--------YFGESRKASG
---------------------------

#anocul_Saglin|ACUA025282|
----------------------------MSF-------RMVVLSVIVQS-MCWL--ALHA
V-------DPSETENPFEDEIPQCKI----TISPDM------MS-SLE-A-------ALQ
TKVQCDGDLWDNFLLHYHQTHQNLTECVERASGDD-S---PDTANETCQQLLDDVQRQME
QEHRKQADGLEQQLHAAQMETKKQLNEKVT----LQREINHLLYERNELVLELLLANIAI
GDIKQALANYRVYRAK------------TTDTKLQEQIVRSVYRV--TMYQDQRLLNLIN
FVQQLDN--V-EAKLILYRLMMVEIQKRPAQRNGYIAAVFALAVKADQEVYAA---E---
--QRLYTDLMVPIETRWKEQLANGN---YKEVIEFAIKQPKYYEQMQTNLATV-DKDKWA
-GLNF-AQFVPYLNSLPKAMQRLEALKQIMAQIRERNK-------QNPKAHLVLTAKQVD
ICEQFMNKTKANQ----NDVIRALNNLKGEFVKFTPGKDYNY--------YLAESRKASG
---------------------------

#anoste_Saglin|ASTE006147|
MRH--LPVRADKSS-PALRWSLTTQCCKMCF-------RVGVLSLLLHA-LFWT--ALYA
E-------DGLDYEDPFEDDAAQCQI----TVTPDM------ML-SLA-H-------TLQ
TEISCDEDLWGNFLLQYHLAQENLTDCMERSGTVD------DSSNVFCQQLVDDVQRQLD
QEHRAHSAELERKLHLAQQEAQKHHDEKEA----LGRKLDRLLSERAELVLDLLLANIAI
GDIKQAIVYYRQYPAQ------------PNPNKLYEQIVRSVYRV--TMYQDQRLLNLIS
FVRSVDS--T-VEKLALYRLMLAEIQKRTNQRNTYIAAVFALNVKADRNVYAT---E---
--PKLYTDAIVPLETLWKDQLANGN---YKAVIEFATRQPKYYAEMQTTLATV-DKAKWA
-GLKF-DKFVPYLNSLPQPAQRVAALRQVLDQIREHSK-------QNPQKHLVLTAKELD
ICEVFMTKVKADQ----NAK-RSLEELKSQFVKFKSGKDYKY--------YLNESRKAKG
---------------------------

#anomac_Saglin|AMAM011139|
----------------------------MPS-------RVAVLSLLVHT-LLWT--VSHA
N-------EGLDYEDPFEDEPAQCQI----TVTPDM------MT-SLA-N-------TLQ
TDVRCDADLWGNILLQYHLTQEKLTNCMQRTSNDD------DSSNVFCQQLLDDVQRQME
QEHRAHSAELEKKLHAAQREAQAHQDEKVL----LGKRLDRLLSERAELVLDLLLANIAI
GDIKQAVVYYRQYPAQ------------PSPNKLHEQIVRSVYRV--TMYQDQRLLNLIN
FVRSVDS--T-VEKLALYRLMLVEIQKRPDQRNGYIAAVFALNVKADLNVYKT---D---
--PKLYTDLMVPLETLWKGQLADGK---YGAVIEFATRQPKYFEQMQTTLATV-DKAKWG
-TLKF-DKFVPYLNSLPQPAQRVAALGRILDQIMEHSK-------RDPLKHLVQTAKQLD
ICETFVNKHKADA----KVK-RTLEELKSKFAKFTAGRDYKF--------YLNESRKSSG
---------------------------

#anofar_Saglin|AFAF017561|
----------------------MGRLVQISS-------RVLPLLLL-----LVY--SPFG
W-------TLPQADDPFQDETDQCVI----SVSPDV------LA-SMS-G-------SLR
TDLKCD-GLWSNLLQRFHYTHANLTACLERANTDA-T---PEPTSSFCQLLLDDAQRQLE
QEHRHHSAGIEEKLHTAQQEARKQLEEKEA----LQSQLNRLLGDRNELYLELLLAYIAI
GDTPQAIKYYQLYPSS------------TSADKLHAQIVRSVYRV--AKYQDQWLLNLVQ
FVRALSA--T-ETKLDLYRRIKVEILKRPSQRDSSVAAVVALSIKAEAAVHAK---D---
--PKLYEETIKAVEKRWKDQLYNGN---FQEVVQFARRQPKFYEQLQTALATI-DASRWV
-QVNF-DRFVSYPNSLPQAEQRLAAFQQIMNQIRERNK-------NNSHKHLVQLAKQLD
IYETFLTKTKADR----KHM-QQLEELRKKFPEFSR-KTYGE--------YLREAKG---
---------------------------

#anodir_Saglin|ADIR000836|
----------------------------MEE-------VKMGVLLL-----VLL--ATLV
G-------ARPQETDPFVDEPDQCLI----GVSAQV------LA-ALS-D-------SLR
TELKCE-DLWNSMLLRYHHTRTNLTECLARAGGDA-T---PAPVSSFCQLLLDDVERQLD
QEHRQSLADVERKLHVAQQEARTHHDEKVA----LESQLHRLQDDRDELYLELLLAHIAI
GDAQQAKRYYELYPAK------------DPADKLHAQIVRSVYRV--AKYQDQRLLNLVL
FVRTLAG--T-EPKLALYRLMRDEILKRPSQRDTYVAAIFALSLGADGDVRAR---D---
--PRLYTDTMGPVEKRWKDQLYHGQ---FNEVADFARRFAAHFAEMQKSLATV-DGGRWL
-QLNF-ARFVAYPNALPLPKQRLEAFRQILDQVRQRNP-------NNSHSYLVQTAKQFD
ICEAFIKKSKVDA----SVT-QTLEQLRKRFAEFSR-KEYGV--------YLREAKG---
---------------------------

#anoatro_Saglin|AATE006576|
----------------MAGWNFVR---------------------VALP-IVLI--LING
R-------HSFGSDDPFQDEPNQCVI----HVGDGV------LK-SLR-D-------TMQ
NALPCD-GLWSNLMLQYRYTRQNLSDCQEREGVAS-T---PEPSTTFCQVLLDDAQRQVE
QERRKFGAEMDQKLQEIQQAVLAHQTATEV----LKHNLTLLRDQRRTLHLELLMTNIGV
GDSEQALRYYQRVSDG--G---------KQTTRLHQAIVQSMYRE--AKHQNERVVNLIE
FVQKLSP--S-RTKLELYALIKEQVLKRAKQRNSYVAAMLGLEARMLLRGESA---NTKL
QYEHVEKDLLGPLEQRWKDQIAAGN---YSEVVEYATKQPQSFANLQTSLAHV-DPRSWL
-TVNF-ENLVKYPNSLPLGEQRLEAFGVILQQVYERNR-------NNSSQYLLKMAAQID
IFEKVLQSQPPND----NNR-RKLQELQRKFYDFSK-KDYGS--------YLREVKSG--
---------------------------

#anoalb_Saglin|AALB006536|
----------------------MRYSNEETT-------RSGSRTVALLL-LLVLNGAWSA
Q-------TPEPFTDASSDGGPECTV----QVGGGL------LK-QLGTL--------TD
APLECS-NAWTKLLLGFHYTRKNLTECVEREERARAD---ES-SNNFCELLLDDIRRQMR
QERQRLTGESDQRIQAVQLELNEEKSRSVQ----LRENVGTVQQELTRLYRELIVTNVGI
GDTKQAHHYYQRYQQQ----------QQANLTSLYETLVRFVYHK--ASHQTERLDYLVD
FVRHVDD--V-KEKMALYRLLKVELDKRGAAAVPL---VIGFDAS---DAGAA---NPDS
PLHKLYLEMATPIVELWRKQIIAGE---WRAVRDFAERYPDYYKRCYQMLLTV-DATTWK
-SLTF-NKYLLLINTLPRSLFRQQAFEVVFGLLRRYEK-------GVPLDRLKLLAAHTD
IFEAFIKRKG-LG----QEAQERLEKVKDMFKGFKPNTDYTY--------YLKEYQKTKP
KTG------------------------

#anoga_SG1-like2|AGAP000609|
----------------------------MGS---LAVRLWTVLLLLTTA-A---------
-------------SGQQTPEQSACVS----HAGAIL----TAPL-I--------HCH---
PLKACDG---EAILKPYLALYQ---QCRINASERA-N-----------------LRDNFL
FRLNHWHDDHP----FLLETVAKAYEPLKA-ALESEQDAHRSLRLVPELQRKQLIYSIEA
GRLEDAHILHMTLKG----------------QWKPDQIVSAIQDG--YHVNPTIMEHLLE
FVRAIPV--R-KERAAYYKAIGP-VIRNFKLTLTYVTLLFAGDATGVFDTRKDR------
--DDYISQPLTVFVHMLRWQLANLE---FEFHLSLAERFPRYYSLHIEQIFFF-APPHWQ
-KAEK-RRLFEIASLFKAKGHRFAAIEQLLKWAHQYAPMRGGK--AHLEEILPTLALETE
KLRRTVEQTGKS--------SAELVRLKKLEEKFVSKKDRWN-T-NTYRTYLHMIKTKGK
FGQHRMEM---E-----RKG-------

#anocol_SG1-like2|ACOM036306|
----------------------------MGS---VAVRLWTVLLLLTTA-A---------
-------------SGQQTPEQSACVS----HAGAIL----TAPL-I--------HCH---
PLKACDG---EAILKPYLALYQ---QCRINASERA-N-----------------LRDNFL
FRLNHWHDDHP----FLLETVAKAYEPFKA-ALESEQDAHRSLRLVPELQRKQLIYSIEA
GRLEDAHILHMTLKG----------------QWKPDQIVSAIQDG--YHVNPTIMEHLLE
FVRAIPV--R-KERAAYYKAIGP-VIRNFKLTLTYVTLLFAGDATGVFDTRKDR------
--DDYISQPLTVFVHMLRWQLANLE---FEFHLSLAERFPRYYSLHIEQIFFF-APPHWQ
-KAEK-RRLFEIASLFKAKGHRFAAIEQLLKWAHQYAPMRGGK--AHLEEILPTLALETE
KLRRTVEQTGKS--------SAELVRLKKLEEKFVSKKDRWN-T-NTYRTYLHMIKTKGK
FGQHRMEM---E-----RKG-------

#anoara_SG1-like2|AARA010441|
----------------------------MGS---LAVRLWTVLLLLTTA-A---------
-------------SGQQTPAQSRCVS----QAGAIL----AAPP-I--------HCQ---
PLKACDE---EAILKPYLALYE---QCRINASERA-N-----------------LRDNFL
FRLNHWQDDHP----YLLETVAKAYEPLKG-VLESEQDAQRSLQLVPELQRKQLIYSIEA
GRLEDAHILHMTLKG----------------QWKPDQIVSAIRDG--YHVNPTIMEHLLE
FVRAIPV--R-KERAAYYKAILP-VIRNFKLTLTYVTLLFAGDATGVFDTQKDR------
--DDYISQPLTVFVHMLRWQLANLK---FEFHLSLAERFPRHYTLYIETIFFF-TPPQWQ
-KAEK-RRLFEIAGLFKAKGHRFAAIEQLLKWAHQYAPVRGGK--AHLEEILPTLALETE
KLRRTVEQTGKS--------AAELVRLKKLEEGFVSKKDRWN-T-NTYRTYLHMIKTRGK
FGQHRMEM---E-----RKG-------

#anoqua_SG1-like2|AQUA001766|
----------------------------MGP---LAVRLWTVLLLLATA-A---------
-------------SGQQTPAQSGCVS----QAGAIL----AAPP-I--------HCQ---
PLKACDG---EAILKPFLALHE---QCRINASERA-N-----------------LRDNFL
FRLNHWQGDHP----YLLETVAKAYEPLKG-VLESEQDAQRSLRLVPELQRKQLIYSIEA
GRLEDAHILHMTLKG----------------QWKPDQIVSAIRDG--YHVNPTIMEHLLE
FVRAIPV--R-KERAAYYKAIGP-VIRNFKLTLTYVTLLFAGDATGVFDTQKDR------
--DDYISQPLTVFVHMLRWQLANLK---FEFHLSLAERFPRHYTLYIETIFFF-APPQWQ
-KAEK-RRLFEIAGLFKAKGHRFAAIEQLLKWAHQYAPVRGGK--AHLEQILPTLALETE
KLRRTVEQTGKS--------AAELARLKKLEEGFVSKKDRWN-T-NTYRSYLHMIKTKGK
FGQDRKEM---E-----RKG-------

#anomer_SG1-like2|AMEM018376|
----------------------------MGS---LAVRLWTVLLLLATA-A---------
-------------RGQQPPAQSGCVS----QAGAIL----AAPP-I--------HCQ---
PLQACDG---AAILQPYLALYQ---QCRVNASERA-N-----------------LRDNFL
YRLNHWQGDHP----YLLETVANAYEPLKG-VLVSEQDARRSLRLVPELQRKQLIYSIEA
GRLEDAHILHMTLKG----------------QWKPDQIVAAIRGG--YHVTPTIMEHLLE
FVRAIPV--R-KERAAYYKAIAP-VIRSFKLTLTYVTLLFAGDATGVFDTRKDR------
--DDYISQPLTVFVHMLRRQLANVE---FEQHLSLAERFPRYYTLHIEQIFFF-APPLWQ
-KAEK-RRLFEIAGLYKAKGHRFAAIELLLKWAHQYAPARGGK--AHLEEILPTLALETE
KLRRTVEQTGKS--------AAELARLKKLEEGFVSKKDRWN-T-NTYRSYLHMIKTKGK
FGQSRMEM---E-----RKG-------

#anomel_SG1-like2|AMEC003760|
----------------------------MGS---LAVRLWMVLLLLATA-A---------
-------------SGQQTPAQSACVS----QAGAIL----AAPP-I--------HCK---
PLKACDG---EAILKPYLALHE---QCRINASERA-N-----------------LRDNFL
FHLNYWQGDHP----FLLETVAKAYEPLKG-VLESEQDAQRSLRLVPELQRKQLIYSIEA
GRLEDAHILHMTLKG----------------QWKPNQIVSAIQDG--YHVNPTIMEHLLA
FVRAIPV--R-KERAAYYKAIAP-VIRNFKLTLTYVTLLFAGDATGVFDTQKDR------
--DDYISQPLTVFVHMLRWQLANLE---FEFHLSLAERFPRHYTLYFEQIFFF-APPHWQ
-KAEK-RRLFEIAGLFKAKGHRFAAIEQLLKWAHQYAPVRGGK--AHLEQILPTLALETE
KLRRTVEQTGKN--------SAELVRLKKLEEGFVSKKDRWN-T-NTYRSYLHMIKTKGK
FGQHRMEM---E-----RKG-------

#anochris_SG1-like2|ACHR000556|
----------------------------MVS---QAARLWVTVVLLSSL----Y-RC-PA
SG-----------EQTNSPSKRLCLS----EAGAIL----AAPP-I--------TCQ---
PLSACDG---EAILKSYLNLFQ---QCRINASERA-N-----------------ERDNFQ
NRLNYWQSDHV----FLFELVEQAHEPHKL-ILESEQLANNSAAVVPELQRKLLIYSIEA
GRIEDALILHLTLKG----------------QWKPNQIVEAIEDD--HIVNEAIVEHLLE
FIRALPV--K-RVRADFYKAVAL-LIRRHQLASKYVTLIFAGDATGVFSTQKER------
--DDHISQPLTVLIHLLRQQLRNLK---FEYNLWLADNFPHYYTFYIENIFFF-PPELWQ
-KIEK-RRLFEISGMFKAKGHRFAAIERFLKFTHQYDAR--NR--ANLEKNLPTLARETE
QLRKTIEQTGND--------SKELARVKKLEESFVNKEQRWN-R-HNHRSYLHIIKLKGK
FGANKMEM---E-----RKS-------

#anoepi_SG1-like2|AEPI010121|
----------------------------MVS---QAAKLWAPTLLLLLA-SQHR-WV-SA
ES-----------AEEKSPLGSHCLS----EAGAVL----HAPA-I--------TCE---
PLAPCDS---EAILKSYHNLYQ---QCRINASSRT-H-----------------ERDNFL
FRLNYWQGDHV----FLYEMVQQAHAPVQE-VLQSPLLAQQSPNLVPELQRKLLIYSIEA
GRIEEALILHLTLKG----------------QWKPKQIVDEIESG--RHVNVAIVEHLLD
FIRAIPV--R-AVRSDFYKALAP-VMRRYSMATTYVTLLFAGDATGVLANEKER------
--TDYISQQLTVFVHKMREQLRNLQ---FDYNLWLAERFPRYYTLYFDEIFFF-SPPHWP
-TTEK-RRLFEIAGLFKHKGHRFAAIDRFLTFVHQYDSR--NR--ANLERDVPTLARELE
RLRQTIAQTGND--------KQELDRLKKLEEKFVNKKERWN-R-HNHRSYLHIIKSKGK
FGADKMEM---E-----RMG-------

#anofun_SG1-like2|AFUN000977|
----------------------------MVS---QVVKLWAAVLLLASL-HKCD-N--AV
VS-----------EN-PSPAKSSCLS----EVGAIL----DAPP-I--------QCK---
PLVACNR---EKVLKSYYQLYE---NCRINASMRL-S-----------------EREHFL
FRINYWQGDHQ----FLYGLIEKAHESHQH-VLDAEYLSHRGPKMIPELNLKLLIYSIEA
GRIEDALLLYLTMKN----------------PWTPQQLVKVIVEHPN-SVSEVAVLHLLE
FARGLPL--K-STRADLYKALVP-VLGRHELYTSYVLLLYAGDAAAVFTSPKEK------
--ADYITNAVFMLFHNLRKELRNLQ---FDFNVWLANKYPRYYTLYLDDIYTF-PHELWD
-KIEK-RRLFEIASMFNAKGHRFQVIEKFLKYVKIYDNR--NV--YKRNEILPTLALEVD
KLESTVKQTGYS--------KQELDRITKIQDGFKI--ITHD-HKQIYRIYLNNIKVNGK
LGKQRLEM---Q-----KHG-------

#anomin_SG1-like2|AMIN005212|
----------------------------MVP---QVARLWATVLLLASL-HKCE-N--AV
VS-----------GQ-QLPAKSSCLS----EAGAVF----NAPP-I--------QCQ---
PLVACNS---EEIIQSYNQLHE---KCRINATERL-N-----------------ERENFL
RRINYWQGDHQ----FLYGLIEKAHEPHHY-VLDAVNLTQRNVNVIPELNRKLFIYSIEA
GRIEDALLLHITHEH----------------RWTPQQIVDAVEDHPEYQVTETVVLHLLE
FARGLPL--K-STRAELYKALMP-LMRRHKHFSSYVNLLYVGDATAVFTAPKEK------
--LEYVGHPYTTVLHSLRNQLRKLQ---FDFHLWIENKYPRYYGMFLKDIFNF-VPELWN
-TIEK-RRLVEIVGMFKTKEHRFQAIEQFLKFARQYNSR--DK--YSLEKWLPTLAREVD
KLSQTVKQTGNH--------KTEWDRIKKIQDSFKI--TYYD-SRQIYRTYLNTIKVYGK
FGK--LPM---E-----KNG-------

#anocul_SG1-like2|ACUA008645|
----------------------------MVP---QVARLWATVLLLASL-HKCD-T--AV
AS-----------GQ-PSPTKSLCLS----EAGAIF----NAPA-I--------QCQ---
PLVACNK---EEIMKSYHQLHE---NCHINATERL-N-----------------LREHFL
YRINYWQGDHE----FLYSSIEKAHEPHQL-VLDAVNLMQRRANLIPELNRKLLIYSIEA
GRIEDALLLHLTLQD----------------RWTPKQIVDAIETHPEYRVTEAVVLHLLE
FARGLPL--K-STRADLYKALMP-VMRRHSHLSSYVTLLYAGDATALFTAPNDK------
--KEYVADPYTIVLHSLRNQLRKLQ---FDYHVWIANKYPRYYTMFLTDIYFF-NPEFWK
-TVEK-RRLVEITGMLNAKGHRFQVIEQFLKFAKQYDNR--DK--YNLEKWLPTLALEVD
KLTQLVKQTGNH--------KNELDRLKKIRESFKI--TYYD-DRQMYNTYLNTIKNYGK
FGKRYMPM---E-----KNG-------

#anoste_SG1-like2|ASTE006148|
----------------------------MGS---QVARLWAAVLLLAAL-YSCE-E--AA
VS-----------VRPPT--VNSCLF----EAGAIF----DAPP-I--------TCR---
PLVACNG---EQILKAYLKINE---ACRIKASERL-Q-----------------AREYFL
YRVNYWQDDHA----FLFSNVIESHANHMV-VQDAERLMQLPAKLVDELNLKLLIYSIES
GRTQDALLLYTTMKH----------------QWKPSQLLDEIERNPS-GVNEVLVLHVLD
FARALPI--K-TVRVELYKALVG-VLRRHRLNGSYASLVYAGDVLAIFTAQKDK------
--DTYLSAPYGVVLHRLRNELRQLQ---LDFNVWVANKFPRHYTQFLTEIFFF-VPQTWS
-AIDR-RRLFEIASMFKAKGHRFQVIEVFLKYAKQYDSR--NV--AKLVETLPTLALEVD
NLRRTVEQTGNH--------KNEVDRIKAIQDRFST--TSWN-R-RNYRAYLHIMRTQGK
FGKKYLAM---E-----SKG-------

#anomac_SG1-like2|AMAM011139|
----------------------------MVS---PVARLWAMVLLLAAL-HKCD-Q--AA
VS-----------ERPPTPASSSCLF----EAGAVF----GAPP-I--------TCQ---
PLVACNG---EQILKTYLKINE---NCRIKASARL-H-----------------EREHFM
ARLNYWQDDHA----FLYGTIVKAHASHQI-VLDMERQVEVSTKLVDELNRKLFIYSIEA
GRIEDALLLYVTAKD----------------QWKPQQILDEMQRNPS-GVNEVLALHMLE
FVRALPI--K-SLRVEMYKAIMA-FLRRNNLNSTYVSLLYAGDVIACFTTEKDK------
--KDYLSLPYGVLLHALRNQLRNLE---FDFNVWLANKYPRYYTQFLTEIFFF-SPAHWP
-KIEK-RRLFEIASLFKAKGHRFQVIEQFLKFAKQYDSR--NV--AKLVETLPTLALEVD
KLRRTVEQTGNH--------KKEVDQIKSLQDRFKM--TVWN-R-RNHRAYLHIIQTEGK
FGKKYKEL---E-----SKG-------

#anofar_SG1-like2|AFAF018279|
--------------------------MKFDR---WLAVLGTCALFCPAS-VT--------
---------------PTAHNSGPCLA----GAGAIL----KVPT-V--------RCA---
EPLVACT---T-HRESFIELIN---QCHADETERI-A-----------------NRESFL
FRAKYWQGDHV----YLFEELQKAFDRNVL-ALEAQQSIERNRLLERELRRKLLVYSIEA
GRTEDALTLYISEPD----------------QPTPKQLIQDIGTN--GKLHEVALEHLLL
FVRALPL--D-KVRKELYRELLP-ILNRHPLKYSHVAILYACDANSLFPEKDEK------
--KRHIMDVVGRAVEPYQTMLFETQ---YDENVWLGRHYPVCYRFYLPLIVGYTAADTWN
-RMEK-RRFFEFANLLPNREQRFYVLEESMKLFEENDNK---A--NRNWELLPTLAREVD
RLEFSVKQGGNN--------KEELARIQKLRDRFGM--NTWF-G-PRYYHYLKHYRDEGK
FGKANYHI---E-----RLG-------

#anodir_SG1-like2|ADIR000835|
--------------------------MEFDR---WLAVLWTSALLFAAG-CRGE------
FG-----------TPAPIVDAGMCLS----QAGAIR----DVPP-V--------HCH---
PLGVCDA---T-LQPTYVALHQ---QCRTNDTARK-A-----------------ARESFL
FQAKYWQGDHV----FLYGLLQKSVARYVAVRAEAPQVIAQQRRLVQELRRKLLVYSIEA
GRTEDAVVLYLSMRE----------------PPPTKQLLGDLATN--GALHEVLLEHVLT
FVRALPI--A-DLRKELYKGIMP-LLSRNGLKRTYAVLVYVVDAVGLFPEKNEL------
--LRYIGQPVREMVERLRGQMVRTQ---YDENAWIANNYPHYYTYFINELTTF-ATSVWE
-GMEK-LRFYEFSSMLTNKLHRFVVLEAGMKLFEKHDHQ---H--MRESDLLPTLAVEVD
KLQVTVRQTGSQ--------QKERMRMKHLQDRFGM--GGWF-T-RRYRNYLVHAQHKGK
FGTHNLEL---E-----RIG-------

#anoatro_SG1-like2|AATE006576|
----------------------------MGD---WIVRCWVAGLLLVAA-VHCA-V----
---------------ESKSDNGLCIF----EEQPED----KRSP-G--------VYH---
PLEHCDA---APVLQHYMEITQ---ACQTSSSQRR-D-----------------RRESFL
FQMNYSHGEMR----FFFDLLAKSLNETSDLVKEIERISKADEPGMGDLERKFFFYSLEA
GQIKDALFAYLVMPN----------------QLSPAEIITTVNST--PALNEAILLNVLF
FVRSVPG--K-ARRLEFYKAMKP-MVLRPKNVQFYMYLLYSTDVFPIVKQTTDF------
--QEYYTDIITPFVKRFKDFIIMAD---FTEFLWVENRFPNYFAHTIPLLTEF-SKTEWT
TQVKH-VPLFDQVNSLRSLSNQLTMCERIIANIVKHDIPDGQA--DRSGTLLTSLAYRVS
KLQKALEAAGSD--------PQLMQRLTALKNSFKMHK---KQPKLDYAAYLHNFTNYGR
M--------------------------

#anosin_SG1-like2|ASIS009062|
----------------------------MGV---YTVRGCLVALI-VVM-IHCA-A----
SQ-----------TQEKKSKDYFCIL----KGQAFS----KQPP-A--------VCQ---
PLEACDP---APLLNHYDNIQK---ECQVSSSKRR-D-----------------DKAGFL
FQLDYWHGDLL----FLFDVLKNRTLEYATLFDDAERIGKVDEKTEFELKRKHFVYSIEA
GRLQDALLVYLTMPT----------------QMTPNEIVTVINGN--PKVNEAVLLNFLY
FVRAIPE--E-AQRLEFYKAFKP-VLYKHNLHKTYMALLYSIEVFPSVEKTKDF------
--QEYYTDVSTPVIVQFKELMFQNQ---YTKIFWFEKHFPDYFALVIPSLTVF-SRNEWT
NRLDQ-KQLYAQVNFLESLSHRITMYERIIDNTIIHGIGKDSKTDKEAQEMLRSFANQVD
MLESALVKAGKD--------QQLMKRLQLIQNSFAKLHKRRGREHWNYKLYLKNFKNQGK
IKTRRTG--------------------

#anoalb_SG1-like2|AALB006535|
-------------------------------------MLWSALVALVAL-AAGP-A----
---------------SVLAEEDICTV----SLDMIV----PPLP-A--------PCQ---
PLESCNH---ALASERYEQAFQ---QCRVSAATRR-D-----------------IRAAFP
KQLTNWYREQT----FFLEELQQLHDRHHQRIVTIERDVEQGGQLMVQLRRKHFIYCIEA
GRTQEALLYHATTRQ----------------QLKPAEIIEAIRTN--KQLREETMLHLLD
FIRALPD--E-AERGELYRAAKP-ILGRSLLR-TNMALVFGIDARSALPANETE------
--A--LLAP---MTERYRGDFLAGNYWNHDALTQFARRYPRYYAHRLRAITTI-TQQQWD
-AMVK-IYGFKLAMGLPTLELRLLTVERLMELLDQFSKR--QK--NVLEPLLVRISFTVY
RLRKQAETAGRH--------RATMDRIAKLEKRFAMGQGRTF-G-----AYLKAFEKK--
YVREWKQLKQQQ-----AKG-------

#anoga_SG1-like3|AGAP000607|
----------------------------MTP---LIATLAACALTLSIV---------HS
RG-----------LPESSDKLEACGQ----HYGALL----KAST-TWNEK----ECNGST
KLAACVV---SEHEQAYRELKQ---RCQEAHDERT-A-----------------KVNAIY
EKLPAYLSEVSARVNVLQVSLQHDLPNLQEMVGEQRHLIEQAWQYGAQLQHELMLTSMES
DRVQRALVLHSMLVN-----------------ASLAEMVKESYQT--HGADGRMVVRMLK
FVRLLPG--A-DERVAVYKQLAE-LLKSNGQDGRFPAVIFSTDVRQLED--RY-------
--KPDHAQYEGKVVERWLAELQAGT---FHEVVEFARDYPEYFARVEEPLYET-LKQQWS
-AEGL-DRMVSFPNALPVGVQRVRALRALLETLLQHQ-G---E--QNNDVYLIRLAHETG
RVEATVGQA--D-----AAVRQALDDVKKLFEQFKY--QRGF------PDYEALYKLFKG
L--------------------------

#anoara_SG1-like3|AARA010442|
----------------------------MTP---LIATLAACALTLSIV---------HS
RG-----------LPESSDKLEACGQ----HYDALL----KAST-TWNEK----ECNGST
KLAACVV---SEHEQAYRELKQ---RCQEAHDERT-A-----------------KVNAIY
EKLPAYLSEVSARVNVLQVSLQHDLPNLQEMVGEQRHLIEQAWQYGAQLQNELMLTSMES
DRVQRALVLHSMLVN-----------------ASLAEMMKESYQT--HGADGRMVARMLK
FARLVPG--A-DERVAVYKQLAE-LLKSNGQDGRFPAVIFSTDVRQLED--RY-------
--KPDHAQYEGKVVERWLAELQAGK---FHEVVEFARDYPEYFARVEEPLYEA-LKKQWS
-AEGL-DRMVSFPNALPVGVQRVRALRALLETLLQHQ-G---E--QNNDVYLIRLAHETG
RVEATVGQE--D-----AAVRQALDDVKKLFEQFKY--QRGF------PAYEALYKLFKG
L--------------------------

#anoqua_SG1-like3|AQUA001765|
----------------------------MTP---LIATLAACALTLSIV---------HS
RG-----------LPESSDKLEACGQ----HYGALL----KAST-TWNEK----ECNGST
KLAACVV---SEHEQAYRELKQ---RCQEAHDERT-A-----------------KVNAIY
EKLPAYLSEVSARVNVLQVSLQHDLPNLQEMVGEQRELIEQAWQYGAQLQHELMLTSMES
DRVQRALVLHSMLVN-----------------ASLAEMMKESYQT--HGADGRMVARMLK
FARLVPG--A-DERVAVYKQLAE-LLKSNGQDGRFPAVIFSTDVRQLED--RY-------
--KPDHAQYEGKVVERWLAELQAGK---FHEVVEFARDYPEYFARVEEPLYEA-LKKQWS
-AEGL-DRMVSFPNALPVGVQRVRALRALLETLLQHQ-G---E--QNNDVYLIRLAHETG
RVEATVGQE--D-----AAVRQALDDVKKLFEQFKY--QRGF------PAYEALYKLFKG
L--------------------------

#anomer_SG1-like3|AMEM018178|
----------------------------MTP---LIATLAACALTLSAV---------HP
RE-----------LPESSDKLEACGQ----HYAALL----KAST-AWNEK----ECNGST
TLAACVV---SEHEQAYRELKQ---RCQEAHDERT-A-----------------KVNAIY
EKLPAYLSEVSARVNVLQVSLQHDLPNLQEMVGEQRHLVEQAWQYGAQLQHELMLTSMES
DRVQRALVLHSMLVN-----------------ASLAEMMKESYQT--HGADGRMVARMLK
FARLVPG--A-DERVAVYKQLAE-LLKSNGQDGRFPAVIFSTDVRQLED--RY-------
--KPDHAQYEGKVVERWLAELQAGR---FHEVVEFARDYPEYFARVEEPLYEA-LKQQWS
-AEAL-DRMVSFPNALPVGGQRVRALRALLETLLQHQ-G---E--QNNDVHLIRLAHETG
RVEATVGQE--D-----AAVRQALDDVKKLFEQFKY--QRGF------PAYEALYKLFKG
L--------------------------

#anomel_SG1-like3|AMEC010194|
----------------------------MTP---LIATLAACALTLSIV---------HS
RG-----------LPESSDKLEACGQ----HYDALL----KAST-TWNEK----ECNGST
KLAACVV---SEHEQAYRELKQ---RCQEAHDERT-A-----------------KVNAIY
EKLPAYLSEVSARVNVLQMSLQHDLPNLQEMVGEQRHLIEQAWQYGAQLQHELMLTSMES
DRVQRALVLHSMLVN-----------------ASLAEMMKESYQT--HGADGRMVARMLK
FVRLVPG--A-DERVAVYKQLAE-LLKSNGQDGRFPAVIFSTDVRQLED--RY-------
--KPDHAQYEGKVVERWLAELQAGK---FHEVVEFARDYPEYFARVEEPLYEA-LKKQWS
-AEGL-DRMVSFPNALPVGVQRVRALRALLETLLQHQ-G---E--QNNDVYLIRLAHETG
RVEATVGQE--D-----AAVRQALDDVKKLFEQFKY--QRGF------PAYEALYKLFKG
L--------------------------

#anochris_SG1-like3|ACHR000557|
----------------------------MTS---LTLNLALCALALASI-VPLV--H-SA
PR-----------LPESSEQLEACGQ----HYNDLL----KAST-TWHEK----SCNGST
KQAACVV---PEHEQTYLDLKK---RCQQAYDDRT-A-----------------KVNAIY
AKLPSYLIDVGSRVNLLKVSLQNDLPNLQVMVSEQKELLEAAWKYGAQLQHELMLTSMES
DHMQRALVLHSMLLN-----------------SSLEEMMKESYRY--HGANGRMVARMLK
FVRLLPA--A-EERVVVYKQLAE-LLKSNGQDGHFPAIIFSNDVKELAD--RY-------
--QPDPTQYEGKVVERWQKEMLGGN---FHEVVTFAQDYPEYYARVEATLNGA-LKKQWS
-LEAL-DRMVSFPNALPVVAQRVRALQAVLEALQEHQ-A---E--QNNDVYLIRLAHEVA
QVKPAVDEK--D-----AETREALEEVKKLFSQFTY--QRAY------PAYEALYKLFKG
F--------------------------

#anoepi_SG1-like3|AEPI010120|
----------------------------MAP---LTASLTICALALAVL-P-A---A-HS
RG-----------LPESTGQQEACGQ----HYDELV----KAST-TWHDK----ECNGTS
KQAACIV---PEHEQSYRDLKQ---RCQQAYDDRT-T-----------------KANAMY
AKLPSYLIEVGARVNQLKVSLQNDLPNMQEMVSEQKQMLESAWKYGAQLQRELMLTSMES
DHMQRALVLHSLLVN-----------------ASLEEMMKESYEY--HGKNGRMVARMLK
FVRLLPA--A-EERVAVYKQLAE-LLKSNGQDGQFPAVIFSADVKQLED--RY-------
--KPDHAQYEGKVLERWQTELLAGS---FHEVATFAQDYPEYFAGVEQTLYEA-LKKKWS
-VDAL-DKMISFPSAMPVAAQRVRALRAVLEALLDHQ-S---E--QNNDVSLIRLAQETA
KVEAAAGKD--D-----AEALQALEEVKKLFGKFTY--QRDF------QAYEALYKLLKG
L--------------------------

#anofun_SG1-like3|AFUN000978|
----------------------------MTP---LIVSLVLCAFQLSIV-T-----A-EL
RG-----------LPESTDELDACGK----HYNDLL----AATN-AWHKK----SCNGTE
KRAACVV---PEHEQAYLELKQ---RCKQAHDERT-A-----------------KINDIY
EKLPKYITEVGSRVNLLKESLRNDMPSLQQMVNDQKSLLEAAWKYGAQLQRELMLTSMES
DHMQRALLLHSMMVN-----------------SSLQDMMQESYRY--HGGNSRMVARMLK
FVRLLPS--A-DERVEVYKQLAG-LLKSNKQDELYPAIILSTDVKELKD--RS-------
--TPDLAQFESKVVERWQAQLLAGN---FNEALMFAQSYPDYYAHVEKALYEA-LQQQWS
-VEAL-NRMVHLPNALPVATQRVTAFRAILDALLANQ-T---K--QRNDAYLMRLAHELT
KLEGSLDTD---------ETRQALEEAKKLFGQFTY--TRDF------STYAELYKVFRA
AF-------------------------

#anomin_SG1-like3|AMIN005211|
----------------------------MTP---LFVSLVLCALNLSVA-T-----A-RV
RG-----------LPESTDQLDACGK----HYNDLL----KATN-DWHEK----TCNGTA
KRKACVI---PEHEQAYLELKQ---RCQQAYDERE-A-----------------KVTAIY
NNLPKYISDVGSRVNLLKESLRNDMPALQEMVNEQRGLLEAAWKYGEQLQRELMLTSMES
DHMQRALMLHSIQVN-----------------SSLQDMMQESYQY--HGNNSRMVARMLK
FVRLLPS--A-EERVAVYKQLAG-LLKSNKQDERYPAIIFSSDVKELKD--RY-------
--PSESTPFESKVVERWQAQLLAGN---FHEVLMFAQDYPDYYAHVEQDLYSA-LKKQWS
-VQAL-SRMVPLPNTLPGAAQRVAAFRAILEALLEHQ-A---E--QRNDAYLMRLAHEMT
MLEATLETD--NT----AETRKALEDAKKLFGQFNY--TRDF------PAYAELYMLFKA
AF-------------------------

#anocul_SG1-like3|ACUA010431|
----------------------------MTP---LIVSIVLCTLQLSVV-T-----A-RV
RG-----------LPESTDQLDACGK----HYNELL----EATN-AWHDK----TCNGTE
KRTACVI---PEHEQAYLELKQ---RCKQAYDERT-A-----------------KVNAIY
NKLPKYMSDVGRNVNLLKESLRNDMPNLQAMVNEQKGLLEAAWKYGAQLQRELMLTSMES
DHMQRALMLHSILVN-----------------SSLQDMMQESYRY--HGHNSRMVARMLK
FVRLLPA--A-EERVEMYKQLAG-LLKSNKQDECYPAVIFASDVAELKD--RY-------
--PSESGQFASKVLERWQAQLLAGN---FNEVLMFAQDYPDYFAHVEQDLYAA-LKKQWS
-VQAL-SRMVSLPNMLPAAAQRVAAFRATLEALLQHQ-A---E--QRNDAYLMRLAHEMT
KLEATLESD--N-----AETRKALEDVKKLFGQFNY--ARDF------PTYVELYKVFKA
AF-------------------------

#anoste_SG1-like3|ASTE006149|
----------------------------MTP---LFASLVVCAFALTIV-S-----S-RP
SD-----------FPESTDQLDACGQ----HYKDLL----AAST-AWHEK----TCNGTS
KRAACVV---PEHEQAYLELKQ---RCKQAHDERN-A-----------------KVKEIY
EKLPSYLVNMTLRVNLLKESLRHDLPSLQEMVNEQKSLLEAAWKYGAQLQRELLLTSMES
NRMQRALVLHSMLVN-----------------VSLTEMMQESYKY--HGGNSRMVARMLK
FARKLPS--A-DERVEVYKELAQ-LLKSNNHNDRYPAIIFSHDVKQLED--RY-------
--KPEHAEYEGKVVGRWQTQLLAGN---FHEVLMFAKDYPEYYARIEQDLYTA-LKTQWS
-MDAF-NRMLYLPNSLPTAEQRVGAFRGVLDALLENQ-A---K--QRNDASLMRLANELA
KLETTLEGS--ND-----ATRQLLDEVKNVFQQFTY--TRDF------SAYAELYKIFRA
AL-------------------------

#anomac_SG1-like3|AMAM016400|
----------------------------MTP---LTVSFVVCAFGLSLV-S-----G-RA
SE-----------FPESTDQLDACGK----HYKDLL----AATT-AWHEK----SCNGTS
KRAACVV---PEHEQAYLELKQ---RCKQAHDERT-A-----------------KVNEMY
EKLPKYIVEMNSRVNLLQESLRADLPSLQDMVNEQKGLLEAAWRYGAQLQRELLLTSMES
NRMQRALMLHSMLVN-----------------SSLTEMMQESYKY--HGGNSRMVARMLK
FARKIPA--A-DERVEVYKQLAQ-LLKSNNQNDRYPAIIFSQDAKQLEE--RY-------
--KPDQAEYQDKVVARWQAQLLVGN---FHEVLMFAQDFPEYYARVEKDLYAA-LKNQWS
-VDAF-NRMIYLPTSLPTAEQRVGAFRAVVDSLLANQ-T---K--QRNDAFLMRLANELT
KLEATLEGS--DE-----ATRTSLEEAKNVFQQFTY--TRDF------AAYAELYKVFRA
AL-------------------------

#anofar_SG1-like3|AFAF002426|
-----------------------------MN---LITRFVWSALAMAAT-T-----V-WG
DG-----------MPESADKLDACGQ----HLDELA----KASK-QWHDK----SCEGQP
SRPACVV---PAHEKAYQELKE---RCKRAHEQRD-A-----------------NMTALF
GELPALISDVNRLTSQLGESLRSDLPQMEAIVEAQKQQLQDAWRYGGELQRELMLTSMES
DRMERALLLHSMLAN-----------------VTLSEMVRESYRY--HGGNARMVARMLK
FVRLLPA--A-EERTLLYQQLAE-LLQTNGQNEQYPAVIFSSDVRSLKG--SY-------
--EPDHSQYEGKAVARWQTQLLGGN---FTEVRLFAHDHPEYFAGVEDALLGA-LKQRWS
-LDGF-KKMIGLPHVLPTTVQRIRAVRALLEALLAHQ-T---E--QHNDAYLMQLAHELA
ALGANLPSD--DS----DASRTVLDQAKQLFGQFAY--KRDF------TTYAELYNVFKA
AL-------------------------

#anodir_SG1-like3|ADIR000834|
----------------------------MMQ---LIAGLTVGAV-VLLA-A-----V-RA
EG-----------LPESSANLDACGL----SYDELT----KASQ-EWHDK----SCKGQP
KLAACVV---PAHEQAYQQLKE---RCRQAYEQRA-A-----------------KASSVH
RNLTQLIADVVKHATQLGETIRYDLPGLQSIVETQKKQLEDGWQYGAQLQRELLLTSMES
GRTERGLVLHSLLVN-----------------ASLREMLQESYRY--HGDDGRMVARMLQ
FVRLLPA--A-DERVHLYKQLAE-LLQTNAQDERFPAVIFSADVRPLKE--RY-------
--APEHALYEGKAVARWQSQLLVGN---FTEVALFARDFPAYFAGVEDALYAA-LKQQWS
-VEGL-QRMLQLPAALPRVDQRARAVRTMLEALLQHQ-N---E--QRNDPHLMRLAHLLA
AVGADLPKD--DK----AAQ-QTLEDAKQLFGQFAF--KRDF------AAYVDLYGLLKA
AL-------------------------

#anoatro_SG1-like3|AATE010388|
----------------------------MLPKALYALLLLWGISQA----------A-PT
NS-----------SAMSLALGGVCGE----HYDEIV----AAAK-SWLSK----K-----
----GIT---KQNEERYAQLKE---RCKQAHEERA-N-----------------KLAASN
ASLPGSMRSIVVALSQLNGTLSTELNTLQNTVQKQHGELESAWAYGVQLQRELLLTNVES
DRIERALVYQSILQD-----------------ASSAQLVADSYKY--HGANGKMVARLLK
FVRALPA--R-AERVEAYRELER-LLTSNGQDERFPAIIFSQDVKELGDQDGY-------
--KPNPEQFEGKTITRWQALLVGGN---FSEIALFARDYPTYYKSIESALLDI-LEANWT
-MEVL-EQAILFPNALPHPEQRVSALKAVLEALVKYQ-D---K--QRNDLYLMKLARELA
KLEQYLATEPGAA----PETKEALGAVKGLFSQFSY--QRDF------PTYVELYGIFKT
VI-------------------------

#anosin_SG1-like3|ASIS002484|
-------------------------MEKLTYRCLYVLSLLWCVAHA----------A-PN
PT-----------EQKSSAQGNVCGQ----HYNDIY----AAAK-SWQT-----K-----
----GIV---PEHETQYKELKK---KCAQAHKERQ-E-----------------KQNAVT
TKLPTYMSNIVVALSSLNSTLRTEVSTLEEIVQNQHESLANAWQYGLELQHELLVTNIES
DRIEKALLYHSILQD-----------------SSPKQIVTESYAY--HGSHGKMVALLLK
FVRSLPA--K-TERVEAYTELER-LLKSNGQNERFPAVIFSQDVKELGDQ-GY-------
--NPDHTQLEGKAVARWQSLLLAGN---FSEIVLFAQDHPSYYAHIESKLIDA-LNKAWS
-KEAL-GKVIYFPNALPSSSQRMAALKGVLKTLLAHQ-D---K--QLNDLYLMKLAKELE
KLEHHVEA--SGD----TQAKESLKEVKDIFGKFSY--TRNF------SNYVDLYGMLKS
AL-------------------------

#anoalb_SG1-like3|AALB006534|
------------------------------MG----VPFLIGAV-LITL-A-----S-SS
SA-----------DVLEENALDGCGV----SHRTLH----DTAN-GWHHT----PCRSE-
NNGACFV---QAHEERYRALVK---ACDEAHTNQS-T-----------------LVRQYR
ADFPQYSSDVRIAVSQLNATLQTQRDRLESLVQDHHEVLLNTTDYAVRLVRDIVLASLEA
NRTDQALQHYAALLE-----------------PELKQLVLDSYQG--SPG-SRKVALLLQ
FVRALPD--A-QERTVAYRQLEE-LLQTNQQDERYPGILFAEDAAKYGE--EY-------
--RPNPDRYPKRALERWQRQLLDGF---FSEPVQFAGDHPGYYERIEPELLRL-VTERWS
-AEAW-PRLVEYPNALPRTEQRVRAFRVLLAALKKQQQQ---L--QLNDQHLMQLAGELS
KLERSLAGSE----------GTELTELRQLFPQLTY--DRSF------LTYTELFAQYKP
VV-------------------------

#anoga_SG1b|AGAP000548|
-----------------------------MA-----YRLLVSCLLL---LQLVL-TQ-AD
GG-----------SFLAPSGSNYCPI----PLEVLEQENGTAPA-DWSA-----SCT---
QRRTEDH---AKIEQAVAVIKD---HLE--------------------------------
--------KQAAATKPIRDELRQFGGTLLPLL--NSAQVKTDAAELDELRMSVLVAAIEA
GRIPEAMTQFLMLAG----------------WNRWPQIVAQIYQN--TRRDRQHIANLLE
FIRIVPA--R-DDRVAFYHELKK-HMVASKDYESYLGAMFAADAFHVVYEADGKTPLNES
DVKALYTTMLDGAGAYFQRALLTGA--NRYDLFLLDEHHPQLFDLLFDRIVNV-SQANMR
-KFNS-WQMMGALCRVHRPMSKVLLFRKTANLLLDHFKW---E--KENEYYAPMLAGYFE
VCLPDIRKDPAT--------AGLVTEVQNIFGRYKKG-----------MNYKSISHIIGK
NIHAYAG--------------------

#anocol_SG1b|ACOM037809|
-----------------------------MA-----YRLLVSCLLL---LQLVL-TQ-AD
GG-----------SFLAPSGSNYCPI----PLEVLEQENGTAPA-DWSA-----SCT---
QRRTEDH---AKIEQAVAVIKD---HLE--------------------------------
--------KQAAATKPIRDELRQFGGTLLPLL--NSAQVKTDAAELDELRMSVLVAAIEA
GRIPEAMTQFLMLAG----------------WNRWPLIVAQIYQN--TRRDRQHIANLLE
FIRIVPA--R-DDRVAFYHELKK-HMVASKDYESYLGALFAADAFHVVYEADGKTPLNES
DVKALYTTMLDGAGAYFQRALLTGA--NRYDLFLLDEHHPQLFDLLFDRIVNV-SQANMR
-KFNS-WQMMGALCRVHRPMSKVLLFRKTANLLLDHFKW---E--KENEYYAPMLAGYFE
VCLPEIRKDPAT--------AGLVTEVQNIFGRYKKG-----------MNYKSISHIIGK
NIHAYAG--------------------

#anoara_SG1b|AARA010498|
-----------------------------MA-----YRLLVSCLLL---LQLVL-TQ-AD
GG-----------SFLAPSGSNYCPI----PLEVLEQENGTAPA-DWSA-----SCT---
QRRTEDH---AKVEQAVAVIKD---HLE--------------------------------
--------KQAAATIPIRDELRQFGGTLLPLL--NSAQLKTDAAELDELRMSVLVAAIEA
GRIPEAMAQFLMLAG----------------WNRWPQIVARIYQN--TRRDRQHIANLLE
FIRIVPA--R-DDRVAFYHELKK-HMVSSKDYESYLGALFAADAFHVVYEADGKTPLNES
DVKALYTTMLDGAGAYFQRALLTGA--NRYDLFLLDEHHPQLFDLLFDRIVNV-SQADMR
-KFNS-WQMMGALCRVHRPMSKVQLFRKTAYLLLDHFKW---E--KENEYYAPMLAGYFE
VCLPEIRKDPAT--------AGLVTEVQNIFDRYKKG-----------MNYKSISHIIGK
NIHAYAG--------------------

#anoqua_SG1b|AQUA010824|
-----------------------------MA-----YRLVVSCLLL---LQLVL-TQ-AD
GG-----------SFLAPSGSNYCPI----PLEVLEQENGTAPA-DWSA-----SCT---
QRRTEDH---AKVEQAVAVIKD---HLE--------------------------------
--------KQAAATVPIRDELRQFGGTLLPLL--NSAQLKTDAAELDELRMSVLVAAIEA
GRIPEAMTQFLMLAG----------------WNRWPQIVARIYQN--TRRDRQHIANLLE
FIRIVPA--R-DDRVAFYHELKK-HMVSSKDYESYLGALFAADAFHVVHEADGKTPLNES
DVKALYTTMLDGAGAYFQRALLTGA--NRYDLFLLDEHQPQLFDLLFDRIVNV-SQADMR
-KFNS-WQMMGALCRVHRPMAKVQLFRKTAYLLLDHFKW---E--KENEYYAPMLAGYFE
VCLPEIRKDPAT--------AGLVTEVQNIFGRYKKG-----------MNYKSISHIIGK
NIHAYAG--------------------

#anomer_SG1b|AMEM009320|
-----------------------------MA-----YRLLVSCLLL---LQLVL-TQ-AD
GG-----------SFLTPSGSTYCPI----PLDVLEQENGTAPA-GWSA-----SCT---
QRRTEDY---AKVEQAVAVIKD---HLE--------------------------------
--------KQAAATIPIRDELRQFGGTLLPLL--NSAQLKTEAAELDELRMSVLVAAIEA
GRIPEAMTQFLMLAG----------------WNRWPEIVARIYQN--TRRDRQHIANLLE
FIRIVPA--R-DDRVAFYHELKK-HMVSSKDYESFLGALFAADAFHVVYEADGKTPLNES
DAKALYTTMLDGAGAYFQRALLTGA--NRYDLFLLDKHHPQLFDLLFDRVVNV-SQADMR
-KFNS-WQMMGALCRVNRPMLKVQLFRKTAYLLLDHFKW---E--KENEFYAPMLAGYFE
VCLPEIRKDPAT--------AGLVTEVQNIFGRYKKG-----------MNYKSISNIIGK
NIHAYAG--------------------

#anomel_SG1b|AMEC013436|
-----------------------------MA-----YRLLVSCLLL---LQLVL-TQ-AD
GG-----------SFLAPSGSNYCPI----PLDVLEQENGTAPP-DWSA-----SCT---
QRRTEDH---DKIKQAVAVIKD---HLE--------------------------------
--------KQAAATIPIRDELRQFGGTLLPLL--NSAQSKTDAAELDELRMSVLVAAIEA
GRIPEAMTQFLMLAG----------------WNRWPQIVARIYQN--TRRDRQHIANLLE
FIRIVPA--R-DDRVAFYHELKK-HMVSSKDYESYLGALFAADAFHVVYEADGKTPLNES
DVKALYTTMLDGAGAYFQRALLTGA--NRYDLFLLDEHHPQLFDLLFDRIVNV-SQADMR
-KFNS-WQMMGALCRVHRPMSKVQLFRKTANLLLNHYKW---E--KENEYYAPMLAGYFE
VCLPEIRKDPAT--------ASLVTEVQNIFDRYKKG-----------MNYKSISHIIGK
NIHAYAG--------------------

#anochris_SG1b|ACHR001577|
-----------------------------ML-----YRLVLVSSLLLVLHVLTE-TE-AD
EG-----------SFLEPTGATYCPI----PLELLERDNGTAPATDLSA-----TCN---
QRRQEDD---DKIKQAIAVIKG---HLT--------------------------------
--------KQAAATDPIRDAMNKFTSGLTQML--NSTKLRNSNNELEELRTNVLVAGIEA
GRIPDAMTQYLILGA----------------WNRWPEIVARIYQN--TRRHRKHIENLLE
FIRTVPS--R-EDRLAFYHELKK-HMVEKKDYESYLGAMFARDARHVVFAEDGKTPLNES
DVKALYTTMKDGAVAYFRRALLTGA--ERYDLILLDRDHPQLFDLLFDGIVDV-PQQEMS
-KFNS-WKMMEALCRMERPMSKVEMFRKTAYLLLKHFKW---E--KENEFYAPMLAGYFE
VCLPEIKQDPAT--------AIRVTEVQNIFTQYKPK-----------MNYQSIVKIIGK
DIHAYAG--------------------

#anoepi_SG1b|AEPI003018|
-----------------------------MT-----YRLLVSCLLVL---VLAE-TS-AA
GG-----------SFLTPDASVYCPF----ALDILDSKNAVVPA-DRAA-----TCK---
KRWQEDD---DKIKQAIGVIDV---HLK--------------------------------
--------KQAAATDPIWAEVRKLTYNVTQMV--NSPQLNDERGEVEQLRMGVLVAAIEA
GRIPEAMTQFLMLNG----------------WNRWPDIVGRIYQN--TRRHRMHIENVLS
FIRAVPA--R-DDRIAFYHELKR-HMVEKKDYESYLGAMFASDARHVVFAEDGKTPVNES
DVKALYDTMRNGAANYFRRALLTGT--NRYDLILLDRDHPELFDLLFQVMMDV-PKEEMR
-KFSS-WTTMEALCLMTRPMAKANMFQKVALLLLEHFKW---E--KENEYYAPMLAGYFE
VCLPEITKDPAT--------KNLVTEVKNIFSRFKQR-----------KDYKSIAAIIGK
NVHAYAG--------------------

#anofun_SG1b|AFUN003544|
----------------------------MVL-----YRFVVGCLLLLAV---TE--T-KV
TG-----------TYFEVAPSAYCPI----PLNVVDEKS-VVRA-DLHA-----TCN---
QRRQEGE---EKIKQAFEAIRT---HIM--------------------------------
--------KQVDATDPIRDEMNKFTAGLPDLL--HTPMLKHSYSELEELRTRVLIAAIEA
GRTSEALTQYLILAA----------------WDRLQDIVDRIYQN--TRRHPQHIENLLG
FIRALPA--R-QERLEFYRYLKK-RMVEQKDYESYLGAMFAQDARSVVFDADGKTALDDS
DVAALYTTMIDGAVGFFRNALLTGA--KRLDLILLDRNYPELFDMLFEKMFNL-TATDMG
-KWNS-WKMMEALCAVDRPMSKVRMFQKTGYLLVNQFKW---P--KQNEFYAPMLAGYFD
SCLPEIKAEPTT--------KDLINEVQNIFTKFKPR-----------ANYQSILKMMGK
DVHAFAG--------------------

#anomin_SG1b|AMIN005301|
----------------------------MVY-----YRPVVSCLLLLVV---IE--A-AL
AG-----------AYFDTAASTYCAI----PPGVVDGTS-VVPA-DLHA-----TCH---
RKRQEDG---EKIKQVVEAVRT---HIM--------------------------------
--------KQVDATDPIWDGMRAFTAGLPILL--NSPLLNSSNNDMVELRMRVLVTAIEA
GRISEGMAQYLMLGA----------------WDRSPEIVDRIYQN--SRRHPQHIENLLA
FIRALPA--R-QERLAFYRYLKK-RMVEHKDYESYLGAMFAQDARHVVFDIDGKTALDEG
DVAALYTTMIDGAAAYFRSALLTGV--GRYDLILLDRNYPELFDLLFEPMFNV-TAADMR
-KFNS-WKMMEALCTVYRPMAKARMFRKTAYFLVKQFKW---E--KQNEYYAPMLAGYFE
ACLPQIKGDQAV--------TNMVNEVRNIFSRFKPR-----------MNYQSIVKIIGK
DIHAYAG--------------------

#anocul_SG1b|ACUA015800|
----------------------------MIT-----YQPVVSCLLLLVV---TE--T-AL
AS-----------AYFDTTASAYCAI----PPGVVDGNS-TVPS-DLYD-----TCH---
RRRQDDG---EKIKQAVEVIRT---HVM--------------------------------
--------KQAAATDPIRDSMRAFTAGLPKLL--KSPLFNNSNAEIVELRTRVLVTAIEA
GRTAEALTQYLMLGA----------------WDRFQDIVDQIYQN--SRRHPQHIENLLA
FIRALPA--R-QERLDFYHYLKK-RMVEHKDYESYLGAMFAQDARHVVYDVDGTTALNES
DVAALYTTMIDGAAAFFRRALLTGA--ERYDLILLDRNYPELFDLLFEPMFNV-TAADMR
-QFNS-WKMMEALCLVYRPMAKARMFQKTAYLLVKQFKW---E--KQNEYYAPMLAGYFE
VCLPQIKGDQAI--------TNMITEVKNIFSRFKPR-----------MNYQSIAKIIGK
DIHAYAG--------------------

#anoste_SG1b|ASTE007699|
-----------------------------MV-----YRLAVSCLLLLVV---AE--T-EV
TG-----------AYFEAAPSTYCTI----PSDVINGKL-AVPT-NLTT-----TCN---
RRRQEYD---ESVKQVFEAIRG---HIM--------------------------------
--------EQVQATEPIRLEVNKFTANIPAIL--KHDQVKDSKNELDELRTRVLIAAIEA
GRTPDALAQYFILGA----------------WDRWQEIVEQIYQH--PQRHPQHVENLLG
FIRSVPG--R-EDRLEFYHLLKK-YMVEKKDYESYLGVMFAQDARQVVFDTDGKTALNDS
DVAALYTTMVDGAARFFRRALLTGQ--ERYDLILLDRNYPELFDIVFEPMFNI-TAAEMG
-RFDS-WKMMEALCRVHRPMAKVRMFRKTAYLLVNSFKW---E--KQNEYYAPMLAGYFE
ACLPQIKGDPAT--------NTMVVEVQNIFSRFKTR-----------MNYKSILNIIGK
TIHTYAG--------------------

#anofar_SG1b|AFAF005002|
-----------------------------MV-----NRFVVCCLVLLLA----N-EA-KP
ES-----------IYLQPDASSYCPI----PKDVLEEKNAN-PGADFWD-----KCV---
KSRQEDE---EKIKQSVAIVKE---HLQ--------------------------------
--------NQTKVVSKIQQNYKQVSQILPTKN--ILTELDASRRVVAELRSQVLVAAIEA
DRIQDAFKQYMILGA----------------WSNWKSIVDRIFEN--PRRKWRHIENLLG
FIRILPS--R-QERTEYYRYLKP-KMVPKKDYESYVGLMFAIDARNVVYAPDGKTALNQT
DEQDLYKTMLDASTRYFRRAVLTGI--NRVYLRRLDQNHPDLFDTIFESLFNP-SDSELN
-TLHP-WRMTELPCLLYRPMTKARVFQALIDMLAKRFKW---P--KKNEYYAPMMAGFLE
VCLTELQKHKDT--------NAMVDGLKKSFEKFGKD-----------KNYNVLLKKIGK
NVHSYAG--------------------

#anodir_SG1b|ADIR001321|
-----------------------------MD-----YRFAVCCLLLLLA----G-AA-TA
ER-----------AFFQTDPSTYCPI----PKDVLEGKRPD-SGADYRT-----DCE---
RRRQEDA---NQVKQLIAIIAA---QLK--------------------------------
--------KQANAANAFRAKFSNFADITRAAS--VHPELDAGRKELDELRAQVLVVAIEA
DRIADAFNQYLVLAA----------------WNSAQSIVDRIYQN--PRRHWRHIESLLG
FIRILPS--R-EERITFYHHLQR-QMVAHKHVESYVGVMFASDARGVVYGADGKQVLNAT
DERTLWTAMVDGAAGYFRRALLTGA--NRYDLIRLDRDHPELFDLIFTRLFKI-SDGELK
-GWSS-WRMLETPCLMHRPKSKARLFYATINMLKRRFKW---P--KQNQYYIPMFAGFLQ
ACMPELERHEES--------NVMVPKLKQSFAKLT---------------YEGEAQKIGK
RIHSYAG--------------------

#anoatro_SG1b|AATE000965|
------------------------------M-----LLTAVCCVLLPLLLATYS-EA-SQ
RP-----------HKFPSQPSPFCPA----PGKEADGKQ-VVPP-DFHT-----ECK---
SRSEAER---DKLRHDTEALLK---HVA--------------------------------
--------GLVSAIDPLRKTILPFVGEIGEQL--LIHPDRTGTERANELRKRILVAAIET
GRLQEAVALYVTSLA----------------GEDWRSIVDRITHS--PRRHQVHIEHLIT
FISMLPA--R-KEQLEYFHRLRG-QLVAHKDHESYLGGLFAYRARRVVFAKDGKTALNQT
DERELWTTMVAASAGHFKRSLLAGK--NVMDWYLLDKWHYDVFEMLLPHVFDV-AKEDLR
-HLDT-MKMIEVPCRVNRAHSKVWLFREIISLLQKHFTW---S--NQNFLYAPWIARNYN
NCKYLFGNGTMS--------KKLMQDSMELFNKFEKG-----------QTYETLLKTSKE
RSARLAG--------------------

#anosin_SG1b|ASIS004639|
------------------------------------MRVTAACLLLALLLATRV-EA-SL
R------------NNFAPQPSTYCQA----PGEN----A-VLPS-DFHA-----ACK---
RHSEGER---DKLTHAYEVLLK---HVA--------------------------------
--------GLMSETDPVNTVVKSFLNALGSRR--LTLAN----GPNEELRKSTMVAAIES
GRSAEAMTLYLETRG----------------WEDWRSVVDRIFAN--PRRHRQHIENLIA
FVGMLPA--R-EEQLDYLHHLRG-PLVTHQYHEGYLGALFASGARRLVFADDGKTVRNQT
DERLLWTTMVDASAGYFKRIFLSGS--NLFELVLLDRDFPDAFTMLLPTVVNV-TKDDLR
-YLDA-WKMVEVPCEMHRSVSKLMMFEGMILMLQRHFTW---D--NQNHIHARFLAKRFK
DCLPKFGKDAES--------QKLIKSTKELFGKFANR-----------VTYETLIKPK--
---------------------------

#anoalb_SG1b|AALB006440|
----------------------------MLN-----LGFL--LLQLCTL----H-VV-VS
SH-----------ERLYLEPSRYCAV----PENG------TAVP-EFKD-----TCH---
QETNADR---QRLVEEIDNIHQ---KLN--------------------------------
--------ALVGATKPLDSAFQSVIKKATN----LETSLESTMKQIKNLRQSVMISAICA
GRIAEAIAQYLKSGS----------------WQDKSSIIERIYSH--PRKTRRHIVYLMQ
FIRALPI--R-TERVEFYYLLKD-ALIKANEHKGYLGALFAYDVHQIAFEHDGETVLDAK
DERELWSVMLNATVAYFKRAFLVGD--NREELIALDREHYSVFSMLFFKITKA-TKEDLR
-KFDA-ARMIELPCLMDDSHTKILFYRKTIQVLTKHFKW---E--DHNHLVAPKLAGLFN
KCIPEIRKDDMHD-------AQLLQQTKQLFAVFKDG-----------ESFESLLKKYVD
---------------------------

#anodar_SG1b|ACI30173_AD130|
----------------------------MLN-----FGFL--SLLLITL----H-VV-VS
SN-----------EQLNLEPSRYCAV----PENG------TVAP-EFKD-----TCR---
QETNTDR---QRLVKEIDNIHQ---KLN--------------------------------
--------TLMATTIPLDSAFQAVINKASN----LETSLESTLKQIKKMRQSVMIAAIGA
GRIAEAIAQYLKSGS----------------WQDKATIIERIYSH--PSKSRRHIVNLLQ
FIRALPI--R-TERVEFYYLLKD-ALIKKNEHEGYLGALFVYDVHQVAFEHDGETVLDAK
AERELWSVMLNATVAYFKRAFLVGN--NREELIALDRYHFSVFNMLFFKITKI-TTEDLR
-KFDA-ARMIELPCLMYDSYSKILFYRKTIQVLTKHFKW---A--DHNHLVAPKLAGLFN
SCMPEIRKDDKHD-------AVLLQQTKQLFMTFKDG-----------ENFESLLKKNVD
K--------------------------

#anoga_TRIO|AGAP001374|
----------------------------MCR-----GLSAV--LILLV--SLSA-QLHVV
VG----------EEAPKPE-KEICGL----KVGRLL----DSVK-GWLSVSQQEKCP---
LNKYCEN---KIQADQYNLVPL---TCIRWRSLN------PA------------SPTGSL
GG-KDVVSKIDAAMSNFKTLFEPMKADLAKLEEEVKRQVLDAWKALEPLQKEVYRSTLAS
GRIERAVFYSFMEMG-----------------DNVKLD---------NYFQPANVEELLK
YAWALPM--H-KKQRSMYDLIGQ-LVQSSKS--PMLQTLHAVELATVVNPELE-------
---N-RENLLNDQVVQLRDNLYKNS---FATLVSIARHFPDHFDTLRQRLFKL-PDGSKP
GADTL-PNIVNFIAQLPSDELRLSSVDLLLQSLTAENGTL--VQDPEYVYRLSQLAHAMP
SLVDVKAHP---------DLQQSVDDLMAKFNTPIDGKTLQY--------FQNIGISPSS
S-VAT----------------------

#anoara_TRIO|AARA001829|
----------------------------MCR-----GLSAV--LILLI--SLSA-QLHVV
VG----------EEAPKPE-KEICGL----KVGRLL----DSVK-GWLSVSQQEKCP---
LNKYCEN---KVQANQYNLVPL---TCIRWRSQN------PA------------SPAGSL
GG-KDVVSKIDAAMSNFKTLFEPMKADLAKLEEEIKRQVLDAWKALEPLQKEVYRSTLTS
GRIERAVFYSFMEMG-----------------DNVKLD---------NYFQPANVEELLK
YAWALPM--H-KKQRSMYDLIGQ-LVQSSKS--PMLETLHAVELATVVNPELE-------
---N-RENLLNDQVVQLRDNLYKNS---FATLVSIARHFPDHFDTLRQRLFKL-PDGSKP
GADTL-PNIVNFIAQLPSDELRLSSVDLLLQSLTAENGTL--VQDPEYVYRLSQLAHAMP
SLVDVKAHP---------DLQQSVDDLMAKFNTPIDGKTLQY--------FQNIGISPSS
S-VAT----------------------

#anoqua_TRIO|AQUA006557|
----------------------------MCR-----GLSAV--LILLI--SLSA-QLHVV
VG----------EEAPKPE-KEICGL----KVGRLL----DSVK-GWLSVSQQEKCP---
LNKYCEN---KVQANQYNLVPL---TCIRWRSQN------PA------------SPTGSL
GG-KDVVSKIDAAMSNFKTLFEPMKADLAKLEEEVKRQVLDAWKALEPLQKEVYRSTLAS
GRIERAVFYSFMEMG-----------------DNVRLD---------NYFQPANVEELLK
YAWALPM--H-KKQRSMYDLIGQ-LVQSSNS--PMLQTLHAVELATVVNPELE-------
---N-RENLLNDQVEQLRDNLYKNS---FATLVSIARHFPDHFDTLRQRLFKL-PDGSKP
GADTL-PNIVNFIAQLPSDELRLSSVDLLLQSLTAENGTL--VQDPEYVYRLSQLAHAMP
SLVDVKAHP---------DLQQSVDDLMAKFNTPIDGKTLQY--------FQNIGISPSS
S-VAT----------------------

#anomer_TRIO|
----------------------------MCR-----GLSAV--LILLI--SLSA-QLHVV
VG----------EEAPKPE-KEICGL----KVGRLL----DSVK-GWLSVSQQEKCP---
LNKYCEN---KVQADQYNLVPL---TCIRWRSLN------PA------------SPAGSL
GG-KDVVSKIDAAMANFKTLFEPMKADLAKLEEEVKRQVLDAWKALEPLQKEVYRSTLAS
GRTERAVFYSFMEMD-----------------GNVKLD---------NYFQPANVEELLK
YAWALPM--H-KKQRSVYDLIGQ-LVQSSKS--PMLETLHAVELATVVNPELE-------
---N-RENLLNDQVVQLRDNLYKNS---FATLVSIARHFPDHFATLRQRLFKL-PDGSKP
GADTL-PNIVNFIAQLPSDELRLSSIDLLLQSLTAENGTL--VQDPEYVYRLSQLAHAMP
SLVDVKAHP---------DLQQSVDDLMAKFNTPIDGKTFQY--------FQNLGISPSS
A-VAT----------------------

#anomel_TRIO|AMEC016180|
----------------------------MCR-----GLSAV--LILLV--SLSA-QLHVV
VS----------EEAPKPE-KEICGL----KVGRLL----DSVK-GWLSVSQQEKCP---
LNKYCEN---KVQADQYNLVPL---TCIRWRSLN------PA------------SPAGSL
GG-KDVMSKIDAAMGNFKTLFEPMKADLAKLEEEVKRQVLDAWKALEPLQKEVYRSTLAS
GRIERAVFYSFMEMG-----------------DNVKLD---------NYFQPANVQELLK
YAWTLPM--H-KKQRNMYDLIGQ-LVQSSKS--PMLETLHAVELATVVNPELE-------
---N-RENLLNDQVVQLRDNLYKNS---FATLVSIARHFPDHFATLRQHLFKL-PDGSKP
GADTL-PNIFNFIGQLPSDELRLSSVDLLLQSLTAENGTL--VQDPEYVYRLSQLAHAMP
SLVDVKAHP---------DLQQSVDDLMAKFNTPINGKTLQY--------FQNIGISPSS
S-VAT----------------------

#anochris_TRIO|ACHR002751|
----------------------------MCR-----PLSAV--LILLT--SLYL-QLDIA
VG----------AEDPQPE-KEICGV----KLGRVQ----DSVK-SWLAA--AKICP---
LNKFCDN---EVHSTQFNLIPL---TCIRWRGLN------PA------------STWGPP
PGRNEVLPVIESTMSTLKAMFEPTKADLVKLDEEVGRQLRDAWKELEALQTEVFLSTLAS
GRTERAVFYSFMEAS-----------------DNPKLN---------HYFHPDNVEELLR
YNWALPW--H-TRQRDMYNLIGQ-LARSSND--PMLETLHAVDMANVVNPGME-------
---N-REHLLNGQVEKLRDNLSKNS---FDTLVSIARRFPQHFTFLSQRLFKS-PD----
-ADTL-PNIVGFIGQLPTDEQRLITTDALLQSLMAENGTL--LPQPEYAYPLALLAHDLP
SLVNVKAHP---------DLQQGVDDVRAKFITPISGKSLQY--------YQNLGARPSS
S-PAV----------------------

#anoepi_TRIO|AEPI001122|
----------------------------MYR-----PLSVV--LILLV--SQ-----NVF
AS----------AEAPKPD-KEICGV----KLVNLQ----DSVK-SWVAS--AEKCP---
LNKFCDN---QSHRTQYNQIPL---TCIRWRGLN------PA------------QTSGLA
TVGKEALPKIETGMAELVAMFAAIKPDLVKLDEEVGRPVRDAWKELDALQSEVLRSTLAS
GRTERALFYSFLERE-----------------TNLNPN---------KRLRPANVEELLR
YTWAMPL--H-TSQRDLYSLIGE-LAQSSKD--SFLQTLHAVNVANVVNPELK-------
---N-HENLINEQMEKLRDNLSKNS---FATLVAIARRFPPHFNYLRERLFKL-PDGSKP
AANTL-PILAHFIDQLPTDEQRLKTADALLQSLTAENGTM--LQDPEYVYPLAQLAHAIP
NLVDVKAHP---------DLQQSVEGLMAKFNSPVDGKSLQY--------YQNLLASPSA
R-SVAA---------------------

#anofun_TRIO|AFUN007820|
----------------------------MFH-----FESVL--FILLL--SVFA-QLGHA
VG----------ADDPNEA-KEVCGL----KQRPVQ----DSIK-GWLKA--FENCP---
LHKVCEK---KEHTTQFNQVRL---RCLLAHKSKP-K---PA------------GTTGEV
PGVKDLLPKIDTAMNNMKAMFEPTKADLVELDKVLDQQIREAWNEVAALQTEVFLSTLAS
GRIERAVFYSILELG-----------------TNRKLD---------DRYQQSNVQELLN
YAWALPL--N-TLQRNVYALIEK-LVQTSKD--PLLQTLYTVDVANMVNPALE-------
---N-QEKLINDHVQQLRDNIATNS---FDTLVSIARRFPERFAYLIERLFKL-PVGTKP
KADTL-PNVVKFIGQLPMAQQRLKAVDGLLQSLTVENGTL--VSDVEYVYPLAKLAYDMQ
NLVVS---T---------KKYQGADEMKEKFNTAVSGKSMQY--------YMQLLPNPTS
S-AVAA---------------------

#anomin_TRIO|AMIN000557|
----------------------------MCR-----SVSVL--LFVLL--NLLA-LLGRV
VC----------ADDPNEA-KEVCGM----KLTPIQ----DSIK-AWLAT--FEKCP---
LNKLCEN---KDHATQYNQIRL---RCSVAPKPKP------A------------T-----
-SPKDLLPKIEAAMNNLKAMFTPTLEELAQLDKVFDQQMRDAWRELAALQTQVFHSTLAS
GRTERAMFYSFLEAD-----------------RNAKLD---------NYFQPSNVQELLK
YAWAMPL--N-TLQRNVYSWIGT-LVHSSKD--PLLQTLYTVDVANVVNPVLG-------
---D-QQNLVADHVQQLRNNLSSNA---YGTLVSIARRFPERFAYLSEQLFKL-PGGTKP
AADTL-PSVANFIGQLPTAGQRLKAAEALLQSLTVENGTL--VSDSEYGYPLAKLAFNLH
NVVID---D---------QKYPGADRLRDKFNTPIGGKSMQY--------YTQLLPKPAS
A-VATQN--------------------

#anocul_TRIO|ACUA002743|
----------------------------MCR-----SGSVL--LLLFL--ALSA-QLGRV
VC----------ADDPNAA-KEVCGH----KLSLVQ----GTIK-SWLAA--FEQCP---
LHKLCEN---KDHVTQYEQIRL---RCSIAWKSRP-A---TA------------T-----
-VPDDVLPKIETAMNNLKAMFRPLKDELAQLDKVVDQQVRDAWRELDALQTEVFHSTLAS
GRTERAVFYSFLAGD-----------------SSPKLD---------NYFQPSNVQELLK
YAWALPL--N-ALQRNVYSTIEK-LVGTSKD--ATHQTLYTIDVANVVNPLLE-------
---N-QANLLNDHVQQLRANLSSNS---YDALVSIARRFPERFAYLSDRLFKQ-TDGTLP
KADTL-PNVANFIGQLPTAEQRLQAAGALLQSLTVQNGTL--VTDAEYVYPVAKLAYTLH
NLLGA---D---------QQYPGADSVRAKFNTPVSDKSVQY--------YTQLLPQPSS
M-IAA----------------------

#anoste_TRIO|ASTE008872|
----------------------------MDR-----FASVV-VLSLLL--NLYA-QLGHV
QC----------AVDPYPG-KEVCGL----KLTPMM----ASIK-EWIAA--AENCH---
LSKLCEN---KNHVTQYTQARI---RCEILAKRQS-A---PA------------TAAGTV
-TTEDVLPKIETALNNLQAMFKPTRAELAKLDKVLDQQVRDVWNEIATLQTEVFHSTLAS
GRIERAMFYSFLDGD-----------------IDPQPD-----------VEPSNVQELLQ
YAWALPL--H-TSQRNMYKLIEK-VVRSAQD--PLLETLYTVDVANVVNPVLG-------
---S-QQQLFNEQLEKLRSNLSANS---YDTLVTIARRFPERFAYLNERLFKL-PEGSKP
RPDTL-PNVANFIGQLPTAEQRFKAAGALLQSLTLDNGTL--TSDAEYVYPLSKLAFGMR
SLM-D---S---------QKYADAANLRDKFNTPVSGKSAHY--------FQQLLPNPAS
S-KVSNTAATAA---------------

#anomac_TRIO|AMAM002964|
----------------------------MCR-----SASAV-VLVLLL--ALYA-QLDHV
DC----------TVDPYPG-KEVCGL----KLTPMM----SSIK-AWIEA--TENCP---
LHKLCEN---KNHVTQYDQARI---RCTILAKKQP-A-----------------TKTAAV
-VPKDVLPKIETAMNNLHAMFEPTRAELAKLDKVIDQQVRDVWQEVSTLQTEVFHSTLAS
GRIERAMFYSFLKGN-----------------NDPQPD-----------VEPANVQELLK
YAWALPL--H-TSQRNMYKLIEK-VVQTAQN--PMLETLYTVDVANVVNPVLG-------
---N-QEQLFNDHLETLRRNLSANS---YDTLVTIARRFPERFAYLNERLFKL-PDGTKP
QAATL-PNVANFIGQLPTADQRLKAATALLQSLTVDNGTL--ISDPEYVYPLAKLAYGLR
NLM-D---T---------KKYTAADDLRDKFSTPVGGKSVQY--------FRQLLSNPSA
A-VGSSGVAQ-----------------

#anofar_TRIO|
----------------------------MFS-----FERVL-LPLVVL--LWCA-IATVS
GG----------APTPAQD-TLICGK----KRAELD----AYFK-AWSAA--FEKCP---
IKDVCTN---KDHIKQYEDMRD---RCMKVKVKK------------------------VV
GPSLEPVKQMQNALAEFRALMPPIQAHLEEMNKMFAAMDQPLVKDLQYLQQEVYRSVIAS
GRTEWGLYFSLLEAK-----------------KDPKLE---------GLNETSNIPELLQ
YAWSLSD--DKELQRNVYRTVRK-MIESAQD--PLHKTIYAIELAHTQNKMVT-------
---V-REQEIGFQLDLLQSNLTSNS---YDLLVEIALRHPEHYEFLAKHLFTI-PDGAKL
NPAIL-PIVSSLIRQLATDGQRLQTLNALLKTLTTEDGKL--VSDAEYVYPLSKMAYELA
SYIDTAANQ---------EQQEYLSQLRNIFDTLVAGKSMEY--------FVKLRPTPIV
A--------------------------

#anodir_TRIO|ADIR002469|
----------------------------MVG-----FASVL-LPLLVS--ALSA-AA--A
AG----------GAPPAKD-TSVCGR----PRSEVE----ADIK-AWLAA--KEKCP---
YKTACTN---ANHVKQYNAWRD---RCKKVKDNE------------------------GV
GSPQESAQHLEVALAEFAQLFPPIQADLTKLDEMFHGMDHSLNNELQELQTAVFRSTLAS
GRTGWGVFYSFLEEK-----------------TDPELA---------PY-EASNIPELLR
YAWSLAA--NKTLQRHVYRTIGR-MLDSAQD--PLLNAIYAVDVASTHNEKLE-------
---E-REHVLDEQVRLLRSNLTTNS---YDTLVEIARRYPEHYAFLVGHLFNL-PEGTHV
DPAAL-PAVSEFIRQLPTDEQHLQTTDALLQTLLTENGTL--PADTKYVYPLAEMAHDLV
SR---AGSQ---------VQLEGLDRLRDKFDTPVAGMPMEY--------YMNLRSSPEA
A--------------------------

#anoatro_TRIO|AATE020852|
--------------------------------------------MLAV--QLCV-LPGYG
TGQPA-----GAQGTPLAA-PVVCGK----SSNVIA----DAVD-AWIAA--AEKCV---
LGELCED---QRHNSQYTDIRA---ACDKPTTNE------------------------QR
KTLESMLPAITEAMAAMEKLYDSSKEDIGKLDQEFDRQLHGIWTTLQKLQEEQLYGFIGS
GRVEKALFYQSIVGN-----------------AGTDLS---------NQFVPSNVEELLL
YAWNLQH--WSTIQKNVYGAIEG-ILKSSGD--PLLQAAYTVDRAKANVTESK-------
---R-KDEAFTENMVRLRANLTSGH---FDTLLELARRYPTRYAYLMQHLAEF-FGDTKP
NPAELLTIVSDLPRQLPTTDERLLTLKAITELYLADNATI--TDDPGFLYPMSRLAHEIA
SLFD-EEGQST--ADGVGQLKQVSSSVADMFNTPISGRSAEY--------FSRSLLSKVP
T-DVTTG--------------------

#anosin_TRIO|ASIS001969|
----------------------------MDH-------RFCAFLILSV--LLCV-PFAHG
A------------GKPSTE-PHVCGK----PLSEIK----NQVG-AWVTR--AEKCR---
PWARCAD---SAHVSQYKQGRA---VCGKIEAKQ------------------------QE
KTLESLLPGVVSALSAMEKLYDPFKADIGKIVQEFERQLESIWTASEELQLEMLYASIGS
GRVEKALHYRSIICD-----------------HITDLT-----K---TQFTAANAEELLQ
YAWNLTP--WPERQKNAYKAIGE-MVRSSEN--PLLQTAYAIDRANVNLPEDE-------
---NSDQETYSKSMERLRANLTSGH---LDTLLELARRYPPRYAYVRDNLGKL-FGDRKP
NPAELVAIVSTFPRELPTADERLLTLKAIAQQYLTDNATI--TAEPAYFYPMTMLAHELA
TSISDQADKFT--ADDAGETKTLPSSLADMFNTPISGRSVEY--------FSQSLASKTS
G--------------------------

#anoalb_TRIO|AALB002999|
----------------------------MGR-----FADVRGVAILFV--QVCI-LLSSQ
AQGSGNKGTVSVVYEPKPVTEVVCSQRKALTETELE----NMIA-TWIKT--GNECA---
LDKPCLN---SKNVADYKSLRA---KCKGPQHRS-------------------------K
EEHRKLVANIEAGLQAMNDQFASLKDALDSLDREYGRQFQRVWDDIAKLHATLAYTSLGA
GRIQQALFHQSSQAR-----------------PIGNLI---------QQLSPGNAEELLA
FAWNFPW--P-NNQPDVYDKVEA-VIKSSQD--SVLQAVLAIDIINTKNPKLE-------
---A-KAKEATEHLRQLQASTMAGD---FSTIAALATRFPKHYAYLRQSLFKP-AEGSKV
DAAAL-WNLSELPDQLPTAEERLQTIEAIVQPLLGDNGTL--VDDAEYFWPLVKLADELN
SVPKS---E---------DQKAVVERLRNKFATHVSAKPLDY--------YQKLHSQIQS
L-KPISGSTL-----------------

#anodar_TRIO|ACI30187_AD153|
----------------------------MGC-----FSGVCGVAIILV--HLCI-LLPTQ
SDA----------LRLEPVADVVCSRRKALTESELE----NMIA-TWIKT--GNECA---
VGKPCRN---TKNIADYELLRR---KCEGPPYRP-------------------------K
EERRALVASVETALQAMKDKFKPLKASLESLDREYESQFQRVWADIAKLQATLAYTSLGA
GRIQQALFHQSSQVR-----------------NIDHLV---------QRQSPSNAEELLA
FAWNFPW--P-DQQPDVYDKVEA-VVKSAQD--PVLETVLAIDIINTKNPNLE-------
---A-RAKQATEYLKQLQASTMAGD---LSTIASLATRFPKHYAYLRQSLFQP-AEGSKV
SAAAL-WNLSELPDQLPTAEERLQTIEAIVQPLLDDNGTI--VADAEYFWPLTKLADELN
RVPES---D---------DQKAVFERLRNKFATHVTAQSLDY--------YQKLHSQIQS
L-KPISGSGTL----------------

#anodar|ACI30180_AD85|
----------------------------MNQ-------GTGKALLLLLL-LVVVDGAWSY
P-------AE--SDPFTADDGPVCTL----QVGNGL------LQ-QLGTRLTLASSSSSS
SALECS-TAWTTLLLRFHETRKNLTDCVEREERARTD---QTSATDFCELLLDDVRRQMR
QERQRLTSESDQRLQAIQLELNGEKARSVQ----LTADVGAVQQELTRLYRELVLTNVGI
GDTKQAHRYYQRYNEQQQKEQQSQEQQKANLQSLYEALIATVYRK--AAHAQQRVGYLLD
FVRHLGPDAS-DQKLTIYRLLKVELDKRTPASQPQT-LVMAFDALNGTAPDAS---TADS
PLHKLYLDTSGPIVRAWQQQIIAGE---WRTVRDFAEHYPDYYQRCYRMLLTV-DATVWR
-KLDF-SKYILVVNTLPRSTFRMEAFELVFGLMRRYERQ---D--AVPLDRLKVLAAHTE
IFETFIKKKG-LG----QDAQDRLAKVKELFKGFKPNTDYGY--------YLKEFQKTKP
KTG------------------------

#anodar|ACI30121_AD159|
----------------------------MVAR----SLSVIGAVLLLLL-V-----P-MF
GA-----------AVLEENALDGCGV----SHSALH----ATAS-GWHYT----PCHSE-
NNGACFV---KAHEERYRALVE---ACQAEHTNQS-T-----------------QIREYR
AGLPKLSSDVIVALSQLNITLRTDRDRLESLVRDQHDVLLNTTDYAVHLERDITVASLEA
NRTDQALRYYGALLLE---------------PTTVKELILESYQG--SGGNSRKVALLLQ
FIRGLPD--A-TDRTAGYRQLGE-LLETNQQHERAPGILYAEDAARYGT--E--------
--QPDPERYPKRTLERWRSQLADGF---FSEPVQFAADYPAYYERIEGDLLRP-AVA--T
-GDSL-SRLIEYPNALPRLEQRVRAFRLLLRALQQQSNG---Q--QLHDRYLLQLAGEVS
KLEQQSAGGKMKSATTEEDVSGALTEVRQLFPQFTY--DRSF------LTYSELFAQYKP
VV-------------------------
