# Supplementary material for: Anopheline salivary protein genes and gene families: an evolutionary overview after the whole genome sequence of sixteen Anopheles species
Source: BMC Genomics. 2017 Feb 13;18:153. doi: 10.1186/s12864-017-3579-8 (PMC5307786; doi:10.1186/s12864-017-3579-8)
Supplement: Additional file 20: — Phylogenetic data. The zipped file includes data used for the phylogenetic trees reported in Fig. 3 and Additional files 3, 5, 8, 10, 13 and 15. The.meg files are the protein alignments used for the construction of the phylogenetic trees (.mts files). All the files are in MEGA format and can be viewed using the software MEGA (Molecular Evolutionary Genetic Analysis). (ZIP 147 kb) [file 12864_2017_3579_MOESM20_ESM.zip › Additional file 20_Phylogenetic data/Additional file 13_data.meg]

#mega
!Title ;
!Format DataType=Protein indel=-;

#anoga_hyp10|AGAP008307|
TVNAEDPRTELIGCGSVLFHLAANRLSLQLEEFAVCKRS-NPG----YDCSDSIHRAISD
LQQGLFDLNHCTKDIR

#anocol_hyp10|
TVNAEDSRTELIGCGSVLFHLAANRLSLQLEEFAVCKRS-NPG----YDCSDSIHRAISD
LQQGLFDLNHCTKDIR

#anoara_hyp10|AARA011261|
TVNAEDPRTELIGCGSVLFHLAANRLSLQLEEFAVCKRS-NPS----YDCSDSIHRAISD
LQQGLFDLNHCTKDIR

#anoqua_hyp10|AQUA010628|
TVNAEDPRTELIGCGSVLFHLAANRLTLQLEEFAVCKRS-NPG----YDCSDSIRRAISD
LQQGLFDLNHCTKDIR

#anomer_hyp10|
TVNAEDPRTELIGCGSVLFHLAANRLSLQLEEFAVCKRS-NPG----YDCSDSIHRAISD
LQQGLFDFNHCTKDIR

#anomel_hyp10|
----EDPRTELIGCGSVLFHLAAKRLSLQLEEFAVCKQS-NPS----YDCSDSIYRAISD
LQQGLFDFNHCSKDIR

#anochris_hyp10|ACHR000532|
----EDSRTELIGCSSTLFHLAATRLSKQLEEFEDCKRS-NVNVSN-HDCSDSIRRATAD
LQQGLYNFIHCTKDIH

#anoepi_hyp10|AEPI004057|
----EDSRTELIECSSVLFHLAAIRISQQFEEFLNCKQQ-----SK-GDCSDSIQRATDD
LQQGLHNFIHCTKDIS

#anofun_hyp10|AFUN007399|
----DDSRTELIACSSTLFQLAAHRLSIQLGEFMECKRK-DTDSSD-KNCRDIIQRATDD
LQQGLNEYNNCTKFI-

#anomin_hyp10|AMIN005994|
----DDSRTELIACSSTLFHLAAIRISRQFEEFVECKRN-EPNVSYSKDCSDTIKRATDD
LQQGLQDFNHCTKDIR

#anocul-hyp10|ACUA005170|
----NDSRTELIACGSTLFQLAAIRISHQFAEFEECKRS-DADASNAKDCSESIKRATAD
LQQGLHDYNHCTKDIR

#anoste_hyp10|ASTE008633|
----EDSRTELIGCSSTLFHLAANRISRQFEEFVECKQT-A------TDCREPVQRGQNA
LQQGLVDYMQCTEYIH

#anofar_hyp10|AFAF013005|
---SADARSELIACGTTLFQFASYRLSQQLNEFDDCQQL-NAGLED-RDCSGSIQRTIVD
MQQQLLDYIRCTRDIP

#anodir-hyp10|ADIR011066|
---------ELIACSTTLFQLAAYRLTRQLEEFAECQRL-NVGVAD-RDCRDSIQRSVVD
MQQGLIDYIQCTNDIA

#anoga_hyp12|AGAP008306|
----NDPVDALGACSGNLFGLLMTRLQQMVEDFTACRQEATANDPQ-HDCSDSIQRAKVD
LQQQLVNYSYCTKNIQ

#anocol_hyp12|ACOM030178|
----NDPVDALGACSGNLFGLLMTRLQQMVEDFTACRQEATANDPQ-HDCSDSIQRAKVD
LQQQLVNYSYCTKNIQ

#anoara_hyp12|AARA011262|
----NDPVDALGACSGNLFGLLMTRLQQMVEDFTACRQEATANDPQ-HDCSDSIQRAKVD
LQQQLVNYSYCTKNIQ

#anoqua_hyp12|AQUA010627|
----NDPLDALGACSGNLFGLLMTRLQQMVEDFTACRQEATANDPQ-HDCSDSIQRAKVD
LQQQLVNYSYCTKNIQ

#anomer_hyp12|AMEM015828|
----NDPQDALGACSGNLFGLLMTRLQQMVEDFTACQ-EATANDPQ-HDCSDSIQRAKVD
LQQQLVNYSYCTKNIQ

#anomel_hyp12|
----NDPLDALSACSGNLFGLLMTRLQQMIEDFTACQK-ATANDPQ-HNCSDSIQRTTVD
LQQQLVNYSYCTKNLQ

#anochris_hyp12|ACHR000533|
----NDPLEALGACSGNLFGLLMSRLLQQVEDYTACQQ-ANAEDPN-HNCSDSIQRATVD
LQLQLVNYIDCTNSIR

#anoepi_hyp12|AEPI004057|
---NDDPMKELEGCGVNLFSSLMTRLQQQVEEYTACQQGANQADTN-RNCSDSVRRATVD
LQQQLDSYKECTKNIR

#anofun_hyp12|AFUN007400|
---TGDPYTELEVCSVSLFSLIMTRLQQQIEDYSACQQS-SPGGSN-YNCSETIYWTSVD
LQNGLRNYTDCTKNLR

#anomin_hyp12|AMIN005994|
---SNDPYEELESCGVSLFSFIMTRLNQQIEEYTACQQL-NGGESS-YNCSGSIQRAKVD
LQQELLVYEDCTKDIR

#anocul_hyp12|ACUA005170|
---TNDPSKELEGCGVSLFSFIMTRLNQQVEEYTACQQL-NAGNSN-YDCSESIQRARVD
LQRSLWDYKDCTKDIR

#anoste_hyp12|ASTE008633|
---SDDAFKKLEACGVSLFSFWMTRLQQQIEDFSACKQF-NDGNSD-PNCRGSIESATID
LQQAFSDYGECIRDIR

#anofar_hyp12|AFAF013005|
--MTSDPQKQLEGCVVNLFSLINTRLRQQISEYTTYQQSSD----G-NQCRDSVDRATVD
IQQGLVDFNFCSKDIR

#anodir-hyp12|ADIR011066|
---ANDPQKELEVCDVNLFSLINTRLQQQILEYMACQQS-G----G-GSCRGSIERATVD
IQQGIVNFLYCTKDIR
