# Supplementary material for: Anopheline salivary protein genes and gene families: an evolutionary overview after the whole genome sequence of sixteen Anopheles species
Source: BMC Genomics. 2017 Feb 13;18:153. doi: 10.1186/s12864-017-3579-8 (PMC5307786; doi:10.1186/s12864-017-3579-8)
Supplement: Additional file 20: — Phylogenetic data. The zipped file includes data used for the phylogenetic trees reported in Fig. 3 and Additional files 3, 5, 8, 10, 13 and 15. The.meg files are the protein alignments used for the construction of the phylogenetic trees (.mts files). All the files are in MEGA format and can be viewed using the software MEGA (Molecular Evolutionary Genetic Analysis). (ZIP 147 kb) [file 12864_2017_3579_MOESM20_ESM.zip › Additional file 20_Phylogenetic data/Additional file 15_data.meg]

#mega
!Title ;
!Format DataType=Protein indel=-;

#anoga_SG7|AGAP008216|
-----SANHVQQLMKVFRSMVQNFDYTKKPTYLQRAKYGVQNQLRNPLVQKAGNLPKSAK
L---SDGCLKQMVARVTDLEASFYASFSYNCHDH-DQYSMECLEAAEPKYLDGLKTLADE
TAQCLRDQQ-

#anocol_SG7|ACOM030344|
-------NHVQQLMKVFRSMTQNFDYTKKPSYLQRAKYGVQNQLRNPLVQKAGNLPKSAK
L---SDGCLKQMVARVTDLEASFYASFSYNCHDH-DQYSMECLEAAEPKYLDGLKTLADE
TAQCLREQQ-

#anoara_SG7|AARA004918|
-----SANHVQQLMKVFRSMVQNFDYTKKPSYLQRAKYGVQNQLRNPLVQKAGNLPKSAK
L---SDACLKQMVARVTDLEASFYASFSYNCHDH-DQYSMECLEAAEPKYLDGLKTLADE
TAQCMREQQ-

#anoqua_SG7|AQUA010544|
------ANHVQQLMKVFRSMAQNFDYTKKPFYLQRAKYGVQNQLRNPLVQKAGNLPKSAK
L---SDACLKQMVARVTDLEASFYASFSYNCHDH-DQYSMECLEAAEPKYLDGLKTLADE
TAQCMREQQ-

#anomer_SG7|AMEM013747|
-----SANHVQQLMKVFRSMTQSFDYTKKPFYLQRAKYGVQNQLRNPLVQKAGNLPKSAK
L---SDACLKQMVARVTDLEASFYASFSYNCHDH-DQYSMECLEAAEPEYLDGLKTLADE
TAQCMREQQ-

#anomel_SG7|AMEC001237|
-------NHVQQLMKVFRSMTQNFDYTKKPFYLQRAKYGVQNQLRNPLAQKAGNLPKSAK
L---SEACLKQMVARVTDLEAFFYASFSYNCHDH-DQYSMECLEAAEPKYLDGLKTLADE
TAKCMRE---

#anochris_SG7|ACHR008117|
-----STNHVQQLMKVFRSLTQNFDYTKKSFYLNRAKYGVQNQMRNPLVSKASHFPENAK
L---SDACLKQMVAKVNDLEESFYASFSYNCHDH-DQYSMDCLEAAEPAYLSGLTTVAEE
TEKCLREQ--

#anoepi_SG7|AEPI005590|
TPSKALGTHVQQLMKVFRGLMNDIDYTKKPFYVQRAKYGVQNQLRNPLVARAASFSRNSK
L---SDACLKQMVTKAKDLEDTFYAGFSYNCHDH-DQYSMECLQAAEPAYLTGLKAVAEE
TQGCLKEQ--

#anofun_SG7|AFUN010916|
-----AGKHVLQLMKLFRDL--DFDWSKKPFYLNRAKYGVQNQLRQPLSTKALSFPTTAK
L---SDSCLKQMVTKVKDLEESFYAGFSYNCHEH-DQYSMQCLEAAEPEYLNGLKELAAE
TEKCLLQS--

#anomin_SG7|AMIN006065|
-----TGKHVQQLMKLFRGL--DFDWSKKPFYLQRAKYGVQNQLRNPLCTKALSFPKTVK
L---SQGCLMKMITKVKDLEGSFYAGFSYNCHEH-DQYSMDCLNAAEPEYLSGLKQLATA
TEKCLLQE--

#anocul_SG7|ACUA005709|
-----GGQHVQQLMKLFRGM--EFDWSKKPFYLHRAKYGVQTQLRNPLCMKAMSFPRTAK
L---SQECLNQMVTQVKDLEGSFYAGFSYNCHEH-DQYSMDCLNAAEPKYLSGLKQLASE
TEKCLLER--

#anoste_SG7|ASTE005068|
-----TGKHVQQLMKVFRAI--DFDFTKKAFYLHRAKYGVQNQLRNPLYLKAMSLPRSAK
L---SQPCLKKMIDEVNDLESTFYAGFSFNCHDH-DQYSMDCLEAAEPIYLDGLKKLAAS
TEQCLVQK--

#anomac_SG7|AMAM002523|
-----AGKHVQQLLKLFRGI--DFDFTKKPFYLHRAKYGVQNQLRTPLTTKAMSLPRSAT
L---SQPCLKQMINEVNDLESTFYAGFSYNCHDH-DQYSMDCLEAAEPEYLNGLKQLAAK
TEKCLVQK--

#anofar_SG7|AFAF011308|
-----SNRHARKLFETIRSI--QFDFTKRPVYLHRAKYGLQTQLRNPLVGKVQNLPDSAE
L---SSACLQQMVKKVYDLEKTFYAGFSYYCEGH-VQYSIECLEAAEPAYLNGLVALEGE
TDKCLVTK--

#anoatro_SG7|AATE014342|
-----TTKHGRELLKTFRRI--DFDETRKSIYLLSAKFGVQSQLRDPLMQRVLNYWDDVK
L---SKTCLDRMVAKVDDVKETFYAGFSYACKDH-DQYSVDCLEAAKPSYLTALVDIRTE
TENCLTSNNK

#anosin_SG7|ASIS019540|
-----TNKHAGELLKAFRRI--QFDWTKKSFYLQSAKYGVQVQLREPLVKKALGLSDDVN
L---STPCLNQMVTKVHDLEDTFYAGFSYGCEIPDQQYTVECLEAAKPNYLNGLEELRSE
TEKCLEAE--

#anoalb_SG7|AALB001854|
-----ANNHIRTVLKLFRTI--DLDDSKKSFYLTAAKYGIQTQLREPIIRIVGGYLPSTK
L---SEACVKNMISEVYEIEGDFYSKFSYACEDH-APYSVECLEDARDDYLTQLVELFKE
TKKCLRE---

#anodar_SG7|Calvo_et_al_2009|
-----AHSHIRKVLQLFRSI--ELDDSKKSFYLTAAKYGIQTQLREPLVRLVGGFAPSTK
L---SEACVKNAIARIYEIEGEFYAKFSYACENH-DPYSVECLEEAQDDYLTKLVELFKE
TKKCLRE---

#anoga_SG7-2|AGAP008215|
-----GPRHAKQLISYFKRM--KLDQTKNRVYQHDVKNGLRVHLRGPLLQKALCLPKGTK
L---SSDCLNRMVDKARQHENKFYAQFTYACKTN-AEYSAKCLDSGRPVYYHALQKLAKE
TERCWKL---

#anocol_SG7-2|ACOM030347|
-----TPRHAKQLISYFKRM--KLDQTKNRVYQHDVKNGLRVHLRGPLLQKALCLPKGTK
L---SSDCLNRMVDKARQHENKFYAQFTYACKTN-AEYSAKCLDTGRPVYYHALQKLAKE
TERCWKL---

#anoara_SG7-2|AARA004918|
-----TPRHAKQLISYFKRM--KLDQTKNRVYQHDVKNGLRVHLRGPLLQKALCLPKGTK
L---SSDCLNRMVDKARQHENKFYAQFTYACKTN-AEYSAKCLDTGRPVYYRALKKLAKE
TERCWKF---

#anoqua_SG7-2|AQUA010544|
-----SPRHAKQLISYFKRM--KLDQTKNRVYQHDVKNGLRVHLRGPLLQKALCLPKGTK
L---SSDCLNRMVDKARQHENKFYAKFTYACKTN-AEYSAKCLDSGRPVYYRALKQLAKE
TERCWKL---

#anomer_SG7-2|AMEM004830|
-----GPRHAKQLISYFKRM--KLDQTKNRVYQHDVKNGLRVHLRGPLLQKALCLPKGTK
L---SSDCLNRMVDKARQHENKFYAQFTYACKTN-AEYSAKCLDSGRPVYYRALKQLAKE
TERCWKL---

#anomel_SG7-2|AMEC014046|
-----GPRHAKQLISYFKRM--KLDQTKNRVYQHDVKNGLRVHLRGPLLQKALCLPKGTK
L---SSDCLNRMVDKARQHENKFYAQFTYACKTN-AEYSAKCLDTGRPVYYRALTKLAKE
TERCWKL---

#anochris_SG7-2|ACHR008118|
-----TPWHAKQLVPYFKRM--KLDKTKNRVYQHDVKYGLRMHLRSPLLQKALCLPKGTK
L---SSDCLNRMVDKARQHENKFYAKFTYACRKN-AEYSADCLDSGRPLYYRDLKNLVKE
TERCWKF---

#anoepi_SG7-2|AEPI005590|
-----TTWHAKHLMPYFRRM--KLDKSKNRVYQHDVKYGLRMHLRAPLLQKALCLPKGTK
L---SSDCLNRMVDKARQHENKFYAKFTYACKQH-AEYSADCLDSGRPVYYRDLKNLAKE
TEQCWKL---

#anofun_SG7-2|AFUN010916|
-----TQWHSKQLLPYFRRI--QLDKTKNSVYQHTVKDAIRMHLRIPLMQKALCLPKGTK
L---SSDCLNRMVDKARQHENKFYARFTYACKTH-AEYSSDCMESGRPMYYRNLRNLVKQ
TEKCWKL---

#anomin_SG7-2|AMIN006065|
-----TSEHAKQLQPYFQRF--KLDKTKNSVYQHIVKDGLRMHLRLPLIQKALCLPKGTK
L---SSDCLNRMVDKARQHENKFYAKFTYACKKH-AEYSSDCLDSGRPVYYRALRNLVKE
TVNCWKL---

#anocul_SG7-2|ACUA017716|
-----TPWHAKQLLPYFQRF--KLDKTKNSVYQHIVKDAIKMHLRVPLLQKALCLPEGTK
L---SSDCLNRMVDKARQHENKFYARFTYACKKN-AEYSSSCLESGRPMYYRDLRNLVKE
TVKCWKL---

#anoste_SG7-2|ASTE005068|
-----TPWHARQLLRYFRRI--QLDKTKNSVYQDDVKIGIRRHLRAPLVQKALCLPKGTK
L---SSDCLYKMVDKARQHENKFYARFTYACKQH-TEYSADCLESGRPLYYQALQNLVKE
TLKCWKL---

#anofar_SG7-2|AFAF019215|
-----TLWHGKQVMQYFQRV--RQDKTKNRVYLLDVKRGVRLNLRGPLFQNALCLPHGTK
L---SSDCLNRMVDKARQHENKFYAKFTYACKGH-AEYSSACLEKARPEYYRDLKNLAKE
TIQCLKVK--

#anodir_SG7-2|ADIR006362|
-----TPWHAAQVRQYFKRI--KLDKTKNQVYLHDVKRGIRTQLRVPLLQKALLMCQETQ
L---SSDCLNRMVDKARQHENKFYAKFTYACKGH-PEYSAVCLETARPQYYRNLRKLAKE
TIKCWTLK--

#anoatro_SG7-2|AATE006599|
-----TFQHAKEVLQYFKRV--RLDNTKNSVYQSQVRYGIRNVLRNPLLAKAGCLKREVK
L---STDCLNRMVDRARQHENKFYAKFTYACRGH-AEYSAECLESARPKYYRRLKALVAQ
TEKCWKL---

#anosin_SG7-2|ASIS020198|
-----TFQHAKDVLEYFKRI--RLDKTKNSVYKSYVKYGVRNILRNRLLQKAGCLKKEVN
L---SSDCLNRMVDKARQHENEFYAKFTYACKGH-AEYSAACLEFARPKYYRQLRALVAQ
TEKCWKL---

#anoalb_SG7-2|AALB001854|
-----THEHANKMTNIFRRV--KLDKTKNAVYQDYVQKGIKTLLKDPLVSKAMLLPASKS
L---PDDCLNAMVDEAREHENKFYAVFTYDCQDH-IPTAFPCLEKGVATYYENLKALEKS
TEKCCNM---

#anoga_SG7-3|AGAP013724|
-----TPSHSQQLLSYFKRM--KLDKTKNRVYLDDVEYGLRTNLRRPLLQNALFLPKGTK
MSVFSSDCLNRMVDKARQHENKFYAQFTYASKTN-AEYSSDCLDTGRPVYYRDLKKLAKE
TEQCWKL---

#anocol_SG7-3|ACOM030347|
-----TPSHSQQLLSYFKRM--KLDKTKNRVYLDDVEYGLRTNLRRPLLQKALFLPKGTK
VSVFSSDCLNRMVDKARQHENKFYAQFTYACKKN-AEYSSDCLDTGRPVYYRDLKKLAKE
TEQCWKL---
