# Supplementary material for: Anopheline salivary protein genes and gene families: an evolutionary overview after the whole genome sequence of sixteen Anopheles species
Source: BMC Genomics. 2017 Feb 13;18:153. doi: 10.1186/s12864-017-3579-8 (PMC5307786; doi:10.1186/s12864-017-3579-8)
Supplement: Additional file 20: — Phylogenetic data. The zipped file includes data used for the phylogenetic trees reported in Fig. 3 and Additional files 3, 5, 8, 10, 13 and 15. The.meg files are the protein alignments used for the construction of the phylogenetic trees (.mts files). All the files are in MEGA format and can be viewed using the software MEGA (Molecular Evolutionary Genetic Analysis). (ZIP 147 kb) [file 12864_2017_3579_MOESM20_ESM.zip › Additional file 20_Phylogenetic data/Additional file 3_data.meg]

#mega
!Title ;
!Format DataType=Protein indel=-;

#anoga_apy|AGAP011971|
-TDHLPPDQRQLAELFPLTIIHMNDLHARFAETSERSSKCKAAEEGDTCIAGIARVFHTV
QELRKRH--RNALFFNVGDNFQGTIWYNYHRWRVVARFIKLLHPDAMTLGNHEFDDGLKG
LRPYLSALAKKDIQTVATNLIRST-DP--FPALPRSVTIKRKGRSIGIIGVIADKTHELS
NTESITFSDSVAAVREEAAALKKRDVNIILVLSHCGLEVDKRIALEAGDDVDVIIGGHSH
SFLFPNA-SSKPHNQQDTILGDYPVVVSNANGRKILIVQAYAYGKYVGRLTAYFDAQGEV
QHWEGFPVYLSNSVPQSPVALRILAPYRRQVEAYGATKIAQTTVDLVQATCRLGECSLGC
LVADAIADYYTNHTFHPVAIINAGNFRSPIPKGDITNEEAIGASPFSNTVDLLTLRGDAL
WQLVEHSLVWDSVKRLNVAQVAGLRVVADLDRAPYGRVLSIDVRNLNDGVSYEPLNRTAN
YRVVTMSFIATGKDGFRWALERSERQIGPLDSDTFIQYLKKLKVVNESNLVGGRMILNGT
VKS----------------

#anocol_apy|ACOM032249|
-TDHLPPDQRQLGELFPLTIIHMNDLHARFAETSERSSKCKAAEEGDTCIAGIARVFHTV
QELRKRH--RNALFFNVGDNFQGTIWYNYHRWRVVARFIKLLHPDAMTLGNHEFDDGLKG
LRPYLSALAKKDIQTVATNLIRST-DP--FPALPRSVTIKRKGRSIGIIGVIADKTHELS
NTESITFSDSVAAVREEAAALKKRDVNIILVLSHCGLEVDKRIALEAGDDVDVIIGGHSH
SFLFPNA-SSKPHNQQDTILGDYPVVVSNANGRKILIVQAYAYGKYVGRLTAYFDAQGEV
QHWEGFPVYLSNSVPQSPVALRILAPYRRQVEAYGATKIAQTTVDLVQATCRLGECSLGC
LVADAIADYYTNHTFHPVAIVNAGNFRSPIPKGDITNEEAIGASPFSNTVDLLTLRGDAL
WQLVEHSLVWDSVKRLNVAQVAGLRVVADLDRAPYGRVLSIDVRNLNDGVSYEPLNRTAN
YRVVTMSFIATGKDGFRWALERSERQIGPLDSDTFIQYLKKLKVVNESNLVGGRMILNGT
VKS----------------

#anoara_apy|AARA000759|
-TDHLPPDQRQLAELFPLTIIHMNDLHARFAETSERSSKCKAAEEGDTCIAGIARVFHTV
QELRKRH--RNALFFNVGDNFQGTIWYNYHRWRVVARFIKLLHPDAMTLGNHEFDDGLKG
LRPYLSALAKKDIQTVATNLIRST-DP--FPALPRSVTIKRKGRSIGIIGVIADKTHELS
NTESITFSDSVAAVREEAAALKKRDVNIILVLSHCGLEVDKRIALEAGDDVDVIIGGHSH
SFLFPNA-SSKPHNQQDTILGDYPVVVSNANGRKILIVQAYAYGKYVGRLTAYFDAQGEV
QHWEGFPVYLSNSVPQSPVALRILAPYRRQVEAYGATKIAQTTVDLVQATCRLGECSLGC
LVADAIADYYTNHTFHPVAIINAGNFRSPIPKGDITNEEAIGASPFSNTVDLLTLRGDAL
WQLVEHSLVWDSVKRLNVAQVAGLRVVADLDRAPYGRVLSIDVRNLNDGVSYEPLNRTAN
YRVVTMSFIATGKDGFRWALERSERQIGPLDSDTFIQYLKKLKVVNESNLVGGRMILNGT
VKS----------------

#anoqua_apy|AQUA010060|
-TDHLPPDQRQLGELFPLTIIHMNDLHARFAETSERSSKCKAA-EGDTCIAGIARVFHTV
QELRKRH--RNALFFNVGDNFQGTIWYNYHRWRVVARFIKLLHPDAMTLGNHEFDDGLKG
LRPYLSALAKKDIQTVATNLIRST-DP--FPALPRSVTIKRKGRSIGIIGVIADKTHELS
NTESITFSDSVAAVREEAAALKKRDVNIILVLSHCGLEVDKRIALEAGDDVDVIIGGHSH
SFLFPNA-SSKPHNQQDTILGDYPVVVSSANGRKILIVQAYAYGKYVGRLTTYFDAQGEV
QHWEGFPVYLSNSVPQSPVALRILAPYRRQVEAYGATKIAQTTVDLVQATCRLGECSLGC
LVADAIADYYTNHTFHPVAIVNAGNFRSPIPKGDITNEEAIGASPFSNTVDLLTLRGDAL
WQLVEHSLVWDSVKRLNVAQVAGLRVVADLDRAPYGRVLSIDVRNLNDGVSYEPLNRTAN
YRVVTMSFIATGKDGFRWALERSERQIGPLDSDTFIQYLKKLKVVNESNLVGGRMILNGT
VKS----------------

#anomer_apy|AMEM008494|
-TDHLPPDQRQLEELFPLTIIHMNDLHARFAETSERSSKCKAAEEGDTCIAGIARVFHTV
QELRKRH--RNALFFNVGDNFQGTIWYNYHRWRVVARFIKLLHPDAMTLGNHEFDDGLKG
LRPYLSALAKKDIQTVATNLIRST-DP--FPALPRSVTIERKGRSIGIIGVIADKTHELS
NTESITFSDSVAAVREEAAALKKRDVNIILVLSHCGLEVDKRIALEAGDDVDVIIGGHSH
SFLFPNA-SSKPHNQQDTILGDYPVVVSNANGRKILIVQAYAYGKYVGRLTTYFDAQGEV
QHWEGFPVYLSNSVPQSPVALRILAPYRRQVEAYGATKIAQTTVDLVQATCRLGECSLGC
LVADAIADYYTNHTFHPVAIINAGNFRSPIPKGDITNEEAIGASPFSNTVDLLTLRGDAL
WQLVEHSLVWDSVKRLNVAQVAGMRVVADLDRAPYGRVLSIDVRNLNDGVSYEPLNRTAS
YRVVTMSFIATGKDGFRWALERSERQIGPLDSDTFIQYLKKLKVVNESNLVGGRMILNGT
VKS----------------

#anomel_apy|AMEC016732|
-TDHLPPDQRQLGELFPLTIIHMNDLHARFAETSERSSKCKAA-EGDTCIAGIARVFHTV
QDLRKRH--RNALFFNVGDNFQGTIWYNYHRWRVVARFIKLLHPDAMTLGNHEFDDGLKG
LRPYLSALAKKDIQTVATNLIRST-DP--FPALPRSVTIKRKGRSIGIIGVIADKTHELS
NTESITFSDSVAAVREEAAALKKRDVNIILVLSHCGLEVDKRIALEAGDDVDVIIGGHSH
SFLFPNA-SSKPHNQQDTILGDYPVVVSSANGRKILIVQAYAYGKYVGRLTTYFDAQGEV
QHWEGFPVYLSNSVPQSPVALRILAPYRRQVEAYGATKIAQTTVDLVQATCRLGECSLGC
LVADAIADYYTNHTFHPVAIVNAGNFRSPIPKGDITNEEAIGASPFSNTVDLLTLRGDAL
WQLVEHSFVWDSVKRLNVAQVAGLRVVADLDRAPYHRVLSIDVRNLNDGVSYEPLNRTAN
YRVVTMSFIATGKDGFRWALQRSERQIGPLDSDTFIRYLKKLKVVNESNLVGGRMILNGT
VKS----------------

#anochris_apy|ACHR000919|
-TDSLPADPSRLSKLFPLTIIHMNDLHARFAETSERSSKCKV-EEGDRCIAGIARIFHTV
QELRKRH--RNALFFNVGDNYQGTIWYNYHRWRVVARFIKLMHPDAMTLGNHEFDDGLKG
LRPYLDALAESKISTVVTNLIRGK-DA--FPTLPRSVTIKRRGRLIGIVGVIADKTHELS
NTESITFSDSVAAVRAEASALKQRGVHIILVLSHCGLEVDKRIALEAGEQVDVIVGGHSH
SFLFSNS-STKPYNKQDTILGDYPVVVSNSNGRKILIVQAYAYGKYVGRLTTYFDAQGEV
QHWEGYPVYLSSSIPQSPVALRILEPYRKQVQAYGATKIAETMVDLVQASCRVGECNLGC
LVADAIADHYTNETFHPVAIINAGNFRAPIPKGNITNEEAIGASPFSNTVDLLTLSGDAL
WKLVEHSLVWDSVKRLNVAQVAGLRVVADLDRPPYSRVLSIAVRNLHDGIGYEPLKRTAN
YKVVTMSFIATGKDGFRWALERSERLIGPLDSDVFIKYLKKLKVVNEGNLVGGRMVLNGT
VKS----------------

#anoepi_apy|AEPI000215|
-TDNVPTVRKQLDKLFPLTIIHMNDLHARFAETSERSSKCKTA-EGDTCIAGIARVFHTV
QELRNRH--RNALFFNVGDNFQGTIWYNYHRWRVVARFIKLMHPDAMTLGNHEFDDGLKG
LTPYLEALAEENIPTVVTNLVRSR-DK--FPTLPPSVTIKREGRSIGIVGVIADKTHELS
NTESITFTDSVAAVRAEAAALKQRGVNIILVLSHCGLEVDKRIAMEAGDHVDVIVGGHSH
SFLFPNA-SSQPHNKQDTILGDYPVVVTNNRGRKILIVQAYAYGKYVGRLTTYFNARGEV
QHWEGFPVYLSNSIPQSPEALRILEPYRKQVEAYGATKIAETTVDLVQATCRLGECNLGC
LVADAIADHYTNQSFHPVAIINAGNFRAPIPKGHITNEEAIGASPFSNTVDLLTLRGDSL
WNIVEHSLVWDSVKRLNVAQVAGLRVVADLDRAPYSRVLSIEVRDLNDGITYEPLNSAAT
YKVVTMSFIATGKDGFRWALERSDRQIGPLDSDVFIKYLKKLRVVNENNLVGGRMILNGT
VKV----------------

#anofun_apy|AFUN006729|
-TDNLPKDRTKLRKLFPLTIIHMNDLHARFAETSERSSKCKGS-EGDTCIAGIARVFHTV
QSLRKKH--PNPLFFNVGDNYQGTIWYNYHRWKVVARFITLMRPDAMTLGNHEFDDGLKG
LRPYLNALANKTIPTVATNLIRSK-DP--FPTLPASVILNRDGRSIGIIGVIADKTHELS
NTESITFSDSVAAVRTESESLKKRGVDIILVLSHCGLEVDKQIAKEAGDHVDVIVGGHSH
SFLFPSA-SKLPHSKLDNILGDYPVVVNNKNGRKILIVQAYAYGKYVGRLTAYFNAQGEV
RHWDGFPVYLSNRIPQSRAALTILEPYRKQVEAYGATKIAETQVDLVQNSCRLRECNLGC
LVADAIADYYTNKTFHPIALINAGNFRAPIPKGYITNEEAIGASPFSNTVDLVTLRGDAL
WNIVEHSIVWDSVKRMNVAQVSGMRVVADLDRAPYNRVLSIEVRNLHDGITYEPLDCKAN
YKLVTMSFIATGKDGFRWALERLDRQIGPLDSDVFIRYLKKLQVINETNLICGRMIINGT
IKS----------------

#anomin_apy|AMIN004390|
-TDNLPTDRAKLRELFPLTIIHMNDLHARFAETSERSSKCKAA-EGDTCIAGIARVFQTV
QTLRKRH--QNPLFFNVGDNYQGTIWYNYHRWKVVARFIKLMHPDAMTLGNHEFDNGLNG
LRPYLNDLAKKKIPTVATNLIRSK-EQ--FPSLPRSVILKRKGRSIGIIGVTADKTHELS
NTEGITFSDSIAAVRTESKALKQKGVNIILVLSHCGLEVDRQIAQAAGDDVDVIIGGHSH
SFLFPNA-STVPYNKMDTILGDYPVVVNNKNGRKVLIVQAYAYGKYVGRLTAYFNSQGNV
EYWDGFPVYLSDRIPQSPTALKILEPYRKQVEAYGSTKIAKTDVDLVQHSCRLRECNLGS
LVADAIADYYTNQTFHPVAIINAGNFRTPIPKGYITNEEAIGASPFSNTVDLVTLRGDAL
WNIVEHSIVWDSVKRMNVAQVAGLRVVADLDREPYDRVLSIEVRNLHDGSTYEPLNCTAN
YKLVTLSFIATGKDGFRWALERLDRQIGPLDSDVFIQYLKKLKEVNDTNLIGGRMIVNGT
IKS----------------

#anocul_apy|ACUA012978|
-TDNLPNDRGKLRELFPLTIIHMNDLHARFAETSERSSKCKAS-EGDTCIAGIARVFQTV
QTLRKKH--PNPLFFNVGDNYQGTIWYNYHRWKVVARFINLMHPDAMTLGNHEFDNGLNG
LRPYLHALAKKKIPTVATNLIRSK-DP--FPKLPRSVILKRKGRSIGIIGVTADNTHELS
NTESITFSDSIAAVRSESKALKQMGVNIILVLSHCGLEVDKQIAQTAGDDVDVIIGGHSH
SFLFPNA-STVPYNKMDTILGDYPVVVNNSNGRKILIVQAYAYGKYVGRLTAYFNTQGSV
EYWDGFPVYLSDRIPQSQMALKILEPYRQQVEVYGSTQIAKTNVDLVQNSCRLRECNLGS
LVADAIADYYTNETFHPVAIINAGNFRAPIPKGYITNEEAIGASPFSNTVDLLTLRGDAL
WNIVEHSLVWDSVKRMNVAQVAGLRIVADLDRAPYHRVLSIEVRNLHDGITYEPLNRTAN
YKLVTMSFIATGKDGFRWALERLDRQIGPLDSDVFIQYLKKLKEVNESNLVGGRMIINGT
IKS----------------

#anoste_apy|ASTE008470|
-TDNLPSNLGRLNELFPLTIIHMNDLHARFAETSERSSKCKES-GGDSCIAGIARVFHTV
QKLRKKH--PNPLFFNVGDNYQGTIWYNYHRWRVVARFMKLLHPDAMTLGNHEFDDGLQG
LRPYLMALAEEKIPTVASNLIRSK-DP--FPDLPRTVILERDGRSIGIIGVTADNTHELS
KTESITFADSVATVRNESQALKQRGVNIILVLSHCGLEVDKRIAQEAGDHVDVIVGGHSH
SFLFPHGSSPVPHSKLDNILGDYPVVVESKNGRKILIVQAYAYGKYVGRLTVYFNRDGEV
KHWDGFPVYQSNRVPQSRWALKVLEPYRKQVESYGATKIAETTIDLVQDTCRLRECNLGS
LVADAIADYYTNETFHPIAVINAGNFRAPIPRGFITNEEAIGASPFSNTVDLVTLRGDAL
WNIIEHSIVWDSVKRMNVAQVSGLRVVADLDRAPYNRVLSIEVRNLADGTKYEPLSKKVT
YKLVTLSFIATGKDGFRWALERLDRKIGPLDSDVFIAYLKKLKVVNENNLKGGRMIVNGT
IKT----------------

#anodir_apy|ADIR001999|
-TQSLPADRSKLAELFPLTIIHMNDLHARFAETSERSSKCKVN-EGDTCIAGIARVFYMV
QALRKEH--PNALFFNVGDNFQGTIWYNYHRWRVVARFIELLGPDAMTLGNHEFDDGLEG
LKPYLKSLAAKNISTVVTNLIRSK-AK--FPSLPRSVIIERGGRSIGIIGVISDTTHELS
NTGSITFSDSIAAVRNESEALKRQGVNVIVVLSHCGLAVDRRIANEAGEHVDVIVGGHSH
SFLFSNS-SRKPYSKLDTIVGDYPVVVENTNGRKILIVQAYAYGKYIGRLTTYFDSNGEI
QHWTGYPVYLSSEIPQSKEALRILEPYRKQVTAFGATKIAKTSVDLVQDSCRRAECNLGS
LVADAIADHYTNETFHPVAVVNAGNFRSPIPKGNITNEEAIGASPFSNTVDLLTLPGAAL
WNIIEHSLVWDSAKRLNVAQVSGLRVVADFDRAPYERVLSIKVRNLQDGSTYEPLNRTAY
YKVVTMSFLATGKDGFHWSLERLDRQIGPLDSDVFIKYLRKLKVVNQSSLTGGRMILNGT
VKS----------------

#anoatro_apy|AATE008433|
-TDFLPTDRGQLVELYPLTIIHINDLHARFHETSERSGKCD----GEGCIAGIARVFHTV
QELRKAH--KNALFLNAGDNFQGTIWYNYHRWKVVAHAMKLLRPDAMTLGNHEFDDTLDG
LKPYLQALAKANIKTVVANLDSTQEEK--FPRLPPTTIIERDSRKIGIIGVIYDQTHQLS
KTGAITFADSVATVRHEAEKLKKTGVHIIVVLSHCGLEIDKRIAREAGDHVDVIVGGHSH
SFLFPES-SGKPRYKDDKVQGDYPLVVTNDNGRKILIVQAYAYGKYVGRLTAYFNTEGEI
QYWEGFPIYMSHGVTQNGQALRTLEPFRKAVDKFASMRIAKTTIDLVQSTCRVQECNLGS
LVADSLADYYTNDSFHPIAVINAGEIRSPISKGEITNEEAIGASPFSNTADLLTLRGDAL
WNIIEHSLVLDAVKRTNTAQVAGLRIVADLGREPYHRVISLEVRDLHDGTTYRPLNRSAN
YKVAMKSFIASGKDGFRWALERLDRQIGPLDSDVFISYLKKLKVVNEANLVSGRFNITGQ
LKSQ---------------

#anosin_apy|
-TNFMPGDREQLHNLYSLTIIHINDLHARFDETSERSAKCKAT-EGELCIAGVARVYHSV
QELRKQY--ENALFLNAGDNFQGTIWYNYHRWKVVAQTMKLLRPDAMTLGNHEFDDGLDG
LTPYLHSLAEGNIKTVVANLNRSMENK--FPKLPGTTIIRRSKRRIGIIGVIYDQTHQMS
KTGAITFENSVKTVRKEAEKLEQQGVDIVVVLSHCGLEVDKQIALEAGDHVDVIVGGHSH
SFLFPES-SGEPRNRDDKIQADYPLVITNSNGRKILIVQAYAYGKYVGRLTTYFDADGEI
KYWEGFPVYMSHRVTQNKQALRTLEPYRQAVAKFGSRRIANTTIDLVQSTCRVQECNLGS
LVADSLADYYTNDSFHPVALINAGEIRAPIAKGEITNEEAIGASPFSNTVDLLTLPGDAL
WNIVEHSLVPDAVKRTNTVQVAGLRMVADLNRAPYQRVISIEVRDLHDGTTYRPLNRSAN
YKVAMKSFIASGKDGFRWALERLDRHIGPLDSDVFINYLKKLKVVNESNLIGGRFNITGK
LKSK---------------

#anoalb_apy|AALB009940|
-ADNLPANRVELDQLFPVTLIHMNDLHARFDETSNKSSKCRAD-LGEECIAGIARIQYAV
SKLRSEFFNHTPLLLNAGDNYQGTIWYNYHRWKVVAQFMELLHPDAMTLGNHEFDDGLEG
LAPYLSHLQSVGIPTVVSNLIDKS-GG--IPKLPPSLIIERQKRLIGIIGVIYDKTNELS
KTGELEFTDSIATVRAEAEKLKQRGVNIIIVLSHCGLEIDKQIAVEAGDHVDVIVGGHSH
SFLFSPA-SDQPYNEQDTIQGDYPVVIENDNGRKILIVQAYAYGKYIGRLTTYFDADGEI
VYWEGYPVYMRHDVYQHGSTFRLVKKLRKQVQSYASTKIAETRIDLEQETCRTRECRLGN
IFADAIADYYTNETFHPVAIVNAGNFRTPIPSGDITNEDAIGAAPFSNSVELLTLRGDSL
WNLIEHSVVWSASKRLNVMQVSGIKIVADLNRKPYARVLTIEVQDLRS-KLYKPLNRTAT
YKVVTLSFLASGKDGFKWALECTDRQIGPLDSDVFIGYLKKLKVITEQNLRSGRFFLNGT
VTS----------------

#anodar_apy|ADAC004611|
-TDHLPENRDELSDLFPVTLIHMNDLHARFDETSNKSSKCRSD-LGEECIAGIARIQYAV
SKLKSEFYNHTPLFLNAGDNYQGTIWYNYYRWKVVAQFMELLHPDAMTLGNHEFDDGLEG
LAPYLSRLQSVGIPTLVSNLIDSS-GG--IPKLPASLIIERRKRLIGIIGVIYDKTNELS
KTGDLKFTDSIATVRAEAEKLKQRGVNIIIVLSHCGLEIDTQIAAEASDHVDVIVGGHSH
SFLFSPD-SDQPYNKQDTIQGEYPVVIKNANGRKILIVQAYAYGKYIGRLTTYFDSAGEI
VYWEGYPVYMRHDVYQHDSTFRLVKKLRKQVKSYASTKIAETRIDLEQETCRMRECRLGS
IFADAIADYYTNETFHPVAIVNAGNFRTPIPSGDITNEDAIGAAPFSNSVELLTLRGDAL
WNLIEHSVVWSASKRLNAMQVSGIKIVADLNRKPYARVLTIEVQDLRS-KHYKPLSRTAT
YQVVTLSFLASGKDGFKWALECTDRQIGPLDSDVFIGYLKKLKVITEQNLRSGRFFINGT
VTS----------------

#anoga_5nuc|AGAP011026|
-----KSFPHGEKAPFPLTLIHINDLHARFDETNQKSSTCTN---SKECIAGIARVYHTI
KQLKSEYKTKNPLYLNAGDNFQGTLWYNLLRWNVTAYFIKELPPDAMTLGNHEFDHSPKG
LAPYLAELEKMKIPTVVANLEKNGEPALKDSKIARSIVLKVGNRKVGVIGALYDKTHLVA
QTGMVTLTNSIEAVRKEAQELKKKNVNIIVVLSHCGLDGDKQLAEEAGDLIDVIVGAHSH
SLLLNKDAKVPYDTKYDTIEGDYPLVVKKSNNHTVLITQARSFGKYVGRLTVNFDCEGEV
QSWEGYPIYMNNSVKQDEEVLRELEPWRAEVKRLGTQVIGTTEVFLDRESCRWCECTLGD
LIADAYADQYTNSTVQPVAFVQAGNFRNPIEKGDITNGLAIEAAPYGSSVDMIKLSGADL
WSAIDHSFTLDDEFRYNTAQVSGMAVVADLSKKPYERVQSIDIVGAN--GAKTALKKDQI
YYVVVPSYLADGKDGFAMLKKGTNRVTGPLDSDVLIEYVRKRQTIAKTMFQEKRVVIENH
TNGTCSWDLDSQRYKPK--

#anocol_5nuc|ACOM022921|
-----KSFPHGEKAPFPLTLIHINDLHARFDETNQKSSTCTN---SKECIAGIARVYHTI
KQLKSEYKTKNPLYLNAGDNFQGTLWYNLLRWNVTAYFIKELPPDAMTLGNHEFDHSPKG
LAPYLAELEKMKIPTVVANLEKNGEPALKDSKIARSIVLKVGNRRVGVIGALYDKTHLVA
QTGMVTLTNSIEAVRKEAQELKKKNVNIIVVLSHCGLDGDKQLAEEAGDLIDVIVGAHSH
SLLLNKDAKVPYDTKYDTIEGDYPLVVKKSNNHTVLITQARSFGKYVGRLTVNFDCEGEV
QSWEGYPIYMNNSVKQDEEVLRELEPWRAEVKRLGTQVIGTTEVFLDRESCRWCECTLGD
LIADAYADQYTNSTVQPVAFVQAGNFRNPIEKGDITNGLAIEAAPYGSSVDMIKLSGADL
WSAIDHSFTLDDEFRYNTAQVSGMTVVADLSKKPYERVQSIDIVGAN--GAKTALKKDQI
YYVVVPSYLADGKDGFAMLKKGTNRVTGPLDSDVLIEYVRKRQTIAKTMFQEKRVVIENH
TNGTCSWDLDSQRYKPK--

#anoara_5nuc|AARA005456|
-----KSFPHGEKAPFPLTLIHINDLHARFDETNQKSSTCTN---SKECIAGIARVYHTI
KQLKSEYKTKNPLYLNAGDNFQGTLWYNLLRWNVTAYFIKELPPDAMTLGNHEFDHSPKG
LAPYLAELEKMKIPTVVANLEKNGEPALKDSKIARSIVLKVGNRRVGVIGALYDKTHLVA
QTGMVTLTNSIEAVRKEAQELKKKNVKIIVVLSHCGLDGDKQLAEEAGDLIDVIVGAHSH
SLLLNKDAKVPYDTKYDTIEGDYPLVVKKSNNHTVLITQARSFGKYVGRLTVNFDCEGEV
QSWEGYPIYMNNSVKQDEEVLRELEPWRAEVKRLGTQVIGTTEVFLDRESCRWCECTLGD
LIADAYADQYTNSTVQPVAFVQAGNFRNPIEKGDITNGLAIEAAPYGSSVDMIKLSGADL
WSAIDHSFTLDDEFRYNTAQVSGMAVVADLSKKPYERVQSIDIIGAN--GAKTALKKDQI
YYVVVPSYLADGKDGFAMLKKGTNRVTGPLDSDVLIEYVRKRQTIAKTMFQEKRVVIENH
TNGTCSWDLDSQRYKPK--

#anoqua_5nuc|AQUA001199|
-----KSFPHGEKAPFPLTLIHINDLHARFDETNQKSSTCTN---SKECIAGIARVYHTI
KQLKSEYKTKNPLYLNAGDNFQGTLWYNLLRWNVTAYFIKELPPDAMTLGNHEFDHSPKG
LAPYLAELEKMKIPTVVANLEKNGEPALKDSKIARSIVLKVGNRRVGVIGALYDKTHLVA
QTGLVTLTNSIEAVRKEALELKKKNVKIIVVLSHCGLDGDKQLAEEAGDLIDVIVGAHSH
SLLLNKDAKVPYDTKYDTIEGDYPLVVKKSNNHTVLITQARSFGKYVGRLTVNFDCEGEV
LSWEGYPIYMNNSVKQDEEVLRELEPWRAEVKRLGTQVIGTTEVFLDRESCRWCECTLGD
LIADAYADQYTNSTVQPVAFVQAGNFRNPIEKGDITNGLAIEAAPYGSSVDMIKLSGADL
WSAIDHSFTLDDEFRYNTAQVSGMAVVADLSKKPYERVQSIDIVGAN--GAKTALKKDQI
YYVVVPSYLADGKDGFAMLKKGTNRVTGPLDSDVLIEYVRKRQTIAKTMFQEKRVVLENH
TNGTCSWDLDSQRYKPK--

#anomer_5nuc|AMEM004850|
-----KSFPHGEKAPFPLTLIHINDLHARFDETNQKSSTCTN---SKECIAGIARVYHTI
KQLKSEYKTKNPLYLNAGDNFQGTLWYNLLRWNVTAYFIKELPPDAMTLGNHEFDHSPKG
LAPYLAELEKMKIPTVVANLEKNGEPALKDSKIARSIVLKVGNRRVGVIGALYDKTHLVA
QTGMVTLTNSIEAVRKEAQELKKKNVKIIVVLSHCGLDGDKQLAEEAGDLIDVIVGAHSH
SLLLNKDAKVPYDTKYDTIEGDYPLVVKKSNNHTVLITQARSFGKYVGRLTVNFDCEGEV
QSWEGYPIYMNNSVKQDEEVLRELEPWRAEVKRLGTQVIGTTEVFLDRESCRWCECTLGD
LIADAYADQYTNSTVQPVAFVQAGNFRNPIEKGDITNGLAIEAAPYGSSVDMIKLSGADL
WSAIDHSFTLDDEFRYNTAQVSGMAVVADLSKKPYERVQSIDIVGAN--GAKTALKKDQI
YYVVVPSYLADGKDGFAMLKKGTNRVTGPLDSDVLIEYVRKRQTIAKTMFQEKRVVIENH
TNGTCSWDLDSQRYKPK--

#anomel_5nuc|AMEC019957|
-----KSFPHGEKAPFPLTLIHINDLHARFDETNQKSSTCTN---SKECIAGIARVYHTI
KQLKSEYKTKNPLYLNAGDNFQGTLWYNLLRWNVTAYFIKELPPDAMTLGNHEFDHSPKG
LAPYLAELEKMKIPTVVANLEKNGEPALKDSKIARSIVLKVGNRRVGVIGALYDKTHLVA
QTGMVTLTNSIEAVRKEAQELKKKNVKIIVVLSHCGLDGDKQLAEEAGDLIDVIVGAHSH
SLLLNKDANVPYDTKYDTIEGDYPLVVKKSNNHTVLITQARSFGKYVGRLTVNFDCEGEV
QSWEGYPIYMNNSVKQDEEVLRELEPWRAEVKRLGTQVIGTTEVFLDRESCRWCECTLGD
LIADAYADQYTNSTVQPVAFVQAGNFRNPIEKGDITNGLAIEAAPYGSSVDMIKLSGADL
WSAIDHSFTLDDEYRYNTAQVSGMTVVADLSKKPQERVQSINIVGAN--GAKTALKKDQI
YYVVVPSYLADGKDGFAMLKQGTNRVTGPLDSDVLIEYVRKRQTIAKTMFQEKRVVIENH
TNGTCSWDLDSQRYKPK--

#anochris_5nuc|ACHR002755|
-----KSVSQREKELFPLTFIHINDLHARFEETNQKSASCTN---SKECIAGIARVYHTI
KQLKREYKEKNPLYLNAGDNFQGTLWYNLLRWNVTAYFIKELPPDAMTLGNHEFDHSPKG
LAPYLAELEKSKIPTVVANLELNGEPALKDSKIARSIVLKVGKRKVGVIGALYDKTHLVA
QTGKVTLTNSIEAVRKEAQRLKEKKVNIIVVLSHCGLDGDKQLAAEAGDLLDVIVGAHSH
SLLLNKTANVPYDTKYDTIEGDYPIVVQKNNSHKVLITQARSFGKYVGRLTVNFDCDGEA
QSWEGYPIYMNNSVKQDEEVLRELEPWRAEVKRLGTQVIGTSDVLLDRESCRWCECTLGD
LIADAYADQYTNSTVQPVAIVQAGNFRNPIEKGDITNGLAIEAAPYGSSVDMIKLSGADL
WSAIDHSFTLDDEFRYNTMQVSGMAVVADLSKKPYERVQSIDIVGAF--GERKALDKQQI
YYVVTPSYLADGKDGFAMLKKGTDRVTGPLDSDVLIEYVRKRQTIAKSMFQEKRVVIENH
TNGTCSWDVDSQRYKPK--

#anoepi_5nuc|AEPI005349|
-----KSIACGSKDAFPLTLIHINDLHARFEETNQKSAGCTN---SKECIAGIARVYHTI
KQLKQQYKAKNPLYLNAGDNFQGTLWYNLLRWNVTAHFIKQLPPDAMTLGNHEFDHSPKG
LAPYLAELEKIKVPTVVANLELNGEPALKNSKIARSIVLQVGNRKVGVIGALYDKTHLVA
QTGNVTLTNSIEAVRKEAQLLRKRNVNIIVVLSHCGLDGDKQLAAEAGDLLDVIVGAHSH
SLLLNKDANVPYDAKYDTIEGDYPVVVKKNNNHTVLITQARSFGKYVGRLTVYFDRMGEV
QSWEGYPIYMNNSVPQDEGVLQELVPWRAEVKRLGSEVIGTNEVFLDRESCRWCECTLGD
LITDAFADQYTTSTVKPVAVIQAGNFRNPIYKGDITNGLAIEAAPFGSSVDMIKLSGADL
WNAIEHSFTVDDEYRYNTMQVSGMTVVADLSKSPFQRVKSINIIDAT--GAMSPLNKDQI
YNVVLPSYLADGKDGFAMMLKGTDRVTGPLDSDVLIDYVRKLKTVTASIFQQQRVVIENH
TNGTCSWDVNAQRYTPK--

#anofun_5nuc|AFUN006704|
-----KCVSSSDKDSFPLTFIHINDLHARFDETNQKSSGCTN---PKECIAGIARVYHTI
RQLKKEYKSQNPLYLNAGDNFQGTLWYNLLRWNVTAHFIKKLPPDVMTLGNHEFDHSPKG
LAPYLAELEKLKIPTVVANLQLNGEPELKKSKIKSSVVLHECGRKVGVIGALYDKTHLVA
QTGKVTLTNSIDAVRKEAQKLKNDKVDIIVVLSHCGLDGDKQLAEEAGDLVDVIIGAHSH
SLLLNKDSKVPYDMKNDKIEGDYPIVVEKQNKHKVLITQARSFGKYVGRLTVYFDRNGEV
QSWEGHPIYMNNTVEQDEDIVRELKPWREEVERLGTQVIGQSDVFLDRESCRWCECTLGD
VATDAFADKYSNGTFRAVAIIQAGNFRNPIKKGAITNGLAIEAAPFGSSVDLIKLKGEDL
WSAIDHSFTFDDEYRLNTMQVSGMTVVVDLSKNRNERVKSIQVIEAD--GTMKPLDKQKF
YYVATPSYLADGKDGFEMMKRGTDRITGPLDSDVLIEYVRKRQTITTSMFEQKRMVIENH
TNGTCSWDLEAERYTPKIK

#anomin_5nuc|AMIN004362|
-----KSVSSETKDSFPLTLIHINDLHARFDETNQKSSDCTD---PKECIAGIARVYHTI
KTLKNEYKSKNPLYLNAGDNFQGTLWYNLLRWNVTAQLIKKLPPDVMTLGNHEFDHSPKG
LAPYLAELEKIKIPTVVANLEMNGEPELKKSKISPSIVLKVDGRKVGIIGALYDKTHLLA
QTGKVTMSNSIDAVRKEAQKLKKDKVDIIVVLSHCGLDGDKQLAAEAGDLLDVIVGAHSH
SLLLTKDSKVPYDTKYDKIEGDYPVVVEKSNKHKVLITQARSFGKYVGRLTVYFDKKGEV
QRWEGYPIYMNNTVKQDEDVLRALKPWRDEVKRLGTQVIGQSEVFLDRESCRWCECTLGD
LIADAFADKYSNGTFRAVAVVQAGNFRNPINKGAITNGLAIEAAPYGSSVDLIKLSGADL
WSAIDHSFTLDDEYRLNTVQVSGLAVVVDLSKQRNDRVKSIQVIGAD--GSMKGLDKQQF
YYVAAPSYLADGKDGFEMMKRGTDRVTGPLDSDVLIEYVRKRNTITKSMFEQRRMVIENH
TNGTCSWDTEGERYKPNRR

#anocul_5nuc|ACUA002898|
-----KSVSGDAKASFPLTLIHINDLHARFDETNQKSAACTN---PKECIAGIARVYHTI
KTLKKEYKSKNPLYLNAGDNFQGTLWYNLLRWNVTAQLIKKLPPDVMTLGNHEFDHSPKG
LAPYLAELEKLNIPTVVANLQLNGEPELQKSKISSSIVLNIDGRKVGIIGALYDKTHLVA
QTGKVTLSNSIEAVRKEAQKLTKDKVDIIVVLSHCGLDGDKQLAAEAGDLLDVIVGAHSH
SLLLSKDSKVPYDTQYDKIEGDYPIVVEKSKKHKVLITQARSFGKYVGRLTVYFDKKGEV
QSWEGYPIYMNNAVKQDEDVLRELEPWRNAVKLLGTQVIGQSEVFLDRESCRWCECTLGD
LVADAFADKYSNGTFRAIAVVQAGNFRNPIKKGAITNGLAIEAAPFGSSVDLLKLRGADL
WSAIDHSFTLDDEYRLNTMQVSGLAVVVDLSKQRNDRVKSIQVIGAD--GSMKALDKQQY
YYVATPSYLADGKDGFEMMKRGTDRITGPLDSDVLIEYVQKRQKITDSMFEQRRMVLENH
TNGTCSWDTQGERYKPYRR

#anoste_5nuc|ASTE008450|
QEGRTKCVHSPAKDAFPLTLIHINDLHARFDETSQKSSDCTK---PTECIAGIARVYHTI
KKLKNDYKSKNPLYLNAGDNFQGTLWYNLLRWNVTAHLIKKLPPDVMTLGNHEFDHSPKG
LAPYLAELEEMKIPTVVANLQLNGEPDLQDSKIKSSVVLKVGDRRVGVIGALYDKTHLVA
QTGKVTLSNSIEAVRKEAQKLKKKKVDIIVVLSHCGLDGDKQLAAEAGDLIDVIVGAHSH
SLLLDKDANVPYDTKYDTIEGNYPIVVEKANNHTVLITQARSFGKYVGRLTVYFDQHGEV
QSWEGHPIYMNHAVQQDPEVLKALVPWRNEVKRLGTQEIGKTEVFLDRESCRWCECTLGD
LIADAFADNYTSTTVKPVAIIQAGNFRNPIQIGAITNGLAIEAAPYGSSVDMIKLKGEDL
WKAVDHSFTLDDEFRLNTIQVSGMKVVVDLSKKPYERVQEIQIVDAD--GKMTALNKQQL
YYVVAPSYLADGKDGFEMLKQGTDRVTGSLDSDVLIEYVRKRQTITKSMFEQQRVVILNH
TNGTCSWDTDGQRYTPNK-

#anofar_5nuc|AFAF008432|
-----KSVQAHPKGAFPLTLIHINDLHARFDETNQKSAVCTN---PKECIAGIARVYHTI
KQLKKDYQSKNPLYLNAGDNFQGTLWYNLLRWNVTAHLIKLLPPDAMTLGNHEFDHSPKG
LAPYLAELEKLNIPTIVANLELNGEPALKPSSIGRSIVLNVAGRKVGVIGALYDKTHLVA
QTGKVTLTNSIEAVRKEAQALKKRKVDIIIVLSHCGLDADKQLAAEAGDLLDVIVGAHSH
SLLLDKDENVPYDTKYDTIEGDYPIVVENSHKHKVLITQARSFGKYVGRLTVYFDKHGEV
TCWDGYPIYMNNTVKQDPDVLRELVPWREEVRRLGSQEIGTSEVFLDRESCRWCECTLGD
LITDAFADKYTTSTVKPVAIIQAGNFRNPIDKGAITNGLAIEAAPYGSSVDMIQLTGDDL
WRAIDHSFTLDDEFRWNTVQVSGLKVVADLSRQPNDRVRSIAVVDAT--GTTTPLDRTQT
YYVVAPSYLADGKDGFEMMKNGKNRVTGPLDSDVLIEYISKKQRITKSMFEQQRVVLENH
TNGTCSWSTDEQRYKPK--

#anodir_5nuc|ADIR002021|
-----KNVPSVPADAFPLTLIHINDLHARFDETNQKSAGCTD---PKVCIAGIARVYHTI
KRLKQEYKAKNPLYLNAGDNFQGTLWYNLLRWNVTAHLIKQLPPDAMTLGNHEFDHSPKG
LAPYLAELEKLHIPTIVANLEMNGEPELKKSSIGRSVVLDLGGRKVGVIGALYDQTHLKA
QTGKVTLTNSIDAVRKEAEKLKKTKVDIIVVLSHCGLDVDKQLAEAAGDLLDVIVGGHTH
SLLLDKDANVPYDAKYDTIEGDYPIVVEKSNKHKVLITQARSFGKYVGRLTVYFDQRGEV
ASWEGHPIYMSHAVVQDPDVLRALAPWREEVKRLGTQVIGSSEVFLDRESCRWCECTLGD
LVADAFADKYTSNSLKPIAIVQAGNFRNPIGKGDITNGLAIEAAPYGSSVDMVRLSGYDL
WRAIEHSFTLDDEYRWNTMQVSGLKVVADLSGQPYQRVRSIDVIDAK--GTKTPLDRKQT
YSVVAPSYLADGKDGFEMMKHGKDRVKGPLDSEVLIAYVRKQRKITESMFREQRVVLEHH
TNGTCSWSMDTERFKAQ--

#anoatro_5nuc|AATE015296|
-------KNVPSKGTFPLTLIHINDLHARFDETSQKSTTCSN---SKECIAGIARVYQTI
KELKAKYKSQNPLYLNAGDNFQGTLWYNLLRWNVTAQLIKQLPPDAMTLGNHEFDHSPQG
LAPYLKELESKQIPTVVANLEMNGEPALKQSKIARSIILNVAGTNVGVIGALYDKTHKVA
QTGKVTFTDAIEAVRKEAQELKKKNVNIIVVLSHCGLDVDKQLAEKAGDHFDVIVGAHSH
SLLLTKNDNTPYDTKYDTIEGDYPLVVTKGNNHKVLITQARSYGKYVGRLTVFFDQAGEV
QSWEGQPIYMANSVKQDQGILEQLKPWRKEVERLGTQVIGRTDVFLDRESCRWCECTLGS
LIADAFAANYTTPSRKPVAIVQAGNFRNPIQKGDVTNGLAIEAAPYGSSVDMVKLTGADL
WKAIDHSFTLDDEFRFNTMQVSGLKVVVDLTKKPYERVQSVHVVDAK--GAKKPLDKKDT
YFVVAPSYLVDGKDGFEMMKNGKERVKGSLDSDVLIDFIRKEKHIKPDRFKEQRVIITKH
TNGTCSWVMDGERFKPK--

#anosin_5nuc|ASIS007148|
-------AGVPSQGTFPLTLIHINDLHARFDETSQKSTACSN---SKECIAGIARVYHTI
KELKSKYKAQNPLYLNAGDNFQGTLWYNLLRWNVTAHLIKQLPPDAMTLGNHEFDHSPKG
LAPYLKELETKHIPTVVANLEMNGEPALKQSQIARSVILNVAGTNVGVIGALYDKTHKVA
QTGKVTFTDAIDAVRKEAQELKKKNVNIIVVLSHCGLDVDKQMAEKAGDHFDVIVGAHSH
SLLLSKKDNIPYDKKYDTIEGDYPLVVNKGNNHKVLITQARSYGKYVGRLTVYFDQKGEV
QSWEGHPIYMDHSVKQDQGILEELKPWRKEVERLGTQVIGRTDVFLDRESCRWCECTLGS
LVADAFAANYTTSSRKPVAIVQAGNFRNPIKKGDVTNGLAIEAAPYGSSVDMVKLTGADL
WKAIDHSFTLDDEFRFNTMQVSGLKVVVDLTRNPYERVQSIEVEDAK--GAKKPLDKQGA
YYVVAPSYLADGKDGFEMMKNGKERVKGPLDSDVLIDFIRKQKHIKPEQFKEQRVIITKH
TNGTCSWDMDGERFKPK--

#anoalb_5nuc|AALB009922|
--------KNVPDQSFPLTLIHINDLHARFEETNQKSSACLK---SSECIAGIARVYHTI
KSLKQQYKAQNPLYLNAGDNFQGTLWYTLLRWNVTAHFIKQLPPDAMTLGNHEFDHSPKG
LAPYLRELEKKRIPTVVANIALNGEPALSESKITRSIVLDVAGRKVGVIGALYDKTHEVS
PTGKVTFTNAIEAVRKEAQKLKSDGVDIVIVLSHCGLDVDKQLADKAGDLFDVIVGAHSH
SLLLNKIGNVQYDSKYDQIEGEYPIVVKKANNHKVLITQARSYGKYVGRLTVLFDKKGEI
QSWDGNPIYMSNAVPQDKDVLKELIPWRKEVQRLGDEPIGTTEVLLDHASCRWCECTLGS
LVADAFVANYTTGSRKPIAIVLAGTFRNSINVGKITNGLAIEASPYGSSADLVKLSGNDL
WQVIEQSLTLDDEFRYNTMQVSGLKVQIDLTQAPHKRVQSIELT-----ETKKPLDKSKE
YLVATTSYLADGKNGFDVMKRAKERVTGPLDSDVLIDFIRKERTIKRQRFEAPRLIITKH
TNGTCSRAVDKERFTPKKL

#anodar_5nuc|ADAC007226|
--------KNVPDQSFPLTLIHINDLHARFEETNQKSSACLK---SSECIAGIARVYHTI
KSLKEQYKAQNPLYLNAGDNFQGTLWYTLLRWNVTAHFIKQLPPDAMTLGNHEFDHSPKG
LAPYLRELEKKRIPTVVANIALNGEPALSESKITRSIVLDVAGRKVGVIGALYDKTHEVS
PTGKVTFTNSIEAVRKEAQKLKSDGVEIVIVLSHCGLDADKQLAEKAGDLFDVMVGAHSH
SLLLNKTGTVQYDSKYDEVEGEYPIVVKKANNHKVLITQARSYGKYVGRLTVLFDKKGEI
QSWDGNPIYMSNAVPQDKDILKELIPWRKEVQRLGDEPIGTTEVLLDHASCRWCECTLGS
LVADAFVANYTTASRKPIAIVLAGTFRNSINVGKITNGLAIEASPYGSSADLVKLTGNDL
WQVIEQSLTLDDEFRYNTVQVSGLKIQIDLTQAPHKRVQSIELT-----ETKKPLDKSKE
YLVATTSYLADGKNGFDVMKRAKERVTGPLDSDVLIDFIRKERTIKRQRFEAPRLIITKH
TNGTCTRAVDKERFTPKKL
