# Supplementary material for: Anopheline salivary protein genes and gene families: an evolutionary overview after the whole genome sequence of sixteen Anopheles species
Source: BMC Genomics. 2017 Feb 13;18:153. doi: 10.1186/s12864-017-3579-8 (PMC5307786; doi:10.1186/s12864-017-3579-8)
Supplement: Additional file 20: — Phylogenetic data. The zipped file includes data used for the phylogenetic trees reported in Fig. 3 and Additional files 3, 5, 8, 10, 13 and 15. The.meg files are the protein alignments used for the construction of the phylogenetic trees (.mts files). All the files are in MEGA format and can be viewed using the software MEGA (Molecular Evolutionary Genetic Analysis). (ZIP 147 kb) [file 12864_2017_3579_MOESM20_ESM.zip › Additional file 20_Phylogenetic data/Additional file 5_data.meg]

#mega
!Title ;
!Format DataType=Protein indel=-;

#anoga_Sal_SerPro1|AGAP011912|
QFTGCDRQKTLAAGEVFYVESPSFPNYYARGTNCRWQLAAPAGNTIYVNCYDMYLAASTG
CTADRVEISLQNDPTLAYATKYCGQRTFTLQSTGNRAVFALRTTTTTSGGRFRCQVVAQA
P-KCSCGLRRTSKIVNGVPTLVNEFPMMAGLVDSSSRSVFCGATIISDYHSITAAHCMRG
RSLSASGLLVGDHNLSVGTDTSYSVLMRLASITNHPQYVVSPSRNDIALVRTADRIAFNA
AVGPACLPFRYSTSNFAGSIVEATGWGTMDFGAPTSNVLRKVSLNVISEQSCQSSMP-NI
LASHICTYTPGKDTCQYDSGGPLLFTTG--GRVYLVGVVNYGVSCASSKPSVSSRITSYL
SWIQSVTPGVTYCTP

#anocol_Sal_SerPro1|ACOM032155|
QFTGCDRQKTLAAGEVFYVESPSFPNYYARGTNCRWQLAAPAGNTIYVNCYDMYLASSTG
CTADRVEISLQNDPTLAYATKYCGQRTFTLQSTGNRAVFALRTTTTTSGGRFRCQVVAQA
P-KCSCGLRRTSKIVNGVPTLVNEFPMMAGLVDSSSRSVFCGATIISDYHSITAAHCMRG
RSLSASGLLVGDHNLSVGTDTSYSVLMRLASITNHPQYVVSPSRNDIALVRTADRIAFNA
AVGPACLPFRYSTSNFAGSIVEATGWGTMDFGAPTSNVLRKVSLNVISEQSCQSSMP-NI
LASHICTYTPGKDTCQYDSGGPLLFTTG--GRVYLVGVVNYGVSCASSKPSVSSRITSYL
SWIQSVTPGVTYCTP

#anoara_Sal_SerPro1|AARA000708|
QFTGCDRQKTLAAGEVFYVESPSFPNYYARGTNCRWQLAAPAGNTIYVNCYDMYLAASTG
CTADRVEISLQNDPTLAYATKYCGQRTFTLQSTGNRAVFALRTTTTTSGGRFRCQVVAQA
P-KCSCGLRRTSKIVNGVPTLVNEFPMMAGLVDSSSRSVFCGATIISDYHSITAAHCMRG
RSLSASGLLVGDHNLSVGTDTSYSVLMRLASITNHPQYVVSPSRNDIALVRTADRIAFNA
AVGPACLPFRYSTSNFAGSIVEATGWGTMDFGAPTSNVLRKVSLNVISEQSCQSSMP-NI
LASHICTYTPGKDTCQYDSGGPLLFTTG--GRVYLVGVVNYGVSCASSKPSVSSRITSYL
SWIQSVTPGVTYCTP

#anoqua_Sal_SerPro1|AQUA010114|
QFTGCDRQKTLAAGEVFYVESPSFPNYYARGTNCRWQLAAPAGNTIYVNCYDMYLAASTG
CTADRVEISLQNDPTLAYATKYCGQRTFTLQSTGNRAVFALRTTTTTSGGRFRCQVVAQA
P-KCSCGLRRTSKIVNGVPTLVNEFPMMAGLVDSSSRSVFCGATIISDYHSITAAHCMRG
RSLSASGLLVGDHNLSVGTDTSYSVLMRLASITNHPQYVVSPSRNDIALVRTADRIAFNA
AVGPACLPFRYSTSNFAGSIVEATGWGTMDFGAPTSNVLRKVSLNVISEQSCQSSMP-NI
LASHICTYTPGKDTCQYDSGGPLLFTTG--GRVYLVGVVNYGVSCASSKPSVSSRITSYL
SWIQSVTPGVTYCTP

#anomer_Sal_SerPro1|AMEM011769|
QFTGCDRQKTLAAGEVFYVESPSFPNYYARGTNCRWQLAAPAGNTIYVNCYDMYLAASTG
CTADRVEISLQNDPTLAYATKYCGQRTFTLQATGNRAVFALRTTTTTSGGRFRCQVVAQA
P-KCSCGLRRTSKIVNGVPTLVNEFPMMAGLVDSSSRSVFCGATIISDYHSITAAHCMRG
RSLSASGLLVGDHNLSVGTDTSYSVLMRLASVTNHPQYVVSPSRNDIALVRTADRIAFNA
AVGPACLPFRYSTSNFAGSIVEATGWGTMDFGAPTSNVLRKVSLSVISQQSCQSSMP-NI
LASHICTYTPGKDTCQYDSGGPLLFTTG--GRVYLVGVVNYGVSCASSKPSVSSRITSYL
SWIQSVTPGVTYCTP

#anomel_Sal_SerPro1|AMEC004662|
QFTGCDRQKTLAAGEVFYVESPSFPNYYARGTNCRWQLAAPTGNTIYVNCYDMYLAASTG
CTADRVEISLQNDPTLRYATKYCGQRTFTLQSTGNRAVFALRTTTTTYGGRFRCQVVSQA
P-KCSCGLRRTSKIVNGVPTLVNEFPMMAGLVDSSSRSVFCGATIISDYHSITAAHCMRG
RSLSASGLLVGDHNLSVGTDTSYSVLMRLASITNHPQYVVSPSRNDIALVRTADRIAFNA
AVGPACLPFRYSSAKFAGSIVEATGWGTMDFGAPTSNVLRKVSLNVISEQSCKSSMP-NI
LASHICTYTQGKDTCQYDSGGPLLFTSG--GRVYLVGVVNYGVSCASSKPSVSSRITSYL
SWIQSVTPGVTYCTP

#anochris_Sal_SerPro1|ACHR006023|
QFTGCDRQKTLAAGEVFYVESPNFPNYYAKGTNCRWQLTAPTGNTIYVNCYDMYLATSTG
CTADRLEISLQNDPTLAYATKYCGQRTFTLQSTGNRAVFALRTTTTSTGGRFRCQVVAQA
P-RCSCGLRRTSKIVNGVPTLVNEFPMMAGLVDSTSRSVFCGATIISDYHSITAAHCMRG
RSIGAAGLLVGDHNLSVGTDTSYSVLMRLASVTNHPQYVVNPSRNDIAIVRTVDRIIFNA
GVGPACLPFRFSTASFAGSIVEATGWGTMDFGAPTSNVLRKVSLNVITEQSCQASMP-NV
LTSHICTYTAGKDTCQYDSGGPLFLTSG--GYVYLVGVVNYGVSCASSKPSVSSRVTSYL
SWIQSVTPGVTYCTP

#anoepi_Sal_SerPro1|AEPI008705|
QFTGCDRQKTLTAGEVFYVESPKFPYYFARGTNCRWQLTAPTGNTIYVNCYDMYLATSTG
CTADRLEISLQNDPTLAYATKYCGQRTFTLQSTGNRAVFALRSTTSSTGGRFRCQIVAQA
P-RCSCGLRRTSKIVNGVPTLVNEFPMMAGLVDSTSRRIFCGATIISDYHSITAAHCMRG
RSISTVGLLVGDHNPSVGSDTRYSVLMRLASVTNHPQYVVTPSRNDIAVVRTTDRIIFNA
GVGPACLPFRFSSSSFAGSIVEATGWGALDFGEPTSNVLRKVSLNVISQQSCQSSLP-NV
LSSHICTFTKGRDTCQYDSGGPLFFTSG--GYVYLVGVINYGVSCASSKPSVNSRITSYL
SWIQSVTRGVTYCTP

#anofun_Sal_SerPro1|AFUN010292|
QFTGCDRQKTFTAGEVFYVESPNFPNYYAKGTNCRWQLTAPVGNTFYVNCYDMYLATTTG
CTADRLEISLQNDPTLVYATKYCGQKTFTLQSTGNRAVFALRSTTTSTGGRFRCQVVAQV
PQPCRCGLRRTSKIVNGVPTLVNEFPMMAGLVDSTSRSLFCGATIISEYHSVTAVHCMRG
RSISAVGLLVGDHDHTIGSDTSYSVLMRLASVTNHPSYVASPSQNDIAIVRTVDRIIFNA
GVGPACLPMRFANSNFAGSVVEATGWGTMDFSAPASNVLRKVSLNVITQQSCQSSLP-NI
FASHICTYTPGKDTCQYDSGGPLFYTSG--GYVYLVGVVNYGTACASTKPSVSARITSYL
SWIQSVTPGVTYCTP

#anomin_Sal_SerPro1|AMIN008592|
QFTGCDRQKTFNTGEVFYVESPNFPNYYAKGTNCRWQLTAPAGNTFYVNCYDMYMASSTG
CTADRLEISLQNDPTLAYATKYCGQRTFTLQSTGNRAVFALRSTTTSTGGRFRCQVVAQA
P-QCNCGLRRTSKIVNGVPTLVNEFPMMAGLVDSTSRALICGATIISEYHSITAAHCMRG
RSISASGLLVGDHDLKSGAETSYSVLMRLASITNHPSYVTSPSQNDIAIVRTADRIVFNA
GVGPACLPMRFSSSNFAGSIVEATGWGTMDFGGPTSNVLRKVSLNVITQQSCQSSMP-NI
LASHICTYTPNKDTCQYDSGGPLFYTSG--GRVYLVGVVNYGVTCASTKPSVSSRITSHL
SWIQSSTPGITYCTP

#anocul_Sal_SerPro1|ACUA020205|
QFTGCDRQKTFTTGEVFYVESPNFPNYYAKGTNCRWQLTAPVGNTLYVNCYDMYLASSTG
CTADRLEISLQNDPTLAYATKYCGRTTFTLQSTGNRAVFALRSTTTSTGGRFRCQVVAQA
P-QCRCGLRRTSKIVNGVPTLVNEFPMMAGLIDSTSRALFCGATIISEYHAITAAHCMRG
RSISAAGLLVGDHDLTAGSDTSYSVLMRLASVTNHPSYVTSPSANDIAIVRTSDRITFNA
GVGPACLPMRFSSSNFAGSIVEATGWGTLDFGAPTSSILRKVSLNVITQQSCQSSMP-NI
LASHICTYTSGRDTCQYDSGGPLFYTSG--GRVYLVGVVNYGVSCASSKPSVSARITSYL
SWIQSATPGVTYCTP

#anoste_Sal_SerPro1|ASTE007347|
QFTGCDRQKTFTAGEVFYVESPNFPNYFARGTNCRWQLTAPVGNTLYVNCYDMYLASSTG
CTADRLEISLQNDPTLAYATKYCGQRTFTLRSTGNRAVFALRTTTTSSGGRFRCQVVAQA
P-PCRCGLRRTSKIVNGVPTLVNEFPMMAGLVDSSSRSVFCGATIISEYHSITAAHCMRG
RSISAAGLLVGDHNLSVGTDTSYSVLMRLASVTNHPSYVTSPSQNDIAIVRTADRIVFNA
GVGPACLPFRFSSSSFAGSIVEATGWGTIDYGAPTSNVLRKVSLNVITQQSCQSSMK-NI
LASHICTYTPSRDTCQYDSGGPLFYTSG--GYVYLVGVVNYGISCATTKPSVSSRITSYL
SWIQSMTPGVTYCSP

#anomac_Sal_SerPro1|AMAM007764|
QFTGCDRQKTFTAGEVFYVESPNFPNYYAKGTNCRWQLTAPAGNTLYVNCYDMYLASSTG
CVADRLEISLQNDPTLAYATKYCGQRTFTLQSTGNRAVFALRSTTTSTGGRFRCQVVAQA
P-PCRCGLRRTSKIVNGVPTLVNEFPMMAGLINYSSNSVFCGATIISEYHSITAAHCMRG
RSISAARLLVGGHNPSVGT--SYSVLMRLASVTNHPSYVTSPSQNDIAIVRTADRIIFNA
GVGPACLPFRFTSSSFAGSFVEATGWGTTDFGAPASSVLRKVSLNVITQQSCQSSMP-NI
LASHICTYTAGKDTCQYDSGGPLFYTSG--GYVYLVGVVNYGISCASTKPSVSSRITSYL
SWIQSSTPGVTYCSP

#anofar_Sal_SerPro1|AFAF011946|
QFTGCDRQKTLVAGEVYYVETPNFPNYYAKGTNCRWQLTAPVGNTLYVNCYDVYLATTTG
CSGDRLEISLQNDPTLQYASRYCGTRTFTLVSAGNRAVFALRSPATSTGGRFRCQVVAQA
P-KCRCGLRRTSKIVNGVQTLVNEFPMMAGLVDSKSKAVFCGATIISEYHSITAAHCMAG
RSISAIGLLVGDHNTSVGTDTSYSKLMLLASYTNHPSYVASPSRNDISIVRTVQRIIFNA
GVGPACLPFRYSSSNLAGSVVEATGWGTMDFGAPPSTVLRKVSLNVITPQSCQSSLP-NV
LNTHICTYTPGRDTCQYDSGGPLFLTTG--GYVYLVGVVNYGISCASTKPSVNSRVTSYL
SWIQSMTPGVTYCTP

#anodir_Sal_SerPro1|ADIR001957|
QFTGCDRQKTLVAGEVYYVETPNFPNYYAKGTNCRWQLTAPAGNTLYVNCYDMYLATSTG
CTADRLEISLQNDPTLLYAKKYCGTSTFTLQSTGNQAVFALRSPTTSTGGRFRCQVVAQA
P-KCSCGLRRTSKIVNGVPTLVNEFPMMAGLVDSKSKAVFCGATIISDYHSISAAHCMTG
RSISAIGLLVGDHNLSVGTDTSYSKLMLLASYTNHPSYVASPSRNDISIVRTVDRIIFNA
GVGPACLPFRYSTSNFAGSVVEATGWGTMDFGAPTSNVLRKVSLNVITQQSCQSQLP-NV
LDSHICTYTAGRDTCQYDSGGPLFLTSS--GYVYLVGVVNYGVSCASTKPSVSSRVTSHL
TWIKSMTPGVTYCTP

#anoatro_Sal_SerPro1|AATE015923|
QFTGCDRQKTFTSGEVFYVESPNFPNYFAKGTNCRWLLTAPVGHTFYVNCYDMYLASTTG
CTGDRLEVSLQNDPSLLRATKYCGQKTFTLQSSGNQATFALRTSTTSTGGRFRCQVVAQA
P-RCSCGRRRTSKIVNGVPTLVNEFPMMAGLVDSQTKKVFCGGTIISEYHSVTAAHCTRG
KSISTLALLVGDHNTAIGTDTPYSVLMRLASVTNHPSYTTSPSRNDIAVVRTVDRIVFNS
GVGPACLPLQFTSNNFAGLTVEATGWGTLDFSAPTSNVLLKVSLSVITPQSCASQMP-NI
VDSHICTYTPNRDTCQYDSGGPLFLTQG--GYVYLVGVVNYGVACASTKPSVSSRVTSHI
AWIRSVTPGVTYCTP

#anosin_Sal_SerPro1|ASIS007156|
QFTGCDRQKTFTSGEVFYVESPNFPNYFAKGTNCRWLLTAPVGNTFYINCYDMYLASSTG
CVADRLEISLQNDPSLLRATKYCGQKTFTLQSTGNQATFALRSTTTSTGGRFRCQVVAQA
P-KCNCGRRRTSKIVNGVQTLVNEFPMMAGLVDSGSKKLFCGATIISDFHAISAVHCMLT
RSVAAVGLLVGDHDLTKGTDTPYSQLLRIASVTNHPSYSANPSRNDISIVRTSTQIVFNA
GVGPACLPLQFTSNNFAGWTVEATGWGSLDFGSPSSNVLMKVSLGVISPQSCASQMP-NI
IDSHICTYTTGRDTCQNDSGGPLFVTQG--GVVYLVGVVNYGVSCATNKPSVSSRVTSHI
NWIRSATPGVTYCTP

#anoalb_Sal_SerPro1|AALB003742|
QFTGCDRQKTFTSGEVFYVESPNYSNYFPRGTNCRWRLTAPAGNTLYINCYDVVLASSNL
CAADRLEISLRYDPTLASATKYCGQKAFTLETTGNQATMALRTISTSSGGRFRCQVVAQR
P-KCSCGLRRTSKIVGGVQTRVNEFPMMAGMVDSAARNVFCGATIISEYHAITAVHCMAG
RSILAVGLLVGDHDLSVGTDTSYAALMRLASITNHPGYRSSPSTNDIAIARTANRIIFNA
GVGPACLPLRFSTSSFEGAIVEATGWGTLDFGLPASKVLQKVSLNVISQQSCSSQMP-NI
AASHICTYTPRRDTCQYDSGGPLFLTSG--GYLYLVGVVNYGSGCATSKPSVSSRITSHL
AWIKSATPGINYCNP

#anodar_Sal_SerPro1|ADAC000414|
QFAGCDRQKTFTSGEVFYVESPNYSNYFPSGTNCRWQLTAPTGNTLYINCYDVVLASSNL
CAADRLEISLRNDPTLASATKYCGQKAFVLQTTGNQATIALRTISTSSGGRFRCQVVAQP
P-KCSCGLRRTSKIVGGVETRVNEFPMMAGMVDSTSRNVFCGATIISEYHAITAVHCMTG
RSISAVGLLVGDHNLSIGTDTSYSVLMRLASITNHPSYRSSPSTNDIAIARTADRIVFNA
AVGPACLPLRFSTSSFEGAVVEATGWGTLDFGLPASKVLQKVSLNVISQQSCSSQMP-NI
VASHICTYTPGRDTCQYDSGGPLFLTSS--GYLYLVGVVNYGSGCATSKPSVSSRITSHL
SWIQSATPGVNYCNP

#anoga_Sal_SerPro2|AGAP011914|
QYGSCDRQYNYTSGQTSFIESPNFSNYYTPGTKCRYTINAPVGHTLYAQCYDMYLPSSTG
CYYDKLAISRFGDPNLSDAIVRCGTTTFNVESQYNKLVVALLGSTSTSGGRFRCQITALK
L-ACDCGRHRTPTIVNGFPTLTNEYPMMAGLWDNSVSRVFCGSTIVTNRHVLTAAHCLLD
RTAAGTRVLVGEQNTNITNETPYTLRMLVSTFIKHPSYNPTSKANDIALVQTFDTIVFNP
GVGRVCLPFRFGTSSFENARLSALGWGAIDFGAPSSKELLQTTLAVVSSTSCGTKLSRTI
LASQMCTFAAGNDTCQNDSGGPLYYTDPNSQLVYSIGVVGFGVACASSFPSVNTRVTSYL
DWISST-TGYTFCEK

#anocol_Sal_SerPro2|ACOM032153|
QYGSCDRQYNYTSGQTSFIESPNFSNYYTPGTKCRYTINAPVGHTLYAQCYDMYLPSSTG
CYYDKLAISRFGDPNLSDAIVRCGTTTFNVESQYNKLVVALLGSTSTSGGRFRCQITALK
L-ACDCGRHRTPTIVNGFPTLTNEYPMMAGLWDNSVSRVFCGSTIVTNRHVLTAAHCLLD
RTAAVTRVLVGEQNTNITNETPYTLRMLVSTFIKHPSYNPTSKANDIALVQTFDTIVFNP
GVGRVCLPFRFGTSSFENARLSALGWGAIDFGAPSSKELLQTTLAVVSSTSCGTKLSRTI
LASQMCTFAAGNDTCQNDSGGPLYYTDPNSQLVYSIGVVGFGVACASSFPSVNTRVTSYL
DWISST-TGYTFCEK

#anoara_Sal_SerPro2|AARA000709|
QYGSCDRQYNYTSGQTSFIESPNFSNYYTPGTKCRYTINAPVGHTLYAQCYDMYLPSSTG
CYYDKLAISRFGDPNLSDAIVRCGTTTFNVESQYNKLVVALLGSTSTSGGRFRCQITALK
L-ACDCGRHRTPTIVNGFPTLTNEYPMMAGLWDNSVSRVFCGSTIVTNRHVLTAAHCLLD
RTAAGTRVLVGEQNTNITNETPYTLRMLVSTFIKHPSYNPTSKANDIALVQTFDTIVFNP
GVGRVCLPFRFGTSSFENARLSALGWGAIDFGAPSSKELLQTTLAVVSSTSCGTKLSRTI
LASQMCTFAAGNDTCQNDSGGPLYYTDPNSQLVYSIGVVGFGVACASSFPSVNTRVTSYL
DWISST-TGYTFCEK

#anoqua_Sal_SerPro2|AQUA010113|
QYGSCDRQYNYTSGQTSFIESPNFSNYYTPGTKCRYTINAPVGHTLYAQCYDMYLPSSTG
CYYDKLAISRFGDPNLSDAIVRCGTTTFNVESQYNKLVVALLGSTSTSGGRFRCQITALK
L-ACDCGRHRTPTIVNGFPTLTNEYPMMAGLWDNSVSRVFCGSTIVTNRHVLTAAHCLLD
RTAAGTRVLVGEQNTNITNETPYTLRMLVSTFIRHPSYNPTSKANDIALVQTFDTIVFNP
GVGRVCLPFRFGTSSFENARLSALGWGAIDFGAPSSKELLQTTLAVVSSTSCGTKLSRTI
LASQMCTFAAGNDTCQNDSGGPLYYTDPNSQLVYSIGVVGFGVACASSFPSVNTRVTSYL
DWISST-TGYTFCEK

#anoga_Sal_SerPro3|AGAP011913|
QYGSCDLTYNYTSGQTSYIESPNFSNYYIPGTKCRYTINAPVGHTLYAQCYDMYLPSSTG
CYYDKLAISRFGDPNLSDAIVRCGTTTFNVESQYNKLVVALLGSTSTSGGRFRCQITALK
L-ACDCGRHKTPTIVNGFPTLTNEYPMMAGLVDNSLAKVFCGSTIVTDRHVLTAAHCLLD
RTVTGTSVLVGDQDISTGSDTPYSSLYRISTFTQHPSYNPTSKTNDIALVQTFNTIVFNP
GVGRVCLPFFFSTSSFENVRLSALGWGAIDFGAPSSNELLQTTLTVVSSTSCGTQLSRTI
LASQMCTFAAGNDTCQNDSGGPLYYTDPNSQLVYSIGVVGFGVACASSFPSVNTRVTSYL
DWISST-TGYTFCEK

#anocol_Sal_SerPro3|ACOM032152|
QYGSCDLTYNYTSGQTSYIESPNFSNYYIPGTKCRYTINAPVGHTLYAQCYDMYLPSSTG
CYYDKLAISRFGDPNLSDAIVRCGTTTFNVESQYNKLVVALLGSTSTSGGRFRCQITALK
L-ACDCGRHKTPTIVNGFPTQANEYPMMAGLVDNSLAKVFCGSTIVTDRHVLTAAHCLLD
RTVTGTSVLVGDQDISTGSDTPYSSLYRISTFTQHPSYNPTSKTNDIALVQTFNTIVFNP
GVGRVCLPFFFSTSSFENVRLSALGWGAIDFGAPSSNQLLQTTLAVVSSTSCGTQLSRTI
LASQMCTFAAGNDTCQNDSGGPLYYTDPNSQLVYSIGVVGFGVACASSYPSVNTRVTSYL
DWISST-TGYTFCEK

#anoara_Sal_SerPro3|AARA000709|
QYGSCDLTYNYTSGQTSYIESPNFSNYYIPGTKCRYTINAPVGHTLYAQCYDMYLPSSTG
CYYDKLAISRFGDPNLSDAIVRCGTTTFNVESQYNKLVVALLGSTSTSGGRFRCQITALK
L-ACDCGRHKTPTIVNGFPTLTNEYPMMAGLVDNSLAKVFCGSTIVTDRHVLTAAHCLLD
RTVTGTSVLVGDQDISTGSDTPYSSLYRISTFTQHPSYNPTSKTNDIALVQTFNTIVFNP
GVGRVCLPFFFSTSSFENVRLSALGWGAIDFGAPSSNELLQTTLTVVSSTSCGTQLSRTI
LASQMCTFAAGNDTCQNDSGGPLYYTDPNSQLVYSIGVVGFGVACASSFPSVNTRVTSYL
DWISST-TGYTFCEK

#anoqua_Sal_SerPro3|AQUA010113|
QYGSCDLTYNYTSGQTSYIESPNFSNYYIPGTKCRYTINAPVGHTLYAQCYDMYLPSSTG
CYYDKLAISRFGDPNLSDAIVRCGTTTFNVESQYNKLVVALLGSTSTSGGRFRCQITALK
L-ACDCGRHKTPTIVNGFPTQANEYPMMAGLVDNSLAKVFCGSTIVTDRHVLTAAHCLLD
RTVTGTSVLVGDQDISTGSDTPYSSLYRISTFTQHPSYNPTSKTNDIALVQTFNTIVFNP
GVGRVCLPFFFSTSSFENVRLSALGWGAIDFGAPSSNELLQTTLTVVSSTSCGTQLSRTI
LASQMCTFAAGNDTCQNDSGGPLYYTDPNSQLVYSIGVVGFGVACASSFPSVNTRVTSYL
DWISST-TGYTFCEK

#anomer_Sal_SerPro3|
QYGSCDLTYNYASGQTSFIESPNFSNYYAPGTKCRYTINAPVGHTLYAQCYDMYLPSSTG
CYYDKLAISRFGDPNLSDAIVRCGTTTFNVESQYNKLVVALLGSTSTSGGRFRCQITALK
L-ACDCGRRKTPTIVNGFPTQANEYPMMAGLVDNSLAKVFCGSTIVTDRHVLTAAHCLLD
RTVTGTSVLVGDQDISTGSDTPYSSLYRISTFTQHPSYNPTSKTNDIALVQTFNTIVFNP
GVGRVCLPFRFGTSSFENVRLSALGWGAIDFGAPSSNQLLQTTLSVVSSTSCGTQLSRTI
LASQMCTFAAGNDTCQNDSGGPLYYTDPNSQLVYSIGVVGFGVACASSFPSVNTRVTSYL
DWISST-TGYTFCEK

#anochris_Sal_SerPro3|ACHR006022|
QYGSCDLTYDYTSGQTSFIQSPNFPNYYAPGTKCRYTINAPVGHTLYAQCYDMYLPSSTG
CYYDKLAISRFGDPNLSDATIRCGTTTFNVESTYNKLVVALLGSTSTIGGRFRCQITALK
L-ACDCGRRKTPTIVNGFPTQANEFPMMSALVDINTAKVFCGSTIVTDRHVLTAAHCLLE
RTVTNTSVLVGDQNLSTGSDTPYSMVMRVSTFSPHPSYNPTAKTNDIALVRTLNTIVFNP
GVGRVCLPFRFSTASFENVRLSALGWGTIDFGAPSSNELLQTTLAVVSSSSCGTKLSRTI
LASQMCTFAAGNDTCQNDSGGPLYYTDPNSQLVYDIGVVGFGVACASSFPSVNTRVTSYL
DWISST-TGYIFCEK

#anoepi_Sal_SerPro3|AEPI008706|
QYGSCDLTYTYTSGQTAFIESPKFPQYYAPGSRCRYTINAPVGHTLYAQCYDMYLPSSTG
CYYDKLAISRFGDANLSDAQIRCGTTTFNVESQYNRLVVALLGSTSTGGGRFRCQITALK
L-ACDCGRRRTPTIVNGFPTQVNEFPMMSALAIRNNGQVFCGSTIVTDRYVLTAAHCLPG
RSLSNTIVVVGEQDRRVSTESVYTMSMLVSEFRPHPSYDATAKTNDIALVRTTNTIVFNP
GVGRVCLPFRFGASSFENARLSALGWGTIDFGAPQSDVLLQTTLAVVSSTTCGTQLSRTI
LASQVCTFAAGNDTCQNDSGGPLYYTDPNSQLVYNIGVVGFGVACASRFPSVNTRVTSYL
DWIVTN-TNYNFCEK

#anofun_Sal_SerPro3|AFUN010291|
QYGTCDLAYTYSSGQTSFIESPKFSNYYTPGTKCRYTVNAPVGHYLYAQCYDMYLPSSTG
CYYDKLAVSLTGDANLADAQIRCGTTTFNVQSTYNKLVVALLGSTSTAGGRFRCQITAVK
I-PCDCGRRKTPSIVNGFPTQANEFPMMSALVDVPTKNIFCGSTIVTDRHVLTAAHCLLT
RSVSNTTVLVGDQNVKVGTDTPYAALMLVSTFTPHPSYNPTAKTNDIALVRTTNAIDFNP
GVGRVCLPFRFSTSTFDNVRLSALGWGSIDFGAPQSPELLQTTLTVVTSSSCSTKLSRTI
IESQMCTFAAGNDTCQNDSGGPLYYTDPNSQLVYEVGVVGFGVACASSFPSVNTRVTSYL
DWITST-TGYTFCEK

#anomin_Sal_SerPro3|AMIN008593|
QYGTCDLTYTYTSGQTSFIQSPNFSNYYTPGTKCRYTVNAPVGHYLYAQCYDMYLPSSTG
CYYDKLAVSLSGDANLADAQIRCGTTTFNVQSSYNKLVVALLGSTSTTGGRFRCQITAIK
I-PCDCGRRKLPTIVNGFPTQANEFPMMSALVDVPTKQIFCGSTIVTDRHVLTAAHCLLS
RSVTNTTVLVGDQNVKIGTDTTYSVIMLVSTFTPHPSYNPTAKTNDIALVRTTNTIVFNP
GVGRVCLPFRFSTSNFDNVRLSALGWGSIDFGAPQSAELLQTTLAVVSSSSCATKLSRTI
LDSQMCSFAAGNDTCQNDSGGPLYYTDPNSQLVYEVGVVGFGVACASSFPSVNTRVTSYL
DWITTT-TGYTFCEK

#anocul_Sal_SerPro3|ACUA007102|
QYGTCDLTYTYTSGQTSFIQSPNFSNYYTPGTKCRYTVNAPVGHYLYVQCYDMYLPSSTG
CYYDKLAVSLSGDANLADAQIRCGTTTFNVQSTYNKLVVALLGSTSTSGGRFRCQITALK
I-PCDCGRRKTPTIVNGFPTQANEFPMMSALVDVPTKQIFCGSTIVTDRHVLTAAHCLLG
RTVTNTTVLVGDQNIKVGTDTVYSAIMLVSTFTPHPSYNPTAKTNDIALVRTTNTIVFNP
GVGRVCLPFKFTTSNFDNVRLSALGWGSVDFGAPQSAELLQTTLAVVSSSSCSTRLSRTI
LASQMCTFAAGNDTCQNDSGGPLYYTDPNNQLVYEMGVVGFGVACASSFPSVNTRVTSFL
DWIATT-TGYTFCEK

#anoste_Sal_SerPro3|ASTE007348|
QYGSCDFTYNYTSGLTSFIQSPNFSNYYAPGTKCRYTVNAPVGHYLYAQCYDMYLPSSTG
CYYDKLAVSLSGDANLADAQIRCGTTTFNVQSSYNKLVVALLGSTSTAGGRFRCQITAIK
I-PCDCGRRKTATIVNGFPTLVNEYPMMSALVDGPSKSIFCGSTIVTDRHVLTAAHCLLS
RSVANTFVLVGDHNIKTGAETSYSSAMVASTFTTHPSYNPTAKTNDIALVRTANTIVFNP
GVGRVCLPFRFSTSTFDNVRLSALGWGTIDFGAPTSDVLLQTTLAVEPSSSCSTKLSRTI
LATQMCTFAAGNDTCQNDSGGPLYYTDPNSQLVYEVGVVGFGVACASSFPSVNTRVTSYL
DWITTT-TGYTFCEK

#anofar_Sal_SerPro3|AFAF000509|
QYGTCDYTYTYASGQTSFIQSPNFPNYYTPGTNCRYTVNAPVGHTLYVQCYDMYLPSSTG
CYYDKLKLSRTGDPLLADAQIRCGTTTFNVETSYNKLVVALLGSTSTTGGRFKCQITALK
I-ACDCGRRKTPTIVGGYPTQANEFPMMAALVNKNTKALFCGASIVTDRFVLTAGHCLID
TRITDVLVLVGDQNTKTGTDTPYSNVYPAGAFFVHPNYDKQAKTNDIAMVQTISTIVFNP
GVGRVCLPFRYATSSFDGVRLSALGWGTIDFGAPQSDELLQTTLNGVPSSTCSTQLTRTI
LPSQLCTFAAGNDTCQMDSGGPLYYTDPNSQLVYDIGVVGFGVACASRFPSVNARVASYL
DWIKTT-TAYTFCET

#anodir_Sal_SerPro3|ADIR001956|
QYGTCDYTYTYTSGQTSYIESPNFPNYYTPGTKCRYTVNAPVGHTLYAQCYDMYLPSSTG
CYYDKLAISRSGDPLLADAQVRCGTTTFNVESVYNKLVVALLGSTSTTGGRFRCQITALK
L-ACDCGRRKTPTIVGGYPTQTNEFPMMAAIVNTTSKALFCGSSIVTDRHVLTAAHCLLD
AKVDDVGVLVGDQNVKIGTDTPYSQVYRAGMFHVHPSYDKLAKTNDIALVRTIVTIVFNT
GVGRVCLPFRYRTASFDGVRLSALGWGTIDFGAPQSDVLLQTTLAGVPSATCSTQLKRTI
LSTQLCTFAAGNDTCQNDSGGPLYYTDPNSQLVYDIGVVGFGVACASSFPSVNSRVTAYL
DWINST-TGYTFCET

#anoatro_Sal_SerPro3|AATE000387|
QYGSCDFTYTYSSGQTSFIESPNFPNYYKPGTKCRYTVIAPVYHYLYVQCYDMYLPASAN
CYYDKLAVSLNGDATLAGAQLRCGTTVFNVQTVYNKLVVALLGSTSTSGGRFRCQITAVK
D-GCDCGRRKTPTIVGGFPTKANEYPMMSALVDSSSKKVFCGSTIVTDRYVLTAAHCLLQ
RQVSNTGVLVGDQNLSTGSDTPFALVLLVSTFIPNPGYNATSRENDIALVRTTNQIVFNA
GVGRVCLPFRFSSSLFTGIRLSALGWGTIDFGAPTSPELLQTTLSVIPQSDCATRLSRTV
QASQICTFTAGNDTCQNDSGGPLYYTDPNSQVVYEVGVVGFGVACATNFPAVNARVTSYL
DWIVSQ-TGYTFCEK

#anosin_Sal_SerPro3|ASIS003246|
QYGTCDFIYNYNSGQTSTIESPKFPNYYTPGTKCRYTVNAPIGHYLYVQCYDMYLPASTG
CYYDKLSVSLSGDSTLSDAQQRCGTTTFNVQTSYNKLVVALLGSASTSGGRFKCQITAVK
I-PCDCGRRKTPTIVGGTPTRANEYPMMAALLDSVSKKLFCGATIVTDRFVLTAAHCLLG
RVVSTTGILVGDQNIATSTDTPFSQVLLVSTFIPNPGYNDTTRVNDIALVRTTNEIVFNQ
GVGRVCLPFRLSSSLFTGTRVNALGWGTIDFGAPTSSELLQTTLTVIAQGECSTRLSRTI
QSSQICTFTAGNDTCQNDSGGPLYYTDPNNQLVYEVGVVGFGVACASNFPSVNARVTSFL
DWIAST-TGYTFCER

#anoalb_Sal_SerPro3|AALB003743|
QYGTCDYTYNYFSGQTGFIESPGFPNYYNPGTKCRYTVNAPVGHYLYVQCYDMYLPSSTG
CYYDKLSVSLSGDSNLADAQKRCGTSTFNVQTSYNKLVVALLGSTSTTGGRFRCQITAVK
I-PCDCGRRKTATIYNGVPTKANEYPMMSALVDVSSKEVVCGSTIVTDRHALTAAHCLLT
RTVTGTALLVGDQNIKIGTDTPYSVVMLLSSFITHPSYNAASKTNDIALVRTSNTIVFNP
GVGRVCLPFRFGTSTFTGAAVTALGWGTIDFGAPMSPELLQTTLNVIAQTDCSTRLSRAI
QTTQLCAFSTKNDTCQNDSGGPLYYIDPNSQLVYEVGIVGFGVGCGSAFPSVNTRVTSFL
DWIVTN-TGYTFCEK

#anodar_Sal_SerPro3|
QYGTCDYTYSYSTGQTGYIESPNFSNYYTPGANCRYTINAPVGHYLYVQCYDMYLPSSTG
CYYDKLAISLSGDSNLADAQLRCGTSTFNVQTSYNKLVVALLGSTSTIGGRFRCQITAVK
I-PCDCGRRKTATIYNGVPTKANEYPMMSALVDLSSKEVICGSTIVTDRFALTAAHCLLL
RKVTGTALLVGDQNIKIGTDTPYSVVMLLSSFISHPNYDSISKTNDIALVRTTNTIVFNA
GVGRVCLPFRFGTSTFTGAAVTALGWGTIDFGAPMSAELLQTTLNVIAQTDCSTKLSRTI
QPTQLCAFSSKNDTCQNDSGGPLYYIDPNSQLVYEVGIVGFGVGCGSAFPSVNTRVTSFL
DWIVAN-TGYTFCEK
