# Supplementary material for: Anopheline salivary protein genes and gene families: an evolutionary overview after the whole genome sequence of sixteen Anopheles species
Source: BMC Genomics. 2017 Feb 13;18:153. doi: 10.1186/s12864-017-3579-8 (PMC5307786; doi:10.1186/s12864-017-3579-8)
Supplement: Additional file 20: — Phylogenetic data. The zipped file includes data used for the phylogenetic trees reported in Fig. 3 and Additional files 3, 5, 8, 10, 13 and 15. The.meg files are the protein alignments used for the construction of the phylogenetic trees (.mts files). All the files are in MEGA format and can be viewed using the software MEGA (Molecular Evolutionary Genetic Analysis). (ZIP 147 kb) [file 12864_2017_3579_MOESM20_ESM.zip › Additional file 20_Phylogenetic data/Additional file 8_data.meg]

#mega
!Title ;
!Format DataType=Protein indel=-;

#anoga_gVAG|AGAP006421|
---GGQYCSSDLCPRGGPHVGCNPPSSSGGPTCQGKQKARKVLLTPALQAYIMDEHNLNR
SNIALGRIRPYPSAVKMPTLTWDPELASLADANARSCNYGHDRCRATKKFPYAGQNIAIT
QFFGY---RFTEKDLIHKFVSSWWSEYLDARPEHVRKYPSSYSGKPIGHFTQIASDRSTK
VGCSMWYWKDG-QMDVYYFVCNYSFTNIMDRSVYQSGP-TASQCKTGRNS--KFPGLCNA
SEEPRSIMDP-----

#anocol_gVAG|ACOM039767|
---GGKYCSSDLCPRGGPHVGCNPPSSSGGPTCQGKQKARKVLLTPALQAYIMDEHNLNR
SNIALGRIRPYPSAVKMPTLTWDPELASLADANARSCNYGHDRCRATKKFPYAGQNIAIT
QFFGY---RFTEKDLIHKFVSSWWSEYLDARPEHVRKYPSSYSGKPIGHFTQIASDRSTK
VGCSMWYWKDG-QMDVYYFVCNYSFTNIMDRSVYQSGP-TASQCKTGRNS--RFPGLCNA
SEEPRSIMDP-----

#anoara_gVAG|AARA008299|
---GGNYCSSDLCPRGGPHVGCNPPSSSGGPTCHGKQKARKVLLTPALQAYIMDEHNLNR
SNIALGRIRPYPSAVKMPTLTWDPELASLADANARSCNYGHDRCRATKKFPYAGQNIAIT
QFFGY---RFTEKDLIHKFVSSWWSEYLDARPEHVRKYPSSYSGKPIGHFTQIASDRSTK
VGCSMWYWKDG-QMDVYYFVCNYSFTNIMDRSVYQSGP-TASQCKTGRNS--KFPGLCNT
SEEPRSIMDP-----

#anoqua_gVAG|AQUA006260|
---GGQYCSSDLCPRGGPHVGCNPPSSSGGPTCQGKQKARKVLLTPALQAYIMDEHNLNR
SNIALGRIRPYPSAVKMPTLTWDPELASLADANARSCNYGHDRCRATKKFPYAGQNIAIT
QFFGY---RFTEKDLIHKFVSSWWSEYLDARPEHVRKYPSSYSGKPIGHFTQIASDRSTK
VGCSMWYWKDG-QMDVYYFVCNYSFTNIMDRSVYQSGP-TASQCKTGRNS--KFPGLCNA
SEEPRSIMDP-----

#anomer_gVAG|AMEM017124|
---GGKYCSSDLCPRGGPHVGCNPPSSSGGPTCQGKQKARKVLLTPALQAYIMDEHNLNR
SNIALGRIRPYPSAIKMPTLTWDPELASLADANARSCNYGHDRCRATKKFPYAGQNIAIT
QFFGY---RFTEKDLIHKFVSSWWSEYLDARPEHVRKYPSSYSGKPIGHFTQIASDRSTK
VGCSMWYWKDG-QMDVYYFVCNYSFTNIMDRSVYQSGP-TASQCKTGRNS--KFPGLCNA
SEEPRSIMDP-----

#anomel_gVAG|AMEC012577|
---GGQYCSSDLCPRGGPHVGCNPPSSSGGPTCQGKQKARKVLLTPALQAYIMDEHNLNR
SNIALGRIRPYPSAVKMPTLTWDPELAALADANARSCNYGHDRCRATKKFPYAGQNIAIT
QFFGY---RFTEKDLIHKFVSSWWSEYLDARPEHVRKYPSSYSGKPIGHFTQIASDRSTK
VGCSMWYWKDG-QMDVYYFVCNYSFTNIMDRSVYQSGP-TASQCKTGRNS--KYPGLCNA
SEEPRSIMDP-----

#anochris_gVAG|ACHR009568|
---GGQYCRSELCPRGGPHVGCKPPSTSGGPTCRGKKNARKVLLTPALQGYIMDEHNLNR
SNIALGRIRPYPSAVKMPTLTWDTELAALADANARSCNYGHDRCRATDKFPYAGQNIAIT
QFFGY---RFTEKDLIHKFVSSWWSEYLDALPEHVRKYPSSYSGKPIGHFTQIASDRSTK
VGCSMWYWKDG-QMDVYYFVCNYSFTNIMDRSVYQSGP-AGSECKKGRNS--KFPGLCNA
NEEPRSIMDP-----

#anoepi_gVAG|AEPI005724|
---NGKYCSSDLCPRGGPHVGCNPPPSSGGSTCRSKSNAKKVNLTPALQAYILDEHNLNR
SNIALGRIRPYPSAVKMPTLTWDAELAALADANARSCNYGHDRCRATKTFPYAGQNIAIT
QFFGY---RFTEKDLIHKFVSSWWSEYLDARPEHVRKYPSSYSGKPIGHFTQIASDRSTK
VGCSMWYWKDG-QMDAYYFVCNYSFTNIMDRSVYQSGP-VGSQCKTGRNS--KFPGLCNA
NEQPRTIMDP-----

#anofun_gVAG|AFUN007481|
---GGKYCRKDLCPRGGPHVGCNPPPFSGGPTCRGKQNAKKVPLTLALRTFIEDEHNLNR
SNIALGRISPYPKAVKMPTLTWDEELAQLADANARSCNYGHDRCRATDKFPYAGQNIAIT
QFFGY---RFTQKDIIHKFISSWWGEYLDAHPEHIKKYPSSYSGKPIGHFTQIASDRSTK
VGCSLWYWKDG-QMDVYYFVCNYSMTNIMDRSVYQSGP-TGSQCTKRRNP--KFPGLCNL
NEEPRSIMDP-----

#anomin_gVAG|AMIN007945|
---GGKYCSSDLCPRGGPHVGCSPPPFSGGPTCRSKKNARKVQLTPELRSFIMDEHNLNR
SNIALGRIPPYPRAVKMPTLTWDAELAELADANARSCNYGHDRCRATDKFPYAGQNIAIT
QFYGY---RFKEKELIHKFISSWWGEYLDARPEHIAKYPTSYSGKPIGHFTQIASDRSTK
VGCSMWYWKDG-QMDSYYFVCNYSTTNIMDRSVYQSGP-TGSQCKSGRNS--KFPGLCNP
KEVPRSIMDP-----

#anocul_gVAG|ACUA004641|
---RGNYCSSELCPRGGPHVGCNPPSSSGGPTCRSKKNAKKVPLTPALQAFIMDEHNLNR
SNIALGRIPPYPRAVKMPTLTWDPELAELADANARSCNYGHDRCRATDKFPYAGQNIAIT
QFYGY---RFSEKDLIHKFVSSWWGEYLDARPQHIAKYPTSYSGKPIGHFTQIASDRSSK
VGCSMWYWKDG-QMDSYYFVCNYSTTNIMDRSVYQSGP-TGSQCKKGRNS--KFPGLCNP
NEEPRSIMDP-----

#anoste_gVAG|ASTE001082|
----GKYCRSDLCPRGGPHVGCNPPPFSGGPTCRSMKGAKKISLK-NLKSFITDEHNLNR
SNIALGRIAPYPKAVKMPTLTWDAELEALADANARSCNYGHDRCRATDKFPYAGQNIAIT
QFFGY---KFTEKDLIHKFVSSWWSEYLDARPEHIAKYPTSYRGKPIGHFTQIASDRSTK
VGCSMWYWKDG-QMDVYYFVCNYSTTNIMDRSVYQSGP-TGSQCKTGRNS--KFPGLCNS
NEEPRSIMDP-----

#anomac_gVAG|AMAM004433|
---AGKYCRSDLCPRGGPHVGCNPPPFSGGPTCRSKKGAKKIQLN-SFKSFIMDEHNLNR
SNIALGRISPYPKAVKMPTLTWDAELEALADANARSCNYGHDKCRATDKFPYAGQNIAIT
QFFGY---RFTEKDLIHKFISSWWGEYLDAYPEHIAKYPSSYRGKPIGHFTQIASDRSTK
VGCSMWYWKDG-QMDVYYFVCNYSMTNIMDRSVYQSGP-TASQCKTGRNS--KFPGLCNP
NEEPRSIMDP-----

#anofar_gVAG|AFAF021038|
---GGRYCNSELCPHGGPHVGCNPPPFSGGPTCRSKQSPKKVFITPELRAFILDEHNQNR
SNIALGKIRPYPRAAKMPTLTWDTELAELADANARSCDYGHDRCRATDKFPYAGQNIAIT
QFYGY---RFKEKELIHKFILSWFGEYLDARKEHIAKYPTSYSGKPIGHFTQIVSDRTTK
VGCSMWYWKDG-KTEAYYFVCNYSVTNIMDRSIYLEGA-TTSKCKKGNNS--KYPGLCNA
NEEPRSIMDP-----

#anodir_gVAG|ADIR007691|
---TGRYCDKELCPRGGPHVGCKPPPFSGGPACRGNQDVKQISIPPKLRAYILDQHNQNR
SNIALGKIAPYPPAVKMPTLTWDSELAELADANARSCQYGHDRCRATVKFPYAGQNIAIT
QFYGY---KFTEKELIHKFISSWFGEYKDARKSHIQSYPSTYSGKPIGHFTQIVSDRTTQ
VGCSMWYWKKG-QTEAYYFVCNYSVTNIMDRTVYKQGE-TGSECKKGKNP--KYPGLCKV
NEKPRSIMDP-----

#anosin_gVAG|ASIS013026|
-----QYCSRDLCPHGGPHVGCDPPPYAGGSRCRGMGAARKVVLSPQMQSYILDQHNLNR
SNLALGKIRPYPQAAKMPTLVWDTELAELADANARSCNYGHDRCRATKQFPYAGQNIAIT
KYFGY---KFTEKQLVLKFISSWFGEYLDARPQHVAKYPTSYSGKPIGHFTQIASDRSTK
VGCSLWYWKDG-QYDVYYFVCNYSVTNIMDKSVYQAGA-AASKCQRGRNS--KFPGLCNP
GEKPRTLMDS-----

#anoalb_gVAG|AALB005083|
----YDYCSTSDCHRQGEHVGCRPPATSGGPTCKGMTGARKVRISPELQQFILDEHNKNR
SRLALGQVSPYRKAQKMPTLVWDPELASLADANARSCNYGHDRCRSTQQFPYAGQNIAIT
KFYGY---KFTDKELVTRFVSGWWSEYLDARPQHITEYPSSYSGKPIGHFTQIASDRTTK
VGCSMWYWKDG-QFDVYYFVCNYSVTNIIKKSVYLAGDRTGAQCKKGLNS--KFPGLCNA
GEVPRTLNDA-----

#anodar_gVAG|ADAC003516|
----YDYCSTSDCHRQGEHVGCRPPATSGGPTCKGLKDARKVRISPELQQFILNEHNKNR
SRLALGQVSPYRKAQKMPTLVWDPELASLADANARSCNYGHDHCRSTQQFPYAGQNIAIT
KFYGY---KFTDKELVTRFVSGWWSEYVDARPQYITAYPSSYSGKPIGHFTQIASDRTTK
VGCSMWYWKDG-QFDVYYFVCNYSVTNIIKKSVYLAGDRTGSQCKKGLNS--KFPGLCNV
GEAPRTLNDA-----

#anoga_Ag5r2|AGAP006419|
---QINYCSTSYCRNGRQNVGCNPPGIPGGPACAGL-KPMVITINSTLQTLILSEHNTRR
SQLALGQLKPFLPAVRMPTLTWDEELAKQAGNNARSCQYQHDSCRNTPIYAWAGQNIALA
QYSRMTN---TISQLISSNIASWWNEYSFTKQEQLNSYPSSNSGPAIGHFTQMASDQTAK
IGCAMQNWVSG-NWQTYYFVCNYAVTNIIDRPVYKAGA-VASKCTTGRNP--TLPGLCSV
SETIKPVPN------

#anocol_Ag5r2|ACOM039768|
---QINYCTTSYCRNGRQNVGCNPPGIPGGPACAGL-KPVVITINSTLQTLILSEHNTRR
SQLALGQLKPFLPAVRMPTLTWDEELAKQAGNNARSCRYQHDSCRNTPVYAWAGQNIALA
QFSRMTN---TISQLISTNIASWWNEYSFTKQEQLNFYPSSNSGPAIGHFTQMASDQTAK
IGCAMQNWVSG-TWQTYYFVCNYAVTNIIDRPVYKAGA-VASKCTTGRNP--TLPGLCSV
SETIKPVPN------

#anoara_Ag5r2|AARA008299|
---QINYCTTSYCRNGRQNVGCNPPGIPGGPGCAGL-KPVVITINSTLQTLILSEHNTRR
SQLALGQLKPFLPAVRMPTLTWDEELAKQAGNNARSCRYQHDSCRNTPVYAWAGQNIALA
QFSRMTN---TISQLISTNIASWWNEYSFTKQEQLNFYPSSNSGPAIGHFTQMASDQTAK
IGCAMQNWVSG-TWQTYYFVCNYAVTNIIDRPVYKAGA-VASKCTTGRNP--TLPGLCSV
SETIKPVPN------

#anoqua_Ag5r2|AQUA006260|
---QINYCSTSYCRNGLQNVGCNPPRFPGGPACAGL-KPVVITINSTLQTLILSEHNKRR
SQLALGQLKPFLPAVCMPTLTWDGELAKQAGNNARSCRYQHDRCRNTPVYTWAGQNIALA
QFSRMTNLNQQISQLISSNIASWWNEYSFTKQAQLNSYPSSNSGPAIGHFTQMASDQSNK
IGCAMQNWVRG-NWQTYYFVCNYGVTNIADRPVYKAGA-VASECSTGRNP--TLPGLCSV
WEPINPVPN------

#anomer_Ag5r2|AMEM007398|
---QINYCSTSYCRNGRQNVGCNPPGIPGGPACAGL-KPVVITINSTLQTLILSEHNMRR
SQLALGQLKPFLPAVRIPTLSWDVELAKQAGNNARSCRYQHDSCRNTPVYAWAGQNIALA
QFSRMAN---TISQLISSNIASWWNEYSFTKQEQLNSYPSSNSGPAIGHFTQMASDQTAK
IGCAMQNWVSG-NWQTYYFVCNYAVTNIIDKPVYKAGA-VASKCTTGRNP--TLLGLCSV
SETINPVPN------

#anoepi_Ag5r2|AEPI005725|
---QTNYCVTSYCSNNLINVGCNPPGFPGGPGCNGL-SPVVVTLDSSIQSLILSEHNRRR
SKLALGQLKPFQPAIRMPTLTWDTELANQAGNNARDCTFRHDSCRNTAVYAWAGQNLWMT
QFYGS---TQTIAQLVSSAIDMWWSERNVTTQAQMNSYPSNYTGAAIGHFTQMASDQTAR
IGCAMQRWKNG-PWLEYYLVCNYAVTNVIERPIYKRGS-TASGCTTGRNP--SLPGLCSL
SEKIKPVPN------

#anomin_Ag5r2|AMIN007945|
---QTNYCTTTYCRTGVQNVGCNPPATPGGVGCNGK-SPVVIAMNSTVQSLILSEHNTRR
SQLALGQLASFLPATRMPTIAWDTELAKQAGNNARSCVYGHDRCRNTPIYAWAGQNIAIS
QFYGM---TRTVSELIKEGINSWWSEYNVTTQAQLNSYPSGYTGPAIGHFTQMANDQTAR
IGCAMQHWSET-PWKVYYLVCNYAVTNVLGRATYKNGT-VASGCTTGRNPNASLRGLCST
AEKINPVPN------

#anoste_Ag5r2|ASTE001082|
---QTNYCTTSYCRSGLPNIGCKPPGTPGGPGCNGK-SPEVIVLNSTYHSFILNEHNTRR
SQFALGRLSSFLPARRMPTLTWDAELAKQAGNNARNCTFANDPCRNTAVYAWAGQNLAFT
KFFGI---TKTIEQLLKEAIEGWWSENSVTTQAQLNSYPRTTTGPRIAQFTQMVSDQTAR
MGCALQHWLQS-PLKVYYLVCNYAVTNVVGTPVYKRGA-VGSGCTTGRNPNPTLNGLCSV
AEKINPVPN------

#anodir_Ag5r2|ADIR007691|
---QINYCAKSYCNNGYQNIGCKPPGVSGGARCSGK-SPAVVTLTSAQQTLILNEHNTRR
SQLALGNLKPFTSAKRMPTLTWDTELAKQAGNNARSCVFAHDRCRNTPVYSWSGQNLAIS
QFYGM---TKTIEELLKEGIAGWWSEYNVTTQAQLNSYPSNYVGPAIGHFTQMASDQSNK
VGCAMQHWLDN-SWKSYYLVCNYGVTNVIGTPVYKSGT-VASGCTTGRNPDRKFNGLCKQ
TEPIKPEPNPKTRD-

#anosin_Ag5r2|ASIS011197|
----------SYCPSGKTNVGCMPPPPAGGPACDPS-N-IPFAMGADLQALILQLHNNHR
SLLANGGLGSFPKARRLPELKWDDELASQAEHLTRSCVITIDKCLNTAQFRNTGQNIGYT
TQAT----TSDLNALIRQFVNEWWNENQFTNEAQIASFPSDPQIPPIREFAHMANDRALK
VGCAMHFWKEEGTIDTYYFVCNYSSTIIAGEPVYVAGP-TVSGCENNMSE--DYLGLCLV
DGTN-----------

#anoalb_Ag5r2|AALB005083|
----QEYCNPSYCG-TRINVGCNPPPLAGGPLCAAI-SGRVVEINATIQALILSEHNQLR
NQLATGSLTGFASAVRMPTLAWDDTLAAQAGHNARSCDFKHDSCRNTAKYAYAGQNLAIQ
YFYGM---SKSVERLVKEMVTSWWNEYQDATQAQVDKYPRGYTGPAIGHFTQMASDRTST
IGCAMQYWLDQ-GWETYYLVCDYGLTNIVDRAVYKKGT-TAALCITGTNP--DFPGLCST
SESVPPLPNTA----

#anodar_Ag5r2|ADAC003517|
----QEYCDPSYCN-GQSNVGCNPPPLTGGPFCTGK-NASVITIDATIRGLIVSEHNRLR
NQLAIGNLTGFASAVRMPTLAWDDTLADQAGHNARSCVFSHDACRNTAKYAYVGQNLAAQ
SFYGQ---TNAPTSLVRNMVATWWSEYKDATQAQLDHFPSNYTGPPIGHFIQMASDRTSL
IGCAMQYWLQD-MFAMYYLVCNYERSPFISEAVYKKGA-VASECTAGTNA--KYVGLCAA
SANEQNARAFPYLIC

#anoga_Ag5r3|AGAP003354|
----QDYCNPDLCDPGDDHIGCNNPG---GFTSNCPSGAKVIKMTDELKKIILDEHNKYR
STVATGGLKWLPKAKQMTTMTWDDELAKLAKLNANRCVQKHDDCHNTAKHRYSGQNLNHI
MTTA--PSIDNIPQVVKDLISSWWDERFDVNSRMVKAMYDPGRHTMIFHFAVMAADKANK
IGCAISQWPEN-GNPYLYLVCNYSFTDIVGLPMYAKGE-PCSGCTKGCNS--AYEGLCNP
DEPVS-VPY------

#anocol_Ag5r3|ACOM028249|
----QDYCNPDLCDPGDDHIGCNNPG---GFTSNCPSGAKVIKMTDELKKIILDEHNKYR
STVATGGLKWLPKAKQMTTMTWDDELAKLAKLNANRCVQKHDDCHNTAKHRYSGQNLNHI
MTTA--PSIDNIPQVVKDLISSWWDERFDVNSRMVKAMYDPGRHTMIFHFAVMAADKANK
IGCAISQWPEN-GNPYLYLVCNYSFTDIVGLPMYAKGE-PCSGCTKGCNS--AYEGLCNP
DEPVS-VPY------

#anoara_Ag5r3|AARA015775|
----QDYCNPDLCDPGDDHIGCNNPG---GFTSNCPSGAKVIKMTDELKKIILDEHNKYR
STVATGGLKWLPKAKQMTTMTWDDELAKLAKLNANRCVQKHDDCHNTAKHRYSGQNLNHI
MTTA--PSIDNIPQVVKDLISSWWDERFDVNSRMVKAMYDPGRHTMIFHFAVMAADKANK
IGCAISQWPEN-GNPYLYLVCNYSFTDIVGLPMYAKGE-PCSGCTKGCNS--AYEGLCNP
DEPVS-VPY------

#anoqua_Ag5r3|AQUA010315|
----QDYCKPDLCDPGNDHIGCNNPG---GFTSNCPSGAKVIKMTDELKKIILDEHNKYR
STVATGGLKWLPKAKQMTTMTWDDELAKLAKLNANRCVQKHDDCHNTAKHRYSGQNLNHI
MTTA--PSIDNIPQVVKDLISSWWDERLDVNSRMVKAMYDPGRHTMIFHFAVMAADKANK
IGCAISQWPEN-GNPYLYLVCNYSFTDIVGLPMYAQGE-PCSGCTKGCNS--AYEGLCNP
DEPVS-VPY------

#anomer_Ag5r3|AMEM008216|
----QDYCKPDLCDPGNDHIGCNNPG---GFTSNCPSGAKVIKMTDELKKIILDEHNKYR
STVATGGLKWLPKAKQMTTMTWDDELAKLAKLNANRCVQKHDDCHNTAKHRYSGQNLNHI
MTTA--PSIDNIPQVIKDLISSWWDERLDVNSRMVKAMYDPGRHTMIFHFAVMAADKANK
IGCAISQWPEN-GNPYLYLVCNYSFTDIVGLPMYAQGE-PCSGCTKGCNS--AYEGLCNP
DEPVS-VPY------

#anomel_Ag5r3|AMEC019365|
----QDYCKPDLCDPGNDHIGCNNPG---GFTSNCPSGAKVIKMTDELKKIILDEHNKYR
STVATGGLKWLPKAKQMTTMTWDDELAKLAKLNANRCVQKHDDCHNTAKHRYSGQNLNHI
MTTA--PSIDNIPQVVKDLISSWWDERLDVNSRMVKAMYDPGRHTMIFHFAVMAADKANK
IGCAISQWPEN-GNPYMYLVCNYSFTDVVGLPMYAQGE-PCSGCTKGCNS--AYEGLCNP
DEPVS-VPY------

#anochris_Ag5r3|
----QDYCNPDLCDPGNDHIGCNNPG---GFTSNCPAGAKVIKMTDELKTIILDEHNKYR
STVATGGIKWLPKAKQMTTMTWDDELAKMAKLNANRCVQKHDDCHNTAKHRYSGQNLNHI
TTTA--PSIDNIPQVVKDLISSWWDERTDVNKRMVKAMYDPGRHTMIFHFAVLAADKANK
IGCAISQWPEN-GNPYLYLVCNYSFTDVVGLPMYAQGE-PCSGCTKGCNS--AYAGLCNP
DEPVS-VPY------

#anoepi_Ag5r3|AEPI011018|
----QDYCNPDLCDPGNSHIGCNNPG---GFTSNCPSGAKTIKMTDELKKIILDEHNKYR
STVATGGLKWLPKAKQMTTMTWDDELAKMAKLNANRCVQKHDDCHNTAKHRYSGQNLNHI
MTTA--PSIDNIPQVIKDLISSWWDERLDVNSRMVKAMYDPGRHTMIFHFAVMAADKANK
IGCAISQWPEN-GNPYMYLVCNYSFTDIIGLPMYAQGE-PCSGCTKGCNS--AYEGLCNP
DEPVS-VPY------

#anofun_Ag5r3|AFUN004172|
----QDYCKPDLCDPGNDHIGCNNPG---GFTSNCPAGAKVIKMTDELKKIILDEHNKYR
STVATGGIKWLPKAKQMTTMTWDDELAKLAKLNANRCVQKHDDCHNTAKHRYSGQNLNHI
TTTA--PSIDNIPQVIKDLISSWWDERRDVNSRMVKAMYDPGRHTMIFHFAVLAADKANK
IGCAISQWPEN-GNPYLYLVCNYSFTDIVGLPMYAQGE-PCSGCTKGCNS--AYAGLCNP
DEPVS-VPY------

#anomin_Ag5r3|AMIN003044|
----QDYCNPDLCDPGNDHIGCNNPG---GFTSNCPTGAKVIKMTDELKKIILDEHNKYR
STVATGGVKWLPKAKQMTTMTWDDELAKLAKLNANRCVQKHDDCHNTAKHRYSGQNLNHI
MTTA--PSIDNIPQVIKDLISSWWDERFDVNSRMVKAMYDPGRHTMIFHFAVLAADKANK
IGCAISQWPEN-GNPYLYLVCNYSFTDVVGLPMYAQGE-PCSGCTKGCNS--AYTGLCNP
DEPVS-VPY------

#anocul_Ag5r3|ACUA025302|
----QDYCNPDLCDPGNDHIGCNNPG---GFTSNCPAGAKVIKMTDELKKIILDEHNKYR
STVATGGVKWLPKAKQMTTMTWDDELAKLAKLNANRCVQKHDDCHNTAKHRYAGQNLNHI
TTTA--PSIDNVPQVIKDLISSWWDERLDVNSRMVKAMYDPGRHTMIFHFAVLAADKANK
IGCAISQWPEN-GNPYLYLVCNYSFTDVVGLPMYAQGE-PCSGCTKGCNT--AYAGLCNP
DEPVS-VPY------

#anofar_Ag5r3|AFAF001108|
----QDYCNPDLCDPGNDHIGCNNPG---GFTSNCPAGAKVIKITDELKTIILDEHNKYR
STVATGGLKWLPKAKQMTTMTWDSELAKLALLNANRCVQKHDDCHNTATHRYSGQNLNHI
MTTA--PSIDNIPQVVKDLISSWWDERKDVNSRMVKAMYDPGRHTMIFHFAVLAADKANK
IGCAITQWPEN-GNPYLYLVCNYSFTDVVGLPMYAKGE-PCSGCTTGCNS--AYEGLCNP
DEPVS-VPY------

#anodir_Ag5r3|ADIR010711|
----QDYCSPDLCDPGNDHIGCNNPG---GFTSNCPAGAKVVKVTDELKQIILDEHNKYR
STVATGGLKWLPKAKQMTTMTWDDELAKLALLNANRCVQKHDDCHNTAKHRYSGQNLNHI
MTTA--PSIDNIPQVIKDLISSWWDERKDVNSRMVKAMYDPGRHTMIFHFAVMAADKANK
IGCAITQWPEN-GNPYMYLVCNYSFTDIVGLPMYAKGE-PCSGCTTGCNS--AYEGLCNP
DEPVS-VPY------

#anoatro_Ag5r3|AATE010641|
----QDYCNPDLCDPGDDHIGCNNPG---GFVPSCQK-AKKIDITDEYKKIILDEHNKYR
STVATGGVKWLPKAKKMSTMTWDDQLAQLAQLNANRCVQKHDACHNTANFRYSGQNLNHI
KTFGAGDDIGNIPQVIKDLISSWWDERKDVPSRMIDSMYDPGRHTMIFHFVVLAAEKSNK
IGCALSQWSDE-GNPFLYLVCNYSFTDIIGLPVYQRGE-PCSACTTGCNS--AYAGLCNP
DEPVT-YPF------

#anosin_Ag5r3|ASIS014590|
----QDYCDPNLCDPGDDHIGCNNPG---GFVPGCQK-AKKIEVTDEYKKIILDEHNKYR
STVATGGVKWLPKAKQMVTMSWDDELAQLAQLNANRCTQKHDQCHNTANFRYSGQNLNHI
KTFGAGDDIGNIPQVIKDLISSWWDERKDVNSRMVDSMYDPGRHTMIFHFAVMAAEKANK
IGCALSQWSDE-GNPFLYLVCNYSFTDIVGLPMYQRGA-PCSGCTKGCNS--DYAGLCNA
DEPVT-YPF------

#anoalb_Ag5r3|AALB002581|
----QDYCDPDLCDPGDDHIGCNNPG---GFLSNCVD-PKVIPMSDELKTIILDEHNKYR
STVATGGVKWLPKASKMTTMVWDDELAKLAQLNANRCVQKHDACHNTANHRYSGQNLNHI
TTTA--PSIDNVPQVIKDLISSWWDEKADVNKRMVKSMYDPGRHTMIFHFAVLAADKANK
LGCAVSQWKDN-GNPYLYLVCNYSFTDIVGLPMYASGE-PCSACTKGCNS--AYAGLCNP
DEPVS-VPY------

#anodar_Ag5r3|ADAC006142|
----QDYCDPELCDPGDDHIGCNNPG---GFLSNCVD-PKVIPMSDELKTIILDEHNKYR
STVATGGVKWLPKASKMTTMVWDDELAALAQLNANRCVQKHDACHNTANHRYSGQNLNHI
TTTA--PSIDNVPQVIKDLISSWWDEKADVNKRMVKSMYDPGRHTMIFHFAVLAADKSNK
LGCAVSQWKDN-GNPYLYLVCNYSFTDIVGLPMYASGE-PCSACTKGCNS--AYAGLCNP
EEPVS-VPY------

#anoga_Ag5r4|AGAP006420|
-QSWNYYCEADFCEPGLKNVGCDPPPAEGGPACSGK-QAESVNFNFVVQAAIVNENNRLR
SLLATGRLGKFAPASRMPQLVWDTELANQAERNVRSCVYGHDECRNTAQFRFVGQNIAIV
RYSG-P--RKSVLELLHEEIYGWWSEANSTTQANLRRFPSEEPLSQIGHFTQMVSDRTWK
MGCAAQQWTENKVFNVLYFVCNYSFTNMVGEPVYVAGP-PASRCATGEDK--LYPGLCLK
SERIYSTPFAVVN--

#anocol_Ag5r4|ACOM039766|
-QSWNYYCEADFCEPGLKNVGCDPPPAEGGPACSGK-QAESVNFNFVVQAAIVNEHNRLR
SLLATGRLGKFAPASRMPQLVWDTELANQAERNVRSCVYGHDECRNTAQFRFVGQNIAIV
RYSG-P--RKSVLELLHEEIYGWWSEANSTTQANLRRFPSEEPLSQIGHFTQMISDRTWK
MGCAAQQWTENKVFNVLYFVCNYSFTNMVGEPVYVAGP-PASRCATGEDK--LYPGLC--
---------------

#anoara_Ag5r4|AARA008299|
-QSWNYYCEAGFCEPGLKNVGCDPPPAGGGPACSGK-QAESVNFNFVVQAAIVNEHNRLR
SLLATGRLGKFAPASRMPQLVWDTELANQAERNVRSCVYGHDECRNTAQFRFVGQNIAIV
RYSG-P--RKSVLELLHEEIYGWWSEANSTTQANLRRFPSEEPLSQIGHFTQMVSDRTWK
MGCAAQQWTENKVFNVLYFVCNYSFTNMVGEPVYVAGP-PASRCATGEDK--LYPGLCLK
SERIYSTPFAVVN--

#anoqua_Ag5r4|AQUA006260|
-QSWNYYCEADFCEPGLKNVGCDPPPAEGGPACSGK-QAESVSFNFVVQAAIVNEHNRLR
SLLATGRLGKFAPASRMPQLVWDTELANQAERNVRSCVYGHDECRNTAQFRFVGQNIAIV
RYSG-P--RKSVLELLHEEMYGWWSEANSTTQANLRRFPSEEPLSQIGHFTQMVSDRTWK
MGCAAQQWTENKVFNVLYFVCNYSFTNMVGEPVYVAGP-PASRCATGEDK--LYPGLCLK
SERIYSTPFAVVN--

#anomer_Ag5r4|AMEM000805|
-QSWNYYCEADFCEPGLKNVGCDPPPAEGGPACSGK-QAESVNFNFVVQAAIVNEHNRLR
SLLATGRLGKFAPASRMPQLVWDIELANQAERNVRSCVYGHDECRNTAQFRFVGQNIAIV
RYSG-P--RKSVLELLHEEIYGWWSEANGTTQANLRRFPSEEPLSQIGHFTQMVSDRTWK
MGCAAQQWTENKVFNVLYFVCNYSFTNMVGEPVYVAGP-PASRCATGEDK--LYPGLCLK
SERIYSTPFAVVN--

#anomel_Ag5r4|AMEC012577|
-QSWNYYCEADFCEPGLKNVGCDPPPAEGGPACSGK-QAESVNFNFVVQTAIVYKHNRLR
SLLATGRLGKFAPASRMPQLVWDTELANQAERNVRSCVYGHDECRNTALFRFVGQNIAIV
RYSG-P--RKSVLELLHEEIYGWWSEANSTTQANLRRFPSEEPLSQIGHFTQMVSDRTWK
MGCAAQQWTEHKVFNVLYFVCNYSFTNMVGEPVYVPGP-PASRCATGEDK--LYPGLCLK
SERIYSTPFAVVN--

#anochris_Ag5r4|ACHR009568|
--QGGKYCEADFCEPGLKNVGCNPPPTEGGPACSGK-QAQSMSFNFVVQATIVNEHNKLR
SLLARGGLGNFAPASHMPQLVWDTELANQAAHNVRSCAFGHDECRNTEQFQFVGQNIALT
RYSG-P--PKSVIKLVLHEINAWWSEANITTQAYLDKFPSEEPISQIGHFTQMVSDRAWK
VGCAAQHWTENRLYNVFYLVCNYSFTNMVGEPVYVQGP-RASRCTTGEDK--LYPGLCSR
MERIYSTPFAIVN--

#anofun_Ag5r4a|AFUN007481|
-TTKNAYCDADYCEPGLPNVGCNPPPEAGGPACRGK-QAFNANLTMFGQTIILHEHNKLR
SLLASGQLVPFAAASRMPQLVWDIELANQAAHNVRSCIFNHDECRNTEQFRFVGQNIAYY
RYTG-A--RKSLKDMLVKEIHLWWSEHNVTTQQQLDEYPSEAPEPKVGHFTQMVSDRTWK
IGCSAQQWIDHGEYNVFYFLCNYSFSNMDGQSVYVKGK-PASKCTTGENN--LYPGLCSI
HERIYSTPRAILN--

#anofun_Ag5r4b|AFUN007481|
-TTKNAYCDADYCEPGLPNVGCNPPPEAGGPACRGK-QAFNANLTMFGQTIILHEHNKLR
SLLASGQLVPFAAASRMPQLVWDIELANQAAHNVRSCIFNHDECRNTEQFRFVGQNIAYY
RYTG-A--RKSLQDMLVKEIHLWWSEHNVTTQQQLDEYPSEAPEPKVGHFTQMVSDRTWK
IGCSAQQWIDHSEYNVFYFLCNYSFSNMDGQSVYVKGK-PASKCTTGENN--LYPGLCSI
HERIYSTPRAILN--

#anomin_Ag5r4|AMIN007945|
--TTNDYCVADYCEPGLRNVGCSTPPIEGGPACQGK-QARNANLTISGQKIILHEHNRLR
SLLASGQLGTFASASRMPQLVWDVELANQAAHNVRSCRFHHDECRNTEQFRFVGQNIAEY
RYTG-S--RKDLKELMVKEIHLWWSEHNVTTQRQLDEFPTEEPEPQIEHFTQMVSDRTWK
LGCSAQQWNEPGEDNVFYFVCNYSFSNMEGQPVYAKGK-QASRCTTGGNA--LYPGLCSI
KERIYSTPKAISN--

#anocul_Ag5r4|ACUA016170|
QLSTDVYCKADYCEPGLQNVGCSTPPLAGGPACQGK-QAFNVNLTIFGQTFILHEHNKLR
SLLASGQLGTFASAARMPQLVWDVELANQAAHNVRSCNFHHDECANTEQFRFVGQNIAYY
SYGG-G--RKDLRELVVKEIRLWWSEHNVTTQQQLDAFPSEEPASPIGHFTQMVSDRAWK
IGCSAQLWIEDGKDNVVYLLCNYSFSNMEGQPVYTKGK-PASRCTTGGNT--LYPGLCSI
RERIYSTPRAISN--

#anoste_Ag5r4|ASTE001082|
--LTNKYCEADYCEPGLTNVGCNPPPKEGGPECRGK-QTVNANLTIFGQTFVLHEHNKLR
SQLASGLLGSFAAASRMPQLVWDSELASQAAHNARSCRFEHDDCRNTEQFRFVGQNIALI
RYMG-P--RKGLNELMGREIALWWSEHNVTVQEHLDKFPSEEPEPEIGHFTQMVSDRTWK
IGCSAQQWIDSEQYNVFYFVCNYSFTNMIGQPVYLKGK-PASRCATGESK--LYPGLCSI
HERVYSTPTAITN--

#anofar_Ag5r4|AFAF001464|
--HTSDYCDADFCEPGEKNVGCNPPPERGGPACLTHDAAFNVNLTASEQQRIVDEHNRLR
SLLASGRLGSFAPASRMPLLVWDNELARQASHNARSCMYGHDECRNTHQFRFAGQNIALH
RGPNQS--AISFGERMLKQIHSWWEEYNTTTQEQLDTYPKNEPESPIGHFTQMVSDRTWK
IGCSAQHWKESNDSTAFYFVCNYSFTNMIGQPVYVKGS-PASRCLTGQDG--QYSGLCSK
KEVIFSTPSAIIN--

#anodir_Ag5r4|ADIR007691|
----RDYCDADYCEPGEKNVGCSPPPERGGPVCLTHDAVFNVNLSTSEQLLVLHEHNKLR
SQLASGRLGSFAPASRMPLLVWDSELARQASHNARSCVNGHDECRNTQKFRFVGQNIALE
RHSRHS--NDSFGELMRLEINSWWREYNATTQAQLDRYPEDEPEPPIGHFTQMASDRTWK
IGCSAQHWHEENELTVFYFVCNYSFTNMIGQPVYVKGT-PAARCITGQDG--EYPGLCSK
KEVIFSTPSAIIN--

#anosin_Ag5r4|ASIS005129|
-QEVDDYCRENYCLPEQQNVGCNPPPTSGGPACVEK-RASRVNLWA-LRSQILSQHNKLR
SQLATGKLGAFDSAVRMPTLSWDDELARQAGHNARSCVYAHDVCRNTKLFRYVGQNLAHV
STT--A--ILHFEELVQISIQSWWDEFNVTTQAQLDRFPEKQPGHPIGHFTQMISDRAWK
MGCAAQTWFEGKVNSIFYMVCNYSFANYEGQPVYRRGL-PASRCRTGENA--DYPGLCST
KEHIFSTPNAITN--

#anoga_Ag5r5|AGAP006418|
---QTDYCANSNCRNGRPNVGCNPPASPGGPACAGL-NPEVKTFSPEEQTLILSEHNKRR
SQLAQGELKPFQPAVRMPTLTWDEELAKQAGNNARSCTYQHDSCRNTPVFAWAGQNLALS
QSSGM---NKTVSEVISSSIASWWSEHNVTREEQLNTYPSSYSGPAIGHFTQMASDQSDK
IGCAMQNWVSD-NWQTYYFVCNYGVTNIADRPVYKAGA-VASKCTTGRNP--TLPGLCSE
TETINPVPNEPKEPK

#anocol_Ag5r5|ACOM039768|
---QTDYCANSNCRNGRPNVGCNPPASPGGPACAGL-NPEVKTFSPEEQTLILSEHNKRR
SQLAQGELKPFQPAVRMPTLTWDEELAKQAGNNARSCTYQHDSCRNTPVFAWAGQNLALS
QSSGM---NKTVSEVISSSIASWWSEHNVTREEQLNTYPSSYSGPAIGHFTQMASDQSDK
IGCAMQKWVSD-DWLTYYFVCNYGVTNIADRPVYKAGA-VASKCTTGRNP--TLPGLCSE
SETINPVPNEPKEPK

#anoara_Ag5r5|AARA008299|
---QTDYCANSNCRNGRPNVGCNPPASPGGPACAGL-NPEVKTFSPEEQTLILSEHNTRR
SQLAQGELKPFLPAVRMPTLTWDEELAKQAGNNARSCTYQHDSCRNTPVFAWAGQNLALS
QSSGM---NKTVSEVISSSIASWWSEHNVTREEQLNTYPSSYSGPAIGHFTQMASDQSDK
IGCAMQKWVSD-DWQTYYFVCNYGVTNIADRPVYKAGA-VASKCTTGRNP--TLPGLCSE
SESINPVPNEPKEPK

#anoqua_Ag5r5|AQUA006260|
---QTDYCANSNCRNGRPNVGCNPPASPGGPACAGL-NPEVKTFSPEEQTLILSEHNKRR
SQLAQGELKPFQPAVRMPTLTWDEELAKQAGNNARSCTYQHDSCRNTPVFAWAGQNLALS
QSSGM---NKTVSEVISSSIASWWSEHNVTKEEQLNTYPSSYSGPAIGHFTQMASDQSDK
IGCAMQNWVSD-NWQTYYFVCNYGVTNIADRPVYKAGA-VASKCTTGRNP--TLPGLCSE
TETINPVPNEPKEPK

#anomer_Ag5r5|AMEM017902|
---QTDYCANSYCRNGRQNVGCNPPASPGGPACAGL-NAEVKTFSPEEQTLILSEHNKRR
SQLAQGELKPFQPAVRMPTLTWDEELAKQAGNNARSCTYQHDSCRNTPVFAWAGQNLALS
QSSGM---NKTVSEVISSSIASWWSEHNVTREEQLNTYPSSYSGPAIGHFTQMASDQSDK
IGCAMQNWMSD-NWQTYYFVCNYGVTNIADRPVYKAGA-VASKCTTGRNP--TLPGLCSE
SESINPVPNEPKEPK

#anomel_Ag5r5|AMEC020481|
---QTDYCANSNCRNGRPNVGCNPPASPGGPACAGL-NPEVKTFSPEEQTLILSEHNTRR
SQLALGQLKPFLPAVRMPTLTWDEELAKQAGNNARSCTYQHDSCRNTPVFAWAGQNLALS
QSSGM---NKTVSEVISSSIASWWSEHNVTSEEQLNTYPSSYSGPAIGHFTQMASDQSDK
IGCAMQNWVSD-NWLTYYFVCNYGVTNIADRPVYKAGA-VASKCTTGRNP--TLPGLCSD
SEIINPVPNEPKEPK

#anoste_Ag5r5|ASTE001082|
---QTNYCTTTYCRAGVANVGCNPPGTPGGTSCTGK-SPVVIVLNSTFQSLVLTEHNTRR
SQLALGQLNSFLPARRMPTITWDAELAKQAGNNARSCVYGHDRCRNTPVYAWAGQNIYMS
QFYGM---TKTIDQLLKEGINSWWSEFNVTTQAQLNSYPSNYVGPAIGHFTQMASDQTAK
LGCAMQNWLDG-QWKTYYLVCNYAVTNVLGRATYKNGT-VASSCTTGPNPTAGLSGLCST
AETINPVPN------

#anofar_Ag5r5|AFAF006174|
---QVDYCAKTYCTNTYPNVGCNPPATPGGPSCNGK-SPAVVAFTAAQQTLILNEHNTRR
SQLASGNLNSFAPAKRMPTLTWDTELAKQAGNNARSCVYGHDRCRNTPVFAWAGQNIFMS
QFYGT---TRTIEALLQQGITGWWSEFNVTTQAQLNSYPKNYVGPAIGHFTQMASDQTDK
IGCAMQYWLDG-QWKTYYLVCNYAVTNVIGTAVYKSGS-VASACSTGRNPVAELNGLCSP
AETINPVPNPSVASG

#anosin_Ag5r5|ASIS001015|
------YCTVSYCSAGKKNVGCDPPPLAGGPSCGAS-P-MTVPITAALKARFLDQHNTRR
STLATGNLASFSPARRMPTLQWDDELASQAGHNARSCTFAHDQCRNTKQFSYAGQNIGMQ
QFSGD---SWNVESTVDLFVELWWTEYMDATTAQTDSYPSSPPIFPIGHFTQIASDRTWK
VGCAMQFWIDG-TWRKVYGVCNYSFTNIVGQPVYVTGT-TASGCTTNQNP--QYPGLCSV
DETILSEP-------

#anodar_Ag5r5|ADAC003518|
----QEYCNPSYCG-LTKNVGCNPPPLTGAPYCAFV-KGRVVEVNATIQELILSEHNRLR
NQLAIGNLTGYASAARMPTLAWDNILAAQAGHNARTCTFAHDTCRNTAKYAYAGQNIASQ
SFYGT---TKSVDTLVREMVAAWWNENQDATQAQVDKYPKGWTGNAIGHFTQMVSDRTST
IGCAMQYWVEQEIWDTYYLVCNYGLTNIVERAVYKKGT-TASSCNTGTNP--TYPGLCST
NESVPPLPNIS----

#anoga_Ag5r6|AGAP013192|
----QDYCNPDLCDPGDAHIGCNNPG---GFTSNCPEGAQVIEVTEEYKKIMLDEHNKYR
STVATGGVKWLPKAKQMTTMTWDDELAKMAQLNANRCVQKHDACHNTDTIRYSGQNLNHI
KTTA--PSIDNIPQVIKDLISSWWDERLDVNSRMVNSMYDPGKHTMIFHFAVMAADKSNK
LGCAMSQWSDN-GDPFLYLVCNYSFTDFVGLPMYAAGD-PCTGCTTGCNS--AYEGLCNP
DEPVS-VPF------

#anocol_Ag5r6|ACOM028250|
----QDYCNPDLCDPGDAHIGCNNPG---GFTSNCPEGAQVIEVTEEYKKIMLDEHNKYR
STVATGGVKWLPKAKQMTTMTWDDELAKMAQLNANRCVQKHDACHNTDTIRYSGQNLNHI
KTTA--PSIDNIPQVIKDLISSWWDERLDVNSRMVNSMYDPGKHTMIFHFAVMAADKSNK
LGCAMSQWSDN-GDPFLYLVCNYSFTDFVGLPMYAAGD-PCTGCTTGCNS--AYEGLCNP
DEPVS-VPF------

#anoara_Ag5r6|AARA015774|
----QDYCNPDLCDPGDAHIGCNNPG---GFTSNCPEGAQVIEVTEEYKKIMLDEHNKYR
STVATGGVKWLPKAKQMTTMTWDDELAKMAQLNANRCVQKHDACHNTDTIRYSGQNLNHI
KTTA--PSIDNIPQVIKDLISSWWDERLDVNSRMVNSMYDPGKHTMIFHFAVMAADKSNK
LGCAMSQWSDN-GDPFLYLLCNYSFTDFVGLPMYAAGD-PCTGCTTGCNS--AYEGLCNP
DEPVS-VPF------

#anoqua_Ag5r6|AQUA010315|
----QDYCNPDLCDPGDAHIGCNNPG---GFTSNCPEGAQVIEVTEEYKKIMLDEHNKYR
STVATGGVKWLPKAKQMTTMTWDDELAKMAQLNANRCVQKHDACHNTDTIRYSGQNLNHI
KTTA--PSIDNIPQVIKDLISSWWDERLDVNSRMVNSMYDPGKHTMIFHFAVMAADKSNK
LGCAMSQWSDN-GDPFLYLVCNYSFTDFVGLPMYAAGD-PCTGCTTGCNS--AYEGLCNP
DEPVS-VPF------

#anomer_Ag5r6|AMEM000557|
----QDYCNPDLCDPGDAHIGCNNPG---GFTSNCPEGAQVIEVTEEYKKIMLDEHNKYR
STVATGGVKWLPKAKQMTTMTWDDELAKMAQLNANRCVQKHDACHNTDTIRYSGQNLNHI
KTTA--PSIDNIPQVIKDLISSWWDERLDVNSRMVNSMYDPGKHTMIFHFAVMAADKSNK
LGCAMSQWSDN-GDPFLYLVCNYSFTDFVGLPMYAAGD-PCTGCTTGCNS--AYEGLCNP
DEPVS-VPF------

#anomel_Ag5r6|AMEC015417|
----QDYCNPDLCDPGDAHIGCNNPG---GFTSNCPEGAQVIEVTEEYKKIMLDEHNKYR
STVATGGVKWLPKAKQMTTMTWDDELAKMAQLNANRCVQKHDACHNTDTIRYSGQNLNHI
KTTA--PSIDNIPQVIKDLISSWWDERLDVNSRMVNSMYDPGKHTMIFHFAVMAADKSNK
LGCAMSQWSDN-GDPFLYLVCNYSFTDFVGLPMYAAGD-PCTGCTTGCNS--AYEGLCNP
DEPVS-VPF------

#anoepi_Ag5r6|AEPI011019|
----QDYCDPELCDPGDAHIGCNNPG---GFTSNCPEGAQVIELTEEYKKIMLDEHNKYR
STVATGGVKWLPKAKQMTTMTWDDELAKMAQLNANRCVQKHDACHNTPSIRYSGQNLNHI
TTTA--PSIDNIPQVIKDLISSWWDERLDVNSRMVNSMYDPGRHIMVFHFAVMAADKSNK
LGCAMSQWSNN-GNPYLYLVCNYSFTDFVGLPMYAAGD-PCTGCTTGCNS--AYEGLCNP
DEPVS-VPF------

#anofun_Ag5r6|AFUN004172|
----QDYCDPELCDPGDAHIGCNNPG---GFTSNCPEGAQVIEVTEEYKKIMLDEHNKYR
STVATGGVKWLPKAKQMTTMTWDDELAKMAQLNANRCVQKHDACHNTANHRYSGQNLNHI
TTTA--PSIDNIPQVIKDLISSWWDERLDVNSRMVNSMYDPGRHIMIFHFAVMAADKSNK
LGCAMSQWSDN-GNPYLYLVCNYSFTDFVGLPMYAAGD-PCTGCTTGCNS--AYEGLCNP
DEPVS-VPF------

#anomin_Ag5r6|AMIN003044|
----QDYCDPELCDPGDAHIGCNNPG---GFTSNCPEGAEVIEITEEYKKIMLDEHNKYR
STVATGGVSWLPKAKQMTTMTWDDELAKMAQLNANRCVQKHDACHNTANHRYSGQNLNHI
TTTA--PSIDNIPQVIKDLISSWWDERLDVNSRMVNSMYDPGRHIMIFHFAVMAADKSNK
LGCAMSQWSNN-GNPYLYLVCNYSFTDIVGLPMYAAGD-PCTGCTKGCNS--AYEGLCNP
DEPVS-VPF------

#anofar_Ag5r6|AFAF019076|
----QDYCNPDLCDPGDAHIGCNNPG---DFTSNCPDDAQVIEVTEEYKKIMLDEHNKYR
STVATGGVSWLPKAKQMTTMTWDDELANMAQLNANRCVQKHDACHNTDNHRYSGQNLNHI
TTTA--PSIDNIPQVIKDLISSWWDERMDVNSRMVKAMYDPGKHTMIFHFAVMAADKANK
LGCAMSQWSNN-GNPYLYLVCNYSFTDFIGLPMYAKGE-PCSGCTTGCNS--DYEGLCNP
DEPVS-VPF------
