# Supplementary material for: Anopheline salivary protein genes and gene families: an evolutionary overview after the whole genome sequence of sixteen Anopheles species
Source: BMC Genomics. 2017 Feb 13;18:153. doi: 10.1186/s12864-017-3579-8 (PMC5307786; doi:10.1186/s12864-017-3579-8)
Supplement: Additional file 20: — Phylogenetic data. The zipped file includes data used for the phylogenetic trees reported in Fig. 3 and Additional files 3, 5, 8, 10, 13 and 15. The.meg files are the protein alignments used for the construction of the phylogenetic trees (.mts files). All the files are in MEGA format and can be viewed using the software MEGA (Molecular Evolutionary Genetic Analysis). (ZIP 147 kb) [file 12864_2017_3579_MOESM20_ESM.zip › Additional file 20_Phylogenetic data/Figure 3_data.meg]

#mega
!Title ;
!Format DataType=Protein indel=-;

#anoga_D7r1
------------------------------------------------------------
------------------------------------------------------------
------------------------------------------------------------
NTVKKCEKK-MPASLKSQLCEIRKYKL-LDTPDMDKHMDCVMKALDFVRPDGTGDYHKLI
K--PLNAIEKD-RKHDFNLEKCGGQT-QHLP-V-GKRANAYYKCLVESTSGEAFKKVFDT
VELVKAKK--LPALSQ-Y-SSVVDKMMKKIDDKICN------------

#anocol_D7r1
------------------------------------------------------------
------------------------------------------------------------
------------------------------------------------------------
NTVKKCEKK-MPASLKSQLCEIRKYKL-LDTPDMDSHMDCVMKALDFVRPDGTGDYHKLI
K--PLNAIEKD-RKHDFNLEKCGGQT-QHLP-V-GKRANAYYKCLVESTSGEAFKKVFDT
VELVKAKK--LPALSQ-Y-SSVVDKMMKKIDDKICN------------

#anoara_D7r1
------------------------------------------------------------
------------------------------------------------------------
------------------------------------------------------------
NTVKKCEKK-MPASLKSQLCEIRKYKL-LDTPDMDKHMDCVMKALDFVRPDGTGDYHKLI
K--PLNAIEKD-RKHDFNLEKCGGQT-QHLP-V-GKRANAYYKCLVESTSGEAFKKVFDT
VELVKAKK--LPALSQ-Y-TSVVDKMMKKIDDKICN------------

#anoqua_D7r1
------------------------------------------------------------
------------------------------------------------------------
------------------------------------------------------------
NTVKKCEKK-MPASLKSQLCEIRKYKL-LDTPDMDSHMDCVMKALEFVRPDGRGDYHKLI
K--PLNAIEKD-RKHDFNLEKCGGQT-QHLP-V-GKRANAYYKCLVESTSGEAFKKVFDT
VELVKAKK--LPALSQ-Y-SSVVDKLMKKIDDKICN------------

#anomer_D7r1
------------------------------------------------------------
------------------------------------------------------------
------------------------------------------------------------
NTVKKCEKK-MPASLKSQLCEIRKYKL-LDTPDMDSHMDCVMKALEFVRPDGTGDYHKLI
K--PLNAIEKD-RKHDFNLEKCGGQT-QHLP-V-GKRANAYYKCLVESTSGEAFKKVFDT
VELVKAKK--LPALSQ-Y-SSVVDKLMKKIDDKICN------------

#anomel_D7r1
------------------------------------------------------------
------------------------------------------------------------
------------------------------------------------------------
NTVKKCENK-MPASLKSQLCEIRKYKL-LDTPDMDKHMDCVMKALEFVRPDGRGDYHKLI
K--PLNAIEKD-RKHDFNLETCGGQT-QHLP-V-GKRANAYYKCLVESTSGEAFKKVFDT
VELVKANK--LPALSQ-Y-SSVVDKLMKKIDDKICN------------

#anochris_D7r1
------------------------------------------------------------
------------------------------------------------------------
-----------------------------------------------------------A
KTVRQCERQ-MPASLKSKLCEIRQYKL-LDGPDMDKHMDCVMKALDFVRADGTGDYHKLI
K--PLNAIEKD-RKHDFNLEKCGGDT-MRLP-V-SQRANAYYKCMVQSTSGAAFKKVFDT
VELVRTGK--LPAVAQ-Y-SATVDKLMKKIDEKICK------------

#anoepi_D7r1
------------------------------------------------------------
------------------------------------------------------------
-----------------------------------------------------------A
KTVQQCEKK-MPASLKGRLCEIRQYKL-LDGPEMDQHMDCVMKALDFVRPDGTGDYHKLI
K--PLNAVEKDQRKHGLNLENCGGNT-QHLP-V-GKRANAYYKCLVESTSGDAFKKVFDT
TELVKAGK--LPGVAQ-Y-SAMVDKLMKKIDAKICK------------

#anofun_D7r1
------------------------------------------------------------
------------------------------------------------------------
-----------------------------------------------------------A
KTVKGCEKQ-MSANLKKKLCDIRQYKI-FDEPDMDKHMDCVMKTLKFVRADGTGDYHQLI
K--PLNAIEKD-RKHDFNLEKCGGDT-MHLP-V-GKRANAYYNCLLNSSSSESFKKVFDL
TELVKAGK--LPAMAP-Y-SGAVEKLMKKIDQKICK------------

#anomin_D7r1
------------------------------------------------------------
------------------------------------------------------------
-----------------------------------------------------------A
NTVKQCEKQ-MPRSLRNKLCEVRQYKI-FDGPDMDKHMDCVMKTLGFVNAEGTGDYHKLI
K--PLNAIEKD-RKHDFNLENCGGDT-MKLP-V-TQRANAYYKCLLNSSSAEAFKKVFDL
TELVKAGK--LPAVAQ-Y-SALVEKLMKKIDQKICKQ-----------

#anoste_D7r1
------------------------------------------------------------
------------------------------------------------------------
-----------------------------------------------------------A
KKVEQCEKR-IPDSLKPKLCQIRQYQL-LEGADMEKHIDCVMRALGFVHPDGSGNYHALI
E--PLNAIDKD-RKHGFNLETCGGNR-DKLP-K-RKRAYAFYKCMLKSTSADSFKKAFDL
KELVNAGK--LSATAK-Y-SPQVDTLMAQIDGMICK------------

#anofar_D7r1a
------------------------------------------------------------
------------------------------------------------------------
-----------------------------------------------------------A
KTVKQCEKQ-LPASLKSKLCDIRQYKN-VDGPDMDKHMDCVMKALEFVDATGRGDFQKLY
K--PMTAVDADSRKHNVNIETCQGKT-WRLE-R-TVKAHEFYKCLLQSSSADAFKKVFDL
TELVKAGK--LPSTET-Y-SAKVEKMIKKIDAKVCK------------

#anofar_D7r1b
------------------------------------------------------------
------------------------------------------------------------
-----------------------------------------------------------E
NTVEQCEKQ-MPASLKGKLCDIRQYKI-VPGADADKHMDCVMKAVGFVDAEGRGEYHKLY
K--PLNAVEKH-RKHDYNLEKCMGDT-MNLP-K-EQRANGFYKCLLQSSSGNAFKKVFDL
TELVKAGK--LSSIAQ-Y-SPAVEKIMKKIDEKICK------------

#anodir_D7r1
------------------------------------------------------------
------------------------------------------------------------
--------------------------------------------------------VQTA
KTVKKCEDQ-MPASLKNKLCAIRQYEI-LDGEDMDKHMDCVLKAVGFVDANGGGDYHKLY
K--PLNAVEKD-RKHDYNLEKCQGDT-MKVP-K-NQRANAYYKCMLKSTSAEAFKKVFDL
TELVKAGK--LPASEP-Y-SAKVEKLMKKIDAKVCK------------

#anoatro_D7r1
------------------------------------------------------------
------------------------------------------------------------
-----------------------------------------------------------A
KTVEECERQ-IPASLKGRLCEVRQYKI-IDGPDMDKHMDCVMKALKIVDKEGRGDYHKLY
T--PMNSIERD-RKHDLNLETCIGKT-FKLP-NVGGRANAFYKCMLNSNSADSFKKAFDL
IELIRAGK--LSKFAK-Y-SDEVPKMMKKIDAKICK------------

#anosin_D7r1a
------------------------------------------------------------
------------------------------------------------------------
-----------------------------------------------------------A
KTVAECEKK-MPASLKGRLCELRQYKV-IDGPDMDKHMDCVMKTIGFVDKDGRGDYHKLI
K--PLNAIEKD-RKHDMNLETCMGKT-FRLP-NEGSRANAFYKCMLQSNSAESFKKVFDL
TELILAGK--LPAGAQ-Y-DKKAANMMKKIDAKICK------------

#anosin_D7r1b
------------------------------------------------------------
------------------------------------------------------------
-----------------------------------------------------------A
KTVKECEKQ-LPASLKGRLCEIRQYKI-IDGSDMEKHIECVLNALGFLDEEGFGDYHSLY
D--PLNAIKKD-DRHGFNLEDCVEPT-LELS-STGKRAHGFYKCMLKSTSSDAFKKVFDL
TELIKAGK--LPQGAN-Y-SAKVDKIMKNIDKKVCK------------

#anoalb_short-D7r1
------------------------------------------------------------
------------------------------------------------------------
------------------------------------------------------------
ASLDSCSGV-FGHSVKKQLCEANSYQN-IEGADLDKTLDCVLKASNIVDKTGAGNFYSLY
D--PMQVYLNDGRKLNFNLESCMTRR-LKYEIPEGERAHGFYKCVMQNEARDAFKKVFNQ
RVCK--------------------------------------------

#anoalb_short-D7r1a
------------------------------------------------------------
------------------------------------------------------------
---------------------------------------------------------VTG
QSLEQCKSV-FSDSTKSQFCKARKYEK-IAGVDMDKTLDCVLKAVNVVDKIGYGKYHDLY
Q--PMNNIEKH-RKHDYNLEICIGKS-FKLE-PKIKCANAFYKCMMGTDSKETFKKVVNA
RVCN--------------------------------------------

#anoalb_short-D7r1b
------------------------------------------------------------
------------------------------------------------------------
---------------------------------------------------------VDC
QSLDN-CKRVANGEALKQLCVSKSYEM-IPSTDMDALLDCVMREFKLIDSSGEGIHNAIY
Y--AMKRIEDH-KNNNHILEHCIFET-YKLK-PAITRAHMYYKCVMESDTKHIFKKAFNG
KVCDSR------------------------------------------

#anodar_short-D7r1
------------------------------------------------------------
------------------------------------------------------------
------------------------------------------------------------
QSLEN-CKRVASEDALKQLCDSKSYEV-VVGTDMDTLLDCVMREFKLIDSSGEGIHDAIY
Y--AMKRVEDH-KDNNYILEHCIFET-YKLK-PEITRAHMYYKCVMESESKHIFKKAFNG
KVCGSL------------------------------------------

#anodar_208657479
------------------------------------------------------------
------------------------------------------------------------
------------------------------------------------------------
YSLDQCKSV-FSDSAKKQFCKTKRFET-IPGVDMDKALDCVLQAVNVVDKTGYANYHGLH
Q--PMNNIEQH-RKHDINLEICIGKS-FRLE-PKIKRANAFYKCIMNTDSKDTFKKELNA
RVCN--------------------------------------------

#anodar_208657495
------------------------------------------------------------
------------------------------------------------------------
------------------------------------------------------------
ASLDSCRSV-FGPSVKKQLCEANSYQS-INGADLDKTLDCVLKATNIVDKTGAGNFYSLY
D--PMQVYLKDGRTLNFNLESCMTRR-LKYELPEGERAHGFYKCVMQNEARDAFKKVFNQ
RVCQ--------------------------------------------

#anoga_D7r2
------------------------------------------------------------
------------------------------------------------------------
---------------------------------------------------------RKE
STVEECEKN-IGDSLKDRVCELRQYTP-VSSDDMDKHMQCVLEVVGFVDGNGEVKESVLL
E--LLQRVDSG-VNHAANMKKCVTEA-STSG-S-DKKANTFYTCFLGTSSLAGFKNAVDY
NELLKAGK--MQTSDPFD-MNRVAALIKEIDDGLC-------------

#anocol_D7r2
------------------------------------------------------------
------------------------------------------------------------
---------------------------------------------------------RKE
STVEECEKN-IGDSLKDRVCELRQYTP-VSSDDMDKHMQCVLEVVGFVDGNGEVKESVLL
E--LLQRVDSG-VNHAANMKKCVTEA-STSG-S-DKKANTFYTCFLGTSSLAGFKNAVDY
NELLKAGK--MQTSDPFD-MNRVAALIKEIDDGLC-------------

#anoara_D7r2
------------------------------------------------------------
------------------------------------------------------------
---------------------------------------------------------RKE
STVEECEKN-IGDSLKDRVCELRQYTP-VSSDDMDKHMQCVLEVVGFVDGNGEVKESVLL
D--LLQRVDSG-VNHAANMKKCVTEA-STSG-S-DKKANTFYTCFLGTSSLAGFKNAVDY
NELLKAGK--MQTSDPFD-MNRVAALIKEIDDGLC-------------

#anoqua_D7r2
------------------------------------------------------------
------------------------------------------------------------
---------------------------------------------------------RKE
STVEECEKN-IGDSLKDRVCELRQYTP-VSSDDMDKHMQCVLEVVGFVDGNGEVKESVLL
D--LLQRVDSG-VNHAANMKKCVTEA-STSG-S-DKKANTFYTCFLGTSSLAGFKNAVDY
NELLKAGK--MQTSDPFD-MNRVAALIKEIDDGLC-------------

#anomer_D7r2
------------------------------------------------------------
------------------------------------------------------------
---------------------------------------------------------RKE
STVEECEKN-IGDSLKDRVCELRQYTP-VSSDDMDKHMQCVLEVVGFVDGNGEVKESVLL
D--LLQRVDSG-VNHAANMKKCVTEA-STSG-S-DKKANTFYTCFLGTSSLAAFKNAVDY
NELLKAGK--MQTSDPFD-MNRVAALIKEIDDGLC-------------

#anomel_D7r2
------------------------------------------------------------
------------------------------------------------------------
---------------------------------------------------------RKE
STVEECEKN-IGDSLKDRVCELRQYTP-VSSDDMDKHMQCVLEVVGFVDGNGEVKESVLL
D--LLQRVDSG-VNHAANMKKCVTEA-STSG-S-DKKANTFYTCFLGTSSLAGFKNAVDY
NELLKAGK--MQTSDPFD-MNRVAALIKEIDDGLC-------------

#anochris_D7r2
------------------------------------------------------------
------------------------------------------------------------
---------------------------------------------------------RKE
STVEECEKN-IPDSLKDRVCELRQYTP-VSSDDMDKHMQCVLEVVGFVSDNGAVKVSSLY
GLVLLQRVDSS-VDHAANIRKCVTEA-STVG-N-AKKANTFYTCFLGTSSSAGFKNAVDY
NELLRAGK--MQLSDPFD-MGRVTALIKEIDDGLCK------------

#anoepi_D7r2
------------------------------------------------------------
------------------------------------------------------------
---------------------------------------------------------RQE
KTVEECEKN-IADSLKDRVCELRQYTP-VNSDDMDKHMQCVLEVVGFVNENGGVNESDLL
G--LLQRVDSG-VDHASNIRKCVTEA-STVG-N-GKKANTFYTCFLGTSSLVAFKNAVDY
NELLRAGK--MRLSDPFD-MGRVTALIKEIDDGLC-------------

#anofun_D7r2
------------------------------------------------------------
------------------------------------------------------------
---------------------------------------------------------RKE
STVEECEKN-IPASLKDRVCELRQYTP-VSSDDMDKHMQCVLEVVGFVNGNGEVKENELL
T--LLQRVDSS-VAHAANMKKCATEA-STVG-N-AKKANTFYTCFLGTSSSASFKNAVDY
NELLKAGK--MRLSDPFD-MSRVTAMIKEIDDGLCP------------

#anomin_D7r2
------------------------------------------------------------
------------------------------------------------------------
---------------------------------------------------------RKE
STVEECEKN-IAASLKDRVCELRQYTP-VSTDDMDKHMQCVLEVVGFVNDNGEVKENELL
G--LLQRVDSS-VPHATNMKKCVTEA-SGVG-S-AKKANTFYTCFLGTSSLDSFKYAVDY
NELLRAGK--MQLSDPFD-MGRVSALIKEIDDGLCQ------------

#anocul_D7r2
------------------------------------------------------------
------------------------------------------------------------
---------------------------------------------------------RKE
STVEECEKN-IAASLKDRVCELRQYTP-VSSSDMDNHMQCVLEVVGFVNENGEVKENDLL
A--LLQRVDSS-VPHATNMRKCVTEA-SGVD-S-AKKANTFYTCFLGTSSLDSFKSAVDY
NELLRAGK--MQLSDPFD-MGRVSTLIKEIDDGLC-------------

#anoste_D7r2
------------------------------------------------------------
------------------------------------------------------------
---------------------------------------------------------RKE
STVEECEKN-IPDSLKDRVCELRQYTP-VASDDMDKHMQCILEVVGFVNGNGEVNESELL
S--LLQRVDSS-VPHAANMKKCVMEA-SNVG-S-GKKANTFYTCFLGTSSSTGFKNAVDY
NELLRAGK--MRLSDPFD-VSVVARLIKEIDDGLCG------------

#anodir_D7r2
------------------------------------------------------------
------------------------------------------------------------
---------------------------------------------------------REE
STVEECEKN-IPDSLKHRVCELRKYTP-VVGDDMDKHMQCVLEVVGFVTDSGEVKVNDLL
S--LLQKVDSN-VDHAANINKCVTDA-SSEV-S-AKKANTFYTCFLGTSSSPAFKNAVDY
NELLKAGK--MQSSEPFE-ENRVAALIKEIDDGLCS------------

#anoatro_D7r2/D7r3
------------------------------------------------------------
------------------------------------------------------------
---------------------------------------------------------GKP
STVEECEKN-IPASLKNRICELRQYQT-VDTPDMDKHMQCILEVVGFVDENGEVEFQELL
G--LLKTVEPA-GDHASNIKKCVAEA-AKVD-V-AKKANTFYTCFLSTSSASGFKKAVDY
VELLRAGK--LKTNSPFN-VGVVQDLIKEIDDGLCK------------

#anoalb_D7r2/D7r3
------------------------------------------------------------
------------------------------------------------------------
---------------------------------------------------------GEP
KTVEECEKN-IPASLKDRICELRQYTP-DTSPDMDKHMQCVLRVVGFVDRNGEVEFQELL
G--LLTIAEPR-GKHAENIKKCAAES-AKVD-A-SKKANTFYTCFLTTDSVEAFKMSVDF
VELIRAGK--LNPSSPFN-AGQIKTLIKEIDDGLCK------------

#anodar_D7r2/D7r3
------------------------------------------------------------
------------------------------------------------------------
---------------------------------------------------------GEP
KTVEECEKN-IPSSLKDRICELRQYTP-DTSPDMDKHMQCVLHVVGFVDRNGEVEFQELL
G--LLTIAEPR-GKHAENIKKCVAES-AKVN-A-SKKANTFYTCFLTTDSVEAFKLSVDF
VELIRAGK--LKPNSQFK-AGQIKALIKEIDDGLCD------------

#anoga_D7r3
------------------------------------------------------------
------------------------------------------------------------
---------------------------------------------------------RQE
ETVEECERN-IPASLKGRVCELRQYTP-VQGKDMDSHMQCVLEVLGFVEDNGELVFQELL
G--VLKMVDPD-GDHASSMKKCNAEA-EKVD-T-SSKANTFYTCFLGTSSAQAFKYAVDY
VELLRAGK--LDMGTTFN-AGQVSALMKQIDDGLCN------------

#anocol_D7r3
------------------------------------------------------------
------------------------------------------------------------
---------------------------------------------------------RQE
ETVEECERN-IPASLKGRVCELRQYTP-VQGKDMDSHMQCVLEVLGFVEDNGELVFQELL
G--VLKMVDPD-GDHAGSMKKCNAEA-EKVD-T-SSKANTFYTCFLGTSSAQAFKYAVDY
VELLRAGK--LDMGTTFN-AGQVSALMKQIDDGLCN------------

#anoara_D7r3
------------------------------------------------------------
------------------------------------------------------------
---------------------------------------------------------RQE
ETVEECERN-IPASLKGRVCELRQYTP-VQGKDMDSHMQCVLEVLGFVEYNGELLFQELL
G--VLKMVDPD-GDHAGSMKKCNAEA-EKVD-T-SSKANTFYTCFLGTSSAQAFKYAVDY
VELLRAGK--LDMGTTFN-AGQVSALMKQIDDGLCN------------

#anoqua_D7r3
------------------------------------------------------------
------------------------------------------------------------
---------------------------------------------------------RQE
ETVEECERN-IPASLKGRVCELRQYKP-VEGKDMDSHMQCVLEVLGFVEYNGELLFQELL
G--VLKMVDPD-GDHSGSMKKCNAEA-EKVD-T-SSKANAFYTCFLGTSSVQAFKYAVDY
VELLRAGK--LDMGTTFN-AGQVSALMKQIDDGLCN------------

#anomer_D7r3
------------------------------------------------------------
------------------------------------------------------------
---------------------------------------------------------RQE
ETVEECERN-IPASLKGRVCELRQYTP-VEGKDMDSHMQCVLEVLGFVEYNGELLFQELL
G--VLKMVDPD-GDHAGSMKKCNAEA-EKVN-T-SSKANTFYTCFLDTSSAQAFKYAVDY
VELLRAGK--LDMGTTFN-AGQVSAMMKEIDDGLCN------------

#anomel_D7r3
------------------------------------------------------------
------------------------------------------------------------
---------------------------------------------------------RQE
ETVEECERN-IPASLKGRVCELRQYKP-VEGKDMDSHMQCVLEVLGFVEDNGELVFQELL
G--VLKMVDPD-GDHSGSMKKCNAEA-EKVD-T-SSKANTFYTCFLGTSSAQAFKYAVDY
VELLRAGK--LEMGTTFN-ADQVSALMKQIDDGLCN------------

#anochris_D7r3
------------------------------------------------------------
------------------------------------------------------------
---------------------------------------------------------RQE
ETVEECEKN-IPQSLKGRICELRQYKL-VEGKDMDSHMQCVLEVVGFVEYNGELVFQELL
G--VLKMVDPG-MDHTGNMKQCNGQA-EKVV-S-SSKANTFYTCFLGTSSAQAFKNAVDY
VELLRAGK--LDMGTPFD-ANRVSALMKQIDDGVCK------------

#anoepi_D7r3
------------------------------------------------------------
------------------------------------------------------------
---------------------------------------------------------RQE
GTVEECEKN-IPASLKGRICELRQYTP-VQGKDMDAHMQCVLEVVGFVEDNGELAFQELL
G--VLKMVDPT-MDHAGNLKKCDAEA-KKVD-S-SSKANAFYTCFLGTSSVQAFKYAVDY
AELVRAGK--LDSGAPFD-ADCVSRLMKEIDDGICN------------

#anofun_D7r3
------------------------------------------------------------
------------------------------------------------------------
---------------------------------------------------------REE
ETVEQCEKV-MPHSLKGRICEIRQYTP-VKGQDMDNHMQCVLQVIGFVEESGDVVFQELL
G--LLKMTDSK-QDHVGNIKTCKAEV-DQVA-S-SSKANKFYTCFLKTSSSQAFKMAFDY
VELLLAGK--IRSDMPFD-ANRVSMLMKQIDGGLCA------------

#anomin_D7r3
------------------------------------------------------------
------------------------------------------------------------
---------------------------------------------------------REE
ETVEECEQS-MPQSLKGRLCEIRQYTP-VQGKDMDSHMQCVLEVVGFVEESGDVVFQELL
G--LLKMADSK-LDHAENIKKCKAEA-DQVA-S-SGKANKFYTCLLGTNSSPAFKLAVDY
VELVLADK--LRSDMPFD-ANRVSTLMKQIDDGLCG------------

#anocul_D7r3
------------------------------------------------------------
------------------------------------------------------------
-----------------------------------------------------------Q
QTVEECVPK-MEQLLTERLCEFRQYNP-VEGMDMDSNMQCVMQVIGFVDESGDVEFQELQ
G--LLKMADSS-LDHTDNLKKCKAGA-DQVA-N-TAKATKFYTCFMGTSSFPAFKLAVDY
AELVRADK--W-GDLPFD-ANRVSSLAKQIDDGSCP------------

#anoste_D7r3
------------------------------------------------------------
------------------------------------------------------------
---------------------------------------------------------REE
TTVEECEKN-IAPSLKSRICELRQYKT-VQGTDMDNHMQCVLEVVGFVEDTGDVVFQDLL
A--VLKTIDSS-PDHLSNLKQCNAEA-DRVD-G-TSKANTFYTCILGTSSSDTFRKAFNY
GGLTAADG--QCAK----------------------------------

#anodir_D7r3
------------------------------------------------------------
------------------------------------------------------------
---------------------------------------------------------REE
ETVEECEKT-MPASLKNRLCEVRKYTT-VQGGDMDKHMQCVLEVVGFVEDNGDVNFQELL
G--VLKMVDPN-LDHAVNIKECVGKA-TQVA-A-SKKANTFYTCFLSTSSSSAFKSAVDY
AELIRAEK--LTDEEPFN-AELVAALIAEIDDGLCK------------

#anosin_D7r3
------------------------------------------------------------
------------------------------------------------------------
---------------------------------------------------------GKS
KTVEECEKN-IPTSLKNRICELRQYQT-VNSPDMDKHMQCILEVVGFVDGSGNVEFQELL
G--VLKVVDPA-GDHAANIKKCVAEA-SKVD-V-TKKANTFYTCFLGTSSSSGFKKAVDY
VELLRAGK--LKASSPFN-FGVVQGLIKQIDDGLCK------------

#anoga_D7r4
------------------------------------------------------------
------------------------------------------------------------
------------------------------------------------------------
ETVQDCENK-LPTSLKSRLCEIRRYEI-IEGPEMDKHIHCVMRALDFVYEDGRGDYHKLY
D--PLNIIELD-KRHDVNLEKCIGEC-VQVP-T-SERAHVFYKCLLKSTTGRTFKKVFDL
MELKQAGK--VPQHQR-Y-TAEFVQIMKDYDKALNC------------

#anocol_D7r4
------------------------------------------------------------
------------------------------------------------------------
------------------------------------------------------------
ETVQDCENK-LPPSLKSRLCEIRRYEI-IEGPEMDKHIHCVMRALDFVYEDGRGDYHKLY
D--PLNIIELD-KRHDVNLEKCIGEC-VQVP-T-SERAHVFYKCLLKSTTGRTFKKVFDL
MELKKAGK--VPQHQR-Y-TAEFVQIMKDYDKALNC------------

#anoara_D7r4
------------------------------------------------------------
------------------------------------------------------------
------------------------------------------------------------
ETVQDCENK-LPPSLKSRLCEIRRYEI-IEGPEMDKHIHCVMRALDFVYEDGRGDYHKLY
D--PLNIIELD-KRHDVNLEKCIGEC-VQVP-T-SERAHVFYKCLLKSTTGRTFKKVFDL
MELKKAGK--VPQHQR-Y-TAEFVQIMKDYDKALNC------------

#anoqua_D7r4
------------------------------------------------------------
------------------------------------------------------------
------------------------------------------------------------
ETVQDCENK-LPPSLKSRLCEIRRYEI-IEGPEMDKHIHCVMRALDFVYEDGRGDYHKLY
D--PLNIIELD-KRHDVNLEKCIGEC-VQVP-T-SERAHVFYKCLLKSTTGRTFKKVFDL
MELKQAGK--VPQHQR-Y-TAEFVQIMKDYDKALNC------------

#anomer_D7r4
------------------------------------------------------------
------------------------------------------------------------
------------------------------------------------------------
ETVQDCENK-LPPSLKSRLCEIRRYEI-IEGPEMDKHIHCVMRALDFVYEDGRGDYHKLY
D--PLNIIELD-KRHDVNLEKCIGEC-VQVP-T-SERAHVFYKCLLKSTTGRTFKKVFDL
MELKQAGK--VPQHQR-Y-TAEFVQIMKDYDKALNC------------

#anomel_D7r4
------------------------------------------------------------
------------------------------------------------------------
------------------------------------------------------------
ETVQDCENK-LPPSLKSRLCEIRRYEI-IEGPEMDKHIHCVMRALDFVYEDGRGDYHKLY
D--PLNIIELD-KRHDVNLEKCIGEC-VQVP-T-SERAHVFYKCLLKSTTGRTFKKVFDL
LELKQAGK--VPQHQR-Y-TAEFVQIMKDYDKALNC------------

#anochris_D7r4
------------------------------------------------------------
------------------------------------------------------------
------------------------------------------------------------
ETVQDCEDK-LPPSLKSRLCEIRQYKI-IEGPEMDKHIDCVMKALDFVYSDGRGDYHKLY
D--PLNIIELD-KRHDVNLETCIGEC-VRVP-T-SQRAHVFYKCLLKSTTGRTFKKVFDL
MELKKSGK--VPKHAR-Y-TAEVAQMMKDHDATLC-------------

#anoepi_D7r4
------------------------------------------------------------
------------------------------------------------------------
------------------------------------------------------------
ETVKDCEDK-LPPSLKSRLCEIRQYKI-IEGPEMDKHIDCVMKALGLVYSDGRGDYHKLY
E--PLNWIELD-KRHDVNLETCIGKS-VRVP-T-SERAHVYYKCLLNTTTGRTFKKVFDL
EELKQAGL--VPKHQRSY-LAEHVQMMKDIDAKLCPN-----------

#anofun_D7r4
------------------------------------------------------------
------------------------------------------------------------
------------------------------------------------------------
DTVQECEDN-LPASLKSRLCEIRQYKI-IEGPDMDKHIDCVMKAVGFVYSDGRGDYHKLY
D--PLNAIEED-RRHDVNLETCIGES-VRVP-A-SQRAHVFYKCLLKTTSGRTFKKVFDL
KELVKAGK--VPKHAR-Y-TAEVAQMMKDIDAKLC-------------

#anomin_D7r4
------------------------------------------------------------
------------------------------------------------------------
------------------------------------------------------------
GTVEECESQ-LPPSLKSRLCEIRQYTI-IEGPEMDKHIDCVMRAVDFVYKDGRGDYHKLY
D--PLNEIERD-RRHDVNLETCIGQS-VRVP-T-SQRAHVFYKCLLNTTSGRTFKKVFDL
KELIKAGK--VPKHAR-Y-TAEVAQMMKDVDAKLC-------------

#anocul_D7r4
------------------------------------------------------------
------------------------------------------------------------
------------------------------------------------------------
GTVEECENQ-LPPSLKSRLCEIRNYEI-IEGPEMDKHIDCVMKAVDFVYKDGRGDYHKLY
D--PLNWIERD-RRHDFNLEKCIGES-VRVP-T-SQRAHVFYKCLLKSTTGRTFKKVFDL
QELIKAGK--LSKHAK-Y-TAEVAQMMKDHDAKLCPNGAGK-------

#anoste_D7r4
------------------------------------------------------------
------------------------------------------------------------
------------------------------------------------------------
GTIKECEGK-MAASLKKKLCQVRQYKL-FETPDMYSHIDCCMKAVDFVEKDGTGDYHKLY
E--LLNDIEKH-RKHDINLETCVGES-MDAQ-A-NQRAYAFYKCLLKSTSADAFKKAFDL
RELIKANK--LPPGTR-Y-SSEVDKQMKKIDDNICKL-----------

#anofar_D7r4/D7r2-like
------------------------------------------------------------
------------------------------------------------------------
---------------------------------------------------------RKE
STVEECEKN-IPASLKDRVCELRQYTP-VASDDMDQHMQCILEVVGFVTASGEVKENDLL
S--LLQKVDSS-VDHAANIRKCVTDA-SNEA-S-TKKANTFYTCFLGTSSSSGFKNAVDY
NELLKAGK--LQSGEPFN-ASRVASLIKEIDDGLC-------------

#anoga_D7r5
------------------------------------------------------------
------------------------------------------------------------
------------------------------------------------------------
--VSDCVRH-VSESARNTVCDVRQYRV-TKGVEADRYVQCFMTALGFADESGSIQRSNVL
T--ALDAVETHDGVYTDAVDVCLSKA-KKLP-G-TERSGSFFSCMLRTESAQNFRDAVEL
QELRVASK--WPEGERFD-RSKVQLMMRELNSQLRC------------

#anocol_D7r5
------------------------------------------------------------
------------------------------------------------------------
------------------------------------------------------------
--VSDCVRH-VSESARNTVCDVRQYRV-TKGVEADRYVQCFMTALGFADESGSIQRSNVL
A--ALDAVETHDGVYTDAVDVCLSKA-KKLP-G-TERSGSFFSCMLRTESAQNFRDAVEL
QELRVASK--WPEGERFD-RSKVQQMMRELNSQLRC------------

#anoara_D7r5
------------------------------------------------------------
------------------------------------------------------------
------------------------------------------------------------
--VSDCVRH-VSESARNTVCDVRQYRV-TKGVEADRYVQCFMTALGFADERGSIQRSNVL
T--ALDAVETHDGVYTDAVDVCLSKA-KKLP-G-TERFGSFFSCMLRTESAQNFRDAVEL
QELRVASK--WPEGERFD-RSKVQQMMRELNSQLRC------------

#anoqua_D7r5
------------------------------------------------------------
------------------------------------------------------------
------------------------------------------------------------
--VSDCVRH-VSESARNTVCDVRQYRV-TKGVEADRYVQCFMTALGFADESGSIQRSNVL
T--ALDAVETHDGVYTDAVDVCLSKA-KKLP-G-TERSGSFFSCMLRTESAQNFRDAVEL
QELRVASK--WPEGERFD-RSKVQQMMRELNSQLRCQ-----------

#anomer_D7r5
------------------------------------------------------------
------------------------------------------------------------
------------------------------------------------------------
--VSDCVRH-VSESARNTVCDVRQYRV-TKGVEADRYVQCFMTALGFADESGSIQRSNVL
T--ALDAVETHDGVYTDAVDVCLSKA-KKLP-G-TERSGSFFSCMLRTESAQNFRDAVEL
QELRVASK--WPEGERFD-RSKVQQMMRELNSQLRC------------

#anomel_D7r5
------------------------------------------------------------
------------------------------------------------------------
------------------------------------------------------------
--VSDCVRH-VSESARNTVCDVRQYRV-TKGVEADRYVQCFMNALGFADESGSIQRSNVL
A--ALDAVETHDGVYTDAVDVCLSKA-KKLP-G-TERSGSFFSCMLRTESAQNFRDAVEL
QELRVASK--WPEGERFD-RSKVQQMMRELNSQLRC------------

#anochris_D7r5
------------------------------------------------------------
------------------------------------------------------------
------------------------------------------------------------
QTVNDCVRL-VSESARGTVCDVRQYRA-TKGVEADRYVQCLMTALGFADKSGLIQRSNIL
T--ALDAVETYDGVYTDSVDACLSRA-KKLS-G-AERSGSFYNCMLRTESAQNFRDALEL
QELRMASK--WPESDRFD-RSKVQQFMRELNNQLQC------------

#anoepi_D7r5
------------------------------------------------------------
------------------------------------------------------------
------------------------------------------------------------
-TVNDCVRF-VPESARSTVCDVRQYRA-TKEVDADRYVQCVLTALGFADESGSIQRSNIL
A--ALDAVETHDGVYTDSVDACLSRA-KKLS-S-AERSGSFYNCMLRTESAQNFRDAVEL
QELRLASK--WSESERFD-RSKVQQLMRELNSQLQC------------

#anofun_D7r5
------------------------------------------------------------
------------------------------------------------------------
-------------------------------------------------------GNVGA
QTVADCVRL-APESARSTVCDVRQYRA-TRGVDADQYIQCALAALGFVDENGSIQRNIIL
T--ALDAVENHDGVYTDSVDACLSKA-KKLS-G-VERSGAFYCCMLRTESAQNFKDAVEL
QELKTASK--WSEGERFD-RSKVQQMMREVNNQLKC------------

#anomin_D7r5
------------------------------------------------------------
------------------------------------------------------------
------------------------------------------------------------
-SVTDCVQL-VPDSASNIVCEVRQYRV-TRGIDADQYIQCALAALGFVDENGTVQRNTLL
T--ALDAVEVHDGVYTDSVDACLSKS-KKLS-G-AERSGAFYCCMLRTESAQNFKDAVEL
QELKTASK--WPEGERFD-RSKVQQMMREVNNQLKC------------

#anocul_D7r5
------------------------------------------------------------
------------------------------------------------------------
------------------------------------------------------------
QTVTDCVRL-VPESARSTVCEVRLYRV-TRGIDADQYIQCALAALGFVGENGSIQRNNLL
T--ALDAVEVHDGVYTDSVDACLSKA-KKLS-G-AERSGAFYCCMLSTESSQNFKDAVEL
QELKLASK--WPEGERFD-RSKVQQMMREVNNQLKC------------

#anoste_D7r5
------------------------------------------------------------
------------------------------------------------------------
------------------------------------------------------------
--VTDCVRL-VPESARNTVCDVRQYRQ-TRGVVADRYVQCALAALGFVDESGSVQRSTVL
S--ALDAVETHDGVYTDSVDACLSKA-KKLT-G-AERSAVFFSCMLQTESSQNFKDAVDL
QELRLAAK--WPESDRFE-RSKVQQLMREVNKQLRC------------

#anomac_D7r5
------------------------------------------------------------
------------------------------------------------------------
------------------------------------------------------------
QAVTDCVRL-VPESARSTVCDVRQYRV-TRGVDADRYIRCAMATLGFVDEAGSIQRSTVL
S--ALDAVEIHDGVYTDSVDACLSKA-KKFS-G-AERSAAFFYCMLRTESAQNFKDAVEL
HELRLASK--WPDSDRFD-RSKVQQLMREVNKQLKC------------

#anofar_D7r5
------------------------------------------------------------
------------------------------------------------------------
------------------------------------------------------------
ETVTDCVRRV------ETACDVRLYRV-TKGVESDRYVQCALAAFGFVDANGSVQRNVVL
M--ALDAVETHDGVYTDSVDACLSRT-KKAS-P-AERPGTFYSCMLQTESAQNFKDALEL
RELKLASK--WAESESFD-RAKVQQLMRQVNSQLKCE-----------

#anodir_D7r5
------------------------------------------------------------
------------------------------------------------------------
------------------------------------------------------------
QTVTDCVPRAGPESSRSTACDVRLYRV-TKGVESDRYVQCALAALGFVDGHGSVQRNVVL
A--ALDAVETHDGVYTDSVDACLSRA-KKLS-A-AERSGAFYSCMLQSESTQNFKDALEL
RELKVASK--WAESEAFD-RAKVQQMMRQLNSQLQCE-----------

#anoatro_D7r5
------------------------------------------------------------
------------------------------------------------------------
------------------------------------------------------------
HTVTECLRR-VPEASRGTVCDIRQYRH-TRGPDADRYLNCALGAVGFVSEDGSVQRNVVL
S--ALDEVETHDGVYTDSVDACLSKV-RKLT-G-AERSSAFFSCMLATESGQNFKDALEL
QELKAAGQ--WTEGEAFE-RARVQQMMREVNRNVQCK-----------

#anosin_D7r5
------------------------------------------------------------
------------------------------------------------------------
------------------------------------------------------------
QTVTDCLRR-VPESSRGTICDIRQYHVTARGDDADRYLSCALAAVRFVGVDGAVQRNVLL
S--ALDEVETHDGVYTDSVDACLSKT-RKLT-G-AGRPGAFFSCMLATESAQNFKDALEL
QELKVGGQ--WTEGEAFD-GARVHQLMREVNRKLQCK-----------

#anoalb_D7r5
------------------------------------------------------------
------------------------------------------------------------
-------------------------------------------------------TPLQV
QTVAKCFSD-ISDSSRTKVCDLRHYRL-ASGVDADRFVKCALAATGFVADDGSIQRNVVL
S--ALDEVESHDGIYTDSVDVCLSRT-RKLP-G-TQRPNGFFSCMLATESAGNFQDALEL
RELKTASQ--WPEHQAFD-RTKVQQQIQEVNRQLQCK-----------

#anodar_D7r5
------------------------------------------------------------
------------------------------------------------------------
------------------------------------------------------------
QTVAKCISD-ISDLSRTKVCDLRQYRL-AVGDDADRY------------------RNVVL
S--ALDEVESHDGIYTDSVDACLSRT-RKLS-G-AQRPNGFFSCMLATESAGNFQDALEL
RELKTASQ--WPAHQAFD-RTKVQQQMQEVNRQLQCK-----------

#anoga_D7L1
--------------------FKALDPEEAWYVYERCHEDHLPSGP----NRETYLKTWKF
WKLEP---NDAVTHCYVKCTLAGLQMYDEKTNTFKPETVPVQHEAYKSFTEVESSKVNEL
QQALSSLNAGS--GSCAEVFNAYLPVHNKYVGVSRKIYHGTVDSVAKIYEAKPEIKKQEE
SFFAYCAKKALGANGKEGYTKLRDYEL-ADSAEFRNAMDCVFRGFRYMDDSGLKVDEVVR
DFNLINKSDLE-PEVRSVLASC-----------TGTQAYDYYSCLLNSPVKEDFRNAFYF
HELRSANYGYLAMGKVYEGPEKVKEELKKLNY----------------

#anocol_D7L1
--------------------FKALDPEEAWYVYERCHEDHLPSGP----NRETYLKTWKF
WKLEP---NDAVTHCYVKCTLAGLQMYDEKTKTFKPETVPVQHEAYKSFTEVESSKVNEL
QQALSSLNAGS--GSCAEVFNAYLPVHNKYVGVSRKIYHGTVDSVAKIYEAKPEIKKQEE
SFFAYCAKKALGANGKEGYTKLRDYEL-ADSAEFRNAMDCVFRGFRYMDDSGLKVDEVVR
DFNLINKSDLE-PEVRSVLASC-----------TGTQAYDYYSCLLNSPVKEDFKNAFDF
HELRSADYAFLLRGKVYEGPEQVKEEMKHLNTTVHF------------

#anoara_D7L1
--------------------FKALDPEEAWYVYERCHEDHLPSGP----NRETYLKTWKF
WKLEP---NDAVTHCYVKCTLAGLQMYDEKTKTFKPETVPVQHEAYKSFTEVESSKVNEL
QQALSSLNAGS--GSCAEVFNAYLPVHNKYVGVSRKIYHGTVDSVAKVYEAKPEIKKQEE
SFFAYCAKKALGANGKEGYKKIRDYEL-SDSAEFRNAMDCVFRGFRYMDDSGLKVDEVVR
DFNLINKSDLE-PEVRSVLASC-----------TGTQAYDYYFCLLNSSVKEDFRNAFYF
HELRSANYGYLAMGKVYEGPEKVKEELKKLNY----------------

#anoqua_D7L1
--------------------FKALDPEEAWYVYERCHEDHLPSGP----NRETYLKTWKF
WKLEP---NDAVTHCYVKCTLAGLQMYDEKTKTFKPETVPVQHEAYKSFTEVESSKVNEL
QQALSSLNAGS--GSCAEVFNAYLPVHNKYVGVSRKIYHGTVDSVAKIYEAKPEIKKQEE
SFFAYCAKKALGANGKEGYKKIRDYEL-SDSAEFRNAMDCVFRGFRYMDDSGLKVDEVVR
DFNLINKSDLE-PEVRSVLASC-----------TGTQAYDYYSCLLNSPVKEDFRNAFYF
HELRSANYGYLAMGKIYEGPEKVKEELKKLNY----------------

#anomer_D7L1
--------------------FKALDPEEAWYVYERCHEDHLPSGP----NRETYLKTWKF
WKLEP---NDAVTHCYVKCTLAGLQMYDEKTKTFKPETVPVQHEAYKSFTEVESSKVNEL
QQALSSLNAGS--GSCAEVFNAYLPVHNKYVGVTRKIYHGTVGSVAKIYEAKPEIKKQEE
SFFAYCAKKALGVNGKEGYKKLRDYEL-GDKEEFRNAMDCVFRGFRYMDDSGLKVDEVVR
DFTLINKSDLE-PKVRSVLASC-----------TGTQAYDYYSCLLNSSVKEDFRNAFYF
HELRSANYGYLAMGKVYEGPEKVKEELKKLNY----------------

#anomel_D7L1
--------------------FKALDPEEAWYVYERCHEDHLPSGP----NRETYLKTWKF
WKLEP---NDAVTHCYVKCTLAGLQMYDEKTKTFKPETVPVQHEAYKAFTEVESSKVNEL
EQALSSLNAGS--GSCAEVFNAYLPVHNKYVGVSRKIYHGTVDSVAKIYAAKPEIKKQEE
SFVAYCAKKALGANGKEGYKKLRDYEL-ADSAEFRNAMDCVFRGFRYIDDSGLKIDEVVR
DFNLINKSDLE-PEVRSVLASC-----------TGTQAYDYYSCLLNSSVKEDFRNAFYF
HELRSANYGYLAMGNVYEGPEKVKEELKKLSY----------------

#anoepi_D7L1
-----------------TSPPKALDPEQTLYVYKRCFEDHLPWSS----SRATYIKSWTV
WILEP---NDPITHCYVRCALSGLQLYDEKAKSFKSEGIPVQYEAFKTLNGVDAKEVNEY
RQAVSSISAGG--GSCLEVYNAYIPVHNKFKNVARRLYHGTIDGAAKVYAAMPQTKKRGE
SFFAFCAKKVWGE-DKKKWRKFRSYSL-TDSAELKQVVDCVFRGLRYMDESGLKVGEVVR
DFNLINKSDLE-PEVRSVLASC-----------KGTTAYDYYSCLLNSPVKEDFKKAFDF
HELRSADYAYLIEGKVYEGPEKVLEELKKLKTTVHF------------

#anoste_D7L1
-----------------SQPWKALDAEQALYVYKRCYEDHLPSGS----DRKTYMTLWNA
WRLEP---NDAITHCYAKCVLTGLQIYDPQENAFKSDRIPVQYQAYKTITQSKQKEVTEY
QKALAAANAKS--GSCVDLYNAYLPVHNRFVNLSRQLYHGTVEGAAKIYAAMPEIKQKGE
SFHAYCEKRAWKGNKQSEWKNGRRYKL-TGSPELKDAIDCIFRGLRYMDDTGLKVDEIVR
DFNLINKSELE-PEVRSVLASC-----------KGSEAYDYYVCLVNSRLKQHFKNAFDF
HELRSADYAYLLRGKVYENPEKVKEEMKKLNTTVHF------------

#anoatro_D7L1
-------------------TWNALDPEQMRFIHSRCFEDNLPAGP----KRALYASKWIK
WELEP---NDETTHCFAKCVLEGIQLYDSKSKKFRSKRITIQHEAYKTFTGANDDEVAKY
KQAVAALRVGS--GSCSDVFNTYLPVHKQFHDVSQLVYLSVSAVAAKIYEADPNVKRKGE
SFAEYCAKRAWDEKTKGDACKARKYEL-TGSNELKAAIDCIFRGFRYINENGFNPDEIVR
DFKLINKPELE-PQVRSVLSKC-----------AGEKAYEYYSCLLQSNVKEDFKHAFDF
RELRSVDYSYLVKGNVYD-PAKLKEEMAKADAKVC-------------

#anosin_D7L1
-------------------TWNALDPEQMRFVYSRCFEDNLPAGP----KRAVYVKNWIQ
WQLEP---NDETTHCFAKCVLEGIQLYDPVAKKFRSKRITIQHEAFKAFTGAKDDEVARY
KEAVASLKVGS--GSCSDVFNTYSPVLKQFHDVSQLVYLSVSAVAAKIYEADPNVKRKGE
SFMEYCAKRAWKGKNKDDECKARKYGL-TGSNELKQAVDCIFRGFRYINENGFNPDEIVR
DFKLINKANLE-PQVRSILSKC-----------SGDKAYDFYSCLLQSDVKEEFKNAFDF
RELRSVDYSYLVVGNVYD-PAKVKAEMAKADAKVC-------------

#anoga_D7L2
-----------------AQPWKALDPEQALYVYKRCYEDHLPAGS----SRVTYLKSWNA
WKLEP---NDAVTHCYAKCVLIGLQLYEEKDKAFKSERIPVQHEAYKTLNEANSREVTEY
QQALASINAGD--GSCVALYNAYLPVHNKFVDLSRKLYHGTVEGAAKIYAAMPQIKQKGE
SFFAYCAKKIWGGYNKKEWKRGRNYEL-SGSSQFKKVIDCIFRGLRYMDDSGLKVDEVVR
DFNLINKSDLE-PEVRSVLASC-----------TGTQAYDYYSCLLNSPVKEDFKNAFDF
HELRSADYAFLLRGKVYEGPEQVKEEMKHLNTTVHF------------

#anocol_D7L2
-----------------AQPWKALDPEQALYVYKRCYEDHLPAGS----SRVTYLKSWNA
WKLEP---NDAVTHCYAKCVLIGLQLYEEKDKAFKSERIPVQHEAYKTLNEANSREVTEY
QQALASINAGD--GSCVALYNAYLPVHNKFVDLSRKLYHGTVEGAAKIYAAMPQIKQKGE
SFFAYCAKKIWGGYNKKEWKRGRNYEL-SGSSQFKKVIDCIFRGLRYMDDSGLKVDEVVR
DFNLINKSDLE-PEVRSVLASC-----------TGTQAYDYYSCLLNSPVKEDFKNAFDF
HELRSADYAFLLRGKVYEGPEQVKEEMKHLNTTVHF------------

#anoara_D7L2
-----------------AQPWKALDPEQALYVYKRCYEDHLPAGS----NRATYLKSWNA
WKLEP---NDAVTHCYAKCVLIGLQLYEEKDKAFKSERIPVQHEAYKTLNEANSREVTEY
QQALASINAGD--GSCVALYNAYLPVHNKFVDLSRKLYHGTVEGAAKIYAAMPQIKQKGE
SFFAYCAKKIWGGYNKKEWKRGRNYEL-SGSSQFKKVIDCIFRGLRYMDDSGLKVDEVVR
DFNLINKSDLE-PEVRSVLASC-----------TGTQAYDYYSCLLNSPVKEDFKNAFDF
HELRSADYAFLLRGKVYEGPEQVKEEMKHLNTTVHF------------

#anoqua_D7L2
-----------------AQPWKALDPEQALYVYKRCYEDHLPAGS----SRVTYLKSWNA
WKLEP---NDAVTHCYAKCVLIGLQIYEEKDNAFKSERIPVQHEAYKTLNEANPREVTEY
QQALASINAGD--GSCVALYNAYLPVHNKFVDLSRKLYHGTVEGAAKIYAAMPQIKQKGE
SFFAYCAKKIWGGYNKKEWKRGRNYEL-SGSSQFKKVIDCIFRGLRYMDDSGLKVDEVVR
DFNLINKSDLE-PEVRSVLASC-----------TGTQAYDYYSCLLNSPVKEDFKKAFDF
HELRSADYAFLLRGKVYEGPEQVKEEMKHLNTTVHF------------

#anomer_D7L2
-----------------AQPWKALDPEQALYVYKRCYEDHLPAGS----SRATYLKSWNA
WKLEP---NDAVTHCYAKCVLIGLQLYDEKDKAFKSERIPVQHEAYKTLNEANPREVTEY
QQALASINAGD--GSCVALYNAYLPVHNKFVDLSRKLYHGTVEGAAKIYAAMPQIKQKGE
SFFAYCAKKIWGGYNKKEWKRGRNYEL-SGSSQFKKVIDCIFRGLRYMDDSGLKVDEVVR
DFNLINKSDLE-PKVRSVLASC-----------TGTQAYDYYSCLLKSPVKEDFKNAFDF
HELRSADYAFLLRGKVYEGPEQVKEEMKHLNTTVHF------------

#anomel_D7L2
-----------------AQPWKALDPEQALYVYKRCYEDHLPAGS----SRATYLKSWNA
WKLEP---NDAVTHCYAKCVLIGLQLYEEKDKAFKSERIPVQHEAYKTLNEANSREVTEY
QQALASVNAGD--GSCAALYNAYLPVHNKFVDLSRKLYHGTVEGAAKIYAAMPQIKQKGE
SFFAYCAKKIWGGYNKKEWKRGRNYEL-SGSSQFKKVIDCIFRGLRYMDDSGLKVDEVVR
DFNLINKSDLE-PEVRSVLASC-----------TGTQAYDYYSCLLNSPVKEDFKNAFDF
HELRSADYAFLLRGKVYEGPEQIKEEMKHLNTTVHF------------

#anoepi_D7L2
-----------------SEPWKALDPEQALYVYKRCYEDHLPSGP----SRPTYLKSWNA
WKLEP---NDPVTQCYAKCVLIGLQLYDENEKAFKSERIPVQHEAFKSLNQANAREVNEY
QQALSSVSAGE--GSCLDLYNAYLPVHNKFVDLSRKLYHGTVEGAAKIYAAMPQIKQKGE
SYFAYCAKKVWGE-DKKKWRKFRSYSL-TDSAELKQVVDCVFRGLRYMDESGLKVGEVVR
DFNLINKSDLE-PEVRSVLASC-----------KGTTAYDYYSCLLNSPVKEDFKKAFDF
HELRSADYAFLLRGKVYEGPEKVKEEMKRLNTTVHF------------

#anofun_D7L2
-----------------SQPWKALDPEQTLYVYKRCYEDHLPTGS----NRKTYLASWND
WKLEP---NDAITQCYAKCVMVGLQLYDEKENAFKSERIPVQHEAYKSLNQADSREVSEY
QKALAASNPGT--GSCIELYNAYLPVHNRFVDLSRKLYHGTVEGAARVYAAMPQIKQKGE
SYHAYCEKRAWNGKKKFDMQKARNYIL-TGSPEIKKAIDCIFRGLRYMDDTGLKVDEIVR
DFNLINKSELE-PEVRSVLAAC-----------PAIRAYEFYACLLTSRLREDFKKAFDF
HELRSADYAYLLRGKVYEGPEKVKEEMQKLNPTGHF------------

#anomin_D7L2
-----------------SQPWKALDPEQTLYVYKRCYEDHLPSGS----SRRSYMLLWND
WKLEP---NDAITHCYAKCVMTGLQLYDPKDNTFKSERIPIQHEAFKSLNRADSREVIEY
QKAMASISSGT--GSCVELYNAYLPVHNRFVNLSRKLYHGTVEGAARIYAAMPQLKQKGE
SYHAYCEKRAWNGRNQADLRKARKYVL-TGSPELKKAIDCIFRGLRYMDDTGLKVDEVVR
DFGLIYQSQLE-PEVRSVLASC-----------RGTQAYDYYSCLVNSKLKEEFKKAFDF
HELRSADYAYLLRGKVYEGPKKVREEMKKLNTTVHF------------

#anocul_D7L2
-----------------AQPWKALDTEQTLYVYKRCYEDHLPSDA----SRKTYMKWWLE
WKLEP---NDSITHCYVKCVLTGLQLYDPKDNTFKSERIPVQHEGFKAYNLADSREVIEY
QKALASISTGT--GSCVDLYNAYLPVHNRFVNVSRKLYHGTVDGAARIYAAMPEIKRKGE
SYHAFCEKRAWNGKKTADLRKARKFEL-TGSPELRKAIDCIFRGLRYLDDTGLKVDEIVR
DFNLTYQGKLE-PEVRSVLASC-----------PGPAAYDYYSCLVNSKLKEPFKKAYDF
HELRSADYAYLLRGKVYEGPKKVREEMQNLNTTVHF------------

#anofar_D7L2
-----------------AASWKAMDPEQTLYVYKRCYEDHLPAGD----KKLIYLKTWNA
WKLEP---NDAITQCYVKCVLTGLQLYDDREKKFKPETIPIQHDAFKTLNEANARDVEQF
SKALAKANAGT--GSCIDLYNAYVPVHNKHVNVTRKLYHGTVVGAARIYAAMPEIKQKGE
SYFAFCKKRAWNGKNK----PDERYKL-TGSAELRKEIDCIFRGLRYMDDGGLKVDEVVR
DFNLINRSDLE-PEVRSILASC-----------QGTEAYDYYSCLVNSAIKEDFKKAFDF
HELRSADYAYLLRGKVYEGPEKVKLEMQKINTTVHSD-----------

#anodir_D7L2
------------------QSWKALDPEQALYVYKRCYEDHLPAGA----NKAVYLKSWNA
WKLEP---NDTITQCYVECALTGLQLYDNRQNKFKPKRVSIQHEAFKTLNGAKSSEVQQY
REALTKANAGT--GSCIDVYNAYVPVHNQFVNLTRKLYHGTVEGAARIYAAMPHIKQKGE
SFFAYCEKRAWNGKNSGEMRQDRRYKL-TESPELRQAIDCIFHGLRYMDDGGLKVDEVVR
DFNLINKGDLE-PEVYSVLAGC-----------RGRTAYDYYSCLMNSTIKEDFKRAFDF
HELRSADYAYLLRGNVYEGPQKVEEELKKLNTTVHSE-----------

#anoatro_D7L2
-----------------QGNSQALNTEQALFVYTRCQEDHLPSGP----TRANYIRNWHQ
WQLKP---NDAITQCYAKCVLEGLGLYDAKDKKFTPKGITVQYQAYKSISGATNDAVAKF
QQAIGALDAAS--GSCADVFKVYLPVHNKFADVSRKLFHGTVEGAARIYAADPNIKKKGE
SYIAYCEKRVYGDSNKDDLCKARRYEL-TGTDQLKQHIDCIFKGLRYFNEKGLNVDEIVR
DFKLVKKGNLE-QQVRSVLSKC-----------AGRTAYDYYACLVNSDLKEDFKSAFDF
REIRSANYVYLVQGNVYD-PAKVKEEVAKADATVC-------------

#anosin_D7L2
-----------------QGQWKALNSEEVLFVYTRCQEDHLPSGP----SRAQYITSWHQ
WKLEP---NDAITQCYTKCALEGMGMYDSKDKKFRSNRITTQHEAYKSINAANEDQVAQF
KQAVAGLNAGS--GSCAEVYNAYLPVHNRFVDVIRKLYHGTVEGAAKVYAADPSIKKKGE
SYFAYCEKRVYGNSNKDDLCKARQYEL-TGSAQLKDSIDCIFRGLRYYNEGGLNVDEIVR
DFKLVNKGNLE-GKVRAVLSKC-----------AGGKAYDYYACLVNSDLKEDFKNAFDF
REVRSANYAYLVLGKVYD-PASVKAEVAKADATVC-------------

#anoalb_D7L2
-------------------RWTALTPEETSFVYTRCQEDHLPADA----SRKQYIENWHQ
WKLQP---NDHITQCYTKCVLEGLELYDANKKKFRPGIVSSQHVAYQFLNGATADEVAKY
KAAIDELEPAT--DSCADLYKAYLPVHEAFVDVSRKLYHGTVEGAARVYNSDPNLKRKNE
SLFAFCEKHVYAGQNQEDMCRGRRYEL-TGSDELRNMIECVFRGLRYIKHGDINIDEIVR
DFDLINRGDLE-PRIRSILSDC-----------RGIQPYDYYSCLLNSDISKEFKLAFDF
RDVRSADYAYLVKGNTYE-SQKVTAKMEKAEKDVCG------------

#anodar_D7L2
-----------------RQRWTALTPEETLFIYTRCQEEHLPADN---NSRKTYIENWHQ
WKLQP---NDHVTQCYTKCVLEGLELYDGKQKKFRPGRVSSQHVAYQFLNGATADEVAKY
KGAIDALEPAS--DSCEDLYMAYFPVHETFVNVTRKLYHGTVEGAARVYNSDPNLKRKNE
SLFTYCEKHVYGDQNREDMCRGRRYEL-TGSDELRNMIECVFRGLRYIKHGDINIDEIVR
DFDHINRGDLE-PRVRTILSDC-----------RGIQPYDYYSCLINSDIREEFKLAFDY
RDVRSADYAYIVKGNTYD-AQKVIAEMNKVEKHVCG------------

#anoga_D7L3
------------NHQSQQPALQALSPDDTLFAHLRCFELFASGQ-QSR-DRDADAADWLG
GNRERYLHRVERTPAFVKCVLGRMHFYDSSERRFNVNILRTQYNAYKQWMTLSEEDVDDF
IHEVSNIGALN-SSNDAEVYDALKLLFTNHSVSFFQLFLRDPTVLQNMYD----------
----------------------------------------------------DKVKEIVR
DYELTET--LD-EASKNSIEECARNA-SEKD-DIPKRSLAMYSCLLDGSHSEVFKKAFDF
REVRSGNLTFLVQNLPYD-RDQVRQQILALDKEHCNDQQPLAGRFIED

#anocol_D7L3
------------NHQSQQLAVQALSPDDTLFAHLRCFELFASGQ-QSR-DRDADAADWLG
GNRERYLHRVERTPAFVKCVLGRMHFYDSSERRFNVNILRTQYNAYKQWMTLSEEDVDDF
IHEVNNIGALN-SSNDAEVYDALKLLFTNHSASFFQLFLRDPTVLQNMYD----------
----------------------------------------------------DKVKEIVR
DYALTET--LD-EASKNSIEECARNA-SEKD-DIPKRSLAMYSCLLDGSHSEVFKKAFDF
REVRSGNLTFLVQTSHTI-GIK--------------------------

#anoara_D7L3
------------NHQSQQLAVQALSPDDTLFAHLRCFQLFASGQ-QSR-DRDADAADWLG
GNRERYLHRVERTPAFVKCVLGRMHFYDSSERRFNVNILRTQYNAYKQWMTLSEEDVDDF
IHEVSNIGALN-SSNDEEVYDALKLLFTNHSSSFFQLFLRDPTVLQNMYD----------
----------------------------------------------------DKVKEIAR
DYELTGT--LH-EASKNSIEECARNA-SEKD-DIPKRSLAMYSCLLDGSHSEVFKKAFDF
REVRSGNLTFLVQNLPYD-RDQVRQQILALDKEHCNDQQPLAGRFIED

#anoqua_D7L3
------------NHQSQQPAVQALSPDDTLFAHLRCFELFASGQ-QSR-DRDADAADWLG
GNRERYLHRVERTPAFVKCVLGWMRFYDSSERRFNVNILRTQYNAYKQWMTLSEEDVDDF
IHEVNNIGALN-SSNDAEVYDALKLLFTNHSASFFQLFLRDPTVLQNMYD----------
----------------------------------------------------DEVKEIAR
DYELTET--LD-EASKNSIEECARNA-SEKD-DIPKRSLAMYSCLLDGSHSEVFKKAFDF
REVRSGNLTFLVQNLPYD-RDQVRQQILALDKEHCNDQQPLAGRFIED

#anomer_D7L3
------------NHQSQQPVVQALSPDDTLFAHLRCFELFASGQ-QSRGDRGADAADWLG
GNRERYLHRVERTPAFVKCVLGRMRFYDSSERRFNVNILRTQYNAYKQWMTLSEEDVDDF
IHEVNNIGALN-GSNDAEVYDALKLLFTNHSASFFQLFLRDQTVLQNMYD----------
----------------------------------------------------DEVKEIAR
DYELTET--LD-EASKNSIEECARNA-SEKD-DIPRRSLAMYSCLLDGSHSEVFKKAFDF
REVRSGNLTFLVQNLPYD-RDQVRQQILALDKEHCNEQQPLAGRFIED

#anomel_D7L3
------------THQSQQLAVQALSPDDTLFAHLRCFELFASGQ-QSR-DRGADAADWLG
GNRERYLHRVERTPAFVKCVLGRMHFYDSSERRFNVNILGTQYNAYKQWMTLSEEDVDDF
IHEVNNVGALN-SSNDEKVYDALKLLFTNHSSSFFQLFLRDPTVLQNMYD----------
----------------------------------------------------DEVKEIAR
DYELTGT--LD-EASKNSIEECARNA-SEKD-DIPKRSLAMYSCLLDGSHSEVFKKAFDF
REVRSGNLTFLVQNLPYD-RDQVRQQILALDKEHCNEQQPLAGRFIED

#anochris_D7L3
-------------NHNHQLTVPPLSPDDTLFAHLRCFELFASGQ-QSSD-RDADASDWLG
CSEERYLYRTERTPPFVKCVLSRMRFYEPKEKRFNVNILTTQYSEYKRWMTLSEDDVESF
IDDVNGIGQFQNSSNDEELYNAFKFLFSNHSSTFFQLFLRDTIVLQKMYQ----------
----------------------------------------------------DEVNEIAQ
DYKLTGS--LN-EASTEFVEQCATNA-SVEH-DIPKRSLFMYGCLLDGSHGEVFRNAFDF
REIRSGNLTFLLKNLPYD-RDQVRQQILALDKEHCNDQQPPTGRFTVD

#anoepi_D7L3
-----------DRTDQHNDAVPALSPDDTLFAHLRCFELFASGQ-QSSG-RDADASDWLG
CDRERYLHRTDRTPAFVKCVLRRMRFYDSLERRFNANLLRAQYNEYKRWMTLTEEDVESF
VDYAGDIGQLN-SSSEEDVYNAFKLLFNNHSTIFFQLFLRDTTVLQNMYN----------
----------------------------------------------------DKVNEIAR
DYAMVGT--LG-EASRESIEQCARTA-SEEL-NIPKRSLSMYGCLLRGSNSEIFKHAFDF
REIRSGNLTFLLQNLPYD-RDQVKQQIVELDKEHCNEQQPPAV-----

#anofun_D7L3
-------NYGYNSNTTDDDRSSALSPDDTLFAHLRCFELFASKQ-S--DDRDRDASIWLG
WN-EHYLQRTERAPKFVRCVLNRMGLYDGSSGQFNENLIRTQYNEYKQWMTLSEEAVEEF
INDITEIGQLN-TSDDEVIYNTFETLFNNHSNAFFQLFLRDAEVLQNMYE----------
----------------------------------------------------DEAQEIAS
DYELIES--LN-AASREYIQQCAINA-SQED-EVPKRGLAMYECLLDGMYSDAFKEAFDF
REIRSGNLTFILKNLPYD-RDQVKQQILALDKEHCNDHDQLGLRYTND

#anomin_D7L3
-------NSSINANATVDERSSALSPDDTLFAHLRCFELFASKQ-S--EHRDRDASIWLG
WD-GRYLQATDRTPKFVRCVLNRLGFIDATSERFNENIIRTQYNEYKRWMTVSEEAVERF
ISDIKEIGQLN-TTDDDAIYDAFEPLFNNHSNVFFQLFLRDVGVLQNMYE----------
----------------------------------------------------DKEEEVAR
DHELIGS--LD-AASRMYIQQCASDA-SQEH-EVPKRSLAMYGCLLDGVYSYAFKEAFDF
REIRSGNLTFTLKNLPYD-RAQVKQQILALDKEHCNDEQQLAGRSAE-

#anocul_D7L3
-------SPSLNSNATFDDRSSALSPDDTLFAHLRCFEMFASKQ-S--DQRDRDASIWMG
WD-ERYLQATDRTPKFMRCVLNRLRFIDASSEQFDENILRTQYNEYKRWLTVSEADVEEF
INDINEIGQLN-ATDDDAVYDAFVPLFYNHSKTFFQLFLRDAVVLQNMYD----------
----------------------------------------------------DKEEEIAR
DYDLIGS--LD-AASRLYIQQCAIDA-SHEN-EVPKRSLTMYSCLLDGVYRDAFKEAFDF
HEIRSGNLTFVLKNLPYD-RAEVKQQILALDKEHCNDQQQMVGRSAE-

#anoste_D7L3
--------ANHCRNSSATASSDPLSPDETLFAHLRCFELFASKQ-S--DDRDRDAYNWLG
SN-ESYLQRTERTSSFVHCVLCRMRLFDESNVRFNVDLIRAQYNEYKPWLNLSEEAVGSF
INDIEALGQLN-NSSEDVLYDAFEPLFRNHSTAFFQLFLRDTAVLQNMHH----------
----------------------------------------------------DKEEEIGR
DYELIGR--LD-EDTREYIQQCAINA-TQVM-EIPKRSLAMYSCLLDGTHSDEFKEAFDY
REIRSGNLTFILKNLPYE-RDQVKQQILALDKEHCNDHEQLAGRFTIN

#anofar_D7L3
-------QFSL-RAVAPLISPSALSPDDTLFAHLRCFELFASVQ-S--SDRARDASKWLG
CS-ERYLHRTERTERFVRCVLSRLRFYDAQTGRFNVNVIRNQYEAYKRWINLELEEVESF
INHTKSIEPVD-NSREDSVYDAFEPLFRNHSDAFFQIFLRDASVLQRMYD----------
----------------------------------------------------DQVNEVAR
DYEHVGL--LS-EDAKDYIQQCATNA-SRHY-SAPMRSLAMYGCLLTGAGSDAFKEAFDF
REIRSGNLTFTVENLRYS-RAEVKQQILALDKQHCNNRTLQDTNVG--

#anodir_D7L3
---------------APLISPEALSPDDTLFAHLRCFELFASKQ-S--TDRARDAAEWLG
CS-EHYLHQTERTPPFVRCVLTRLRFYDAQNERFNVSVIASQYGVYKRWITLDMEEIESF
INDTSRVEKLD-GSRDEAIYDAFAALFHSHSNAFFQLFLRDTSVLQNMYD----------
----------------------------------------------------DKVNEITF
DYEHTGS--LS-EDTKDNIQQCATNS-SRYY-PIPKRSLAMYRCLLTGSEREAFKEAFDF
REIRSGNQMFTIENLPYD-RVDVKQQIQALDKQHCNDRRHPTGMPTLD

#anoatro_D7L3
-DQL---------ATQNGHNGHTLSPDDTLFVHLRCFERFASKQ-G--RDREREVADWLG
AS-QCYLHKSDRTPDFVKCVLTNLGFYDPTEEAFDATILELQFNKYKKWMLLGEESVLLF
VNQTRGITLAG--GSSGEVYDAFAELFSNHSNTYFQLFLRDPAVLQKLYY----------
----------------------------------------------------QKEIEIVQ
DFAKAAV--LN-EASATHIKECVNNS-IREE-SINKRSLQMYACLLHGESNELFKEAFDF
REIRSGNLTYLLHNLPYD-REQVKHQIMALDKERCDDQQKPTGRILRL

#anosin_D7L3
DHQSKTQNEHNVHSEGTDDGSVALSPDDTLFAHLRCFERFASKQ-S--RDREQDVTDWLG
TG-QRYLHRTDRAPNFVKCVLEKLGFYDPMEGRFIPHVLEKQFKKYRKWMSLDEESVKLF
VNETQSSDLAN--NSSDEVYDAFETLFSNHSNAYFQLFLRDPSVLQNLYN----------
----------------------------------------------------QKENEIIQ
DFAKAAV--LT-DTSEAQITECVNDS-LQEQ-LVAKRALRMYACLLHGTSKELFKEAFDF
REVRSGNLSYLLQNLPYD-REQVKHQILALDKERCDDQQRPTGRILRY

#anoalb_D7L3
-----------DHRGHFESAGNHLSPDDTLFVHLRCFELFAAASNDQSSDRERDASDWLL
ATNSSYMRKTDRSPGFLNCVLTKLQLYDDHQQLFKTRILTDQHRTYGSWMNLSSESVQSF
SDDLDRAVVYT--SAPDDLFAAFEPVFLRHTKTFFGLFLRDPVVLDSWYH----------
----------------------------------------------------QKVSEILR
DYQLVSS--LN-GTIVAHVRECSDSIMESEV-AVIKRSLRMYTCLLHGVFTDVFKEAFDY
REIRSGNLSYVLHDLPYN-QEKIKSQILTVDKARCDGQQT--GRHNRT

#anodar_D7L3
-----------DRRGKFESAGDHLSPDDTLFVHLRCFELFAAASDDQSSDRERDASDWLL
ATNSSYMRKTDRSPDFLNCVLTKLQLYDDHHQMFKTLILTNQHRTYGNWMNLSVESVQSF
SDDLYRAVVQS--SASESLFAAFEPVFHRHQNTFFQLFLRDPIVLDNWYR----------
----------------------------------------------------QKVSEILR
DYQLVSS--LN-DTILTHVRDCSDNYASIEV-PVIKRSLQMYTCLLEGTLADAFKEAFDY
REIRSGNLSHMLHKLPYN-REQTKLQILALDKARCDDQQTQTGRHNSA
